# Supplementary material for: Mouse fetal growth restriction through parental and fetal immune gene variation and intercellular communications cascade
Source: Nat Commun. 2022 Jul 29;13:4398. doi: 10.1038/s41467-022-32171-w (PMC9338297; doi:10.1038/s41467-022-32171-w)
Supplement: Supplementary file 4 — Supplementary Dataset 1 [file 41467_2022_32171_MOESM4_ESM.xlsx]

## Sheet: Marker genes for cNK and trNK
Supplementary Data 1 - Marker genes for cNK and trNK cells (Plate-based SS2 NK dataset), calculated using Mann-Whitney U test with Benjamini-Hochberg False Discovery Rate (FDR)
gene	p_val	avg_logFC	pct.1	pct.2	p_val_adj	cluster	FDR
Ccl5	1.59e-271	2.16849	0.989	0.588	2.5e-267	cNK	2.63e-268
Il18rap	1.36e-203	2.5082	0.779	0.146	2.13e-199	cNK	2.23e-200
Gzma	1.89e-203	1.41197	0.971	0.676	2.97e-199	cNK	3.12e-200
Nkg7	3.67e-196	0.908577	0.999	0.994	5.76e-192	cNK	6.04e-193
Malat1	3.28e-195	1.07772	1	0.992	5.14e-191	cNK	5.38e-192
Ctcfl	1.2e-181	0.440499	0.999	0.964	1.89e-177	cNK	1.97e-178
Sell	3.99e-167	2.38628	0.725	0.176	6.25e-163	cNK	6.5e-164
2310010M20Rik	1.49e-161	0.517927	1	0.993	2.34e-157	cNK	2.43e-158
Ifngr1	1.87e-158	1.10449	0.99	0.983	2.94e-154	cNK	3.05e-155
Irf8	1.2e-151	1.04023	0.98	0.962	1.88e-147	cNK	1.94e-148
Cma1	5.22e-149	4.50946	0.514	0.024	8.18e-145	cNK	8.46e-146
Pde2a	3.82e-148	2.41079	0.65	0.134	5.98e-144	cNK	6.17e-145
Laptm5	1.78e-126	0.665925	0.996	0.996	2.78e-122	cNK	2.82e-123
A130077B15Rik	3.92e-124	0.419773	0.999	0.995	6.14e-120	cNK	6.2e-121
Klra12	3.35e-120	1.10213	0.901	0.761	5.25e-116	cNK	5.26e-117
Klra18	1.08e-116	1.71844	0.935	0.854	1.7e-112	cNK	1.69e-113
Klra15	5.17e-114	1.4472	0.925	0.785	8.1e-110	cNK	7.95e-111
Vps37b	2.19e-113	0.8977	0.974	0.97	3.44e-109	cNK	3.36e-110
Klf13	2.66e-111	1.08272	0.924	0.918	4.16e-107	cNK	4.05e-108
Gm10845	2.13e-110	0.722144	0.993	0.995	3.34e-106	cNK	3.23e-107
Itga4	2.59e-108	1.83741	0.903	0.773	4.07e-104	cNK	3.9e-105
AW112010	3.05e-104	0.697337	0.993	0.993	4.78e-100	cNK	4.52e-101
Ptprc	2.58e-102	0.82594	0.995	0.992	4.05e-98	cNK	3.79e-99
4930511M06Rik	2.97e-101	0.502488	0.99	0.984	4.66e-97	cNK	4.33e-98
Gm19757	4.03e-100	0.512903	0.97	0.965	6.32e-96	cNK	5.85e-97
Junb	1.56e-99	0.879623	0.968	0.986	2.44e-95	cNK	2.25e-96
S1pr5	2.06e-91	2.55866	0.329	0.005	3.23e-87	cNK	2.82e-88
Btg1	1.38e-90	1.2223	0.92	0.901	2.16e-86	cNK	1.87e-87
Il18r1	7.09e-90	2.28032	0.615	0.28	1.11e-85	cNK	9.55e-87
Ets1	9.8e-90	1.16951	0.927	0.974	1.54e-85	cNK	1.32e-86
Vmn1r58	1.7e-89	0.482119	0.992	0.984	2.66e-85	cNK	2.28e-86
Spry2	8.14e-88	0.966123	0.972	0.977	1.28e-83	cNK	1.07e-84
Itgam	1.06e-87	1.90509	0.609	0.239	1.66e-83	cNK	1.39e-84
H2-D1	1.41e-86	0.435571	1	0.999	2.21e-82	cNK	1.82e-83
H3f3b	4.86e-86	0.565475	0.989	0.996	7.61e-82	cNK	6.24e-83
Cd9	8.59e-85	2.00893	0.644	0.357	1.35e-80	cNK	1.09e-81
Sgk1	1.73e-82	3.31423	0.364	0.042	2.71e-78	cNK	2.14e-79
Klra23	8.7e-80	1.05981	0.828	0.679	1.36e-75	cNK	1.05e-76
Selplg	5.66e-79	0.666522	0.971	0.99	8.88e-75	cNK	6.79e-76
Zfp488	2.47e-78	0.567656	0.994	0.988	3.87e-74	cNK	2.94e-75
As3mt	4.89e-77	2.8747	0.288	0.006	7.66e-73	cNK	5.73e-74
Ccnd2	2.62e-76	1.38016	0.782	0.587	4.1e-72	cNK	3.04e-73
Tnfaip3	3.97e-76	1.13868	0.9	0.925	6.22e-72	cNK	4.58e-73
Klrb1a	6.08e-74	1.37328	0.837	0.792	9.53e-70	cNK	6.81e-71
Dhrs3	6.37e-73	2.03571	0.548	0.219	9.99e-69	cNK	7.09e-70
Prf1	7.09e-73	0.813262	0.935	0.88	1.11e-68	cNK	7.87e-70
Klra4	4.63e-71	1.49484	0.767	0.561	7.25e-67	cNK	5e-68
Itgb2	1e-70	1.1635	0.879	0.919	1.57e-66	cNK	1.08e-67
Itgal	7.59e-69	0.969915	0.912	0.959	1.19e-64	cNK	8.04e-66
Ccl3	7.68e-68	2.50144	0.475	0.159	1.2e-63	cNK	8.05e-65
Il12rb2	4.19e-64	1.67888	0.738	0.511	6.57e-60	cNK	4.22e-61
Ppp1r12b	2.23e-63	0.421061	0.944	0.917	3.5e-59	cNK	2.23e-60
Adamts14	2.32e-63	1.37434	0.806	0.729	3.63e-59	cNK	2.31e-60
Cd53	5.59e-62	0.783631	0.954	0.985	8.77e-58	cNK	5.51e-59
Cd97	2.29e-61	1.45375	0.711	0.467	3.59e-57	cNK	2.23e-58
Rap1gap2	5.45e-60	1.38136	0.25	0.014	8.55e-56	cNK	5.23e-57
Sytl3	6.41e-59	1.56386	0.761	0.643	1.01e-54	cNK	6.07e-56
Neat1	2.43e-57	1.96577	0.605	0.391	3.81e-53	cNK	2.26e-54
Itga2	8.31e-56	0.999728	0.31	0.05	1.3e-51	cNK	7.58e-53
Klrb1b	3.19e-54	0.928026	0.75	0.712	4.99e-50	cNK	2.86e-51
Car5b	4.91e-54	0.668351	0.94	0.882	7.7e-50	cNK	4.39e-51
Nr4a1	1.12e-53	1.13475	0.851	0.907	1.75e-49	cNK	9.94e-51
Klrb1c	8.05e-52	1.29111	0.797	0.766	1.26e-47	cNK	7.05e-49
Olfr613	2.93e-51	0.408519	0.947	0.957	4.59e-47	cNK	2.55e-48
Ier2	7.64e-51	0.991897	0.828	0.914	1.2e-46	cNK	6.63e-48
Serpinb9b	2.37e-50	3.63944	0.285	0.056	3.72e-46	cNK	2.05e-47
H2-Q9	2.73e-50	0.664999	0.962	0.918	4.28e-46	cNK	2.36e-47
Tulp4	1.34e-48	1.58757	0.658	0.486	2.1e-44	cNK	1.13e-45
Mxd1	2.44e-48	1.33087	0.705	0.544	3.83e-44	cNK	2.05e-45
Cx3cr1	2.56e-46	2.37029	0.339	0.108	4.02e-42	cNK	2.11e-43
Serpinb9	1.75e-44	0.717405	0.932	0.961	2.74e-40	cNK	1.42e-41
Klra1	1.78e-44	0.680408	0.963	0.916	2.79e-40	cNK	1.44e-41
Soat2	2.19e-44	0.606332	0.936	0.916	3.44e-40	cNK	1.77e-41
Ahnak	6.56e-44	0.877315	0.953	0.974	1.03e-39	cNK	5.3e-41
5830416P10Rik	3.32e-43	0.60426	0.655	0.439	5.21e-39	cNK	2.66e-40
Srsf5	7.71e-43	0.668561	0.891	0.977	1.21e-38	cNK	6.15e-40
Pik3r1	1.23e-42	1.19777	0.801	0.83	1.93e-38	cNK	9.76e-40
Klrc2	2.74e-42	0.772894	0.853	0.882	4.3e-38	cNK	2.17e-39
H2-Q4	6.29e-42	0.569338	0.979	0.982	9.87e-38	cNK	4.95e-39
Ddx5	9.99e-42	0.462134	0.987	0.994	1.57e-37	cNK	7.85e-39
Zeb2	2.73e-41	1.49905	0.328	0.112	4.28e-37	cNK	2.13e-38
H2afz	3.45e-41	0.492468	0.939	0.935	5.41e-37	cNK	2.69e-38
Klrc3	5.56e-41	1.08951	0.802	0.831	8.71e-37	cNK	4.32e-38
Ly6c1	1.27e-40	1.43917	0.375	0.142	1.99e-36	cNK	9.85e-38
Eif1	9.46e-40	0.406738	0.994	0.995	1.48e-35	cNK	7.28e-37
Zfp277	1.02e-39	0.409944	0.982	0.984	1.61e-35	cNK	7.88e-37
Ms4a4b	1.98e-38	0.623405	0.861	0.824	3.1e-34	cNK	1.5e-35
Ly6c2	2.23e-38	1.78925	0.382	0.162	3.49e-34	cNK	1.69e-35
Prex1	6.97e-38	1.25402	0.733	0.59	1.09e-33	cNK	5.28e-35
Fam65b	7.59e-38	1.55791	0.733	0.557	1.19e-33	cNK	5.74e-35
Id2	3.41e-37	0.847438	0.853	0.914	5.34e-33	cNK	2.57e-34
Btbd19	7.03e-37	0.5675	0.899	0.864	1.1e-32	cNK	5.28e-34
Rasgrp2	1.02e-36	1.24725	0.218	0.041	1.59e-32	cNK	7.62e-34
Snhg8	3.65e-36	0.475196	0.281	0.701	5.72e-32	cNK	2.73e-33
Chmp3	8e-36	0.445915	0.201	0.522	1.25e-31	cNK	5.97e-33
Emp3	8.57e-36	1.40996	0.564	0.453	1.34e-31	cNK	6.39e-33
Hmha1	3.25e-35	0.819952	0.875	0.929	5.09e-31	cNK	2.42e-32
D17H6S53E	3.43e-35	0.462758	0.859	0.817	5.38e-31	cNK	2.55e-32
Plek	8.22e-35	1.06815	0.819	0.872	1.29e-30	cNK	6.08e-32
Atp6v0d1	2.35e-34	0.406775	0.313	0.698	3.69e-30	cNK	1.73e-31
Ubc	2.83e-33	0.423929	0.975	0.997	4.44e-29	cNK	2.08e-30
Gm4070	3.45e-33	0.931786	0.869	0.882	5.42e-29	cNK	2.53e-30
Ccl4	7.88e-33	1.28724	0.646	0.468	1.23e-28	cNK	5.73e-30
Cxcr4	4.88e-32	0.947867	0.21	0.044	7.65e-28	cNK	3.54e-29
Eapp	7.02e-32	0.410268	0.213	0.527	1.1e-27	cNK	5.09e-29
Atp6v1e1	8.18e-32	0.406247	0.267	0.621	1.28e-27	cNK	5.92e-29
Pdcd4	8.84e-32	0.632454	0.918	0.955	1.39e-27	cNK	6.39e-29
Jhdm1d	1.06e-31	0.544124	0.719	0.595	1.66e-27	cNK	7.61e-29
Leprot	1.19e-31	0.451778	0.182	0.482	1.86e-27	cNK	8.55e-29
Sys1	1.33e-31	0.422264	0.223	0.566	2.08e-27	cNK	9.54e-29
9030619P08Rik	1.79e-31	0.650767	0.307	0.115	2.8e-27	cNK	1.28e-28
Tmem115	2.04e-31	0.408894	0.133	0.391	3.2e-27	cNK	1.46e-28
Nfkbiz	2.13e-31	1.96888	0.485	0.327	3.34e-27	cNK	1.53e-28
Unc45a	6.9e-31	0.424936	0.23	0.518	1.08e-26	cNK	4.93e-28
Pigv	9.61e-31	0.50509	0.912	0.872	1.51e-26	cNK	6.86e-28
Kdm6b	3.16e-30	0.776152	0.876	0.927	4.95e-26	cNK	2.25e-27
Abcg1	8.41e-30	1.16031	0.471	0.291	1.32e-25	cNK	5.98e-27
Abcd1	1.69e-29	0.407997	0.127	0.364	2.65e-25	cNK	1.2e-26
Arhgef18	1.76e-29	1.0017	0.29	0.106	2.76e-25	cNK	1.25e-26
Unc50	2.13e-29	0.441412	0.171	0.442	3.34e-25	cNK	1.51e-26
Utp3	2.74e-29	0.457578	0.172	0.449	4.3e-25	cNK	1.94e-26
Xab2	5.23e-29	0.440333	0.222	0.519	8.21e-25	cNK	3.7e-26
Tpm4	5.26e-29	0.665247	0.853	0.921	8.24e-25	cNK	3.71e-26
2010012O05Rik	5.82e-29	1.51501	0.629	0.483	9.13e-25	cNK	4.1e-26
Zfp52	8.81e-29	0.421562	0.188	0.434	1.38e-24	cNK	6.2e-26
Ppp1r2	3.6e-28	0.413483	0.223	0.525	5.64e-24	cNK	2.52e-25
Klra10	5.81e-28	1.23277	0.534	0.386	9.12e-24	cNK	4.07e-25
Ss18	1.14e-27	0.442126	0.343	0.697	1.79e-23	cNK	7.98e-25
Lpin1	2.44e-27	1.54273	0.481	0.309	3.82e-23	cNK	1.69e-24
Mta3	2.53e-27	0.44826	0.288	0.597	3.97e-23	cNK	1.76e-24
Ppp3r1	5.19e-27	0.413666	0.224	0.496	8.14e-23	cNK	3.6e-24
Nub1	7.87e-27	0.411067	0.31	0.649	1.23e-22	cNK	5.45e-24
Taf1b	1.07e-26	0.435418	0.128	0.346	1.67e-22	cNK	7.37e-24
Crlf3	1.13e-26	0.453279	0.268	0.577	1.77e-22	cNK	7.77e-24
Ddrgk1	1.44e-26	0.428238	0.271	0.613	2.26e-22	cNK	9.92e-24
Gvin1	2.15e-26	0.663196	0.908	0.942	3.37e-22	cNK	1.48e-23
Klra22	2.52e-26	0.967382	0.837	0.756	3.95e-22	cNK	1.73e-23
Chp1	3.11e-26	0.441524	0.293	0.634	4.88e-22	cNK	2.14e-23
4933409K07Rik	7.85e-26	0.61581	0.955	0.984	1.23e-21	cNK	5.38e-23
Csrnp1	9.08e-26	0.471433	0.22	0.51	1.42e-21	cNK	6.21e-23
Tbk1	9.91e-26	0.408824	0.202	0.462	1.55e-21	cNK	6.77e-23
Acin1	1.44e-25	0.40884	0.316	0.589	2.26e-21	cNK	9.82e-23
Adprh	1.48e-25	0.425671	0.298	0.663	2.31e-21	cNK	1.01e-22
Sqstm1	1.68e-25	0.596374	0.863	0.954	2.63e-21	cNK	1.14e-22
Sec24b	1.75e-25	0.406546	0.206	0.473	2.74e-21	cNK	1.19e-22
Nfkbia	1.88e-25	1.04279	0.751	0.8	2.95e-21	cNK	1.27e-22
Gsdmd	2e-25	0.410061	0.248	0.544	3.13e-21	cNK	1.35e-22
Mdm2	2.12e-25	0.427546	0.32	0.605	3.33e-21	cNK	1.43e-22
Ppil4	2.33e-25	0.470391	0.24	0.523	3.65e-21	cNK	1.57e-22
Spsb3	2.98e-25	0.493611	0.167	0.408	4.68e-21	cNK	2.01e-22
Pole4	3.25e-25	0.416005	0.342	0.727	5.09e-21	cNK	2.18e-22
Tbpl1	3.3e-25	0.531376	0.23	0.496	5.17e-21	cNK	2.21e-22
Syt11	3.97e-25	0.494038	0.595	0.445	6.23e-21	cNK	2.66e-22
Cxxc1	4.62e-25	0.431811	0.194	0.463	7.24e-21	cNK	3.09e-22
Cpne8	4.96e-25	0.698495	0.841	0.911	7.77e-21	cNK	3.31e-22
BC005624	4.98e-25	0.499358	0.27	0.57	7.81e-21	cNK	3.32e-22
Chmp1a	7.56e-25	0.449578	0.308	0.675	1.19e-20	cNK	5.04e-22
Dennd4b	8.09e-25	0.410604	0.187	0.443	1.27e-20	cNK	5.38e-22
Tsc22d3	1.27e-24	1.41756	0.605	0.597	1.99e-20	cNK	8.44e-22
Dusp1	1.43e-24	0.838623	0.771	0.844	2.24e-20	cNK	9.49e-22
Ndfip2	1.7e-24	0.415161	0.195	0.448	2.67e-20	cNK	1.13e-21
Ywhaq	1.95e-24	0.791526	0.827	0.925	3.06e-20	cNK	1.29e-21
Cmtm6	2.28e-24	0.464096	0.247	0.534	3.58e-20	cNK	1.51e-21
Sh2d2a	2.29e-24	0.420773	0.974	0.997	3.59e-20	cNK	1.51e-21
Itgb7	2.75e-24	1.24619	0.55	0.455	4.3e-20	cNK	1.81e-21
Gm4956	3.64e-24	1.95765	0.205	0.063	5.71e-20	cNK	2.39e-21
Ing5	3.69e-24	0.44925	0.146	0.368	5.79e-20	cNK	2.42e-21
Mfap1b	3.72e-24	0.406256	0.288	0.589	5.83e-20	cNK	2.43e-21
Nrbf2	4.07e-24	0.407676	0.122	0.331	6.38e-20	cNK	2.66e-21
Pcif1	6.07e-24	0.596222	0.307	0.61	9.52e-20	cNK	3.96e-21
Jak1	6.26e-24	0.98011	0.86	0.937	9.81e-20	cNK	4.07e-21
Klra7	9.82e-24	0.583572	0.913	0.838	1.54e-19	cNK	6.39e-21
St3gal4	1.5e-23	0.434812	0.221	0.494	2.35e-19	cNK	9.74e-21
Rab18	1.83e-23	0.493827	0.286	0.616	2.87e-19	cNK	1.18e-20
Twf1	1.94e-23	0.467221	0.362	0.707	3.04e-19	cNK	1.26e-20
Zc3h12a	2.38e-23	0.419357	0.876	0.871	3.72e-19	cNK	1.53e-20
Cpne1	2.46e-23	0.555996	0.281	0.594	3.86e-19	cNK	1.59e-20
Gps2	2.51e-23	0.406341	0.18	0.413	3.94e-19	cNK	1.62e-20
Klre1	2.77e-23	0.510523	0.912	0.973	4.34e-19	cNK	1.78e-20
Rab14	3e-23	0.446662	0.347	0.716	4.71e-19	cNK	1.93e-20
Rnf115	3.04e-23	0.458843	0.17	0.4	4.77e-19	cNK	1.95e-20
Sh3gl1	4.4e-23	0.511303	0.24	0.516	6.89e-19	cNK	2.81e-20
Rap2c	7.05e-23	0.432091	0.121	0.317	1.11e-18	cNK	4.51e-20
Wsb1	7.44e-23	0.41301	0.303	0.611	1.17e-18	cNK	4.75e-20
Aoah	7.73e-23	0.441184	0.368	0.677	1.21e-18	cNK	4.93e-20
H2-Q5	8.88e-23	0.575403	0.897	0.927	1.39e-18	cNK	5.65e-20
Asrgl1	8.88e-23	0.479936	0.118	0.319	1.39e-18	cNK	5.65e-20
Limd1	9.2e-23	0.411924	0.202	0.434	1.44e-18	cNK	5.83e-20
Bin2	1e-22	0.963528	0.86	0.925	1.57e-18	cNK	6.34e-20
Nktr	1.49e-22	0.470117	0.332	0.632	2.33e-18	cNK	9.41e-20
Jmjd8	1.61e-22	0.408757	0.172	0.399	2.53e-18	cNK	1.02e-19
Diap1	1.74e-22	0.474654	0.262	0.534	2.73e-18	cNK	1.1e-19
Bap1	1.81e-22	0.491767	0.189	0.425	2.84e-18	cNK	1.14e-19
Mpv17	1.86e-22	0.411773	0.999	0.998	2.91e-18	cNK	1.17e-19
Cdc42se2	2.26e-22	0.41903	0.359	0.719	3.55e-18	cNK	1.42e-19
Cenpq	2.33e-22	0.512964	0.155	0.368	3.66e-18	cNK	1.46e-19
Med15	2.42e-22	0.418276	0.312	0.591	3.79e-18	cNK	1.51e-19
Dnajb4	3.05e-22	0.451003	0.169	0.393	4.78e-18	cNK	1.9e-19
Ginm1	3.16e-22	0.485472	0.179	0.422	4.96e-18	cNK	1.96e-19
Tmc6	3.43e-22	0.529266	0.197	0.443	5.38e-18	cNK	2.13e-19
Gba	3.52e-22	0.48643	0.274	0.564	5.52e-18	cNK	2.18e-19
Atxn7l1	4.9e-22	0.414934	0.185	0.401	7.67e-18	cNK	3.02e-19
Rap2a	5.44e-22	0.43333	0.503	0.367	8.53e-18	cNK	3.35e-19
Tfam	6.73e-22	0.488431	0.209	0.452	1.05e-17	cNK	4.14e-19
Ubxn6	6.88e-22	0.440184	0.203	0.455	1.08e-17	cNK	4.23e-19
Eps15l1	8.44e-22	0.479452	0.203	0.438	1.32e-17	cNK	5.18e-19
Dedd2	8.9e-22	0.522864	0.142	0.346	1.4e-17	cNK	5.45e-19
Rela	9.72e-22	0.466685	0.335	0.65	1.52e-17	cNK	5.94e-19
Dnajc5	1.22e-21	0.434806	0.362	0.665	1.92e-17	cNK	7.47e-19
Vrk3	1.23e-21	0.578153	0.203	0.448	1.94e-17	cNK	7.52e-19
Rad9a	1.63e-21	0.41083	0.129	0.312	2.56e-17	cNK	9.93e-19
Med12	2.18e-21	0.410293	0.233	0.492	3.41e-17	cNK	1.32e-18
C920009B18Rik	2.47e-21	0.943549	0.491	0.338	3.87e-17	cNK	1.5e-18
Slu7	2.93e-21	0.43966	0.283	0.548	4.59e-17	cNK	1.77e-18
Sptan1	3.43e-21	0.522203	0.26	0.527	5.37e-17	cNK	2.07e-18
Ankrd10	4.87e-21	0.480846	0.252	0.491	7.63e-17	cNK	2.94e-18
Serpinb6b	4.98e-21	0.787352	0.76	0.861	7.81e-17	cNK	3e-18
Cers4	5.08e-21	0.43633	0.159	0.363	7.97e-17	cNK	3.06e-18
Smad3	5.2e-21	1.2918	0.406	0.261	8.16e-17	cNK	3.12e-18
Oard1	6.26e-21	0.466878	0.15	0.357	9.82e-17	cNK	3.75e-18
Rbm5	6.86e-21	0.463353	0.342	0.653	1.07e-16	cNK	4.1e-18
Ncr1	8.98e-21	0.598112	0.859	0.946	1.41e-16	cNK	5.36e-18
Sbf1	9.17e-21	0.432537	0.34	0.605	1.44e-16	cNK	5.47e-18
Calm2	9.47e-21	0.518163	0.802	0.956	1.48e-16	cNK	5.63e-18
Sdcbp	1.12e-20	0.618254	0.783	0.949	1.76e-16	cNK	6.67e-18
Adora2a	1.34e-20	1.64423	0.454	0.337	2.1e-16	cNK	7.94e-18
Sgpl1	1.67e-20	0.535945	0.233	0.48	2.62e-16	cNK	9.89e-18
Epb4.1	1.95e-20	0.445217	0.293	0.55	3.05e-16	cNK	1.15e-17
Med4	1.97e-20	0.447124	0.112	0.291	3.08e-16	cNK	1.16e-17
Cd72	2e-20	0.432076	0.244	0.511	3.13e-16	cNK	1.18e-17
Hnrnph2	2.13e-20	0.509661	0.359	0.654	3.34e-16	cNK	1.25e-17
Ddx17	2.33e-20	0.416943	0.311	0.6	3.65e-16	cNK	1.37e-17
Efr3a	2.4e-20	0.411507	0.393	0.736	3.76e-16	cNK	1.4e-17
Cytip	2.41e-20	0.935222	0.759	0.871	3.77e-16	cNK	1.41e-17
Klra8	3.02e-20	1.15341	0.62	0.536	4.74e-16	cNK	1.76e-17
Klrk1	3.02e-20	0.542096	0.88	0.967	4.74e-16	cNK	1.76e-17
Nsmf	3.27e-20	0.45201	0.167	0.378	5.13e-16	cNK	1.91e-17
Pnkp	4.13e-20	0.461245	0.155	0.362	6.48e-16	cNK	2.4e-17
Ankrd13a	4.83e-20	0.517596	0.178	0.399	7.57e-16	cNK	2.8e-17
Rsrc2	5.13e-20	0.408333	0.435	0.764	8.04e-16	cNK	2.97e-17
Aip	5.4e-20	0.424362	0.352	0.694	8.47e-16	cNK	3.12e-17
Tm2d3	5.87e-20	0.471879	0.09	0.254	9.2e-16	cNK	3.39e-17
Gtdc1	6.71e-20	0.478945	0.607	0.487	1.05e-15	cNK	3.87e-17
Atp11b	7.35e-20	0.414641	0.323	0.57	1.15e-15	cNK	4.23e-17
AI467606	7.46e-20	0.42997	0.106	0.279	1.17e-15	cNK	4.28e-17
Ccnd3	7.6e-20	0.992603	0.701	0.836	1.19e-15	cNK	4.35e-17
Wls	8.1e-20	0.444601	0.214	0.455	1.27e-15	cNK	4.63e-17
Ccdc82	8.51e-20	0.430153	0.989	0.991	1.33e-15	cNK	4.86e-17
Msn	9.34e-20	0.495804	0.883	0.973	1.46e-15	cNK	5.32e-17
Ube2g2	9.8e-20	0.529942	0.346	0.674	1.54e-15	cNK	5.58e-17
Sde2	1e-19	0.435065	0.27	0.472	1.57e-15	cNK	5.69e-17
Raver1	1.02e-19	0.411042	0.37	0.684	1.59e-15	cNK	5.77e-17
Dapp1	1.1e-19	0.491239	0.15	0.337	1.73e-15	cNK	6.23e-17
Rchy1	1.22e-19	0.422807	0.495	0.688	1.91e-15	cNK	6.9e-17
Osbpl9	1.65e-19	0.467797	0.278	0.524	2.59e-15	cNK	9.32e-17
Txndc5	1.71e-19	0.543872	0.162	0.369	2.69e-15	cNK	9.65e-17
Ak3	1.79e-19	0.574234	0.253	0.524	2.81e-15	cNK	1.01e-16
1810058I24Rik	1.83e-19	0.41871	0.334	0.683	2.87e-15	cNK	1.03e-16
Mapre2	2.07e-19	0.408893	0.335	0.659	3.24e-15	cNK	1.16e-16
3230401D17Rik	2.42e-19	0.484039	0.263	0.531	3.8e-15	cNK	1.36e-16
Lrp10	2.43e-19	0.412245	0.353	0.662	3.81e-15	cNK	1.36e-16
Rbm38	2.48e-19	0.498167	0.253	0.515	3.89e-15	cNK	1.38e-16
Fam172a	2.65e-19	0.408992	0.265	0.522	4.16e-15	cNK	1.47e-16
Bnip3l	2.74e-19	0.417236	0.335	0.647	4.29e-15	cNK	1.52e-16
Bcl10	3.15e-19	0.579037	0.248	0.519	4.94e-15	cNK	1.75e-16
Zfp655	3.27e-19	0.442441	0.195	0.4	5.12e-15	cNK	1.81e-16
Ppp1r15b	3.6e-19	0.461593	0.249	0.491	5.65e-15	cNK	1.99e-16
Cpsf7	4.56e-19	0.485547	0.168	0.363	7.14e-15	cNK	2.51e-16
Cog1	4.58e-19	0.407929	0.161	0.363	7.18e-15	cNK	2.51e-16
Dennd1c	4.81e-19	0.412986	0.32	0.588	7.55e-15	cNK	2.64e-16
Ing4	4.95e-19	0.513009	0.224	0.472	7.77e-15	cNK	2.71e-16
Rgs14	4.99e-19	0.431511	0.133	0.317	7.82e-15	cNK	2.73e-16
H2-M3	6.24e-19	0.488847	0.185	0.4	9.78e-15	cNK	3.4e-16
Skiv2l	7.92e-19	0.521811	0.243	0.489	1.24e-14	cNK	4.31e-16
Vhl	1.57e-18	0.436418	0.112	0.28	2.46e-14	cNK	8.49e-16
Sirt2	1.98e-18	0.594802	0.282	0.568	3.1e-14	cNK	1.07e-15
Fasl	1.98e-18	1.02593	0.71	0.808	3.1e-14	cNK	1.07e-15
Fcho1	2.27e-18	0.427841	0.327	0.635	3.55e-14	cNK	1.22e-15
Stk10	2.29e-18	1.12634	0.5	0.368	3.59e-14	cNK	1.23e-15
Gramd3	2.36e-18	1.42177	0.229	0.1	3.69e-14	cNK	1.27e-15
Pitpnm1	2.86e-18	0.457818	0.314	0.588	4.49e-14	cNK	1.53e-15
Phf11a	2.88e-18	0.430862	0.174	0.371	4.52e-14	cNK	1.54e-15
Sepn1	2.91e-18	0.444823	0.344	0.651	4.56e-14	cNK	1.55e-15
Klra9	2.92e-18	1.32659	0.587	0.561	4.57e-14	cNK	1.55e-15
Brd4	3.09e-18	0.426852	0.341	0.613	4.85e-14	cNK	1.65e-15
Tmub1	3.1e-18	0.424537	0.082	0.232	4.85e-14	cNK	1.65e-15
Hsd11b1	3.46e-18	1.26319	0.564	0.585	5.43e-14	cNK	1.84e-15
Nfatc1	3.84e-18	0.992713	0.761	0.825	6.01e-14	cNK	2.03e-15
Rab31	4.09e-18	0.416955	0.109	0.27	6.41e-14	cNK	2.16e-15
Klra14	4.35e-18	0.40785	0.433	0.296	6.83e-14	cNK	2.29e-15
D230025D16Rik	4.38e-18	0.423799	0.081	0.225	6.86e-14	cNK	2.3e-15
Mfge8	4.5e-18	0.451162	0.088	0.24	7.06e-14	cNK	2.36e-15
Med7	4.54e-18	0.439842	0.074	0.215	7.12e-14	cNK	2.38e-15
Tmem37	4.92e-18	0.698318	0.117	0.294	7.71e-14	cNK	2.57e-15
Clk3	5.04e-18	0.494285	0.323	0.606	7.9e-14	cNK	2.63e-15
Enpp1	5.67e-18	0.500276	0.096	0.249	8.89e-14	cNK	2.95e-15
Adcy7	6.19e-18	0.413914	0.36	0.634	9.7e-14	cNK	3.22e-15
Lmna	6.44e-18	0.418252	0.23	0.46	1.01e-13	cNK	3.34e-15
Tmem167b	6.96e-18	0.507688	0.167	0.358	1.09e-13	cNK	3.61e-15
Pias1	7.87e-18	0.459678	0.223	0.437	1.23e-13	cNK	4.07e-15
Clk4	7.91e-18	0.510411	0.274	0.541	1.24e-13	cNK	4.08e-15
Taz	1.01e-17	0.522013	0.187	0.405	1.58e-13	cNK	5.18e-15
Gimap6	1.15e-17	0.565898	0.826	0.958	1.8e-13	cNK	5.9e-15
Slc28a2	1.76e-17	0.439627	0.219	0.427	2.76e-13	cNK	9.02e-15
Uckl1	1.79e-17	0.41452	0.197	0.406	2.8e-13	cNK	9.13e-15
Tut1	2.13e-17	0.562915	0.111	0.271	3.34e-13	cNK	1.09e-14
Spty2d1	2.18e-17	0.563585	0.35	0.616	3.41e-13	cNK	1.11e-14
Zgpat	2.19e-17	0.422705	0.239	0.443	3.44e-13	cNK	1.11e-14
Fam103a1	2.29e-17	0.491467	0.386	0.737	3.59e-13	cNK	1.16e-14
Abhd2	2.4e-17	0.480505	0.314	0.564	3.76e-13	cNK	1.21e-14
Stx4a	2.75e-17	0.422299	0.131	0.302	4.31e-13	cNK	1.39e-14
Zfp68	2.87e-17	0.468361	0.138	0.31	4.51e-13	cNK	1.45e-14
Dnajb9	3.08e-17	0.549307	0.253	0.521	4.83e-13	cNK	1.55e-14
Tjap1	3.35e-17	0.415584	0.115	0.277	5.25e-13	cNK	1.68e-14
Rps6kb2	3.73e-17	0.456673	0.132	0.305	5.85e-13	cNK	1.87e-14
Arhgap26	3.98e-17	0.958131	0.437	0.31	6.24e-13	cNK	1.99e-14
Haus3	4.21e-17	0.524374	0.217	0.436	6.6e-13	cNK	2.1e-14
Egln2	4.6e-17	0.695247	0.159	0.359	7.2e-13	cNK	2.29e-14
Terf1	4.6e-17	0.4468	0.116	0.276	7.21e-13	cNK	2.29e-14
Ccl9	4.79e-17	1.68889	0.434	0.322	7.51e-13	cNK	2.38e-14
Zfp263	6.5e-17	0.588894	0.256	0.497	1.02e-12	cNK	3.22e-14
Zdhhc18	6.56e-17	0.539747	0.224	0.434	1.03e-12	cNK	3.24e-14
Akap8	6.81e-17	0.423113	0.44	0.673	1.07e-12	cNK	3.36e-14
Pex5	7.11e-17	0.437598	0.124	0.288	1.12e-12	cNK	3.5e-14
Pttg1ip	7.43e-17	0.69294	0.217	0.453	1.16e-12	cNK	3.65e-14
Wdr8	7.97e-17	0.505394	0.079	0.214	1.25e-12	cNK	3.91e-14
Taok3	8.37e-17	0.494431	0.334	0.581	1.31e-12	cNK	4.09e-14
Stat6	8.4e-17	0.422144	0.376	0.702	1.32e-12	cNK	4.1e-14
Dnajc14	8.5e-17	0.558539	0.228	0.478	1.33e-12	cNK	4.14e-14
Samd9l	1.01e-16	0.439904	0.245	0.442	1.58e-12	cNK	4.9e-14
Cast	1.18e-16	0.467492	0.373	0.674	1.86e-12	cNK	5.74e-14
Chmp1b	1.27e-16	0.570941	0.238	0.481	1.98e-12	cNK	6.12e-14
Sp3	1.59e-16	0.494644	0.221	0.422	2.5e-12	cNK	7.7e-14
Lypla2	1.64e-16	0.447285	0.395	0.726	2.57e-12	cNK	7.9e-14
Pisd-ps3	1.64e-16	1.02568	0.769	0.811	2.57e-12	cNK	7.9e-14
Cul3	1.76e-16	0.469328	0.157	0.331	2.76e-12	cNK	8.44e-14
Safb2	1.96e-16	0.557131	0.301	0.549	3.08e-12	cNK	9.4e-14
Sft2d1	2.02e-16	0.485057	0.379	0.727	3.17e-12	cNK	9.67e-14
Arfrp1	2.03e-16	0.53424	0.311	0.573	3.18e-12	cNK	9.68e-14
Dnajb1	2.05e-16	0.596544	0.345	0.657	3.21e-12	cNK	9.75e-14
B4galt1	2.13e-16	0.539084	0.869	0.962	3.34e-12	cNK	1.01e-13
Ciz1	2.27e-16	0.42076	0.185	0.381	3.56e-12	cNK	1.08e-13
Lair1	2.63e-16	0.476681	0.088	0.229	4.13e-12	cNK	1.25e-13
Mapk8ip3	2.92e-16	0.515085	0.184	0.379	4.58e-12	cNK	1.38e-13
Xrn2	2.93e-16	0.442563	0.453	0.75	4.59e-12	cNK	1.38e-13
Gna13	3.07e-16	0.449432	0.262	0.498	4.81e-12	cNK	1.44e-13
Lyn	3.41e-16	0.434218	0.389	0.631	5.34e-12	cNK	1.6e-13
Gnai3	3.61e-16	0.433932	0.406	0.742	5.65e-12	cNK	1.69e-13
Ninj1	3.98e-16	0.474309	0.146	0.329	6.24e-12	cNK	1.86e-13
Gmip	4.2e-16	0.490297	0.301	0.561	6.59e-12	cNK	1.96e-13
Vamp3	4.49e-16	0.481535	0.407	0.64	7.04e-12	cNK	2.09e-13
Mcl1	5.82e-16	0.490797	0.269	0.514	9.13e-12	cNK	2.7e-13
Rnf146	6.38e-16	0.591032	0.154	0.335	1e-11	cNK	2.95e-13
Tbcc	6.98e-16	0.451464	0.087	0.228	1.09e-11	cNK	3.22e-13
Ly6a	7.79e-16	0.664334	0.358	0.202	1.22e-11	cNK	3.59e-13
Snx18	8.52e-16	0.568674	0.186	0.382	1.34e-11	cNK	3.92e-13
Pik3c3	8.62e-16	0.540582	0.135	0.293	1.35e-11	cNK	3.96e-13
Hist2h2aa1	8.69e-16	0.493986	0.104	0.255	1.36e-11	cNK	3.98e-13
Rbms2	9.24e-16	0.438657	0.309	0.467	1.45e-11	cNK	4.22e-13
Bet1l	1.06e-15	0.624442	0.16	0.346	1.66e-11	cNK	4.83e-13
Brap	1.33e-15	0.479901	0.167	0.339	2.09e-11	cNK	6.07e-13
Fam32a	1.69e-15	0.527485	0.342	0.665	2.65e-11	cNK	7.67e-13
Mat2b	1.7e-15	0.569941	0.36	0.666	2.66e-11	cNK	7.68e-13
Pdlim5	2.06e-15	0.475592	0.171	0.339	3.23e-11	cNK	9.33e-13
Ezh1	2.18e-15	0.415684	0.159	0.327	3.42e-11	cNK	9.83e-13
Ccndbp1	2.2e-15	0.581287	0.23	0.453	3.45e-11	cNK	9.9e-13
H2-Q8	2.54e-15	0.578527	0.731	0.793	3.98e-11	cNK	1.14e-12
Impact	2.95e-15	0.469927	0.26	0.483	4.63e-11	cNK	1.32e-12
Cdc42ep3	3.47e-15	0.426517	0.136	0.302	5.44e-11	cNK	1.55e-12
Ube2j1	4.07e-15	0.584372	0.297	0.536	6.39e-11	cNK	1.82e-12
Phactr3	4.08e-15	1.07059	0.218	0.106	6.4e-11	cNK	1.82e-12
Mmd	4.34e-15	0.524874	0.401	0.643	6.8e-11	cNK	1.93e-12
Ccdc174	5.04e-15	0.496916	0.171	0.348	7.9e-11	cNK	2.23e-12
Mcmbp	5.18e-15	0.487262	0.385	0.673	8.12e-11	cNK	2.29e-12
Oraov1	6.01e-15	0.608621	0.121	0.269	9.42e-11	cNK	2.65e-12
Csk	6.92e-15	0.48546	0.327	0.61	1.08e-10	cNK	3.04e-12
Morc3	7.58e-15	0.483792	0.164	0.335	1.19e-10	cNK	3.33e-12
Tmc8	8.33e-15	0.436524	0.161	0.328	1.31e-10	cNK	3.65e-12
B4galt7	9.41e-15	0.512085	0.121	0.271	1.47e-10	cNK	4.11e-12
Katnb1	9.48e-15	0.500608	0.148	0.313	1.49e-10	cNK	4.13e-12
Fam89b	9.79e-15	0.576331	0.244	0.492	1.53e-10	cNK	4.26e-12
Phf8	9.99e-15	0.472198	0.171	0.335	1.57e-10	cNK	4.34e-12
C1galt1c1	1.09e-14	0.59002	0.087	0.218	1.71e-10	cNK	4.73e-12
Sppl2b	1.12e-14	0.481038	0.095	0.229	1.75e-10	cNK	4.82e-12
Clcn4-2	1.46e-14	0.614739	0.196	0.392	2.29e-10	cNK	6.29e-12
Dmtf1	1.55e-14	0.455789	0.197	0.357	2.43e-10	cNK	6.66e-12
Cyth2	1.56e-14	0.430953	0.18	0.356	2.45e-10	cNK	6.7e-12
Rnf19a	1.6e-14	0.437089	0.117	0.263	2.51e-10	cNK	6.85e-12
Mdm4	1.71e-14	0.434239	0.284	0.475	2.67e-10	cNK	7.28e-12
Stk38	2.15e-14	0.570841	0.229	0.418	3.38e-10	cNK	9.17e-12
Nprl2	2.32e-14	0.588778	0.132	0.292	3.63e-10	cNK	9.85e-12
Arhgef3	2.82e-14	1.44085	0.417	0.32	4.42e-10	cNK	1.2e-11
Stard3	2.92e-14	0.529398	0.133	0.289	4.57e-10	cNK	1.23e-11
Tspyl1	3.05e-14	0.484442	0.39	0.664	4.78e-10	cNK	1.29e-11
Elf2	3.92e-14	0.544247	0.176	0.343	6.14e-10	cNK	1.65e-11
Tbx21	4.21e-14	0.632398	0.779	0.931	6.6e-10	cNK	1.77e-11
Polr2a	4.32e-14	0.487318	0.42	0.678	6.76e-10	cNK	1.81e-11
Zfp120	4.41e-14	0.495279	0.297	0.479	6.92e-10	cNK	1.84e-11
Nxf1	5.19e-14	0.485773	0.503	0.796	8.14e-10	cNK	2.16e-11
Lnpep	5.24e-14	0.47176	0.437	0.725	8.22e-10	cNK	2.18e-11
Madd	5.33e-14	0.419848	0.311	0.498	8.36e-10	cNK	2.21e-11
Fbxo38	6.45e-14	0.532339	0.25	0.438	1.01e-09	cNK	2.67e-11
Suv420h1	7.71e-14	0.42361	0.802	0.746	1.21e-09	cNK	3.18e-11
2001-09-01	7.81e-14	0.482724	0.878	0.966	1.22e-09	cNK	3.22e-11
Nipbl	9.07e-14	0.444576	0.327	0.554	1.42e-09	cNK	3.73e-11
Lpcat4	9.2e-14	0.534318	0.135	0.288	1.44e-09	cNK	3.77e-11
Rnf31	9.47e-14	0.50519	0.133	0.281	1.48e-09	cNK	3.87e-11
Mctp2	9.64e-14	0.449886	0.286	0.494	1.51e-09	cNK	3.93e-11
Hexb	1.02e-13	0.669601	0.155	0.322	1.61e-09	cNK	4.17e-11
Foxj3	1.06e-13	0.443933	0.168	0.323	1.66e-09	cNK	4.29e-11
Birc3	1.06e-13	0.415639	0.253	0.452	1.66e-09	cNK	4.29e-11
Cdk17	1.08e-13	0.471368	0.193	0.354	1.7e-09	cNK	4.37e-11
Lipa	1.21e-13	0.515311	0.134	0.288	1.89e-09	cNK	4.86e-11
Naa60	1.29e-13	0.625707	0.243	0.461	2.02e-09	cNK	5.17e-11
Traf6	1.34e-13	0.50781	0.212	0.372	2.11e-09	cNK	5.39e-11
Ing3	1.61e-13	0.630569	0.246	0.449	2.52e-09	cNK	6.44e-11
Olfr856-ps1	1.62e-13	0.481145	0.865	0.916	2.54e-09	cNK	6.46e-11
Trip11	2.17e-13	0.413508	0.162	0.321	3.4e-09	cNK	8.63e-11
Arih2	2.21e-13	0.51867	0.399	0.663	3.46e-09	cNK	8.77e-11
Rnf44	2.55e-13	0.454784	0.395	0.64	3.99e-09	cNK	1.01e-10
Pacs1	2.8e-13	0.503194	0.168	0.333	4.39e-09	cNK	1.11e-10
Fam98c	3.8e-13	0.493981	0.119	0.256	5.95e-09	cNK	1.5e-10
Usp48	4.06e-13	0.507981	0.339	0.555	6.37e-09	cNK	1.6e-10
Klra21	4.39e-13	1.11651	0.349	0.227	6.88e-09	cNK	1.72e-10
Ormdl3	4.83e-13	0.475855	0.1	0.231	7.57e-09	cNK	1.89e-10
Bhlhe40	6.13e-13	0.545551	0.854	0.97	9.6e-09	cNK	2.39e-10
Gpr65	6.23e-13	0.589172	0.34	0.599	9.77e-09	cNK	2.42e-10
Ist1	6.75e-13	0.568146	0.359	0.638	1.06e-08	cNK	2.62e-10
Dhrs7	7.38e-13	0.657723	0.22	0.436	1.16e-08	cNK	2.86e-10
Clcn7	8.12e-13	0.477362	0.124	0.266	1.27e-08	cNK	3.14e-10
Ppp3ca	8.23e-13	0.408927	0.26	0.443	1.29e-08	cNK	3.17e-10
Coro7	1.01e-12	1.24134	0.428	0.352	1.59e-08	cNK	3.89e-10
Sirt7	1.09e-12	0.576377	0.322	0.603	1.71e-08	cNK	4.18e-10
Prr14	1.14e-12	0.721266	0.281	0.523	1.79e-08	cNK	4.37e-10
Mir22hg	1.41e-12	0.426133	0.087	0.203	2.21e-08	cNK	5.38e-10
Git2	1.47e-12	0.475285	0.423	0.642	2.31e-08	cNK	5.6e-10
Necap1	1.49e-12	0.541579	0.09	0.211	2.34e-08	cNK	5.66e-10
Cnnm4	1.61e-12	0.592782	0.285	0.533	2.53e-08	cNK	6.1e-10
Coq10b	1.94e-12	0.688539	0.289	0.51	3.03e-08	cNK	7.3e-10
Ankra2	1.98e-12	0.421795	0.133	0.272	3.1e-08	cNK	7.43e-10
E4f1	2.48e-12	0.584142	0.116	0.248	3.88e-08	cNK	9.29e-10
Brd3	2.49e-12	0.461648	0.177	0.333	3.9e-08	cNK	9.31e-10
Tspan32	2.49e-12	1.33934	0.204	0.104	3.9e-08	cNK	9.31e-10
Prkag1	2.56e-12	0.646828	0.288	0.531	4.02e-08	cNK	9.54e-10
Spop	2.57e-12	0.553784	0.357	0.635	4.03e-08	cNK	9.54e-10
R3hdm4	2.6e-12	0.594754	0.519	0.706	4.08e-08	cNK	9.63e-10
Tmem127	2.74e-12	0.66237	0.392	0.64	4.3e-08	cNK	1.01e-09
Ankrd12	2.82e-12	0.410376	0.245	0.448	4.42e-08	cNK	1.04e-09
Usp3	2.89e-12	0.528824	0.243	0.435	4.54e-08	cNK	1.06e-09
Pion	3.01e-12	1.3829	0.489	0.415	4.71e-08	cNK	1.1e-09
Tmbim6	3.08e-12	0.424105	0.839	0.966	4.83e-08	cNK	1.12e-09
Airn	3.6e-12	0.432148	0.423	0.332	5.64e-08	cNK	1.31e-09
Tcirg1	3.92e-12	0.67078	0.288	0.518	6.14e-08	cNK	1.42e-09
Ccdc84	3.99e-12	0.49635	0.093	0.211	6.25e-08	cNK	1.44e-09
Ctps2	4.25e-12	0.537879	0.216	0.396	6.67e-08	cNK	1.54e-09
Zfp938	4.59e-12	0.51213	0.147	0.279	7.2e-08	cNK	1.65e-09
Mrpl9	5.06e-12	0.61136	0.617	0.776	7.93e-08	cNK	1.82e-09
Gnb1	5.12e-12	0.510843	0.785	0.94	8.02e-08	cNK	1.83e-09
Rasa3	5.12e-12	1.21256	0.515	0.432	8.03e-08	cNK	1.83e-09
Trex1	5.71e-12	0.647254	0.247	0.466	8.96e-08	cNK	2.03e-09
Flna	5.83e-12	0.850187	0.779	0.863	9.13e-08	cNK	2.07e-09
Pitpna	6.66e-12	0.492755	0.181	0.324	1.04e-07	cNK	2.36e-09
Enpp4	7.43e-12	0.431578	0.191	0.344	1.17e-07	cNK	2.62e-09
Ttc7	8.47e-12	0.445806	0.344	0.566	1.33e-07	cNK	2.98e-09
Dazap2	8.85e-12	0.411719	0.828	0.975	1.39e-07	cNK	3.1e-09
Itm2a	8.97e-12	0.503031	0.122	0.257	1.41e-07	cNK	3.14e-09
Vps33b	9.63e-12	0.407169	0.565	0.709	1.51e-07	cNK	3.36e-09
Cdk11b	1.14e-11	0.522554	0.444	0.72	1.79e-07	cNK	3.98e-09
Gse1	1.16e-11	0.473698	0.291	0.478	1.82e-07	cNK	4.03e-09
Irf2	1.29e-11	0.483065	0.373	0.619	2.03e-07	cNK	4.48e-09
Sfrs18	1.36e-11	0.550418	0.333	0.567	2.13e-07	cNK	4.68e-09
Cxxc5	1.52e-11	0.497765	0.109	0.227	2.38e-07	cNK	5.23e-09
BC017643	1.58e-11	0.702891	0.229	0.419	2.47e-07	cNK	5.4e-09
Rnf167	1.61e-11	0.514788	0.35	0.604	2.53e-07	cNK	5.52e-09
Relb	1.74e-11	0.651315	0.28	0.467	2.72e-07	cNK	5.92e-09
Zcchc2	2.06e-11	0.424003	0.18	0.322	3.24e-07	cNK	7.02e-09
Trim11	2.36e-11	0.592311	0.124	0.252	3.7e-07	cNK	8e-09
Cux1	2.39e-11	0.502422	0.224	0.39	3.75e-07	cNK	8.09e-09
AI987944	2.63e-11	0.502013	0.157	0.286	4.12e-07	cNK	8.86e-09
Ccnl2	2.83e-11	0.554557	0.472	0.758	4.44e-07	cNK	9.51e-09
Arid5b	3.05e-11	0.549583	0.224	0.395	4.78e-07	cNK	1.02e-08
Pias3	3.33e-11	0.487112	0.1	0.215	5.22e-07	cNK	1.11e-08
1700113A16Rik	3.49e-11	0.524298	0.128	0.264	5.48e-07	cNK	1.16e-08
Atg4d	3.61e-11	0.685545	0.19	0.352	5.65e-07	cNK	1.2e-08
Gata3	3.67e-11	0.445851	0.364	0.585	5.75e-07	cNK	1.21e-08
Zfp874b	4.06e-11	0.552333	0.548	0.482	6.37e-07	cNK	1.34e-08
Vopp1	4.34e-11	1.60049	0.399	0.35	6.81e-07	cNK	1.43e-08
Serinc3	5.03e-11	0.430448	0.682	0.844	7.88e-07	cNK	1.65e-08
Atg16l1	5.16e-11	0.698752	0.128	0.255	8.08e-07	cNK	1.69e-08
5430417L22Rik	5.49e-11	0.512766	0.138	0.268	8.61e-07	cNK	1.79e-08
Pim3	6.06e-11	0.523231	0.336	0.609	9.5e-07	cNK	1.97e-08
Zfp868	6.51e-11	0.595472	0.152	0.285	1.02e-06	cNK	2.11e-08
Arid4b	6.68e-11	0.520469	0.276	0.48	1.05e-06	cNK	2.16e-08
Ddit3	6.77e-11	0.596911	0.147	0.281	1.06e-06	cNK	2.18e-08
Prkd3	6.81e-11	0.413866	0.231	0.401	1.07e-06	cNK	2.19e-08
Dnajb2	7.16e-11	0.423264	0.105	0.221	1.12e-06	cNK	2.28e-08
Arhgef2	7.61e-11	0.644731	0.333	0.561	1.19e-06	cNK	2.42e-08
Prrc2b	8.12e-11	0.445066	0.409	0.651	1.27e-06	cNK	2.57e-08
Mmgt2	8.45e-11	0.748739	0.184	0.356	1.33e-06	cNK	2.67e-08
Taf7	1.04e-10	0.528094	0.196	0.368	1.62e-06	cNK	3.25e-08
Tspan13	1.07e-10	0.533334	0.459	0.731	1.67e-06	cNK	3.34e-08
Ccnl1	1.17e-10	0.574502	0.463	0.776	1.83e-06	cNK	3.65e-08
Cln3	1.19e-10	0.563177	0.193	0.351	1.86e-06	cNK	3.7e-08
Arid1a	1.31e-10	0.509625	0.457	0.706	2.06e-06	cNK	4.07e-08
Slc50a1	1.39e-10	0.605465	0.331	0.612	2.17e-06	cNK	4.28e-08
Inpp5k	1.47e-10	0.681039	0.215	0.38	2.3e-06	cNK	4.51e-08
Cnot6l	1.48e-10	0.414156	0.175	0.313	2.31e-06	cNK	4.53e-08
Slc35b3	1.73e-10	0.527549	0.132	0.255	2.72e-06	cNK	5.31e-08
Lax1	1.85e-10	0.617538	0.377	0.618	2.89e-06	cNK	5.63e-08
Tmem63a	2.12e-10	0.510987	0.118	0.239	3.32e-06	cNK	6.44e-08
Hist1h4m	2.3e-10	0.627143	0.132	0.253	3.61e-06	cNK	6.98e-08
Ppig	2.33e-10	0.464147	0.447	0.703	3.66e-06	cNK	7.04e-08
Zfp51	2.34e-10	0.763527	0.175	0.306	3.68e-06	cNK	7.06e-08
Anks3	2.46e-10	0.418299	0.116	0.229	3.86e-06	cNK	7.39e-08
Bsdc1	2.5e-10	0.676493	0.164	0.306	3.92e-06	cNK	7.48e-08
Lysmd3	2.67e-10	0.455692	0.114	0.226	4.19e-06	cNK	7.96e-08
Nfatc3	2.67e-10	0.655865	0.382	0.62	4.19e-06	cNK	7.96e-08
Mark3	2.73e-10	0.417169	0.101	0.208	4.29e-06	cNK	8.09e-08
Pnrc1	2.97e-10	0.48169	0.332	0.557	4.65e-06	cNK	8.75e-08
Mll2	4.21e-10	0.569996	0.865	0.959	6.61e-06	cNK	1.24e-07
Rap2b	4.23e-10	0.992055	0.548	0.566	6.63e-06	cNK	1.24e-07
2007-03-01	4.81e-10	0.644407	0.331	0.537	7.54e-06	cNK	1.4e-07
Notch1	5.31e-10	0.413007	0.251	0.426	8.32e-06	cNK	1.54e-07
Wasl	5.31e-10	0.553828	0.136	0.262	8.33e-06	cNK	1.54e-07
Crebbp	5.32e-10	0.548459	0.303	0.494	8.34e-06	cNK	1.54e-07
Pyhin1	5.36e-10	0.409207	0.292	0.456	8.4e-06	cNK	1.54e-07
Ostf1	5.36e-10	0.441205	0.852	0.958	8.41e-06	cNK	1.54e-07
Ube2h	5.66e-10	0.499834	0.465	0.766	8.87e-06	cNK	1.62e-07
Hps3	6.06e-10	0.488732	0.194	0.323	9.5e-06	cNK	1.73e-07
Mppe1	6.44e-10	0.491548	0.147	0.275	1.01e-05	cNK	1.83e-07
Pip5k1c	6.89e-10	0.558882	0.15	0.278	1.08e-05	cNK	1.95e-07
Anxa6	7.36e-10	0.538469	0.758	0.928	1.15e-05	cNK	2.07e-07
Il10rb	7.87e-10	0.643351	0.335	0.588	1.23e-05	cNK	2.21e-07
Pisd-ps1	8.11e-10	0.567367	0.622	0.645	1.27e-05	cNK	2.27e-07
Fam65a	8.42e-10	0.537102	0.147	0.278	1.32e-05	cNK	2.35e-07
Plekhm1	9.22e-10	0.42622	0.146	0.269	1.44e-05	cNK	2.56e-07
Ccpg1	1.11e-09	0.733552	0.195	0.347	1.73e-05	cNK	3.07e-07
Cir1	1.22e-09	0.645503	0.219	0.368	1.91e-05	cNK	3.37e-07
Mysm1	1.27e-09	0.421228	0.724	0.819	1.99e-05	cNK	3.49e-07
Akap8l	1.49e-09	0.57755	0.236	0.404	2.34e-05	cNK	4.07e-07
Atp1b3	1.53e-09	0.795909	0.676	0.841	2.4e-05	cNK	4.16e-07
Zfp53	1.7e-09	0.897158	0.23	0.378	2.67e-05	cNK	4.61e-07
Btg2	1.76e-09	0.540808	0.813	0.956	2.76e-05	cNK	4.75e-07
Pot1b	1.94e-09	0.419358	0.812	0.88	3.05e-05	cNK	5.23e-07
Chd7	2.1e-09	0.423156	0.494	0.735	3.29e-05	cNK	5.63e-07
Sptbn1	2.16e-09	0.528049	0.351	0.543	3.38e-05	cNK	5.76e-07
Cers2	2.17e-09	0.419016	0.442	0.778	3.4e-05	cNK	5.77e-07
Clcf1	2.29e-09	0.630798	0.286	0.468	3.59e-05	cNK	6.07e-07
Ccm2	2.52e-09	0.660669	0.229	0.383	3.95e-05	cNK	6.66e-07
Ddx28	2.59e-09	0.671244	0.101	0.207	4.06e-05	cNK	6.81e-07
Gpr18	2.78e-09	0.605341	0.203	0.36	4.36e-05	cNK	7.29e-07
Lef1	2.93e-09	0.604153	0.235	0.381	4.6e-05	cNK	7.65e-07
Atp2a3	3.22e-09	0.997963	0.719	0.818	5.04e-05	cNK	8.36e-07
Rnf113a2	3.45e-09	0.775743	0.119	0.236	5.41e-05	cNK	8.94e-07
Prkch	4.38e-09	0.474909	0.487	0.72	6.87e-05	cNK	1.13e-06
Pear1	4.46e-09	0.44826	0.461	0.709	6.99e-05	cNK	1.15e-06
Sypl	4.76e-09	0.688372	0.258	0.447	7.46e-05	cNK	1.22e-06
Il16	5.25e-09	0.535781	0.251	0.416	8.24e-05	cNK	1.34e-06
Elmo2	6.12e-09	0.452836	0.7	0.897	9.6e-05	cNK	1.56e-06
Rnf125	6.47e-09	0.660339	0.317	0.516	0.000101385	cNK	1.64e-06
Aar2	6.56e-09	0.616385	0.125	0.236	0.000102917	cNK	1.65e-06
Pik3ap1	7.27e-09	0.497802	0.354	0.573	0.000113935	cNK	1.82e-06
Trp53bp2	7.42e-09	0.409635	0.133	0.243	0.000116277	cNK	1.85e-06
Bcl7b	7.44e-09	0.867643	0.242	0.427	0.00011666	cNK	1.85e-06
Tug1	7.81e-09	0.657062	0.326	0.518	0.000122433	cNK	1.93e-06
Acss2	8.02e-09	0.780116	0.172	0.309	0.00012578	cNK	1.97e-06
Tk2	8.4e-09	0.498884	0.127	0.232	0.000131734	cNK	2.06e-06
Son	9.42e-09	0.429807	0.876	0.98	0.000147668	cNK	2.3e-06
Vezf1	9.93e-09	0.540089	0.209	0.358	0.000155656	cNK	2.41e-06
Elk4	1.05e-08	0.465943	0.182	0.315	0.000164549	cNK	2.54e-06
Cdip1	1.33e-08	0.416793	0.169	0.287	0.000209168	cNK	3.22e-06
Sun1	1.37e-08	0.443907	0.142	0.251	0.000214065	cNK	3.28e-06
Vps11	1.62e-08	0.698844	0.143	0.259	0.000253746	cNK	3.87e-06
Arrdc1	1.64e-08	0.744969	0.35	0.601	0.000257175	cNK	3.9e-06
Inpp1	1.66e-08	0.705875	0.191	0.331	0.000260212	cNK	3.93e-06
Lck	1.68e-08	0.425859	0.776	0.918	0.000263134	cNK	3.96e-06
Elovl7	1.72e-08	0.57261	0.249	0.166	0.000269985	cNK	4.05e-06
Abtb1	1.79e-08	0.463381	0.111	0.213	0.000281237	cNK	4.2e-06
Zfp869	2.15e-08	0.672411	0.222	0.372	0.000337219	cNK	5.01e-06
Tagap	2.62e-08	1.47823	0.334	0.273	0.00041067	cNK	6.08e-06
Zfp592	2.67e-08	0.449814	0.194	0.331	0.000417875	cNK	6.16e-06
Tnk2	3.03e-08	0.410547	0.182	0.307	0.000475431	cNK	6.98e-06
Zfp433	3.04e-08	0.536962	0.147	0.245	0.000476157	cNK	6.98e-06
Cd2	3.15e-08	0.865233	0.554	0.63	0.000494442	cNK	7.19e-06
Sike1	3.34e-08	0.685264	0.239	0.379	0.000523777	cNK	7.58e-06
Atg2a	3.44e-08	0.534256	0.287	0.464	0.000538753	cNK	7.73e-06
Naga	3.52e-08	0.753899	0.126	0.236	0.00055164	cNK	7.88e-06
Jun	3.54e-08	0.848941	0.259	0.438	0.000554903	cNK	7.89e-06
Klra3	4.12e-08	1.10278	0.576	0.701	0.000646153	cNK	9.15e-06
Cd200r4	4.36e-08	0.559888	0.142	0.259	0.000683251	cNK	9.63e-06
Zc3h7a	4.63e-08	0.489598	0.481	0.708	0.000725085	cNK	1.02e-05
H2-T10	4.77e-08	0.541764	0.646	0.829	0.000747727	cNK	1.04e-05
Txnip	4.82e-08	0.632879	0.27	0.46	0.000756005	cNK	1.05e-05
H2-Q6	5.03e-08	0.500392	0.773	0.778	0.00078885	cNK	1.09e-05
Cd37	5.56e-08	0.676643	0.703	0.886	0.000871889	cNK	1.2e-05
Atf7ip	6.39e-08	0.525155	0.391	0.594	0.00100167	cNK	1.37e-05
Dnm2	6.5e-08	0.586826	0.458	0.722	0.00101898	cNK	1.39e-05
Baz2a	7.43e-08	0.414736	0.245	0.393	0.00116444	cNK	1.58e-05
Sfxn3	7.89e-08	1.2497	0.501	0.476	0.0012376	cNK	1.67e-05
Fam134c	7.96e-08	0.643755	0.209	0.335	0.0012477	cNK	1.68e-05
Mtmr3	8.1e-08	0.538686	0.138	0.243	0.00126952	cNK	1.7e-05
Sesn1	8.2e-08	0.775048	0.258	0.409	0.00128574	cNK	1.71e-05
Sertad2	9.44e-08	0.664469	0.418	0.641	0.00148047	cNK	1.96e-05
Hmgn1	1.01e-07	0.551432	0.176	0.304	0.0015774	cNK	2.08e-05
Tigd2	1.11e-07	0.648344	0.109	0.208	0.00173784	cNK	2.28e-05
Gpank1	1.18e-07	0.642799	0.108	0.203	0.00185128	cNK	2.42e-05
Pogk	1.26e-07	0.943927	0.345	0.261	0.00197697	cNK	2.57e-05
Ggps1	1.31e-07	0.413811	0.307	0.417	0.00204935	cNK	2.65e-05
Stxbp3a	1.47e-07	0.672404	0.131	0.236	0.00230943	cNK	2.98e-05
Ptp4a3	1.74e-07	0.503447	0.789	0.906	0.0027315	cNK	3.5e-05
Gimap3	1.82e-07	0.507499	0.756	0.864	0.00286007	cNK	3.65e-05
Tcp11l2	1.94e-07	1.19451	0.322	0.247	0.00304188	cNK	3.86e-05
Ski	1.97e-07	0.429811	0.166	0.281	0.00308766	cNK	3.9e-05
Tram1	1.97e-07	0.700277	0.422	0.717	0.00309178	cNK	3.9e-05
Map3k1	2.22e-07	0.592436	0.74	0.863	0.00347583	cNK	4.35e-05
Abca7	2.48e-07	0.547743	0.197	0.326	0.00389049	cNK	4.84e-05
Hist1h1c	2.5e-07	0.875304	0.147	0.262	0.00391142	cNK	4.84e-05
Herc4	2.53e-07	0.531017	0.188	0.313	0.00395964	cNK	4.87e-05
Cdkn2d	2.53e-07	0.706424	0.171	0.304	0.00397122	cNK	4.87e-05
Cdc42se1	2.54e-07	0.518569	0.443	0.764	0.00398713	cNK	4.87e-05
Maf1	2.64e-07	0.588505	0.44	0.744	0.00414114	cNK	5.02e-05
Atp2b1	2.7e-07	0.671918	0.389	0.599	0.00422959	cNK	5.1e-05
Lats2	2.74e-07	1.06901	0.278	0.212	0.00429401	cNK	5.15e-05
Ppp2r5a	2.85e-07	0.740028	0.238	0.375	0.0044643	cNK	5.33e-05
Rnf2	2.85e-07	0.814554	0.216	0.356	0.00446599	cNK	5.33e-05
Zswim8	2.86e-07	0.434285	0.167	0.283	0.00448442	cNK	5.33e-05
Cmpk1	2.98e-07	0.572948	0.44	0.735	0.00466488	cNK	5.48e-05
Sun2	3.33e-07	0.54256	0.438	0.654	0.0052198	cNK	6.09e-05
Itprip	3.43e-07	0.587229	0.132	0.227	0.00538151	cNK	6.25e-05
Galnt2	4.61e-07	1.17838	0.335	0.265	0.00723163	cNK	8.35e-05
Dcdc2c	4.74e-07	0.561109	0.716	0.861	0.00742497	cNK	8.53e-05
Baiap3	5.04e-07	1.16657	0.303	0.247	0.00790128	cNK	9.02e-05
Fbxo46	5.29e-07	0.464653	0.143	0.24	0.00829313	cNK	9.42e-05
Dok2	5.59e-07	0.616376	0.679	0.83	0.00876049	cNK	9.89e-05
Fam107b	5.63e-07	0.670224	0.757	0.938	0.0088278	cNK	9.91e-05
Traf3	5.83e-07	0.424184	0.122	0.209	0.00913448	cNK	0.000101967
Ypel5	7.18e-07	0.625711	0.241	0.397	0.0112587	cNK	0.000124961
Rbak	8.28e-07	0.418999	0.259	0.183	0.0129876	cNK	0.000143321
Satb1	8.37e-07	0.890365	0.56	0.511	0.0131258	cNK	0.00014401
Trappc8	8.65e-07	0.455353	0.116	0.202	0.0135608	cNK	0.000147917
Zfp326	8.79e-07	0.446081	0.134	0.231	0.01378	cNK	0.000149429
Tgoln1	8.83e-07	0.658121	0.444	0.679	0.0138498	cNK	0.000149429
Slc9a9	9.18e-07	0.593244	0.233	0.368	0.0143987	cNK	0.000154302
Tm6sf1	9.2e-07	0.636873	0.19	0.304	0.0144165	cNK	0.000154302
Rap1gds1	9.92e-07	0.545759	0.229	0.348	0.0155546	cNK	0.000164704
Fyn	1e-06	1.13444	0.374	0.312	0.0157404	cNK	0.000165668
BC018473	1.06e-06	1.13893	0.379	0.311	0.0166874	cNK	0.00017457
Rhog	1.13e-06	0.583944	0.424	0.695	0.0177254	cNK	0.000184298
Nabp1	1.18e-06	0.471678	0.543	0.837	0.0185501	cNK	0.000190506
2310039L15Rik	1.39e-06	0.439383	0.596	0.681	0.0218625	cNK	0.000223129
Sidt1	1.4e-06	0.463964	0.238	0.357	0.0218878	cNK	0.000223129
Arhgap15	1.4e-06	0.670995	0.341	0.538	0.0220108	cNK	0.000223129
Khnyn	1.45e-06	0.581538	0.169	0.275	0.0227834	cNK	0.000228169
Miip	1.47e-06	0.629536	0.161	0.275	0.0230698	cNK	0.000229565
Inpp4a	1.48e-06	0.896807	0.405	0.378	0.0231879	cNK	0.000229565
Tnfrsf1a	1.52e-06	0.558494	0.191	0.313	0.0238949	cNK	0.000234727
Frat1	1.53e-06	1.05755	0.289	0.226	0.0239899	cNK	0.000234727
Synj1	1.71e-06	0.419903	0.158	0.258	0.026825	cNK	0.000260088
Ncor1	1.78e-06	0.431624	0.737	0.872	0.0279173	cNK	0.000268898
Clint1	1.88e-06	0.550711	0.166	0.265	0.0295256	cNK	0.000282506
Plin3	1.94e-06	0.585014	0.37	0.324	0.0304793	cNK	0.000289686
Zfp110	1.95e-06	0.63347	0.159	0.252	0.0305547	cNK	0.000289686
Gstm1	2.09e-06	0.558692	0.227	0.368	0.0327535	cNK	0.000307122
Fbxl3	2.36e-06	0.42117	0.589	0.549	0.0369658	cNK	0.000344263
Tagap1	2.51e-06	0.5231	0.247	0.358	0.0392747	cNK	0.00036326
4930523C07Rik	2.54e-06	0.582797	0.418	0.611	0.0397681	cNK	0.000365287
Stx11	2.76e-06	0.829849	0.171	0.283	0.0432818	cNK	0.000394801
Arhgap25	2.8e-06	0.67102	0.321	0.501	0.0438716	cNK	0.000397383
Kcnip3	3.06e-06	0.477709	0.202	0.299	0.0479592	cNK	0.000431348
Fbxl12	3.1e-06	0.71288	0.17	0.277	0.0485761	cNK	0.000433798
Gramd1b	3.19e-06	0.418597	0.14	0.23	0.0500495	cNK	0.000443763
Galnt6	3.21e-06	0.566599	0.245	0.389	0.0503172	cNK	0.000443763
Bcl2a1b	3.41e-06	0.54629	0.284	0.451	0.0534937	cNK	0.000467477
H2-K2	3.44e-06	0.906434	0.608	0.572	0.0538934	cNK	0.000467533
Mau2	3.69e-06	0.481462	0.691	0.779	0.0577821	cNK	0.000497581
Pea15a	3.7e-06	0.748861	0.404	0.597	0.0580754	cNK	0.000497581
Rab43	3.8e-06	0.540362	0.187	0.29	0.0595688	cNK	0.000505368
Ptpn1	4.01e-06	0.649202	0.454	0.714	0.062857	cNK	0.000529255
Wasf2	4.44e-06	0.440609	0.575	0.807	0.0696238	cNK	0.000581789
Snrk	4.94e-06	0.632319	0.148	0.246	0.0774891	cNK	0.000642571
Cic	5.06e-06	0.451377	0.195	0.306	0.0792622	cNK	0.000652218
Zmiz1	5.29e-06	0.56987	0.461	0.657	0.0828696	cNK	0.00067133
Mical1	5.29e-06	0.754212	0.375	0.599	0.0828748	cNK	0.00067133
Rabac1	5.38e-06	0.618051	0.449	0.786	0.0843773	cNK	0.00067278
Spata13	5.61e-06	0.883007	0.615	0.705	0.0880213	cNK	0.00069622
Tacc1	5.69e-06	0.557939	0.605	0.86	0.0891337	cNK	0.000699333
Ubp1	6.04e-06	0.699582	0.256	0.378	0.0947176	cNK	0.000737102
Ctdsp1	6.18e-06	0.612513	0.216	0.343	0.0968636	cNK	0.000747624
Stk24	7.13e-06	0.70143	0.39	0.61	0.11175	cNK	0.00085539
Nufip2	7.31e-06	0.486358	0.43	0.624	0.114663	cNK	0.000870374
Wbp1l	7.93e-06	0.782066	0.301	0.461	0.124268	cNK	0.000935356
Sbno2	8.71e-06	0.588498	0.312	0.456	0.136481	cNK	0.00101858
Zfp825	9.65e-06	0.664591	0.492	0.631	0.15122	cNK	0.00111893
Erich1	1.06e-05	0.661315	0.241	0.181	0.165438	cNK	0.00121358
Vps16	1.19e-05	0.735105	0.315	0.467	0.186408	cNK	0.00135552
Limd2	1.22e-05	0.552456	0.641	0.8	0.191095	cNK	0.00137742
Samd3	1.56e-05	0.509547	0.492	0.748	0.244568	cNK	0.00174725
Pim1	1.57e-05	1.21541	0.488	0.501	0.24634	cNK	0.00174725
4833420G17Rik	1.59e-05	0.431346	0.541	0.646	0.248919	cNK	0.00174725
Rc3h1	1.63e-05	0.423813	0.277	0.414	0.255156	cNK	0.00177407
Elf4	1.69e-05	0.672527	0.282	0.433	0.264196	cNK	0.00182006
Gimap1	1.79e-05	0.553682	0.691	0.909	0.28025	cNK	0.00191279
Kdm2b	1.79e-05	0.566286	0.256	0.369	0.28056	cNK	0.00191279
Xdh	1.85e-05	1.07261	0.315	0.272	0.290012	cNK	0.00194242
Gpcpd1	1.88e-05	0.630485	0.241	0.361	0.295029	cNK	0.0019572
Gm7102	1.9e-05	0.524713	0.699	0.851	0.298085	cNK	0.00195846
Tmem234	2.18e-05	0.531939	0.762	0.912	0.34139	cNK	0.0022212
Paip2	2.32e-05	0.458696	0.54	0.89	0.363243	cNK	0.00234021
Apbb1ip	2.32e-05	0.516074	0.261	0.394	0.36362	cNK	0.00234021
Plcb2	2.4e-05	0.471062	0.184	0.289	0.37657	cNK	0.00237803
Rap1b	2.47e-05	1.27644	0.541	0.62	0.387903	cNK	0.00242486
Gdi1	3.27e-05	0.710211	0.437	0.639	0.513106	cNK	0.0031748
Gm14005	3.33e-05	0.552504	0.776	0.785	0.521342	cNK	0.0031925
Gnptg	3.52e-05	0.887136	0.309	0.502	0.552417	cNK	0.00334756
Srpk2	3.55e-05	0.568448	0.267	0.4	0.556096	cNK	0.00334756
Irf2bpl	3.76e-05	0.420734	0.248	0.36	0.589972	cNK	0.00349987
Arrdc3	3.88e-05	0.609434	0.228	0.336	0.608577	cNK	0.00357142
Dcxr	4.04e-05	0.989534	0.16	0.269	0.632847	cNK	0.00367348
Rab37	4.61e-05	0.586027	0.342	0.533	0.721938	cNK	0.00414457
Inpp5d	4.84e-05	0.500771	0.605	0.848	0.758759	cNK	0.00430756
Abcb1a	4.96e-05	0.576497	0.299	0.42	0.777354	cNK	0.00436354
Gimap9	4.97e-05	0.771609	0.336	0.525	0.778761	cNK	0.00436354
Ifrd1	5.27e-05	0.46506	0.552	0.865	0.826484	cNK	0.00453388
Azi2	5.59e-05	0.668473	0.449	0.663	0.875847	cNK	0.0047488
Mia3	6.05e-05	0.415121	0.608	0.685	0.947784	cNK	0.00507839
Naip5	6.55e-05	0.450433	0.589	0.562	1	cNK	0.00543787
Adamts10	7.16e-05	0.777283	0.357	0.527	1	cNK	0.00587068
Qk	7.17e-05	0.503489	0.231	0.338	1	cNK	0.00587068
Pik3r5	7.93e-05	0.993233	0.699	0.73	1	cNK	0.0063413
Maml2	8.69e-05	0.429349	0.197	0.28	1	cNK	0.00686899
Kcnab2	8.95e-05	0.913469	0.606	0.732	1	cNK	0.00698464
Ankrd11	0.000100941	0.564317	0.39	0.57	1	cNK	0.00777244
Lbr	0.000112363	0.406407	0.577	0.82	1	cNK	0.00853962
Myb	0.000116507	0.412493	0.16	0.239	1	cNK	0.00873806
Hbp1	0.000122358	0.844821	0.382	0.566	1	cNK	0.00905446
Add3	0.000156587	0.762278	0.262	0.392	1	cNK	0.0114309
Stim1	0.000187022	0.737648	0.3	0.44	1	cNK	0.0134656
Klhl24	0.000193589	0.745448	0.338	0.281	1	cNK	0.0137448
Fos	0.000214565	0.647335	0.307	0.447	1	cNK	0.0150195
Nrbp1	0.000220071	0.59466	0.498	0.768	1	cNK	0.0151849
Gm4759	0.000232516	1.04869	0.521	0.499	1	cNK	0.0158111
Lmbr1l	0.00025589	0.770813	0.151	0.228	1	cNK	0.0171446
Ifitm10	0.000295819	0.556515	0.261	0.404	1	cNK	0.019524
Atg16l2	0.00030131	0.686525	0.233	0.318	1	cNK	0.0195851
Iqgap1	0.000303718	0.548867	0.869	0.969	1	cNK	0.0195851
Cirbp	0.00031456	0.987516	0.53	0.64	1	cNK	0.0198173
Ash1l	0.00033917	0.434974	0.233	0.331	1	cNK	0.0210285
Srrm2	0.000344549	0.435247	0.782	0.931	1	cNK	0.0210285
Cyb5r3	0.000397487	0.807745	0.417	0.603	1	cNK	0.0238492
Ip6k1	0.000472566	0.641741	0.245	0.357	1	cNK	0.0278814
B3gnt2	0.000511251	0.945645	0.243	0.354	1	cNK	0.0296526
Mknk2	0.000512599	0.657551	0.571	0.805	1	cNK	0.0296526
Gadd45b	0.000524317	1.03968	0.205	0.312	1	cNK	0.0296526
Kdm3a	0.000524422	0.617428	0.151	0.225	1	cNK	0.0296526
Ppm1h	0.000621013	0.452508	0.406	0.555	1	cNK	0.0335347
Wbp2	0.000687085	0.761225	0.429	0.658	1	cNK	0.0364155
Nlrc5	0.000713589	0.428637	0.43	0.555	1	cNK	0.0371066
Slfn2	0.000762876	0.557642	0.327	0.472	1	cNK	0.0389067
Zdhhc20	0.000907236	0.579872	0.831	0.892	1	cNK	0.0453618
Spn	0.000917577	1.10756	0.614	0.665	1	cNK	0.0453618
Fryl	0.000954047	0.476484	0.536	0.738	1	cNK	0.0457943
Rnf216	0.00106181	0.687388	0.151	0.224	1	cNK	0.0499051
Hcst	0.00109748	0.479008	0.498	0.787	1	cNK	0.0504839
Rnf145	0.00109978	0.582148	0.143	0.205	1	cNK	0.0504839
Cyth1	0.00113283	1.26159	0.343	0.337	1	cNK	0.0504839
Arid5a	0.00121535	0.440192	0.522	0.769	1	cNK	0.05226
Gm17757	0.00125439	0.604178	0.565	0.57	1	cNK	0.0526845
Leng8	0.0012673	0.847055	0.589	0.696	1	cNK	0.0526845
Crem	0.00130158	0.67201	0.666	0.849	1	cNK	0.0526845
Zfp36	0.00130499	1.03007	0.587	0.659	1	cNK	0.0526845
Zfp740	0.001396	0.617198	0.148	0.209	1	cNK	0.053048
Kctd12	0.00145644	0.593681	0.263	0.365	1	cNK	0.0538883
Pitpnc1	0.00146529	0.632552	0.771	0.932	1	cNK	0.0538883
Dusp5	0.0015364	0.574276	0.448	0.639	1	cNK	0.0538883
Atp13a2	0.00167687	0.731377	0.226	0.189	1	cNK	0.0570136
Cwc25	0.00168607	0.481044	0.482	0.556	1	cNK	0.0570136
Usp12	0.00171706	0.738354	0.163	0.237	1	cNK	0.0570136
Atp1b1	0.00186574	1.09924	0.498	0.558	1	cNK	0.057838
2810013P06Rik	0.00190838	0.440858	0.214	0.274	1	cNK	0.057838
Pde7a	0.00191898	0.425549	0.167	0.225	1	cNK	0.057838
Slc44a2	0.00206339	0.628025	0.485	0.724	1	cNK	0.057838
Gxylt1	0.00209487	0.501996	0.224	0.301	1	cNK	0.057838
Ezr	0.00212335	0.453689	0.566	0.841	1	cNK	0.057838
Ttc39b	0.00217104	0.557585	0.376	0.513	1	cNK	0.057838
Il10ra	0.00232838	0.765893	0.281	0.392	1	cNK	0.057838
Hist1h1e	0.00264767	0.60161	0.197	0.281	1	cNK	0.0608965
Chkb	0.00265857	0.715647	0.384	0.565	1	cNK	0.0608965
AB124611	0.00275445	0.743162	0.266	0.386	1	cNK	0.0608965
Tnfrsf1b	0.00303937	0.667317	0.725	0.898	1	cNK	0.0608965
Dock2	0.00335068	0.836337	0.673	0.759	1	cNK	0.063663
Myo1f	0.003518	0.410039	0.619	0.874	1	cNK	0.063663
Rab33b	0.00375668	0.532574	0.793	0.908	1	cNK	0.0638635
Macf1	0.00395101	0.553134	0.699	0.866	1	cNK	0.0638635
Cap1	0.00424571	0.505294	0.588	0.834	1	cNK	0.0638635
Tinf2	0.00434961	0.636734	0.449	0.632	1	cNK	0.0638635
Pnrc2	0.00442924	0.778441	0.408	0.598	1	cNK	0.0638635
Klhdc2	0.0045269	1.04076	0.211	0.299	1	cNK	0.0638635
Fam53b	0.0049316	0.997821	0.241	0.218	1	cNK	0.0638635
Zfp317	0.00557744	0.504099	0.417	0.497	1	cNK	0.0638635
Suco	0.00580564	0.608255	0.297	0.4	1	cNK	0.0638635
Gabarapl2	0.00651686	0.482648	0.52	0.842	1	cNK	0.0638635
Lmbrd1	0.00712824	0.752817	0.688	0.654	1	cNK	0.0638635
Tgif1	0.00868327	1.05432	0.526	0.631	1	cNK	0.0638635
Dennd4a	0.00885346	0.420285	0.822	0.956	1	cNK	0.0638635
Zfp959	0.0089392	0.479121	0.406	0.5	1	cNK	0.0638635
Ehbp1l1	0.00937738	0.541626	0.896	0.915	1	cNK	0.0638635
Prkcd	0.00941513	0.906655	0.247	0.335	1	cNK	0.0638635
Whsc1l1	0.00949666	0.455418	0.659	0.895	1	cNK	0.0638635
Itga1	1.22e-272	1.51374	0.77	0.006	1.91e-268	trNK	2.02e-269
Gzmc	3.27e-258	4.99444	0.794	0.076	5.13e-254	trNK	5.4e-255
Spp1	1.77e-243	3.25741	0.822	0.123	2.78e-239	trNK	2.93e-240
Inpp4b	4.02e-220	1.52121	0.706	0.027	6.3e-216	trNK	6.64e-217
2900026A02Rik	1.52e-211	1.46512	0.848	0.269	2.38e-207	trNK	2.51e-208
Hilpda	4.9e-211	1.76156	0.864	0.157	7.68e-207	trNK	8.08e-208
Rpl41	2.94e-210	0.814549	0.998	0.954	4.61e-206	trNK	4.85e-207
S100a4	2.63e-208	2.42474	0.724	0.054	4.13e-204	trNK	4.34e-205
Ly6e	2.18e-200	1.26549	0.994	0.507	3.41e-196	trNK	3.58e-197
Adam8	6.72e-196	2.19735	0.632	0.021	1.05e-191	trNK	1.1e-192
Rps26	4.34e-195	0.857301	0.995	0.863	6.81e-191	trNK	7.12e-192
Ctla4	3.05e-188	2.07634	0.658	0.041	4.78e-184	trNK	5e-185
AA467197	1.29e-186	2.79841	0.604	0.015	2.03e-182	trNK	2.12e-183
Thy1	6.27e-185	1.41127	0.864	0.241	9.83e-181	trNK	1.03e-181
Lilrb4	7.76e-183	1.71647	0.797	0.167	1.22e-178	trNK	1.27e-179
Rbpj	3.93e-180	0.902877	0.711	0.084	6.16e-176	trNK	6.42e-177
Glrx	7.57e-180	1.43226	0.844	0.17	1.19e-175	trNK	1.24e-176
Magohb	2.2e-170	1.48277	0.726	0.105	3.45e-166	trNK	3.59e-167
Bbs9	2.52e-168	1.26513	0.653	0.064	3.95e-164	trNK	4.11e-165
Spint2	8.72e-167	1.4678	0.641	0.051	1.37e-162	trNK	1.42e-163
Lgals3	8.99e-166	2.20455	0.663	0.077	1.41e-161	trNK	1.46e-162
Rpl35	2e-159	0.906627	0.988	0.707	3.13e-155	trNK	3.25e-156
Rps19	2.66e-152	0.739429	0.992	0.775	4.17e-148	trNK	4.32e-149
Fdps	3.3e-150	1.59526	0.66	0.088	5.17e-146	trNK	5.35e-147
Sema6d	1.13e-148	1.33956	0.516	0.023	1.78e-144	trNK	1.84e-145
Rpl28	1.14e-148	0.802482	0.982	0.685	1.79e-144	trNK	1.85e-145
Slc25a4	3.24e-148	1.12739	0.813	0.18	5.09e-144	trNK	5.25e-145
Txn1	3.09e-147	1.08019	0.915	0.39	4.84e-143	trNK	4.99e-144
S100a6	1.81e-146	1.11231	0.945	0.465	2.84e-142	trNK	2.92e-143
Rps18	7.5e-146	0.722889	0.993	0.792	1.18e-141	trNK	1.21e-142
C1qtnf6	1.63e-145	0.662335	0.687	0.124	2.56e-141	trNK	2.64e-142
Atxn10	4.39e-143	1.09638	0.793	0.197	6.88e-139	trNK	7.08e-140
Tnfrsf9	7.96e-143	1.12023	0.896	0.359	1.25e-138	trNK	1.28e-139
Rps15a	3.87e-142	0.597251	0.992	0.902	6.07e-138	trNK	6.24e-139
Rps20	7.7e-141	0.853051	0.964	0.61	1.21e-136	trNK	1.24e-137
Rps2	1.29e-140	0.745614	0.994	0.836	2.02e-136	trNK	2.07e-137
Dut	6.61e-140	1.35814	0.701	0.159	1.04e-135	trNK	1.06e-136
Itgav	2.27e-139	0.421399	0.658	0.115	3.56e-135	trNK	3.64e-136
Rps8	3.15e-139	0.583694	0.993	0.92	4.93e-135	trNK	5.05e-136
Ehd1	5.03e-139	1.12042	0.605	0.074	7.88e-135	trNK	8.06e-136
Rpl32	9.77e-138	0.643813	0.994	0.838	1.53e-133	trNK	1.57e-134
Rps15a-ps4	1.38e-137	0.631776	0.986	0.853	2.16e-133	trNK	2.21e-134
Rps15a-ps6	4.64e-137	0.629039	0.99	0.869	7.28e-133	trNK	7.44e-134
Ndufc1	5.29e-137	0.98279	0.71	0.128	8.29e-133	trNK	8.46e-134
Rps17	2.44e-136	0.791304	0.981	0.692	3.82e-132	trNK	3.9e-133
Capg	9.19e-136	1.09691	0.805	0.216	1.44e-131	trNK	1.47e-132
Impa2	3.4e-135	1.02719	0.643	0.1	5.33e-131	trNK	5.43e-132
Il21r	3.96e-134	1.25428	0.796	0.278	6.21e-130	trNK	6.32e-131
Serpinb6a	2.75e-132	1.20226	0.603	0.087	4.31e-128	trNK	4.38e-129
Mrpl42	6.82e-129	0.914831	0.733	0.155	1.07e-124	trNK	1.09e-125
Ppa1	3.09e-128	1.16755	0.67	0.121	4.85e-124	trNK	4.93e-125
Atpif1	7.81e-128	0.977449	0.712	0.147	1.22e-123	trNK	1.24e-124
Cyp51	3.61e-127	1.08939	0.635	0.144	5.66e-123	trNK	5.75e-124
Cisd1	1.36e-126	0.941361	0.642	0.1	2.13e-122	trNK	2.16e-123
Cyb5b	6.4e-126	0.634	0.729	0.16	1e-121	trNK	1.02e-122
Rpl37	1.11e-125	0.610119	0.994	0.85	1.74e-121	trNK	1.76e-122
Cks1b	2.53e-125	1.73086	0.572	0.078	3.97e-121	trNK	4.02e-122
Dctpp1	1.09e-124	1.21438	0.577	0.071	1.71e-120	trNK	1.73e-121
Bola2	1.32e-124	0.900826	0.715	0.147	2.08e-120	trNK	2.1e-121
Rpl31	3.32e-124	0.773338	0.962	0.629	5.2e-120	trNK	5.25e-121
S100a11	5.52e-124	0.901254	0.963	0.528	8.66e-120	trNK	8.73e-121
Ak2	7.42e-124	0.7871	0.709	0.147	1.16e-119	trNK	1.17e-120
Nudt5	2.44e-123	0.83261	0.632	0.103	3.82e-119	trNK	3.85e-120
Lxn	3.06e-123	1.47717	0.49	0.037	4.8e-119	trNK	4.83e-120
Cish	4.59e-123	1.00034	0.639	0.113	7.2e-119	trNK	7.24e-120
Clic4	9.54e-123	0.654394	0.735	0.194	1.5e-118	trNK	1.5e-119
Srebf2	7.42e-122	0.508615	0.723	0.176	1.16e-117	trNK	1.17e-118
Myo10	2.68e-121	0.479124	0.428	0.01	4.2e-117	trNK	4.22e-118
Pop5	5.13e-121	0.893508	0.657	0.123	8.04e-117	trNK	8.07e-118
Cmtm7	5.73e-121	1.46049	0.695	0.183	8.98e-117	trNK	9.01e-118
Vars	7.33e-121	0.726428	0.818	0.218	1.15e-116	trNK	1.15e-117
Gp49a	8.47e-121	0.878512	0.709	0.157	1.33e-116	trNK	1.33e-117
Phgdh	3.63e-120	0.974216	0.748	0.18	5.69e-116	trNK	5.69e-117
Pilrb1	4.18e-120	1.73683	0.444	0.018	6.55e-116	trNK	6.55e-117
Uqcr11	6.6e-120	0.821109	0.767	0.185	1.03e-115	trNK	1.03e-116
Gapdh	1.15e-119	0.717698	0.986	0.847	1.8e-115	trNK	1.8e-116
Rpl10a	1.31e-119	0.570614	0.995	0.855	2.05e-115	trNK	2.05e-116
Cd96	7.82e-119	0.7165	0.698	0.145	1.23e-114	trNK	1.22e-115
2810417H13Rik	1.02e-117	1.86134	0.641	0.194	1.6e-113	trNK	1.59e-114
Mthfd1	1.05e-117	0.86846	0.599	0.094	1.64e-113	trNK	1.63e-114
Ctla2a	1.78e-117	0.759083	0.997	0.959	2.79e-113	trNK	2.77e-114
Pglyrp1	3.09e-117	1.0447	0.858	0.287	4.84e-113	trNK	4.82e-114
Rps6	4.37e-117	0.463856	0.999	0.959	6.86e-113	trNK	6.81e-114
Swap70	5.36e-117	0.865484	0.514	0.055	8.41e-113	trNK	8.35e-114
Rpl15	5.6e-117	0.580291	0.987	0.829	8.78e-113	trNK	8.71e-114
F2r	9.24e-117	0.6637	0.816	0.247	1.45e-112	trNK	1.44e-113
Mapkapk3	1.34e-116	0.650241	0.698	0.163	2.1e-112	trNK	2.08e-113
Rexo2	1.56e-116	0.829088	0.737	0.172	2.44e-112	trNK	2.42e-113
Ifitm2	4.16e-116	3.70002	0.441	0.028	6.52e-112	trNK	6.45e-113
Rpl13	6.67e-116	0.45111	0.999	0.963	1.05e-111	trNK	1.03e-112
Ndufb2	7.6e-116	0.70474	0.704	0.152	1.19e-111	trNK	1.18e-112
Myo1e	1.88e-115	0.510074	0.841	0.43	2.94e-111	trNK	2.9e-112
Rps27l	2.07e-115	1.00317	0.694	0.161	3.25e-111	trNK	3.21e-112
Smyd2	3.84e-115	1.47556	0.456	0.03	6.02e-111	trNK	5.93e-112
Rpl36a	7.22e-115	0.683727	0.982	0.66	1.13e-110	trNK	1.12e-111
Ahcy	9.46e-115	0.887368	0.648	0.128	1.48e-110	trNK	1.46e-111
Rps28	1.34e-114	0.657314	0.989	0.801	2.1e-110	trNK	2.07e-111
Gnpda1	1.45e-114	0.703665	0.599	0.097	2.28e-110	trNK	2.24e-111
Impdh1	2.77e-114	0.528388	0.761	0.198	4.35e-110	trNK	4.27e-111
Rpl39	5.16e-114	0.674619	0.983	0.724	8.09e-110	trNK	7.94e-111
Sc4mol	5.81e-114	1.20446	0.476	0.038	9.11e-110	trNK	8.94e-111
Lgals3bp	7.41e-114	0.752757	0.925	0.364	1.16e-109	trNK	1.14e-110
Rpl23a	1e-113	0.485543	0.995	0.941	1.57e-109	trNK	1.54e-110
3110001D03Rik	1.09e-113	0.698209	0.619	0.104	1.71e-109	trNK	1.68e-110
Oxct1	1.55e-113	0.677004	0.624	0.112	2.43e-109	trNK	2.37e-110
Lsm7	1.69e-113	0.865939	0.72	0.17	2.65e-109	trNK	2.59e-110
C1qbp	7.85e-113	0.907492	0.763	0.198	1.23e-108	trNK	1.2e-109
Rpl38	1.81e-112	0.612477	0.996	0.808	2.84e-108	trNK	2.78e-109
Ntan1	4.24e-112	0.75891	0.772	0.205	6.64e-108	trNK	6.48e-109
Cops4	4.43e-112	0.58858	0.786	0.209	6.95e-108	trNK	6.77e-109
Mrpl54	4.45e-112	0.765078	0.657	0.134	6.98e-108	trNK	6.8e-109
Tubb6	1.21e-111	1.43178	0.51	0.062	1.89e-107	trNK	1.84e-108
Cmc2	1.58e-111	0.85648	0.523	0.064	2.48e-107	trNK	2.41e-108
Idi1	4.44e-111	0.963659	0.544	0.081	6.96e-107	trNK	6.76e-108
Mrpl12	6.26e-111	0.776092	0.67	0.137	9.82e-107	trNK	9.53e-108
Ssbp1	6.61e-111	0.581446	0.752	0.218	1.04e-106	trNK	1e-107
Gm5177	1.43e-110	0.433875	0.968	0.778	2.24e-106	trNK	2.17e-107
Tk1	1.74e-110	1.77768	0.49	0.058	2.73e-106	trNK	2.65e-107
Cnpy2	2.02e-110	0.888509	0.534	0.069	3.16e-106	trNK	3.06e-107
Ndufa12	2.12e-110	0.778413	0.765	0.195	3.33e-106	trNK	3.22e-107
Tmem256	2.36e-110	0.742606	0.629	0.118	3.69e-106	trNK	3.57e-107
Mif	5.58e-110	0.950633	0.89	0.384	8.74e-106	trNK	8.44e-107
Ruvbl2	5.9e-110	0.865725	0.628	0.124	9.25e-106	trNK	8.93e-107
2700094K13Rik	7.58e-110	0.955606	0.711	0.171	1.19e-105	trNK	1.15e-106
Chchd1	1.43e-109	0.717306	0.659	0.14	2.24e-105	trNK	2.15e-106
Cdk6	2.56e-109	0.851143	0.54	0.084	4.02e-105	trNK	3.87e-106
Myeov2	3.12e-109	0.646875	0.807	0.225	4.89e-105	trNK	4.71e-106
Rps15	4.14e-109	0.52099	0.996	0.865	6.49e-105	trNK	6.24e-106
Dpy30	4.88e-109	0.731185	0.675	0.146	7.66e-105	trNK	7.36e-106
Npm1	6e-109	0.745773	0.982	0.696	9.41e-105	trNK	9.04e-106
Ndufab1	1.39e-108	0.77282	0.722	0.182	2.18e-104	trNK	2.1e-105
Psat1	1.85e-108	0.870465	0.645	0.14	2.9e-104	trNK	2.78e-105
Siva1	1.86e-108	1.00526	0.612	0.114	2.92e-104	trNK	2.79e-105
Nutf2-ps1	2.81e-108	0.8685	0.792	0.223	4.41e-104	trNK	4.22e-105
Tmem147	2.47e-107	0.64021	0.668	0.134	3.87e-103	trNK	3.7e-104
Endod1	3.75e-107	0.691338	0.568	0.105	5.88e-103	trNK	5.62e-104
Rpl29	1.09e-106	0.587742	0.974	0.768	1.71e-102	trNK	1.64e-103
Aprt	1.26e-106	0.820792	0.694	0.166	1.98e-102	trNK	1.89e-103
Pdcd1lg2	1.57e-106	0.666388	0.546	0.086	2.46e-102	trNK	2.35e-103
Gadd45gip1	2.92e-106	0.577975	0.654	0.146	4.58e-102	trNK	4.37e-103
Epdr1	5.17e-106	1.61862	0.381	0.007	8.1e-102	trNK	7.72e-103
Ergic1	1.19e-105	0.539423	0.625	0.142	1.87e-101	trNK	1.78e-102
Pno1	5.84e-105	0.872725	0.566	0.092	9.16e-101	trNK	8.72e-102
Slc25a39	7.63e-105	0.548274	0.781	0.239	1.2e-100	trNK	1.14e-101
Rps11	9.98e-105	0.446599	0.997	0.948	1.56e-100	trNK	1.49e-101
Eif1ax	1.58e-104	0.686034	0.744	0.196	2.47e-100	trNK	2.35e-101
Apex1	1.7e-104	1.04495	0.522	0.072	2.67e-100	trNK	2.53e-101
Car2	1.74e-104	0.818291	0.891	0.368	2.72e-100	trNK	2.58e-101
Abcb9	2.18e-104	0.731018	0.707	0.204	3.42e-100	trNK	3.24e-101
Gcsh	2.63e-104	1.1234	0.575	0.112	4.13e-100	trNK	3.91e-101
Srm	6.65e-104	1.31175	0.511	0.072	1.04e-99	trNK	9.86e-101
Mrpl15	6.99e-104	0.609635	0.715	0.22	1.1e-99	trNK	1.04e-100
Nop58	8.63e-104	0.689651	0.799	0.264	1.35e-99	trNK	1.28e-100
Nek6	1.3e-103	1.06872	0.489	0.067	2.04e-99	trNK	1.92e-100
Mri1	2.29e-103	0.751075	0.634	0.148	3.59e-99	trNK	3.39e-100
Farsb	2.91e-103	0.772556	0.573	0.1	4.56e-99	trNK	4.3e-100
Gart	3.18e-103	0.860208	0.575	0.108	4.99e-99	trNK	4.7e-100
Sfxn1	3.32e-103	0.749148	0.642	0.147	5.2e-99	trNK	4.9e-100
Cd55	3.82e-103	1.47849	0.506	0.083	5.98e-99	trNK	5.63e-100
Polr2f	8.42e-103	0.524625	0.682	0.157	1.32e-98	trNK	1.24e-99
Cdh1	1.27e-102	1.25398	0.374	0.011	1.99e-98	trNK	1.87e-99
Fam162a	1.28e-102	0.63637	0.643	0.137	2e-98	trNK	1.88e-99
Acp1	1.67e-102	0.572633	0.631	0.134	2.62e-98	trNK	2.46e-99
Vdac1	1.82e-102	0.51602	0.659	0.151	2.85e-98	trNK	2.67e-99
Hmgcs1	2.1e-102	0.889658	0.559	0.1	3.3e-98	trNK	3.09e-99
Nsun2	2.5e-102	0.713848	0.64	0.143	3.93e-98	trNK	3.68e-99
Klra5	2.97e-102	1.94617	0.64	0.256	4.65e-98	trNK	4.35e-99
Gzme	3.21e-102	4.06145	0.376	0.011	5.03e-98	trNK	4.7e-99
Uchl3	3.49e-102	0.615374	0.693	0.16	5.47e-98	trNK	5.11e-99
Nudcd2	4.02e-102	0.894124	0.497	0.064	6.3e-98	trNK	5.88e-99
Rpl17	7.04e-102	0.497113	0.996	0.884	1.1e-97	trNK	1.03e-98
Dlat	9.94e-102	0.522165	0.619	0.135	1.56e-97	trNK	1.45e-98
Timm13	1.27e-101	0.642531	0.83	0.255	2e-97	trNK	1.86e-98
Dbi	1.51e-101	0.816049	0.808	0.253	2.37e-97	trNK	2.2e-98
Amica1	2.63e-101	1.58644	0.42	0.03	4.12e-97	trNK	3.83e-98
Srp19	3.49e-101	0.519375	0.758	0.218	5.47e-97	trNK	5.08e-98
Anxa4	4.09e-101	1.04403	0.476	0.056	6.41e-97	trNK	5.95e-98
Fdx1l	8.95e-101	0.772029	0.54	0.087	1.4e-96	trNK	1.3e-97
Rqcd1	1.35e-100	0.419384	0.701	0.185	2.12e-96	trNK	1.97e-97
Isyna1	1.76e-100	0.71042	0.687	0.174	2.76e-96	trNK	2.56e-97
Smarcb1	2.51e-100	0.560625	0.605	0.124	3.94e-96	trNK	3.65e-97
Cinp	3.76e-100	0.70773	0.509	0.079	5.9e-96	trNK	5.46e-97
Mina	5.51e-100	0.642128	0.575	0.107	8.63e-96	trNK	7.97e-97
Bcap29	5.77e-100	0.52493	0.66	0.15	9.04e-96	trNK	8.34e-97
Mybbp1a	6.23e-100	0.597566	0.716	0.206	9.76e-96	trNK	9e-97
Rps25	8.15e-100	0.561238	0.989	0.798	1.28e-95	trNK	1.18e-96
Ech1	1.35e-99	0.685473	0.858	0.302	2.11e-95	trNK	1.95e-96
Rpl4	1.36e-99	0.445351	1	0.943	2.14e-95	trNK	1.97e-96
Hmgcr	4.23e-99	0.433913	0.708	0.233	6.64e-95	trNK	6.1e-96
Ddx1	6.32e-99	0.65748	0.621	0.141	9.91e-95	trNK	9.11e-96
Lig1	7.39e-99	0.931353	0.582	0.135	1.16e-94	trNK	1.06e-95
Rpn1	7.83e-99	0.654813	0.898	0.431	1.23e-94	trNK	1.13e-95
Nudt9	9.36e-99	0.911542	0.52	0.083	1.47e-94	trNK	1.35e-95
Gmds	1.38e-98	0.806357	0.478	0.061	2.17e-94	trNK	1.98e-95
Mrps34	1.9e-98	0.583692	0.55	0.09	2.98e-94	trNK	2.73e-95
Fkbp2	2.68e-98	0.538426	0.667	0.157	4.2e-94	trNK	3.85e-95
2810428I15Rik	2.84e-98	0.566436	0.615	0.127	4.45e-94	trNK	4.07e-95
Qdpr	3.02e-98	0.608548	0.654	0.153	4.73e-94	trNK	4.32e-95
Tmsb10	4.24e-98	0.438303	1	0.997	6.64e-94	trNK	6.06e-95
Rpa3	4.15e-97	0.692646	0.581	0.112	6.51e-93	trNK	5.93e-94
0610007P14Rik	5.13e-97	0.601325	0.623	0.135	8.04e-93	trNK	7.33e-94
Pgls	6.11e-97	0.459818	0.788	0.219	9.58e-93	trNK	8.72e-94
Cenpw	6.15e-97	0.568447	0.531	0.096	9.64e-93	trNK	8.77e-94
Tufm	6.48e-97	0.629572	0.612	0.13	1.02e-92	trNK	9.25e-94
Zbtb8os	6.64e-97	0.666344	0.586	0.114	1.04e-92	trNK	9.46e-94
Rpl3	8.65e-97	0.417681	0.998	0.956	1.36e-92	trNK	1.23e-93
Shmt2	9.61e-97	0.69008	0.651	0.166	1.51e-92	trNK	1.37e-93
Mrpl40	1.09e-96	0.508649	0.709	0.234	1.71e-92	trNK	1.55e-93
Rpl12	1.59e-96	0.558602	0.99	0.763	2.5e-92	trNK	2.27e-93
Fam96a	2.14e-96	0.549795	0.703	0.223	3.35e-92	trNK	3.04e-93
Ruvbl1	2.21e-96	0.571278	0.623	0.138	3.46e-92	trNK	3.13e-93
Nme2	2.21e-96	0.766231	0.896	0.409	3.47e-92	trNK	3.13e-93
Rpsa	2.54e-96	0.503369	0.993	0.88	3.98e-92	trNK	3.6e-93
Psma4	2.61e-96	0.696699	0.814	0.268	4.1e-92	trNK	3.7e-93
Bola3	3.87e-96	0.539312	0.698	0.176	6.06e-92	trNK	5.47e-93
Cnih	4.4e-96	0.409899	0.657	0.152	6.9e-92	trNK	6.23e-93
Sdf2l1	7.02e-96	0.716948	0.782	0.243	1.1e-91	trNK	9.92e-93
Rab20	1.25e-95	0.989837	0.428	0.038	1.97e-91	trNK	1.77e-92
Nfu1	1.27e-95	0.536318	0.588	0.12	1.99e-91	trNK	1.79e-92
Rpl6	1.41e-95	0.415143	0.996	0.942	2.21e-91	trNK	1.99e-92
Mrps36	2.65e-95	0.483022	0.644	0.148	4.15e-91	trNK	3.73e-92
Gmnn	3.19e-95	1.11376	0.482	0.066	5e-91	trNK	4.49e-92
Mrps16	3.48e-95	0.472405	0.718	0.187	5.45e-91	trNK	4.9e-92
Parp1	3.49e-95	0.520269	0.621	0.15	5.47e-91	trNK	4.9e-92
Uqcr10	4.52e-95	0.636126	0.796	0.252	7.08e-91	trNK	6.34e-92
Bst2	4.74e-95	0.603602	0.687	0.171	7.44e-91	trNK	6.66e-92
Rpl11	8.43e-95	0.455247	0.996	0.893	1.32e-90	trNK	1.18e-91
Gpn1	1.13e-94	0.692398	0.582	0.125	1.77e-90	trNK	1.58e-91
Manf	1.19e-94	0.736967	0.814	0.281	1.87e-90	trNK	1.67e-91
Prdx3	1.24e-94	0.526678	0.67	0.167	1.95e-90	trNK	1.74e-91
D19Bwg1357e	1.82e-94	0.463906	0.6	0.132	2.86e-90	trNK	2.55e-91
Dtymk	1.99e-94	0.671226	0.621	0.147	3.12e-90	trNK	2.78e-91
Eif2s1	2.08e-94	0.666764	0.825	0.292	3.27e-90	trNK	2.91e-91
Mrpl34	2.9e-94	0.559942	0.56	0.102	4.55e-90	trNK	4.05e-91
Nhp2	5.93e-94	0.782012	0.78	0.247	9.29e-90	trNK	8.27e-91
Pgk1	8.12e-94	0.754979	0.866	0.377	1.27e-89	trNK	1.13e-90
Rnpep	1.06e-93	0.470066	0.598	0.129	1.66e-89	trNK	1.47e-90
Naa10	1.19e-93	0.47284	0.757	0.214	1.87e-89	trNK	1.66e-90
1700037H04Rik	1.27e-93	0.557896	0.56	0.109	1.99e-89	trNK	1.76e-90
Map4k1	2.04e-93	0.504487	0.578	0.133	3.2e-89	trNK	2.84e-90
Apobec3	2.33e-93	0.549879	0.885	0.378	3.65e-89	trNK	3.23e-90
Gtf3a	2.94e-93	0.423839	0.663	0.161	4.61e-89	trNK	4.08e-90
Mrps28	3.41e-93	0.705677	0.486	0.07	5.34e-89	trNK	4.73e-90
Mnf1	3.65e-93	0.518146	0.715	0.193	5.72e-89	trNK	5.05e-90
Wdr18	3.91e-93	0.628912	0.606	0.144	6.14e-89	trNK	5.42e-90
Ptplad1	7.11e-93	0.436887	0.682	0.229	1.11e-88	trNK	9.83e-90
Ndufc2	1.16e-92	0.565663	0.718	0.186	1.82e-88	trNK	1.61e-89
Nudt19	1.27e-92	0.560136	0.565	0.111	1.99e-88	trNK	1.75e-89
Slmo2	1.57e-92	0.538742	0.68	0.171	2.45e-88	trNK	2.16e-89
Galk1	2.01e-92	0.831122	0.53	0.092	3.15e-88	trNK	2.77e-89
Tbcb	2.31e-92	0.480485	0.76	0.222	3.62e-88	trNK	3.18e-89
Ndufs2	2.84e-92	0.455277	0.746	0.213	4.45e-88	trNK	3.92e-89
Degs1	3.77e-92	0.465675	0.792	0.252	5.91e-88	trNK	5.19e-89
Rplp0	3.89e-92	0.406776	0.999	0.965	6.1e-88	trNK	5.36e-89
Tomm40	5.93e-92	0.655452	0.616	0.141	9.3e-88	trNK	8.16e-89
Dnajc19	6.21e-92	0.429469	0.726	0.202	9.74e-88	trNK	8.54e-89
Pa2g4	7.93e-92	0.695813	0.802	0.286	1.24e-87	trNK	1.09e-88
Snrpd2	8.51e-92	0.603299	0.777	0.237	1.33e-87	trNK	1.17e-88
Cox20	1.01e-91	0.515445	0.689	0.18	1.59e-87	trNK	1.39e-88
Mrto4	1.03e-91	0.7322	0.576	0.12	1.61e-87	trNK	1.41e-88
Slirp	1.1e-91	0.561997	0.533	0.1	1.72e-87	trNK	1.5e-88
Rpl23	1.3e-91	0.416954	0.996	0.956	2.04e-87	trNK	1.78e-88
Sdhd	2.03e-91	0.408536	0.761	0.229	3.19e-87	trNK	2.78e-88
Timm8a1	2.63e-91	0.796766	0.488	0.077	4.13e-87	trNK	3.59e-88
Pold2	2.83e-91	0.720123	0.613	0.141	4.43e-87	trNK	3.86e-88
Odc1	3.43e-91	0.621948	0.621	0.165	5.38e-87	trNK	4.68e-88
Eef1g	3.62e-91	0.589752	0.98	0.721	5.68e-87	trNK	4.94e-88
Ran	3.78e-91	0.731451	0.94	0.606	5.93e-87	trNK	5.14e-88
Hsd17b12	1.05e-90	0.415019	0.619	0.156	1.64e-86	trNK	1.43e-87
Gpr34	1.16e-90	1.79668	0.333	0.006	1.82e-86	trNK	1.58e-87
Gpr97	1.44e-90	1.34531	0.354	0.016	2.26e-86	trNK	1.96e-87
Wdr77	1.69e-90	0.638255	0.553	0.115	2.64e-86	trNK	2.29e-87
Hmgb3	2.34e-90	1.04709	0.489	0.087	3.67e-86	trNK	3.17e-87
Ppil1	2.39e-90	0.842794	0.511	0.088	3.75e-86	trNK	3.24e-87
Fh1	2.89e-90	0.49441	0.635	0.156	4.54e-86	trNK	3.92e-87
Commd3	3.14e-90	0.516012	0.729	0.206	4.92e-86	trNK	4.24e-87
Prmt5	4.29e-90	0.517205	0.573	0.119	6.72e-86	trNK	5.79e-87
Snrpd1	4.68e-90	0.652773	0.781	0.26	7.34e-86	trNK	6.32e-87
Atp5k	4.69e-90	0.492022	0.808	0.263	7.36e-86	trNK	6.33e-87
Sult2b1	4.72e-90	0.914823	0.625	0.186	7.41e-86	trNK	6.37e-87
Etfb	7.67e-90	0.653057	0.819	0.303	1.2e-85	trNK	1.03e-86
Aimp2	9.96e-90	0.659232	0.518	0.096	1.56e-85	trNK	1.34e-86
Rpl27a	1.31e-89	0.476698	0.997	0.889	2.06e-85	trNK	1.76e-86
Ranbp1	1.72e-89	0.782923	0.841	0.331	2.7e-85	trNK	2.31e-86
Gpr141	1.74e-89	0.926851	0.319	0.002	2.73e-85	trNK	2.33e-86
Rps27a	1.95e-89	0.460562	0.992	0.908	3.05e-85	trNK	2.61e-86
Prdx2	2.12e-89	0.465144	0.808	0.26	3.33e-85	trNK	2.84e-86
Sema4d	2.14e-89	0.42337	0.893	0.387	3.35e-85	trNK	2.86e-86
Mrps6	3.45e-89	0.566386	0.532	0.101	5.41e-85	trNK	4.61e-86
Rps12	3.45e-89	0.677741	0.947	0.633	5.41e-85	trNK	4.61e-86
Phb	4.65e-89	0.655233	0.791	0.273	7.29e-85	trNK	6.21e-86
Styk1	4.67e-89	0.577967	0.582	0.136	7.32e-85	trNK	6.22e-86
Naa20	4.76e-89	0.506707	0.592	0.135	7.47e-85	trNK	6.35e-86
Kars	5.86e-89	0.519741	0.812	0.296	9.19e-85	trNK	7.8e-86
Mrps18c	5.88e-89	0.495541	0.619	0.147	9.22e-85	trNK	7.83e-86
Mrpl30	6.08e-89	0.480012	0.769	0.254	9.53e-85	trNK	8.08e-86
Rpl24	6.57e-89	0.514636	0.989	0.771	1.03e-84	trNK	8.73e-86
Sqle	7.43e-89	1.13003	0.362	0.021	1.16e-84	trNK	9.86e-86
Slc29a1	9.09e-89	0.649915	0.573	0.124	1.42e-84	trNK	1.2e-85
Eef1e1	1.04e-88	0.553291	0.592	0.142	1.63e-84	trNK	1.38e-85
Rrm1	1.25e-88	0.966778	0.566	0.139	1.96e-84	trNK	1.65e-85
Nop16	1.31e-88	0.762886	0.586	0.184	2.06e-84	trNK	1.74e-85
Mrpl28	1.32e-88	0.567741	0.573	0.121	2.07e-84	trNK	1.75e-85
Mrpl23	1.51e-88	0.545115	0.7	0.183	2.37e-84	trNK	2e-85
Gm15772	1.62e-88	0.481541	0.992	0.841	2.53e-84	trNK	2.13e-85
Mrpl48	1.97e-88	0.510912	0.515	0.091	3.09e-84	trNK	2.6e-85
Metap2	2.51e-88	0.44215	0.819	0.328	3.94e-84	trNK	3.31e-85
Ndufa7	3.51e-88	0.478455	0.798	0.259	5.5e-84	trNK	4.62e-85
Cenpa	4.29e-88	0.830213	0.709	0.238	6.73e-84	trNK	5.65e-85
Gpi1	5.84e-88	0.63721	0.981	0.806	9.16e-84	trNK	7.68e-85
Sdr39u1	7.04e-88	0.834965	0.582	0.16	1.1e-83	trNK	9.25e-85
Rps5	1.35e-87	0.424619	0.998	0.913	2.12e-83	trNK	1.77e-84
Pecam1	1.41e-87	0.543499	0.674	0.211	2.2e-83	trNK	1.84e-84
Mki67ip	1.42e-87	0.539399	0.576	0.125	2.22e-83	trNK	1.85e-84
Stard3nl	1.8e-87	0.412858	0.625	0.153	2.82e-83	trNK	2.35e-84
Hax1	2.09e-87	0.499331	0.584	0.125	3.28e-83	trNK	2.74e-84
Tfdp1	2.34e-87	0.788871	0.483	0.079	3.67e-83	trNK	3.06e-84
Mrps7	2.42e-87	0.432742	0.586	0.129	3.8e-83	trNK	3.16e-84
Psma6	2.72e-87	0.5145	0.779	0.246	4.26e-83	trNK	3.54e-84
Tmsb15a	3.24e-87	1.1182	0.38	0.031	5.08e-83	trNK	4.22e-84
Hsd17b10	3.55e-87	0.591413	0.658	0.169	5.56e-83	trNK	4.62e-84
Gzmd	3.71e-87	5.1408	0.363	0.031	5.82e-83	trNK	4.83e-84
Nans	3.73e-87	0.440398	0.731	0.216	5.84e-83	trNK	4.85e-84
Plp2	5.46e-87	0.605832	0.855	0.329	8.55e-83	trNK	7.09e-84
Rnaseh2b	5.59e-87	0.753507	0.506	0.093	8.76e-83	trNK	7.26e-84
1500012F01Rik	5.63e-87	0.453157	0.678	0.186	8.82e-83	trNK	7.3e-84
Atad3a	5.82e-87	0.610284	0.471	0.075	9.13e-83	trNK	7.55e-84
Mrpl13	6.72e-87	0.545958	0.54	0.114	1.05e-82	trNK	8.71e-84
Gadd45g	8.56e-87	0.725667	0.551	0.114	1.34e-82	trNK	1.11e-83
Hspe1	1.11e-86	0.712317	0.856	0.359	1.74e-82	trNK	1.44e-83
Psmg2	1.25e-86	0.540162	0.544	0.109	1.96e-82	trNK	1.61e-83
Aarsd1	1.25e-86	0.748175	0.459	0.066	1.96e-82	trNK	1.61e-83
Gzmf	1.32e-86	4.83777	0.372	0.036	2.06e-82	trNK	1.7e-83
Morf4l2	2.03e-86	0.566827	0.759	0.281	3.19e-82	trNK	2.62e-83
Ddx56	2.09e-86	0.512284	0.521	0.101	3.27e-82	trNK	2.69e-83
Fam136a	2.54e-86	0.899638	0.448	0.065	3.98e-82	trNK	3.26e-83
Tmem242	2.59e-86	0.45494	0.551	0.118	4.06e-82	trNK	3.33e-83
Fam174b	5.59e-86	1.02107	0.368	0.027	8.77e-82	trNK	7.17e-83
Rwdd1	7.64e-86	0.458772	0.806	0.261	1.2e-81	trNK	9.8e-83
Rars	1.1e-85	0.489311	0.612	0.152	1.72e-81	trNK	1.4e-82
Lman1	1.1e-85	0.432509	0.516	0.096	1.73e-81	trNK	1.41e-82
Znhit1	1.22e-85	0.42402	0.522	0.097	1.92e-81	trNK	1.56e-82
Mrps10	1.26e-85	0.924118	0.47	0.082	1.97e-81	trNK	1.61e-82
Creld2	1.56e-85	0.615439	0.671	0.19	2.45e-81	trNK	1.99e-82
Osgin1	2.29e-85	1.52012	0.425	0.059	3.59e-81	trNK	2.92e-82
Rpl30	2.32e-85	0.908731	0.499	0.097	3.64e-81	trNK	2.96e-82
Dnajc15	2.71e-85	0.420045	0.776	0.245	4.24e-81	trNK	3.45e-82
Ndufa10	3.16e-85	0.442143	0.776	0.241	4.96e-81	trNK	4.02e-82
Pnp	3.93e-85	0.442811	0.548	0.114	6.17e-81	trNK	5.01e-82
Lsmd1	5.22e-85	0.412798	0.581	0.127	8.19e-81	trNK	6.64e-82
Mcm3	7.69e-85	0.891544	0.569	0.14	1.21e-80	trNK	9.77e-82
Denr	9.34e-85	0.475293	0.821	0.474	1.46e-80	trNK	1.18e-81
Naa50	9.97e-85	0.416173	0.711	0.255	1.56e-80	trNK	1.26e-81
Lage3	1.08e-84	0.63217	0.457	0.068	1.69e-80	trNK	1.36e-81
Ccnh	1.37e-84	0.418458	0.614	0.161	2.15e-80	trNK	1.73e-81
Dkc1	1.45e-84	0.773072	0.771	0.425	2.27e-80	trNK	1.83e-81
Rrp15	1.48e-84	0.787126	0.465	0.072	2.32e-80	trNK	1.87e-81
Paics	2.13e-84	0.455311	0.795	0.265	3.34e-80	trNK	2.69e-81
Lsm2	2.45e-84	0.649214	0.585	0.139	3.84e-80	trNK	3.09e-81
Yif1b	2.81e-84	0.443572	0.588	0.133	4.41e-80	trNK	3.54e-81
Prep	3.23e-84	0.460651	0.595	0.15	5.06e-80	trNK	4.06e-81
Memo1	3.32e-84	0.559922	0.533	0.12	5.21e-80	trNK	4.18e-81
Fam129a	3.4e-84	0.594942	0.445	0.07	5.32e-80	trNK	4.27e-81
Tipin	3.76e-84	0.946168	0.52	0.104	5.9e-80	trNK	4.73e-81
Gne	4.08e-84	0.56534	0.46	0.076	6.39e-80	trNK	5.12e-81
2810004N23Rik	4.35e-84	0.592908	0.502	0.097	6.81e-80	trNK	5.45e-81
Nme1	5.83e-84	0.656708	0.899	0.423	9.14e-80	trNK	7.31e-81
Acaa2	6.27e-84	0.432984	0.555	0.124	9.83e-80	trNK	7.85e-81
Tomm5	1.15e-83	0.555406	0.734	0.221	1.81e-79	trNK	1.44e-80
Tmed3	1.3e-83	0.42235	0.549	0.113	2.05e-79	trNK	1.63e-80
Erh	1.56e-83	0.732889	0.879	0.415	2.45e-79	trNK	1.95e-80
Ncbp2	2.02e-83	0.48116	0.522	0.108	3.16e-79	trNK	2.52e-80
Xcl1	2.95e-83	0.871207	0.808	0.347	4.63e-79	trNK	3.68e-80
Pam16	4.13e-83	0.510346	0.512	0.101	6.48e-79	trNK	5.15e-80
Gnb2l1	6.41e-83	0.532695	0.977	0.747	1.01e-78	trNK	7.99e-80
Ncf4	7.42e-83	0.437386	0.802	0.3	1.16e-78	trNK	9.23e-80
Snhg5	9.31e-83	0.512747	0.786	0.275	1.46e-78	trNK	1.16e-79
1110038B12Rik	1.18e-82	0.812511	0.472	0.087	1.84e-78	trNK	1.46e-79
Snrpa	1.3e-82	0.501077	0.768	0.247	2.03e-78	trNK	1.61e-79
Cant1	1.36e-82	0.545173	0.642	0.178	2.14e-78	trNK	1.69e-79
Dap	1.57e-82	0.504456	0.827	0.302	2.46e-78	trNK	1.94e-79
Rpf2	1.76e-82	0.54103	0.493	0.093	2.77e-78	trNK	2.18e-79
Thyn1	1.77e-82	0.419358	0.474	0.078	2.77e-78	trNK	2.19e-79
Pcbp1	1.91e-82	0.426873	0.712	0.235	2.99e-78	trNK	2.35e-79
Ndufs6	2.68e-82	0.4248	0.656	0.172	4.21e-78	trNK	3.31e-79
Exosc5	4.3e-82	0.416038	0.565	0.133	6.74e-78	trNK	5.3e-79
Errfi1	5.45e-82	0.57299	0.621	0.171	8.55e-78	trNK	6.72e-79
Phpt1	1.09e-81	0.662651	0.463	0.077	1.71e-77	trNK	1.34e-78
Rpl35a	1.59e-81	0.432383	0.991	0.861	2.5e-77	trNK	1.96e-78
Cops5	1.64e-81	0.485652	0.601	0.163	2.56e-77	trNK	2.01e-78
Fam102a	1.91e-81	0.49849	0.509	0.109	3e-77	trNK	2.35e-78
Itgb3	2.71e-81	0.612735	0.417	0.064	4.25e-77	trNK	3.33e-78
Fdft1	3.45e-81	0.814731	0.369	0.033	5.41e-77	trNK	4.23e-78
Acot7	3.58e-81	0.538903	0.899	0.347	5.61e-77	trNK	4.38e-78
Exosc8	3.79e-81	0.483087	0.632	0.169	5.95e-77	trNK	4.64e-78
Sec61g	6.9e-81	0.466908	0.871	0.359	1.08e-76	trNK	8.44e-78
Lrrc59	8.26e-81	0.445328	0.532	0.12	1.3e-76	trNK	1.01e-77
Dixdc1	1.18e-80	0.71675	0.428	0.088	1.85e-76	trNK	1.44e-77
Anapc15	1.28e-80	0.670593	0.457	0.076	2e-76	trNK	1.56e-77
Snrpa1	1.71e-80	0.447458	0.742	0.225	2.68e-76	trNK	2.08e-77
Trap1	1.77e-80	0.447186	0.621	0.203	2.78e-76	trNK	2.16e-77
1810022K09Rik	2.08e-80	0.468069	0.764	0.275	3.27e-76	trNK	2.53e-77
Ncapd2	3.12e-80	0.687288	0.419	0.063	4.9e-76	trNK	3.8e-77
Lap3	3.62e-80	0.495068	0.479	0.091	5.67e-76	trNK	4.39e-77
Impdh2	3.69e-80	0.583093	0.795	0.289	5.78e-76	trNK	4.48e-77
Atp5g3	3.79e-80	0.518442	0.93	0.515	5.94e-76	trNK	4.59e-77
Lmnb1	4.96e-80	0.609842	0.597	0.171	7.78e-76	trNK	6.01e-77
1810011H11Rik	5.29e-80	1.79641	0.288	0.001	8.3e-76	trNK	6.41e-77
Tbca	8.01e-80	0.43159	0.787	0.269	1.26e-75	trNK	9.69e-77
Ciapin1	8.91e-80	0.415655	0.618	0.198	1.4e-75	trNK	1.08e-76
Eif1a	9.48e-80	0.422479	0.621	0.173	1.49e-75	trNK	1.14e-76
Sssca1	9.6e-80	0.636767	0.436	0.066	1.51e-75	trNK	1.16e-76
Emid1	1.06e-79	0.429799	0.671	0.194	1.67e-75	trNK	1.28e-76
Glrx3	1.16e-79	0.459655	0.81	0.285	1.82e-75	trNK	1.4e-76
Rfc5	1.86e-79	0.83766	0.494	0.101	2.92e-75	trNK	2.24e-76
Ccnb2	2.04e-79	1.63522	0.365	0.036	3.19e-75	trNK	2.45e-76
Atp5j	4.49e-79	0.584945	0.917	0.467	7.04e-75	trNK	5.39e-76
Slc25a5	5.51e-79	0.579485	0.972	0.812	8.64e-75	trNK	6.62e-76
Dennd3	5.88e-79	0.481039	0.423	0.067	9.21e-75	trNK	7.04e-76
D17Wsu104e	9.04e-79	0.434665	0.738	0.237	1.42e-74	trNK	1.08e-75
Stmn1	1.03e-78	1.07316	0.578	0.162	1.61e-74	trNK	1.23e-75
N6amt2	1.63e-78	0.589394	0.413	0.056	2.56e-74	trNK	1.95e-75
Sec24d	1.89e-78	0.505634	0.482	0.104	2.96e-74	trNK	2.25e-75
Hmbs	1.94e-78	0.603331	0.464	0.083	3.04e-74	trNK	2.32e-75
Rpl22	2.32e-78	0.55209	0.948	0.493	3.64e-74	trNK	2.77e-75
Glmn	3.02e-78	0.88286	0.347	0.029	4.74e-74	trNK	3.6e-75
Bcat2	3.91e-78	0.620518	0.459	0.083	6.12e-74	trNK	4.64e-75
Cdca3	5.85e-78	1.48063	0.341	0.028	9.17e-74	trNK	6.95e-75
Cox7b	6.19e-78	0.530976	0.883	0.362	9.7e-74	trNK	7.35e-75
Tmem97	8.09e-78	0.765715	0.438	0.072	1.27e-73	trNK	9.6e-75
Mt1	8.18e-78	1.69857	0.349	0.031	1.28e-73	trNK	9.7e-75
Rpl37a	8.95e-78	0.411188	1	0.91	1.4e-73	trNK	1.06e-74
Lss	1.33e-77	0.849558	0.368	0.038	2.09e-73	trNK	1.57e-74
Alg8	1.4e-77	0.668515	0.375	0.04	2.2e-73	trNK	1.66e-74
Prmt3	1.67e-77	0.517958	0.478	0.096	2.62e-73	trNK	1.98e-74
Psmd6	1.96e-77	0.460919	0.731	0.237	3.07e-73	trNK	2.31e-74
Nap1l1	2.09e-77	0.604582	0.973	0.887	3.28e-73	trNK	2.47e-74
Gpx1	2.84e-77	0.558829	0.806	0.304	4.46e-73	trNK	3.35e-74
Dtnbp1	2.88e-77	0.908823	0.388	0.05	4.51e-73	trNK	3.39e-74
Sec61b	2.95e-77	0.658929	0.871	0.396	4.62e-73	trNK	3.47e-74
Edem2	3.1e-77	0.454672	0.576	0.151	4.86e-73	trNK	3.64e-74
Casp3	4.79e-77	0.439543	0.594	0.161	7.51e-73	trNK	5.62e-74
Asah1	5.59e-77	0.487428	0.449	0.077	8.76e-73	trNK	6.55e-74
Snrnp25	5.68e-77	0.436314	0.482	0.092	8.9e-73	trNK	6.65e-74
Psma5	7.61e-77	0.497121	0.832	0.311	1.19e-72	trNK	8.9e-74
Fkbp3	7.71e-77	0.455112	0.865	0.351	1.21e-72	trNK	9.02e-74
Mtap	7.91e-77	0.57179	0.415	0.064	1.24e-72	trNK	9.24e-74
Top2a	9.13e-77	0.991854	0.453	0.09	1.43e-72	trNK	1.07e-73
Vkorc1	9.18e-77	0.592454	0.39	0.047	1.44e-72	trNK	1.07e-73
Naca	9.32e-77	0.491669	0.984	0.754	1.46e-72	trNK	1.09e-73
Lsm4	9.74e-77	0.425394	0.783	0.269	1.53e-72	trNK	1.13e-73
Heatr3	1.4e-76	0.634237	0.417	0.066	2.2e-72	trNK	1.63e-73
Swi5	1.49e-76	0.521996	0.81	0.298	2.34e-72	trNK	1.73e-73
Pfdn4	1.64e-76	0.449972	0.421	0.062	2.56e-72	trNK	1.9e-73
1500011K16Rik	2.98e-76	0.671834	0.356	0.032	4.67e-72	trNK	3.46e-73
Ctps	3.27e-76	0.751365	0.396	0.055	5.12e-72	trNK	3.78e-73
Nolc1	3.37e-76	0.420822	0.662	0.214	5.28e-72	trNK	3.9e-73
Ndufaf2	3.51e-76	0.762541	0.395	0.055	5.5e-72	trNK	4.06e-73
Uck2	3.75e-76	0.59272	0.436	0.078	5.88e-72	trNK	4.33e-73
Dnajc9	4.37e-76	0.483581	0.664	0.189	6.85e-72	trNK	5.04e-73
Uhrf1	4.83e-76	0.976621	0.419	0.07	7.58e-72	trNK	5.57e-73
Cox5a	5.8e-76	0.584037	0.918	0.467	9.09e-72	trNK	6.67e-73
Cd320	6.19e-76	0.770992	0.354	0.032	9.7e-72	trNK	7.12e-73
Stap1	6.57e-76	0.639849	0.413	0.065	1.03e-71	trNK	7.54e-73
Hspd1	7.61e-76	0.588133	0.849	0.36	1.19e-71	trNK	8.73e-73
Plin2	7.91e-76	0.485892	0.483	0.1	1.24e-71	trNK	9.07e-73
Nudt14	9.91e-76	0.533275	0.413	0.062	1.55e-71	trNK	1.14e-72
Cops7a	1.04e-75	0.446896	0.518	0.117	1.64e-71	trNK	1.19e-72
Prmt7	1.12e-75	0.776889	0.42	0.069	1.76e-71	trNK	1.29e-72
Myc	1.28e-75	0.527273	0.581	0.156	2e-71	trNK	1.46e-72
Usp39	1.42e-75	0.543342	0.475	0.099	2.23e-71	trNK	1.62e-72
Mrps11	1.55e-75	0.534041	0.443	0.076	2.43e-71	trNK	1.77e-72
Cdk4	1.92e-75	0.562315	0.825	0.313	3.01e-71	trNK	2.19e-72
Phb2	2.13e-75	0.529305	0.83	0.301	3.33e-71	trNK	2.42e-72
Tsr1	3.24e-75	0.436723	0.504	0.114	5.09e-71	trNK	3.69e-72
Prdx1	3.77e-75	0.602159	0.94	0.602	5.91e-71	trNK	4.29e-72
Ywhae	4.02e-75	0.556588	0.929	0.511	6.31e-71	trNK	4.57e-72
Tsfm	5.49e-75	0.472717	0.463	0.089	8.61e-71	trNK	6.23e-72
Rpl18	6.84e-75	0.445733	0.991	0.806	1.07e-70	trNK	7.76e-72
Rbmxl1	9.16e-75	0.413444	0.566	0.139	1.44e-70	trNK	1.04e-71
Snrpg	1.96e-74	0.580152	0.883	0.381	3.08e-70	trNK	2.22e-71
Rnh1	2.02e-74	0.462966	0.808	0.303	3.17e-70	trNK	2.29e-71
Nudt21	2.78e-74	0.420903	0.773	0.273	4.36e-70	trNK	3.14e-71
Mrps18b	2.9e-74	0.666799	0.459	0.086	4.54e-70	trNK	3.27e-71
Ldha	3.1e-74	0.587527	0.981	0.791	4.86e-70	trNK	3.49e-71
Rpl7a	3.17e-74	0.47952	0.984	0.779	4.97e-70	trNK	3.57e-71
Rrm2	3.78e-74	1.40992	0.42	0.079	5.93e-70	trNK	4.26e-71
Psmg4	3.8e-74	0.486768	0.509	0.114	5.96e-70	trNK	4.28e-71
Snrpf	3.95e-74	0.557451	0.896	0.417	6.19e-70	trNK	4.44e-71
Mad2l1	3.98e-74	0.823867	0.442	0.084	6.24e-70	trNK	4.47e-71
BC002163	4.34e-74	0.539205	0.664	0.211	6.8e-70	trNK	4.87e-71
Capn5	4.52e-74	0.594067	0.324	0.024	7.09e-70	trNK	5.07e-71
Slc43a3	5.04e-74	0.748783	0.379	0.053	7.9e-70	trNK	5.64e-71
Ipo4	7.5e-74	0.409621	0.438	0.078	1.18e-69	trNK	8.38e-71
Ddx39	8.19e-74	0.55126	0.819	0.334	1.28e-69	trNK	9.15e-71
Tspan31	1.49e-73	1.71623	0.489	0.169	2.33e-69	trNK	1.66e-70
Tkt	1.72e-73	0.559114	0.861	0.369	2.7e-69	trNK	1.92e-70
Sil1	2.33e-73	0.529317	0.442	0.086	3.66e-69	trNK	2.6e-70
Wdr75	6.96e-73	0.411139	0.489	0.108	1.09e-68	trNK	7.74e-70
Yif1a	7.99e-73	0.486901	0.444	0.081	1.25e-68	trNK	8.87e-70
Rplp1	1e-72	0.406242	0.995	0.91	1.57e-68	trNK	1.11e-69
Tubg1	1.07e-72	0.857208	0.407	0.066	1.67e-68	trNK	1.18e-69
Mrpl20	1.14e-72	0.496261	0.733	0.272	1.79e-68	trNK	1.26e-69
Umps	1.25e-72	0.558642	0.477	0.103	1.96e-68	trNK	1.38e-69
Ccdc107	1.42e-72	0.506313	0.468	0.091	2.22e-68	trNK	1.57e-69
Rpl36	1.79e-72	0.507709	0.976	0.72	2.81e-68	trNK	1.98e-69
Rcc1	2.25e-72	0.827445	0.388	0.055	3.53e-68	trNK	2.48e-69
Cops3	2.58e-72	0.458272	0.604	0.192	4.04e-68	trNK	2.84e-69
Timm23	2.63e-72	0.551846	0.83	0.332	4.13e-68	trNK	2.9e-69
Asf1b	2.89e-72	1.10649	0.408	0.068	4.53e-68	trNK	3.18e-69
Cirh1a	2.91e-72	0.460841	0.493	0.117	4.56e-68	trNK	3.2e-69
Banf1	3.52e-72	0.595402	0.832	0.344	5.52e-68	trNK	3.86e-69
Mrpl22	4.49e-72	0.407167	0.428	0.075	7.04e-68	trNK	4.93e-69
Htra2	5.06e-72	0.46922	0.442	0.078	7.93e-68	trNK	5.55e-69
Cenpm	5.24e-72	1.00757	0.341	0.034	8.21e-68	trNK	5.74e-69
Wdr12	5.83e-72	0.407125	0.398	0.059	9.14e-68	trNK	6.38e-69
Glipr1	6.22e-72	0.492049	0.703	0.245	9.76e-68	trNK	6.8e-69
Lsm3	6.92e-72	0.407402	0.58	0.15	1.09e-67	trNK	7.56e-69
Socs2	7.14e-72	1.10201	0.335	0.034	1.12e-67	trNK	7.79e-69
Cct6a	7.6e-72	0.535994	0.771	0.287	1.19e-67	trNK	8.29e-69
Atp5g1	8.69e-72	0.583284	0.85	0.347	1.36e-67	trNK	9.46e-69
Hspa9	1.11e-71	0.41303	0.775	0.286	1.74e-67	trNK	1.21e-68
Mitd1	1.22e-71	0.597012	0.419	0.076	1.92e-67	trNK	1.33e-68
Psmb9	1.44e-71	0.49213	0.887	0.368	2.26e-67	trNK	1.56e-68
Mcm7	1.7e-71	0.772161	0.566	0.162	2.66e-67	trNK	1.84e-68
Grwd1	2.13e-71	0.698522	0.387	0.055	3.35e-67	trNK	2.31e-68
Kpna2	3.71e-71	0.821984	0.582	0.194	5.82e-67	trNK	4.02e-68
Ifi30	4.19e-71	0.995755	0.344	0.036	6.56e-67	trNK	4.53e-68
Pole3	7.85e-71	0.48465	0.438	0.08	1.23e-66	trNK	8.48e-68
Mthfd2	7.99e-71	0.634349	0.412	0.07	1.25e-66	trNK	8.62e-68
Uqcrq	8.73e-71	0.490289	0.866	0.376	1.37e-66	trNK	9.41e-68
Mlkl	1.27e-70	0.71195	0.385	0.058	1.99e-66	trNK	1.36e-67
Tcp1	1.42e-70	0.506963	0.82	0.323	2.22e-66	trNK	1.52e-67
Wdr55	1.61e-70	0.480032	0.396	0.06	2.52e-66	trNK	1.73e-67
Rpl26	1.67e-70	0.561012	0.939	0.653	2.62e-66	trNK	1.8e-67
Pmvk	2.29e-70	0.633494	0.452	0.093	3.6e-66	trNK	2.46e-67
Gsto1	3.18e-70	0.499241	0.428	0.077	4.98e-66	trNK	3.4e-67
Orc6	3.35e-70	0.579235	0.446	0.094	5.26e-66	trNK	3.59e-67
Mettl16	3.78e-70	0.469628	0.409	0.069	5.93e-66	trNK	4.05e-67
Rplp2	5.11e-70	0.435272	0.985	0.818	8.02e-66	trNK	5.46e-67
Nop10	5.52e-70	0.487673	0.854	0.358	8.65e-66	trNK	5.89e-67
Nop2	7.43e-70	0.512747	0.412	0.072	1.16e-65	trNK	7.92e-67
Rpl31-ps12	7.71e-70	0.625405	0.786	0.418	1.21e-65	trNK	8.21e-67
Mki67	9.16e-70	0.620042	0.38	0.064	1.44e-65	trNK	9.75e-67
Smyd5	1.18e-69	0.669781	0.375	0.053	1.85e-65	trNK	1.26e-66
Ccdc58	2.23e-69	0.647475	0.355	0.046	3.5e-65	trNK	2.37e-66
P2ry14	2.64e-69	0.442367	0.434	0.082	4.14e-65	trNK	2.8e-66
Tomm40l	6.67e-69	0.431842	0.412	0.07	1.05e-64	trNK	7.07e-66
Ssr4	8.86e-69	0.482681	0.874	0.41	1.39e-64	trNK	9.38e-66
Cotl1	1.09e-68	0.501999	0.949	0.579	1.71e-64	trNK	1.15e-65
Nudt2	1.24e-68	0.865656	0.323	0.029	1.95e-64	trNK	1.31e-65
Fdx1	1.56e-68	0.475408	0.397	0.064	2.45e-64	trNK	1.65e-65
Hn1l	1.83e-68	0.527741	0.404	0.071	2.87e-64	trNK	1.93e-65
Thop1	2.01e-68	0.653235	0.362	0.05	3.14e-64	trNK	2.11e-65
Hint1	2.1e-68	0.564916	0.87	0.383	3.3e-64	trNK	2.21e-65
Ccr2	2.11e-68	0.41695	0.927	0.585	3.3e-64	trNK	2.22e-65
Pmf1	3.25e-68	0.499814	0.596	0.184	5.1e-64	trNK	3.41e-65
Aldoa	8.46e-68	0.524026	0.962	0.642	1.33e-63	trNK	8.86e-65
Fbl	1.28e-67	0.426494	0.713	0.323	2.01e-63	trNK	1.34e-64
Ccdc101	1.29e-67	0.429365	0.434	0.085	2.02e-63	trNK	1.35e-64
Gipc2	1.33e-67	1.08317	0.268	0.008	2.08e-63	trNK	1.39e-64
Tmem171	1.47e-67	0.994526	0.32	0.031	2.31e-63	trNK	1.54e-64
Tuba1b	1.75e-67	0.959947	0.884	0.539	2.75e-63	trNK	1.83e-64
Plac8	1.88e-67	1.28745	0.485	0.138	2.94e-63	trNK	1.96e-64
Exosc7	2.3e-67	0.441855	0.508	0.125	3.6e-63	trNK	2.39e-64
Cdca8	2.79e-67	1.48834	0.335	0.042	4.38e-63	trNK	2.91e-64
Ccna2	2.84e-67	1.50008	0.353	0.055	4.46e-63	trNK	2.95e-64
Wdr6	3.28e-67	0.435456	0.406	0.074	5.15e-63	trNK	3.41e-64
Rrs1	4.9e-67	0.420216	0.486	0.112	7.68e-63	trNK	5.08e-64
Chchd4	5.24e-67	0.607446	0.348	0.046	8.21e-63	trNK	5.42e-64
Zdhhc6	7.07e-67	0.444478	0.427	0.088	1.11e-62	trNK	7.32e-64
Fgr	7.59e-67	0.473076	0.399	0.07	1.19e-62	trNK	7.84e-64
Pcna	1.03e-66	0.544509	0.767	0.33	1.61e-62	trNK	1.06e-63
Pebp1	1.26e-66	0.501883	0.832	0.329	1.97e-62	trNK	1.3e-63
Comtd1	1.44e-66	0.440012	0.353	0.046	2.26e-62	trNK	1.48e-63
Cct3	2.01e-66	0.463173	0.841	0.347	3.15e-62	trNK	2.07e-63
Msto1	2.95e-66	0.49782	0.348	0.045	4.63e-62	trNK	3.04e-63
Acbd6	7.05e-66	0.516748	0.405	0.076	1.11e-61	trNK	7.25e-63
Chid1	9.42e-66	0.50119	0.337	0.041	1.48e-61	trNK	9.68e-63
Wdr4	1.15e-65	0.523387	0.373	0.06	1.81e-61	trNK	1.18e-62
Hint2	1.6e-65	0.425074	0.406	0.073	2.51e-61	trNK	1.64e-62
Hnrnpa1	2.03e-65	0.535029	0.893	0.486	3.18e-61	trNK	2.08e-62
Tacc3	2.43e-65	1.1301	0.381	0.071	3.8e-61	trNK	2.48e-62
Lonp1	2.46e-65	0.437333	0.367	0.058	3.85e-61	trNK	2.51e-62
Klhl30	2.8e-65	0.416478	0.437	0.091	4.39e-61	trNK	2.86e-62
Epcam	2.84e-65	1.17821	0.264	0.011	4.45e-61	trNK	2.89e-62
Decr1	3.3e-65	0.515956	0.324	0.035	5.17e-61	trNK	3.36e-62
Tmem238	4.16e-65	0.702162	0.331	0.04	6.52e-61	trNK	4.23e-62
Rfc4	4.69e-65	0.584868	0.401	0.071	7.35e-61	trNK	4.77e-62
Hvcn1	5.48e-65	0.803418	0.386	0.067	8.6e-61	trNK	5.57e-62
Keap1	7.76e-65	0.451812	0.396	0.075	1.22e-60	trNK	7.88e-62
1110004E09Rik	9.76e-65	0.572176	0.358	0.053	1.53e-60	trNK	9.9e-62
Polr3h	1.16e-64	0.666422	0.342	0.047	1.81e-60	trNK	1.17e-61
Tspan4	1.29e-64	0.884016	0.351	0.053	2.02e-60	trNK	1.31e-61
Dynlt1b	1.39e-64	0.474386	0.436	0.091	2.18e-60	trNK	1.41e-61
Eef1b2	2.78e-64	0.475348	0.975	0.704	4.36e-60	trNK	2.81e-61
Xrcc5	2.89e-64	0.501802	0.36	0.055	4.54e-60	trNK	2.92e-61
Pdia6	3.24e-64	0.57849	0.852	0.4	5.08e-60	trNK	3.27e-61
Pomp	3.86e-64	0.511724	0.871	0.398	6.05e-60	trNK	3.89e-61
Park7	4.44e-64	0.494389	0.857	0.371	6.96e-60	trNK	4.47e-61
Gzmg	5.03e-64	3.74241	0.283	0.023	7.88e-60	trNK	5.05e-61
Gins2	6.35e-64	0.97964	0.343	0.048	9.95e-60	trNK	6.37e-61
Ppm1g	6.63e-64	0.452459	0.867	0.392	1.04e-59	trNK	6.64e-61
Tomm20	1.19e-63	0.428637	0.891	0.422	1.87e-59	trNK	1.2e-60
Oas1a	1.38e-63	0.61167	0.444	0.1	2.16e-59	trNK	1.38e-60
1190002F15Rik	1.68e-63	0.995559	0.295	0.027	2.63e-59	trNK	1.68e-60
H2afx	4.69e-63	0.566065	0.62	0.206	7.35e-59	trNK	4.67e-60
Tecr	6.85e-63	0.452826	0.867	0.367	1.07e-58	trNK	6.82e-60
Apip	1.08e-62	0.560051	0.329	0.042	1.69e-58	trNK	1.07e-59
Snrpe	1.18e-62	0.518587	0.84	0.369	1.86e-58	trNK	1.18e-59
Uxt	1.25e-62	0.417485	0.385	0.07	1.96e-58	trNK	1.24e-59
Ece2	1.49e-62	0.808133	0.328	0.045	2.33e-58	trNK	1.47e-59
Ldlr	1.82e-62	0.760347	0.275	0.02	2.86e-58	trNK	1.8e-59
Hsp90ab1	2.49e-62	0.444387	0.991	0.885	3.9e-58	trNK	2.46e-59
Mcm2	2.92e-62	0.476456	0.562	0.167	4.57e-58	trNK	2.88e-59
Pycrl	4.22e-62	0.435147	0.382	0.067	6.61e-58	trNK	4.16e-59
Ssr2	5.84e-62	0.500785	0.857	0.371	9.16e-58	trNK	5.76e-59
Nup93	6.63e-62	0.440388	0.444	0.113	1.04e-57	trNK	6.52e-59
Fbxo6	8.77e-62	0.549984	0.333	0.045	1.37e-57	trNK	8.62e-59
Xrcc6	9.94e-62	0.545524	0.395	0.08	1.56e-57	trNK	9.76e-59
Rfc3	1.03e-61	0.549089	0.415	0.088	1.62e-57	trNK	1.01e-58
Tmpo	1.04e-61	0.501281	0.377	0.072	1.64e-57	trNK	1.02e-58
Mecr	1.09e-61	0.690297	0.333	0.047	1.71e-57	trNK	1.07e-58
Prim1	1.13e-61	0.575896	0.4	0.078	1.77e-57	trNK	1.1e-58
Tdp1	1.26e-61	0.431913	0.37	0.065	1.97e-57	trNK	1.23e-58
Avil	1.87e-61	1.32664	0.285	0.026	2.93e-57	trNK	1.82e-58
Rps21	2.52e-61	0.431005	0.969	0.724	3.95e-57	trNK	2.45e-58
Bola1	4.07e-61	0.476911	0.313	0.035	6.39e-57	trNK	3.96e-58
Nenf	4.12e-61	0.444772	0.326	0.042	6.46e-57	trNK	4.01e-58
Sec11c	4.8e-61	0.473055	0.914	0.495	7.53e-57	trNK	4.66e-58
Nup85	5.38e-61	0.417029	0.479	0.131	8.44e-57	trNK	5.22e-58
Noa1	7.18e-61	0.564536	0.331	0.047	1.13e-56	trNK	6.96e-58
Prim2	8.31e-61	0.661616	0.36	0.063	1.3e-56	trNK	8.05e-58
Isg20	9.04e-61	1.09284	0.287	0.027	1.42e-56	trNK	8.75e-58
Cox6c	1.15e-60	0.432821	0.93	0.509	1.8e-56	trNK	1.11e-57
Syce2	1.19e-60	0.510639	0.365	0.062	1.86e-56	trNK	1.15e-57
Mcm5	1.26e-60	0.716075	0.609	0.265	1.98e-56	trNK	1.22e-57
Ptgr1	1.56e-60	0.889893	0.281	0.025	2.44e-56	trNK	1.5e-57
Atp5g2	1.58e-60	0.501817	0.949	0.556	2.48e-56	trNK	1.52e-57
Smc2	3.42e-60	0.471131	0.405	0.088	5.37e-56	trNK	3.29e-57
Rabepk	9.72e-60	0.654749	0.428	0.124	1.52e-55	trNK	9.32e-57
Adsl	1.18e-59	0.555781	0.904	0.774	1.85e-55	trNK	1.13e-56
2010300C02Rik	1.2e-59	0.544094	0.288	0.029	1.88e-55	trNK	1.15e-56
Mamdc2	1.25e-59	0.750757	0.259	0.017	1.95e-55	trNK	1.19e-56
Slc19a1	1.32e-59	0.435231	0.346	0.054	2.06e-55	trNK	1.26e-56
Cdkn2c	1.47e-59	0.713065	0.323	0.044	2.3e-55	trNK	1.4e-56
Dhfr	1.68e-59	0.49189	0.343	0.06	2.63e-55	trNK	1.6e-56
2610318N02Rik	1.81e-59	0.841993	0.289	0.03	2.84e-55	trNK	1.72e-56
2210013O21Rik	2.51e-59	0.588094	0.323	0.045	3.93e-55	trNK	2.38e-56
Cct5	3.27e-59	0.475652	0.923	0.48	5.13e-55	trNK	3.11e-56
Mrpl45	4.63e-59	0.703864	0.619	0.337	7.26e-55	trNK	4.4e-56
Tpi1	5e-59	0.540709	0.9	0.48	7.84e-55	trNK	4.74e-56
Pdia3	7.32e-59	0.449475	0.971	0.722	1.15e-54	trNK	6.92e-56
Cox5b	8.04e-59	0.504613	0.933	0.56	1.26e-54	trNK	7.6e-56
Rpl36al	8.76e-59	0.43239	0.961	0.595	1.37e-54	trNK	8.27e-56
Tmem106c	9.54e-59	0.488618	0.318	0.041	1.49e-54	trNK	8.99e-56
Ncaph	1.54e-58	0.731221	0.326	0.05	2.42e-54	trNK	1.45e-55
Dusp14	1.96e-58	1.65286	0.219	0.002	3.07e-54	trNK	1.84e-55
Gpatch4	3.72e-58	0.657681	0.301	0.037	5.83e-54	trNK	3.49e-55
Tmem29	5.27e-58	0.567588	0.305	0.041	8.27e-54	trNK	4.95e-55
Dusp19	6.73e-58	0.585641	0.303	0.039	1.05e-53	trNK	6.31e-55
Chchd10	7.62e-58	0.932544	0.272	0.025	1.19e-53	trNK	7.14e-55
Dtl	8.83e-58	0.501999	0.368	0.08	1.38e-53	trNK	8.27e-55
Akr7a5	1.27e-57	0.513349	0.324	0.046	2e-53	trNK	1.19e-54
Sac3d1	1.44e-57	0.595007	0.302	0.037	2.26e-53	trNK	1.35e-54
Cct4	1.85e-57	0.447431	0.891	0.432	2.9e-53	trNK	1.73e-54
Gzmb	2.34e-57	0.75145	0.944	0.909	3.67e-53	trNK	2.18e-54
Dck	3.71e-57	0.68323	0.359	0.073	5.81e-53	trNK	3.45e-54
Akr1e1	4.03e-57	0.642919	0.311	0.043	6.32e-53	trNK	3.74e-54
Dusp12	4.11e-57	0.485822	0.298	0.036	6.45e-53	trNK	3.82e-54
Vwa5a	5.54e-57	0.40836	0.312	0.043	8.68e-53	trNK	5.13e-54
Cox6b1	7.36e-57	0.436606	0.929	0.512	1.15e-52	trNK	6.82e-54
Cdca7	7.64e-57	0.854377	0.319	0.05	1.2e-52	trNK	7.07e-54
Gpr183	9.08e-57	0.666564	0.35	0.066	1.42e-52	trNK	8.39e-54
Prelid1	1.26e-56	0.486446	0.892	0.456	1.97e-52	trNK	1.16e-53
Hdhd2	1.81e-56	0.435752	0.35	0.065	2.83e-52	trNK	1.67e-53
Nbn	2.05e-56	0.450912	0.298	0.038	3.21e-52	trNK	1.89e-53
Eif4a1	2.15e-56	0.427469	0.951	0.621	3.37e-52	trNK	1.98e-53
Mvd	4.42e-56	0.817699	0.324	0.058	6.93e-52	trNK	4.06e-53
Rad51	4.66e-56	0.928418	0.301	0.041	7.31e-52	trNK	4.28e-53
Timm10	6.77e-56	0.452183	0.347	0.062	1.06e-51	trNK	6.21e-53
Serpina3g	7.05e-56	0.406249	0.731	0.308	1.11e-51	trNK	6.46e-53
Psmb8	7.66e-56	0.45781	0.974	0.7	1.2e-51	trNK	7.01e-53
Atp5e	7.88e-56	0.420057	0.919	0.483	1.23e-51	trNK	7.2e-53
Noc2l	1.32e-55	0.459386	0.424	0.124	2.06e-51	trNK	1.2e-52
Ccnb1	1.32e-55	1.42939	0.247	0.018	2.07e-51	trNK	1.2e-52
Knstrn	1.4e-55	0.72244	0.299	0.042	2.2e-51	trNK	1.27e-52
Haus1	2.01e-55	0.615284	0.292	0.037	3.15e-51	trNK	1.83e-52
Mre11a	2.66e-55	0.419946	0.349	0.068	4.17e-51	trNK	2.42e-52
Tceb2	3.13e-55	0.426187	0.912	0.477	4.9e-51	trNK	2.84e-52
Cox7a2	5.69e-55	0.434585	0.908	0.494	8.92e-51	trNK	5.15e-52
Ydjc	6.26e-55	0.717227	0.262	0.024	9.82e-51	trNK	5.67e-52
Cd7	8.31e-55	0.9532	0.746	0.398	1.3e-50	trNK	7.51e-52
Eif2b3	1.41e-54	0.566429	0.321	0.053	2.21e-50	trNK	1.28e-51
Tcf19	1.81e-54	1.15161	0.298	0.042	2.83e-50	trNK	1.63e-51
Hmgn2	2.35e-54	0.678756	0.858	0.483	3.68e-50	trNK	2.11e-51
Coq7	2.5e-54	0.792884	0.29	0.038	3.91e-50	trNK	2.25e-51
Atp5j2	2.98e-54	0.466283	0.89	0.452	4.67e-50	trNK	2.68e-51
Znhit3	3.44e-54	0.455337	0.338	0.064	5.39e-50	trNK	3.08e-51
Hist1h2bc	3.57e-54	0.438368	0.355	0.071	5.6e-50	trNK	3.2e-51
Zbtb32	4.19e-54	1.38621	0.236	0.015	6.58e-50	trNK	3.75e-51
Atp5f1	6.93e-54	0.490596	0.914	0.514	1.09e-49	trNK	6.19e-51
Spryd7	9.51e-54	0.473483	0.3	0.043	1.49e-49	trNK	8.49e-51
Tma16	1.21e-53	0.608686	0.296	0.042	1.9e-49	trNK	1.08e-50
Pgam1	1.33e-53	0.436226	0.825	0.368	2.09e-49	trNK	1.19e-50
Krtcap2	3.2e-53	0.429948	0.89	0.439	5.02e-49	trNK	2.84e-50
Shmt1	4.16e-53	0.811786	0.301	0.049	6.52e-49	trNK	3.69e-50
Kif20a	5.02e-53	0.951784	0.261	0.029	7.87e-49	trNK	4.45e-50
Cenph	6.88e-53	0.804858	0.263	0.029	1.08e-48	trNK	6.09e-50
Ppp1r14b	7.66e-53	0.419665	0.256	0.024	1.2e-48	trNK	6.77e-50
Psma7	9.59e-53	0.477705	0.927	0.512	1.5e-48	trNK	8.47e-50
Cdc45	1.22e-52	0.820011	0.313	0.053	1.91e-48	trNK	1.07e-49
Nrm	1.39e-52	0.568098	0.351	0.071	2.17e-48	trNK	1.22e-49
Cdkn3	1.51e-52	1.15533	0.23	0.015	2.37e-48	trNK	1.33e-49
Pkm	1.63e-52	0.444072	0.962	0.712	2.56e-48	trNK	1.44e-49
Tnfrsf21	1.75e-52	0.604925	0.233	0.016	2.74e-48	trNK	1.54e-49
Calr	2.18e-52	0.441979	0.915	0.543	3.42e-48	trNK	1.91e-49
Slc39a11	5.39e-52	0.585985	0.26	0.028	8.46e-48	trNK	4.73e-49
Hddc2	9.47e-52	0.460687	0.318	0.055	1.48e-47	trNK	8.27e-49
Cd226	9.53e-52	0.591426	0.431	0.125	1.49e-47	trNK	8.32e-49
Ncf2	1.02e-51	0.656797	0.26	0.029	1.6e-47	trNK	8.9e-49
Npepl1	2.62e-51	0.41017	0.366	0.081	4.11e-47	trNK	2.29e-48
Nup43	3.94e-51	0.70408	0.286	0.041	6.17e-47	trNK	3.42e-48
Cct7	4.64e-51	0.409889	0.898	0.442	7.27e-47	trNK	4.02e-48
Cdca2	7.83e-51	0.492808	0.262	0.031	1.23e-46	trNK	6.78e-48
Ttc27	4.04e-50	0.495198	0.273	0.038	6.33e-46	trNK	3.48e-47
Fastkd2	4.06e-50	0.542199	0.254	0.028	6.36e-46	trNK	3.5e-47
Mrrf	4.82e-50	0.55049	0.242	0.023	7.55e-46	trNK	4.15e-47
Ncl	5.26e-50	0.429978	0.982	0.828	8.24e-46	trNK	4.52e-47
3110082I17Rik	5.52e-50	0.726639	0.284	0.048	8.65e-46	trNK	4.74e-47
Cdk1	6.18e-50	1.0169	0.361	0.098	9.69e-46	trNK	5.3e-47
Mrpl27	7.45e-50	0.558532	0.698	0.477	1.17e-45	trNK	6.39e-47
Nudt8	7.79e-50	0.724053	0.241	0.022	1.22e-45	trNK	6.67e-47
Chaf1b	1.06e-49	0.573994	0.302	0.052	1.66e-45	trNK	9.05e-47
Mif4gd	1.41e-49	0.450666	0.314	0.056	2.21e-45	trNK	1.21e-46
Ppih	1.45e-49	0.435555	0.582	0.298	2.28e-45	trNK	1.24e-46
Chaf1a	1.59e-49	0.632013	0.286	0.044	2.5e-45	trNK	1.36e-46
Bub1b	1.87e-49	0.877328	0.247	0.027	2.94e-45	trNK	1.59e-46
Gm11974	2.8e-49	0.617573	0.643	0.375	4.39e-45	trNK	2.38e-46
Apoo	2.99e-49	0.713832	0.249	0.027	4.68e-45	trNK	2.54e-46
Rftn1	3.8e-49	0.531192	0.316	0.062	5.96e-45	trNK	3.23e-46
Pdcd1	3.94e-49	3.27708	0.201	0.008	6.18e-45	trNK	3.34e-46
Nmral1	4.56e-49	0.96788	0.237	0.022	7.15e-45	trNK	3.86e-46
Bnip1	8.41e-49	0.490146	0.283	0.044	1.32e-44	trNK	7.11e-46
Athl1	1.1e-48	0.545631	0.253	0.031	1.73e-44	trNK	9.29e-46
Timm9	1.39e-48	0.526975	0.301	0.053	2.19e-44	trNK	1.17e-45
Cxcr3	1.9e-48	1.03627	0.297	0.053	2.98e-44	trNK	1.6e-45
Hist1h2ao	1.95e-48	1.53301	0.5	0.182	3.06e-44	trNK	1.64e-45
Mcfd2	3.19e-48	0.445315	0.304	0.055	5e-44	trNK	2.67e-45
2310009B15Rik	4.8e-48	0.495935	0.244	0.026	7.53e-44	trNK	4.02e-45
2810025M15Rik	6.87e-48	0.582756	0.229	0.02	1.08e-43	trNK	5.75e-45
Fignl1	7.04e-48	0.646326	0.267	0.04	1.1e-43	trNK	5.88e-45
Dhx32	7.41e-48	0.502999	0.235	0.023	1.16e-43	trNK	6.18e-45
1600002K03Rik	9.17e-48	0.540083	0.269	0.038	1.44e-43	trNK	7.64e-45
Ncapg	1.03e-47	0.692127	0.245	0.029	1.62e-43	trNK	8.59e-45
Lpxn	1.2e-47	0.504406	0.387	0.107	1.88e-43	trNK	9.97e-45
Aurkb	2.18e-47	1.28654	0.244	0.029	3.42e-43	trNK	1.81e-44
Cd160	2.33e-47	0.700469	0.367	0.091	3.65e-43	trNK	1.93e-44
Bub1	2.71e-47	0.532479	0.218	0.018	4.25e-43	trNK	2.24e-44
Shcbp1	2.97e-47	1.03697	0.229	0.023	4.66e-43	trNK	2.46e-44
Gtf2h4	4.14e-47	0.532271	0.274	0.042	6.49e-43	trNK	3.42e-44
Gm561	1.22e-46	0.449994	0.234	0.023	1.91e-42	trNK	1.01e-43
Cdc6	1.69e-46	0.700871	0.236	0.026	2.65e-42	trNK	1.39e-43
Hist1h2ag	2.98e-46	0.715658	0.279	0.051	4.67e-42	trNK	2.45e-43
Nusap1	6.41e-46	0.916936	0.226	0.023	1.01e-41	trNK	5.26e-43
G6pc3	1.25e-45	0.66341	0.263	0.042	1.96e-41	trNK	1.03e-42
Tmem107	1.49e-45	0.564501	0.208	0.015	2.33e-41	trNK	1.22e-42
Adk	1.5e-45	0.546502	0.235	0.027	2.35e-41	trNK	1.23e-42
Asb2	2.06e-45	1.09225	0.204	0.014	3.23e-41	trNK	1.68e-42
Ska2	3.27e-45	0.637829	0.226	0.024	5.13e-41	trNK	2.67e-42
Fzr1	4.37e-45	0.434102	0.266	0.041	6.85e-41	trNK	3.56e-42
Cenpk	1.47e-44	0.735087	0.254	0.04	2.31e-40	trNK	1.2e-41
Ppapdc1b	1.53e-44	0.594005	0.286	0.059	2.4e-40	trNK	1.24e-41
Hist1h2ae	2.44e-44	0.529075	0.245	0.036	3.82e-40	trNK	1.97e-41
Cdc20	6.28e-44	1.28003	0.265	0.048	9.84e-40	trNK	5.07e-41
Mrpl51	6.6e-44	0.516309	0.918	0.829	1.03e-39	trNK	5.32e-41
Eva1b	7.36e-44	0.579806	0.246	0.033	1.15e-39	trNK	5.93e-41
Nudt1	1.24e-43	0.471079	0.238	0.03	1.94e-39	trNK	9.94e-41
Fam195a	1.31e-43	0.483443	0.213	0.019	2.06e-39	trNK	1.05e-40
Echdc1	2.84e-43	0.410151	0.252	0.041	4.46e-39	trNK	2.28e-40
Ccne1	3.6e-43	0.860794	0.214	0.022	5.64e-39	trNK	2.88e-40
Hist2h3b	5.98e-43	1.35266	0.242	0.039	9.38e-39	trNK	4.78e-40
Mtg1	6.36e-43	0.504885	0.24	0.033	9.97e-39	trNK	5.08e-40
Hist2h3c2	9.08e-43	0.959861	0.216	0.025	1.42e-38	trNK	7.23e-40
Pdgfa	1e-42	0.63355	0.218	0.024	1.57e-38	trNK	7.97e-40
Ltb	1.4e-42	1.3502	0.304	0.072	2.19e-38	trNK	1.11e-39
Kif22	1.53e-42	1.00246	0.243	0.038	2.39e-38	trNK	1.21e-39
Ccne2	3.64e-42	0.476438	0.23	0.03	5.71e-38	trNK	2.88e-39
Rangrf	4.01e-42	0.784202	0.209	0.022	6.29e-38	trNK	3.17e-39
Nme6	4.77e-42	0.785387	0.201	0.018	7.48e-38	trNK	3.76e-39
Chchd6	6.15e-42	0.698504	0.219	0.026	9.64e-38	trNK	4.84e-39
Ube2t	1.92e-41	0.570859	0.239	0.036	3.01e-37	trNK	1.5e-38
Apitd1	2.38e-41	0.581962	0.222	0.028	3.73e-37	trNK	1.86e-38
Gbp6	2.69e-41	0.427351	0.439	0.159	4.22e-37	trNK	2.1e-38
Armc7	2.86e-41	0.564632	0.302	0.071	4.48e-37	trNK	2.23e-38
Coq3	4.16e-41	0.446407	0.227	0.033	6.53e-37	trNK	3.24e-38
Gemin6	1.43e-40	0.504663	0.214	0.026	2.25e-36	trNK	1.11e-37
Pdhx	3.59e-40	0.443329	0.233	0.037	5.64e-36	trNK	2.78e-37
Pola2	7.3e-40	0.418623	0.634	0.388	1.14e-35	trNK	5.64e-37
Ntpcr	7.53e-40	0.41294	0.25	0.044	1.18e-35	trNK	5.81e-37
Dynlt1a	7.8e-40	0.555023	0.211	0.026	1.22e-35	trNK	6.01e-37
Fabp5	1.04e-39	0.520545	0.236	0.038	1.63e-35	trNK	7.99e-37
Cdca5	1.45e-39	0.936157	0.206	0.024	2.27e-35	trNK	1.11e-36
Ifitm3	2.96e-39	1.87532	0.216	0.032	4.65e-35	trNK	2.27e-36
Tspan3	4.13e-39	0.493656	0.257	0.05	6.48e-35	trNK	3.16e-36
Bri3bp	1.3e-38	0.437971	0.787	0.663	2.04e-34	trNK	9.95e-36
Coq2	1.49e-38	0.523519	0.215	0.03	2.34e-34	trNK	1.14e-35
Mvk	1.68e-38	0.670361	0.218	0.033	2.63e-34	trNK	1.28e-35
Rpph1	2.02e-38	0.738012	0.257	0.052	3.16e-34	trNK	1.53e-35
Ckap2	5.33e-38	0.602134	0.234	0.043	8.36e-34	trNK	4.04e-35
Tubb5	2.7e-37	0.664581	0.971	0.819	4.23e-33	trNK	2.04e-34
Il2ra	4.29e-37	0.542376	0.312	0.106	6.73e-33	trNK	3.23e-34
Hist1h2bj	4.46e-37	0.496822	0.234	0.041	6.99e-33	trNK	3.35e-34
BC026590	1.63e-36	0.41421	0.337	0.125	2.55e-32	trNK	1.22e-33
Kif15	7.51e-36	0.510572	0.314	0.111	1.18e-31	trNK	5.61e-33
Tmem48	5.24e-35	0.545578	0.207	0.033	8.21e-31	trNK	3.89e-32
Slc52a3	7.15e-35	0.529677	0.211	0.034	1.12e-30	trNK	5.3e-32
Galns	9.84e-35	0.424942	0.225	0.042	1.54e-30	trNK	7.27e-32
Tyms	1.84e-34	0.911044	0.925	0.881	2.88e-30	trNK	1.36e-31
Bckdk	3.15e-34	0.466073	0.739	0.577	4.94e-30	trNK	2.32e-31
Spc25	6.77e-34	0.716081	0.21	0.036	1.06e-29	trNK	4.98e-31
Hist1h4d	1.99e-33	0.411067	0.242	0.054	3.13e-29	trNK	1.46e-30
Slc16a10	3.3e-33	0.6514	0.919	0.806	5.18e-29	trNK	2.42e-30
Ung	3.8e-33	0.563831	0.254	0.064	5.95e-29	trNK	2.77e-30
Hist1h2ap	6.86e-33	1.55852	0.339	0.124	1.08e-28	trNK	5e-30
Gm12250	1.78e-32	0.550685	0.212	0.041	2.79e-28	trNK	1.29e-29
Lag3	9.89e-32	0.788928	0.335	0.135	1.55e-27	trNK	7.14e-29
Pdk1	2.95e-30	0.477474	0.284	0.103	4.63e-26	trNK	2.11e-27
Ube2c	3.75e-28	1.87215	0.449	0.266	5.88e-24	trNK	2.63e-25
Fbxo5	8.15e-28	0.449595	0.208	0.048	1.28e-23	trNK	5.7e-25
Gstz1	8.74e-28	0.588759	0.269	0.099	1.37e-23	trNK	6.1e-25
Igflr1	1.29e-27	0.720691	0.24	0.068	2.02e-23	trNK	8.98e-25
Crtam	1.87e-25	0.733701	0.202	0.05	2.93e-21	trNK	1.27e-22
Pus7	3.3e-24	0.405819	0.443	0.271	5.17e-20	trNK	2.17e-21
Rpp40	2.58e-22	0.568327	0.329	0.168	4.04e-18	trNK	1.61e-19
Kif11	2.72e-22	0.598402	0.338	0.181	4.26e-18	trNK	1.69e-19
Zfp839	3.58e-22	0.703704	0.503	0.34	5.62e-18	trNK	2.21e-19
Tpx2	4.03e-19	0.864962	0.507	0.349	6.31e-15	trNK	2.22e-16
Tnfsf10	8.87e-19	0.803448	0.925	0.874	1.39e-14	trNK	4.82e-16
Fcrl6	8.32e-18	0.859137	0.36	0.236	1.3e-13	trNK	4.29e-15
Nuf2	7.04e-11	0.759595	0.383	0.279	1.1e-06	trNK	2.25e-08
Birc5	9.33e-11	1.84965	0.808	0.784	1.46e-06	trNK	2.94e-08
Prc1	1.32e-09	0.802261	0.399	0.295	2.07e-05	trNK	3.62e-07
E2f1	7.67e-09	0.416944	0.452	0.343	0.000120294	trNK	1.9e-06
Oas3	3.35e-08	0.469191	0.759	0.778	0.0005251	trNK	7.58e-06
Ankle1	1.14e-06	0.469796	0.231	0.153	0.0178224	trNK	0.000184298
Dlgap5	5.14e-06	0.596186	0.445	0.366	0.0806401	trNK	0.000658413
