# Supplementary material for: Mouse fetal growth restriction through parental and fetal immune gene variation and intercellular communications cascade
Source: Nat Commun. 2022 Jul 29;13:4398. doi: 10.1038/s41467-022-32171-w (PMC9338297; doi:10.1038/s41467-022-32171-w)
Supplement: Supplementary file 6 — Supplementary Dataset 3 [file 41467_2022_32171_MOESM6_ESM.xlsx]

## Sheet: Full length SS2 NK data
Supplementary Data 3 - Marker genes for full length SS2 scRNA-seq NK data, calculated using Mann-Whitney U test with Benjamini-Hochberg False Discovery Rate (FDR)
gene	p_val	avg_logFC	pct.1	pct.2	p_val_adj	cluster	FDR
Gzma	7.26e-193	1.21517	0.997	0.746	1.14e-188	cNK-1	1.77e-189
Ccl5	1.63e-186	1.3773	0.999	0.694	2.56e-182	cNK-1	3.96e-183
Nkg7	4.07e-160	0.783284	0.999	0.995	6.38e-156	cNK-1	9.76e-157
Cma1	2.29e-152	2.20534	0.634	0.106	3.58e-148	cNK-1	5.45e-149
Malat1	2.23e-125	0.807773	1	0.994	3.5e-121	cNK-1	5.19e-122
Il18rap	5.12e-113	1.26744	0.807	0.307	8.03e-109	cNK-1	1.17e-109
Laptm5	6.52e-108	0.615174	0.997	0.996	1.02e-103	cNK-1	1.47e-104
Prf1	5.94e-99	0.847723	0.975	0.877	9.32e-95	cNK-1	1.32e-95
Irf8	3.99e-98	0.777558	0.979	0.967	6.26e-94	cNK-1	8.83e-95
S1pr5	4.03e-92	1.96395	0.407	0.059	6.31e-88	cNK-1	8.78e-89
AW112010	1.81e-85	0.605729	0.996	0.991	2.83e-81	cNK-1	3.85e-82
Ifngr1	5.25e-83	0.73951	0.985	0.987	8.24e-79	cNK-1	1.11e-79
Klra12	1.21e-79	0.795134	0.916	0.793	1.9e-75	cNK-1	2.52e-76
Itgam	6.45e-77	1.4641	0.67	0.314	1.01e-72	cNK-1	1.32e-73
Itgb2	1.85e-69	0.984377	0.903	0.898	2.9e-65	cNK-1	3.54e-66
Klra15	3.6e-67	0.889649	0.939	0.817	5.65e-63	cNK-1	6.71e-64
Klra18	5.32e-64	0.989616	0.937	0.876	8.35e-60	cNK-1	9.54e-61
Sell	5.47e-62	1.0184	0.691	0.343	8.58e-58	cNK-1	9.6e-59
Itga4	9.48e-61	1.22522	0.904	0.808	1.49e-56	cNK-1	1.62e-57
Ptprc	6.33e-60	0.603574	0.996	0.993	9.93e-56	cNK-1	1.07e-56
Pde2a	2.06e-59	1.09002	0.63	0.285	3.23e-55	cNK-1	3.44e-56
Klf13	2.95e-57	0.72263	0.921	0.92	4.62e-53	cNK-1	4.77e-54
Rap1gap2	3.55e-55	1.19067	0.3	0.056	5.57e-51	cNK-1	5.51e-52
Klrb1a	1.66e-54	1.02064	0.857	0.795	2.6e-50	cNK-1	2.54e-51
Neat1	1.87e-54	1.34833	0.658	0.426	2.92e-50	cNK-1	2.86e-51
Ly6c2	1.29e-51	1.67882	0.466	0.185	2.03e-47	cNK-1	1.86e-48
Serpinb9b	3.97e-51	1.80682	0.343	0.093	6.23e-47	cNK-1	5.68e-48
Cx3cr1	2.62e-49	2.25324	0.397	0.146	4.11e-45	cNK-1	3.6e-46
Ly6c1	3.33e-49	1.22801	0.454	0.171	5.23e-45	cNK-1	4.56e-46
As3mt	2.04e-47	1.39318	0.31	0.074	3.19e-43	cNK-1	2.67e-44
Vps37b	1.87e-46	0.544979	0.963	0.976	2.93e-42	cNK-1	2.39e-43
Emp3	2.44e-46	1.27023	0.624	0.457	3.83e-42	cNK-1	3.11e-43
Selplg	4.63e-46	0.49626	0.964	0.987	7.26e-42	cNK-1	5.85e-43
Adamts14	1.08e-44	0.998121	0.816	0.746	1.69e-40	cNK-1	1.32e-41
9030619P08Rik	1.39e-44	0.769654	0.382	0.134	2.18e-40	cNK-1	1.7e-41
Klrb1b	8.54e-44	0.749195	0.766	0.716	1.34e-39	cNK-1	1.02e-40
Ccnd2	4.63e-42	0.890188	0.784	0.639	7.26e-38	cNK-1	5.3e-39
Cd9	4.28e-41	1.12207	0.636	0.44	6.72e-37	cNK-1	4.76e-38
Ets1	1.1e-40	0.742663	0.921	0.964	1.72e-36	cNK-1	1.21e-37
Klrb1c	2.62e-40	1.04818	0.813	0.768	4.11e-36	cNK-1	2.85e-37
Il12rb2	1.45e-39	1.05814	0.754	0.567	2.28e-35	cNK-1	1.55e-36
Tulp4	4.41e-39	1.11607	0.694	0.517	6.91e-35	cNK-1	4.65e-36
Zeb2	1.1e-38	1.28682	0.376	0.15	1.73e-34	cNK-1	1.16e-35
Itgal	1.33e-38	0.694953	0.904	0.95	2.09e-34	cNK-1	1.4e-35
Spry2	1.11e-37	0.601857	0.961	0.981	1.74e-33	cNK-1	1.14e-34
Klra23	6.43e-37	0.634606	0.833	0.718	1.01e-32	cNK-1	6.5e-34
Klra4	7.75e-37	0.887509	0.781	0.612	1.21e-32	cNK-1	7.83e-34
H2afz	2.95e-36	0.449162	0.942	0.935	4.63e-32	cNK-1	2.96e-33
Kcnj8	3.23e-35	1.82619	0.201	0.04	5.06e-31	cNK-1	3.17e-32
Btg1	4.11e-35	0.701553	0.906	0.912	6.44e-31	cNK-1	4.03e-32
Il18r1	8.02e-35	1.13543	0.594	0.381	1.26e-30	cNK-1	7.82e-32
Sytl3	1.07e-34	1.00503	0.769	0.672	1.68e-30	cNK-1	1.04e-31
Itga2	1.43e-34	0.759243	0.328	0.114	2.25e-30	cNK-1	1.39e-31
Dhrs3	4.03e-34	1.04597	0.549	0.309	6.32e-30	cNK-1	3.88e-31
Pik3r1	7.77e-34	0.989904	0.803	0.821	1.22e-29	cNK-1	7.41e-31
Ahnak	1.25e-33	0.708791	0.954	0.968	1.97e-29	cNK-1	1.19e-30
Sgk1	4.01e-33	0.93277	0.352	0.136	6.29e-29	cNK-1	3.78e-30
Ccl3	1.12e-31	0.72574	0.479	0.244	1.75e-27	cNK-1	1.04e-28
Car5b	3.4e-31	0.529813	0.937	0.899	5.33e-27	cNK-1	3.13e-28
Cd97	1.19e-30	1.02042	0.688	0.544	1.87e-26	cNK-1	1.09e-27
Rasgrp2	3.21e-30	1.1061	0.248	0.077	5.03e-26	cNK-1	2.9e-27
Klra1	4.67e-30	0.520271	0.964	0.928	7.32e-26	cNK-1	4.21e-27
Prex1	1.96e-29	1.0086	0.754	0.62	3.08e-25	cNK-1	1.74e-26
Cd53	8.06e-29	0.526407	0.939	0.983	1.26e-24	cNK-1	7.09e-26
Id2	1.26e-28	0.665486	0.858	0.895	1.98e-24	cNK-1	1.1e-25
Klf2	1.32e-28	1.17938	0.206	0.053	2.07e-24	cNK-1	1.15e-25
Rap2b	3.32e-28	1.0823	0.628	0.526	5.21e-24	cNK-1	2.89e-25
Ly6i	8.81e-28	0.607302	0.248	0.082	1.38e-23	cNK-1	7.63e-25
Soat2	1.34e-27	0.60655	0.933	0.923	2.09e-23	cNK-1	1.15e-24
Klrc2	6.53e-27	0.6305	0.843	0.878	1.02e-22	cNK-1	5.58e-24
Klrc3	1.75e-26	0.872891	0.791	0.828	2.74e-22	cNK-1	1.48e-23
Klra22	4.93e-26	0.853904	0.849	0.773	7.73e-22	cNK-1	4.15e-23
Ccnd3	1.78e-25	0.874035	0.734	0.784	2.79e-21	cNK-1	1.49e-22
Ncr1	1.91e-24	0.596314	0.864	0.92	2.99e-20	cNK-1	1.58e-21
Ly6a	3.78e-24	0.731409	0.424	0.215	5.93e-20	cNK-1	3.11e-21
Klra10	1.55e-23	0.873787	0.575	0.408	2.43e-19	cNK-1	1.26e-20
Srsf5	1.92e-23	0.498003	0.882	0.958	3.01e-19	cNK-1	1.56e-20
Serpinb9	2.74e-23	0.46062	0.928	0.954	4.29e-19	cNK-1	2.22e-20
Gm4956	1.55e-22	1.47211	0.236	0.088	2.43e-18	cNK-1	1.24e-19
Hmha1	2.25e-22	0.637309	0.881	0.912	3.52e-18	cNK-1	1.8e-19
Btbd19	3.06e-22	0.42519	0.897	0.875	4.8e-18	cNK-1	2.44e-19
Gm4070	5.72e-22	0.683393	0.869	0.878	8.96e-18	cNK-1	4.54e-19
2010012O05Rik	9.62e-22	1.12267	0.637	0.52	1.51e-17	cNK-1	7.62e-19
Lpin1	5.26e-20	0.915734	0.51	0.343	8.25e-16	cNK-1	4.12e-17
Chmp3	5.89e-20	0.4263	0.188	0.439	9.23e-16	cNK-1	4.6e-17
Abcg1	8.14e-20	0.880554	0.487	0.334	1.28e-15	cNK-1	6.34e-17
Tnfaip3	1.13e-19	0.553213	0.86	0.936	1.78e-15	cNK-1	8.81e-17
Plek	1.21e-19	0.719586	0.816	0.859	1.9e-15	cNK-1	9.38e-17
Smim12	1.58e-19	0.406298	0.146	0.388	2.47e-15	cNK-1	1.22e-16
Cab39	3.91e-19	0.427146	0.222	0.492	6.13e-15	cNK-1	3e-16
Itgb7	4.48e-19	1.02831	0.566	0.474	7.03e-15	cNK-1	3.43e-16
Spsb3	1.27e-18	0.427103	0.137	0.355	2e-14	cNK-1	9.63e-16
Ccl4	2.99e-18	0.449843	0.661	0.511	4.69e-14	cNK-1	2.25e-15
Sdcbp	3.63e-18	0.55482	0.773	0.908	5.69e-14	cNK-1	2.73e-15
Klra9	3.93e-18	0.973241	0.622	0.552	6.16e-14	cNK-1	2.94e-15
Klra8	6e-18	0.736421	0.664	0.54	9.4e-14	cNK-1	4.48e-15
Gvin1	1.84e-17	0.517844	0.909	0.932	2.89e-13	cNK-1	1.37e-14
Hsd11b1	1.92e-17	0.976942	0.593	0.566	3.01e-13	cNK-1	1.42e-14
Arhgef18	3.24e-17	0.792089	0.3	0.153	5.08e-13	cNK-1	2.39e-14
Bap1	4.2e-17	0.412092	0.158	0.374	6.58e-13	cNK-1	3.08e-14
Mapkapk2	7.56e-17	0.411722	0.128	0.333	1.19e-12	cNK-1	5.53e-14
Tbpl1	9.74e-17	0.463221	0.207	0.433	1.53e-12	cNK-1	7.11e-14
Golm1	1.65e-16	0.41379	0.204	0.434	2.59e-12	cNK-1	1.2e-13
Crlf3	1.86e-16	0.430011	0.243	0.503	2.92e-12	cNK-1	1.35e-13
Calm2	2.18e-16	0.455555	0.793	0.918	3.42e-12	cNK-1	1.58e-13
Fam65b	2.89e-16	0.923103	0.727	0.608	4.53e-12	cNK-1	2.09e-13
Pdcd4	3.09e-16	0.513586	0.904	0.951	4.85e-12	cNK-1	2.23e-13
Tmem115	9.97e-16	0.46034	0.127	0.323	1.56e-11	cNK-1	7.11e-13
Dctn1	1.13e-15	0.425973	0.234	0.481	1.78e-11	cNK-1	8.05e-13
Sys1	1.55e-15	0.468367	0.213	0.476	2.43e-11	cNK-1	1.1e-12
Tbc1d2b	1.72e-15	0.432757	0.252	0.495	2.7e-11	cNK-1	1.22e-12
Rrp36	1.78e-15	0.417483	0.136	0.324	2.79e-11	cNK-1	1.26e-12
Hspa13	2.47e-15	0.429066	0.084	0.243	3.87e-11	cNK-1	1.74e-12
Unc50	2.69e-15	0.421176	0.163	0.371	4.22e-11	cNK-1	1.89e-12
Tango2	2.9e-15	0.461278	0.1	0.265	4.54e-11	cNK-1	2.03e-12
Bin2	3.1e-15	0.760221	0.858	0.908	4.86e-11	cNK-1	2.17e-12
Leprot	3.55e-15	0.50594	0.175	0.402	5.56e-11	cNK-1	2.48e-12
Msn	3.81e-15	0.415397	0.884	0.948	5.97e-11	cNK-1	2.64e-12
Pqlc3	4.29e-15	0.415541	0.179	0.392	6.72e-11	cNK-1	2.97e-12
Tbx21	4.44e-15	0.59586	0.779	0.889	6.96e-11	cNK-1	3.07e-12
Eapp	4.69e-15	0.409451	0.21	0.442	7.35e-11	cNK-1	3.24e-12
Abhd2	4.81e-15	0.4202	0.269	0.515	7.54e-11	cNK-1	3.31e-12
Etfdh	8.35e-15	0.490908	0.122	0.301	1.31e-10	cNK-1	5.71e-12
Ss18	1.43e-14	0.508167	0.324	0.608	2.24e-10	cNK-1	9.7e-12
Ier2	1.46e-14	0.486731	0.794	0.905	2.29e-10	cNK-1	9.91e-12
Coasy	1.88e-14	0.470659	0.067	0.214	2.95e-10	cNK-1	1.27e-11
Fasl	1.95e-14	0.761867	0.718	0.777	3.06e-10	cNK-1	1.32e-11
Gnb1	2.14e-14	0.482479	0.793	0.894	3.35e-10	cNK-1	1.44e-11
Pacsin2	2.3e-14	0.455668	0.228	0.45	3.61e-10	cNK-1	1.55e-11
Slc48a1	2.95e-14	0.409412	0.152	0.353	4.62e-10	cNK-1	1.98e-11
Sgpl1	3.17e-14	0.45512	0.207	0.424	4.97e-10	cNK-1	2.12e-11
Mpv17	3.84e-14	0.453252	1	0.998	6.01e-10	cNK-1	2.56e-11
Jhdm1d	3.95e-14	0.520644	0.7	0.637	6.2e-10	cNK-1	2.63e-11
Ostf1	4.58e-14	0.490531	0.851	0.929	7.18e-10	cNK-1	3.04e-11
Arl5a	5.21e-14	0.409179	0.154	0.342	8.17e-10	cNK-1	3.45e-11
Kat5	5.45e-14	0.41058	0.143	0.329	8.54e-10	cNK-1	3.6e-11
Shc1	6.29e-14	0.461215	0.236	0.459	9.87e-10	cNK-1	4.14e-11
Ddrgk1	1.02e-13	0.490257	0.258	0.525	1.59e-09	cNK-1	6.66e-11
Unc93b1	1.03e-13	0.427208	0.17	0.37	1.61e-09	cNK-1	6.71e-11
Tmem43	1.03e-13	0.415056	0.148	0.331	1.62e-09	cNK-1	6.74e-11
Cnpy4	1.45e-13	0.429104	0.096	0.242	2.28e-09	cNK-1	9.45e-11
Ppp1r2	1.82e-13	0.477223	0.218	0.444	2.85e-09	cNK-1	1.18e-10
Armc8	1.86e-13	0.414821	0.124	0.289	2.92e-09	cNK-1	1.2e-10
Ube2g1	2.03e-13	0.534011	0.14	0.323	3.19e-09	cNK-1	1.31e-10
Rab14	3.08e-13	0.409346	0.334	0.62	4.83e-09	cNK-1	1.98e-10
Tpp1	3.39e-13	0.444948	0.237	0.461	5.32e-09	cNK-1	2.17e-10
Dedd2	3.73e-13	0.560799	0.127	0.296	5.85e-09	cNK-1	2.38e-10
Nktr	3.85e-13	0.465941	0.31	0.559	6.04e-09	cNK-1	2.46e-10
Rap1b	4.07e-13	1.21225	0.593	0.575	6.38e-09	cNK-1	2.59e-10
Hist1h2bg	5.68e-13	0.502892	0.09	0.234	8.91e-09	cNK-1	3.61e-10
Dnajb9	6.94e-13	0.431301	0.227	0.459	1.09e-08	cNK-1	4.39e-10
Klrk1	1e-12	0.419	0.876	0.945	1.57e-08	cNK-1	6.32e-10
Tspan32	1.22e-12	1.14719	0.23	0.12	1.92e-08	cNK-1	7.65e-10
Sh3gl1	1.25e-12	0.464942	0.227	0.446	1.95e-08	cNK-1	7.78e-10
Dmtf1	1.28e-12	0.407179	0.167	0.326	2.01e-08	cNK-1	7.96e-10
Ankrd10	1.3e-12	0.512473	0.234	0.433	2.04e-08	cNK-1	8.08e-10
Kdm5c	1.4e-12	0.424504	0.267	0.494	2.2e-08	cNK-1	8.68e-10
Cpne1	1.42e-12	0.523749	0.269	0.513	2.22e-08	cNK-1	8.75e-10
Alg1	2.49e-12	0.510575	0.104	0.258	3.9e-08	cNK-1	1.52e-09
Phactr3	2.51e-12	0.839886	0.237	0.129	3.93e-08	cNK-1	1.53e-09
Tmbim6	2.52e-12	0.406831	0.836	0.932	3.95e-08	cNK-1	1.53e-09
Ing3	2.68e-12	0.435036	0.21	0.409	4.21e-08	cNK-1	1.63e-09
Rad9a	3.07e-12	0.51589	0.119	0.266	4.81e-08	cNK-1	1.86e-09
Haus3	3.39e-12	0.420282	0.194	0.386	5.31e-08	cNK-1	2.04e-09
Adprh	3.49e-12	0.406304	0.29	0.566	5.47e-08	cNK-1	2.1e-09
Gsdmd	5.43e-12	0.452022	0.242	0.465	8.51e-08	cNK-1	3.23e-09
Nelfb	5.78e-12	0.525176	0.303	0.557	9.06e-08	cNK-1	3.43e-09
Ggh	7.57e-12	0.437407	0.104	0.254	1.19e-07	cNK-1	4.48e-09
Osbpl9	8.47e-12	0.415956	0.261	0.464	1.33e-07	cNK-1	5e-09
Nub1	8.66e-12	0.449887	0.306	0.557	1.36e-07	cNK-1	5.1e-09
Brd4	8.67e-12	0.406914	0.312	0.551	1.36e-07	cNK-1	5.1e-09
Txndc5	9.07e-12	0.460474	0.151	0.317	1.42e-07	cNK-1	5.32e-09
Klra3	9.53e-12	0.845208	0.619	0.647	1.49e-07	cNK-1	5.58e-09
Aoah	9.66e-12	0.407509	0.361	0.595	1.51e-07	cNK-1	5.64e-09
Pisd-ps3	1.04e-11	0.772691	0.772	0.798	1.63e-07	cNK-1	6.07e-09
Clcn4-2	1.08e-11	0.448682	0.172	0.349	1.69e-07	cNK-1	6.27e-09
Hectd3	1.15e-11	0.418184	0.104	0.251	1.8e-07	cNK-1	6.66e-09
Zfp655	1.2e-11	0.432797	0.181	0.35	1.88e-07	cNK-1	6.95e-09
Jun	1.21e-11	0.42115	0.21	0.41	1.9e-07	cNK-1	7.01e-09
BC005624	1.24e-11	0.554596	0.263	0.491	1.94e-07	cNK-1	7.16e-09
Rgs14	1.35e-11	0.476216	0.121	0.272	2.12e-07	cNK-1	7.79e-09
Jak1	2.63e-11	0.666431	0.849	0.92	4.12e-07	cNK-1	1.49e-08
Rap2c	2.85e-11	0.444127	0.118	0.264	4.47e-07	cNK-1	1.61e-08
Smad3	2.93e-11	0.993631	0.406	0.301	4.6e-07	cNK-1	1.66e-08
Dapp1	3.59e-11	0.467213	0.142	0.29	5.63e-07	cNK-1	2e-08
Pion	3.75e-11	0.992923	0.518	0.423	5.87e-07	cNK-1	2.08e-08
Flna	3.84e-11	0.728983	0.769	0.844	6.02e-07	cNK-1	2.13e-08
Fig4	3.97e-11	0.449754	0.121	0.264	6.22e-07	cNK-1	2.19e-08
Abcd1	4.06e-11	0.570329	0.137	0.294	6.36e-07	cNK-1	2.24e-08
Vhl	4.16e-11	0.407536	0.101	0.238	6.52e-07	cNK-1	2.29e-08
Gns	7.61e-11	0.495858	0.236	0.438	1.19e-06	cNK-1	4.14e-08
Stk10	7.63e-11	0.850813	0.503	0.403	1.2e-06	cNK-1	4.14e-08
Prr14	9.59e-11	0.470574	0.249	0.471	1.5e-06	cNK-1	5.2e-08
Sptan1	1.14e-10	0.428733	0.255	0.456	1.78e-06	cNK-1	6.12e-08
Nrf1	1.16e-10	0.452474	0.219	0.38	1.82e-06	cNK-1	6.23e-08
Oard1	1.21e-10	0.55797	0.145	0.303	1.9e-06	cNK-1	6.49e-08
Tmbim4	1.42e-10	0.446953	0.288	0.516	2.23e-06	cNK-1	7.6e-08
Zfp692	1.45e-10	0.435532	0.085	0.208	2.27e-06	cNK-1	7.73e-08
Ywhaq	1.94e-10	0.552402	0.816	0.902	3.04e-06	cNK-1	1.02e-07
Ing4	2.19e-10	0.421855	0.212	0.409	3.44e-06	cNK-1	1.16e-07
Stard3	2.95e-10	0.454875	0.115	0.254	4.62e-06	cNK-1	1.54e-07
Sfxn3	3.12e-10	1.0764	0.534	0.468	4.9e-06	cNK-1	1.63e-07
Mfap1b	3.68e-10	0.456684	0.29	0.505	5.77e-06	cNK-1	1.91e-07
Gba	3.92e-10	0.507027	0.272	0.485	6.15e-06	cNK-1	2.02e-07
Spop	5.25e-10	0.474117	0.324	0.573	8.22e-06	cNK-1	2.68e-07
Rab31	5.32e-10	0.581561	0.1	0.23	8.33e-06	cNK-1	2.71e-07
Enpp1	5.4e-10	0.45473	0.09	0.21	8.47e-06	cNK-1	2.74e-07
Pcif1	5.61e-10	0.553496	0.307	0.526	8.79e-06	cNK-1	2.84e-07
Ccm2	5.74e-10	0.447288	0.194	0.357	9e-06	cNK-1	2.9e-07
Mcoln1	5.93e-10	0.42519	0.1	0.223	9.3e-06	cNK-1	2.97e-07
Chmp1a	6.45e-10	0.517911	0.309	0.573	1.01e-05	cNK-1	3.23e-07
Inpp5k	6.71e-10	0.424563	0.188	0.347	1.05e-05	cNK-1	3.35e-07
Nr1h2	7.09e-10	0.450949	0.358	0.625	1.11e-05	cNK-1	3.53e-07
Zfp263	7.79e-10	0.519963	0.242	0.437	1.22e-05	cNK-1	3.86e-07
Srd5a3	1.08e-09	0.477727	0.157	0.29	1.7e-05	cNK-1	5.33e-07
Baiap3	1.14e-09	1.04181	0.334	0.249	1.78e-05	cNK-1	5.56e-07
Cnnm4	1.21e-09	0.436146	0.263	0.474	1.9e-05	cNK-1	5.92e-07
Rexo1	1.23e-09	0.507028	0.175	0.333	1.93e-05	cNK-1	6.02e-07
Fam32a	1.34e-09	0.437032	0.322	0.585	2.11e-05	cNK-1	6.55e-07
Eps15l1	1.51e-09	0.428911	0.206	0.372	2.37e-05	cNK-1	7.34e-07
Sirt2	1.56e-09	0.486469	0.276	0.492	2.45e-05	cNK-1	7.56e-07
Arfrp1	1.57e-09	0.495037	0.299	0.506	2.45e-05	cNK-1	7.56e-07
Rnf115	1.57e-09	0.547418	0.176	0.333	2.46e-05	cNK-1	7.56e-07
Rab18	1.59e-09	0.596229	0.285	0.525	2.49e-05	cNK-1	7.63e-07
Pnkp	1.66e-09	0.547334	0.152	0.306	2.6e-05	cNK-1	7.96e-07
Fam103a1	1.84e-09	0.448072	0.37	0.647	2.89e-05	cNK-1	8.81e-07
Stk38	1.95e-09	0.407879	0.215	0.373	3.05e-05	cNK-1	9.27e-07
Itsn2	2.06e-09	0.54708	0.23	0.401	3.23e-05	cNK-1	9.74e-07
Dennd1c	2.17e-09	0.422743	0.313	0.517	3.4e-05	cNK-1	1.02e-06
Csk	2.34e-09	0.478944	0.303	0.542	3.66e-05	cNK-1	1.1e-06
Cyth2	2.58e-09	0.417189	0.164	0.314	4.05e-05	cNK-1	1.21e-06
Zfp68	2.68e-09	0.437303	0.133	0.265	4.2e-05	cNK-1	1.25e-06
Cul3	2.74e-09	0.449748	0.148	0.287	4.29e-05	cNK-1	1.28e-06
Skiv2l	2.92e-09	0.444443	0.24	0.422	4.57e-05	cNK-1	1.36e-06
Epc1	3.96e-09	0.491766	0.163	0.305	6.2e-05	cNK-1	1.82e-06
Snx18	4e-09	0.471724	0.176	0.333	6.27e-05	cNK-1	1.84e-06
Fam58b	4.03e-09	0.574063	0.097	0.218	6.32e-05	cNK-1	1.85e-06
Naa60	4.59e-09	0.529381	0.224	0.41	7.2e-05	cNK-1	2.09e-06
Rnf2	4.66e-09	0.418982	0.181	0.333	7.3e-05	cNK-1	2.12e-06
Fcho1	4.98e-09	0.430456	0.316	0.555	7.81e-05	cNK-1	2.26e-06
Triobp	5.01e-09	0.446681	0.17	0.294	7.86e-05	cNK-1	2.27e-06
Atp2a3	5.95e-09	0.849739	0.727	0.787	9.32e-05	cNK-1	2.68e-06
Rhoc	6.75e-09	0.415904	0.206	0.386	0.000105785	cNK-1	3.02e-06
Terf1	6.89e-09	0.431394	0.112	0.234	0.000107938	cNK-1	3.08e-06
Pttg1ip	8.52e-09	0.639417	0.209	0.391	0.000133639	cNK-1	3.79e-06
Prkd3	8.59e-09	0.41351	0.206	0.365	0.000134711	cNK-1	3.82e-06
Ccdc174	9.08e-09	0.434754	0.161	0.303	0.00014239	cNK-1	4.02e-06
R3hdm4	9.2e-09	0.431495	0.494	0.665	0.000144243	cNK-1	4.07e-06
Mxd1	1.1e-08	0.515767	0.649	0.613	0.000173098	cNK-1	4.86e-06
Aldh3a2	1.24e-08	0.438886	0.128	0.251	0.000194546	cNK-1	5.45e-06
Dnajc14	1.27e-08	0.478839	0.224	0.41	0.000199212	cNK-1	5.57e-06
Trex1	1.33e-08	0.493708	0.227	0.414	0.000208229	cNK-1	5.8e-06
Rps6kb2	1.4e-08	0.410236	0.13	0.258	0.000219348	cNK-1	6.1e-06
Nfatc3	1.67e-08	0.433104	0.352	0.568	0.000262431	cNK-1	7.28e-06
Fibp	1.86e-08	0.444884	0.131	0.256	0.000292164	cNK-1	8.09e-06
Phf8	2.06e-08	0.456019	0.161	0.295	0.000322243	cNK-1	8.86e-06
Egln2	2.09e-08	0.570223	0.157	0.305	0.000328308	cNK-1	9.01e-06
Rnf146	2.11e-08	0.625104	0.148	0.288	0.000330503	cNK-1	9.04e-06
Tmem37	2.22e-08	0.707158	0.118	0.245	0.000348349	cNK-1	9.49e-06
Lax1	2.25e-08	0.444394	0.349	0.564	0.000352567	cNK-1	9.58e-06
Gtdc1	2.27e-08	0.424356	0.593	0.527	0.00035661	cNK-1	9.67e-06
1810058I24Rik	2.52e-08	0.465174	0.327	0.59	0.00039514	cNK-1	1.07e-05
Mcl1	2.58e-08	0.494689	0.261	0.45	0.000404397	cNK-1	1.09e-05
Vrk3	2.6e-08	0.626083	0.21	0.377	0.000407348	cNK-1	1.09e-05
Bnip3l	2.65e-08	0.481579	0.33	0.563	0.000414883	cNK-1	1.11e-05
Mrpl9	2.93e-08	0.5173	0.582	0.748	0.000459581	cNK-1	1.23e-05
Fam178a	3.31e-08	0.447057	0.2	0.35	0.000518779	cNK-1	1.38e-05
Lonp2	3.37e-08	0.454323	0.303	0.492	0.00052867	cNK-1	1.4e-05
Bcl7b	3.4e-08	0.496639	0.216	0.388	0.000533685	cNK-1	1.41e-05
Adcy7	3.67e-08	0.429923	0.364	0.557	0.000575684	cNK-1	1.5e-05
Gse1	4.24e-08	0.444004	0.275	0.434	0.000665056	cNK-1	1.71e-05
Cnot6l	4.53e-08	0.455699	0.157	0.284	0.000710283	cNK-1	1.82e-05
Pex5	4.89e-08	0.509877	0.122	0.243	0.000767311	cNK-1	1.95e-05
Sepn1	4.96e-08	0.450615	0.339	0.568	0.000777381	cNK-1	1.97e-05
Tmem127	5.58e-08	0.533289	0.375	0.579	0.000875371	cNK-1	2.21e-05
Ctsc	6.08e-08	0.422041	0.396	0.678	0.000953684	cNK-1	2.39e-05
Ak3	7.06e-08	0.640109	0.254	0.45	0.00110634	cNK-1	2.76e-05
Inpp4a	8.04e-08	0.751634	0.431	0.373	0.00126013	cNK-1	3.13e-05
Hexb	8.35e-08	0.482981	0.149	0.278	0.00130842	cNK-1	3.25e-05
Map4	8.73e-08	0.464169	0.36	0.584	0.00136813	cNK-1	3.39e-05
Akap8	9.04e-08	0.464755	0.436	0.61	0.00141761	cNK-1	3.49e-05
Tsc22d3	9.39e-08	0.846065	0.567	0.616	0.00147223	cNK-1	3.62e-05
2700089E24Rik	9.41e-08	0.443542	0.104	0.212	0.00147526	cNK-1	3.62e-05
Spn	9.72e-08	1.02606	0.645	0.637	0.0015235	cNK-1	3.72e-05
Lypla2	1.18e-07	0.510278	0.382	0.641	0.00185673	cNK-1	4.48e-05
Slc28a2	1.42e-07	0.529945	0.221	0.369	0.00222736	cNK-1	5.36e-05
Rnf44	1.51e-07	0.435844	0.379	0.58	0.0023616	cNK-1	5.65e-05
Mat2b	1.74e-07	0.610999	0.348	0.588	0.00272092	cNK-1	6.47e-05
Pacs1	1.93e-07	0.528967	0.16	0.291	0.00303259	cNK-1	7.2e-05
Zfp53	2.22e-07	0.578192	0.215	0.344	0.00347314	cNK-1	8.11e-05
Ddit3	2.22e-07	0.478625	0.134	0.25	0.00348039	cNK-1	8.11e-05
Casp7	2.49e-07	0.437733	0.112	0.216	0.00390832	cNK-1	9.07e-05
Sft2d1	2.57e-07	0.465895	0.369	0.635	0.00403397	cNK-1	9.34e-05
Lnpep	2.68e-07	0.477315	0.427	0.65	0.00420456	cNK-1	9.68e-05
Nprl2	3.04e-07	0.499777	0.13	0.249	0.00475969	cNK-1	0.000108692
Rbms2	3.21e-07	0.483046	0.31	0.422	0.00502498	cNK-1	0.00011443
Tcirg1	3.21e-07	0.608218	0.272	0.461	0.00503039	cNK-1	0.00011443
2007-03-01	3.27e-07	0.525084	0.31	0.489	0.00513073	cNK-1	0.000116183
Gimap1	3.45e-07	0.411483	0.646	0.869	0.00540094	cNK-1	0.000121958
Ndfip2	3.51e-07	0.557338	0.215	0.37	0.00550526	cNK-1	0.000123962
Spata13	3.58e-07	0.756282	0.633	0.672	0.00561538	cNK-1	0.000126084
Rasa3	4.42e-07	0.929457	0.515	0.455	0.00693156	cNK-1	0.00015431
Akap8l	4.51e-07	0.502614	0.216	0.367	0.00706294	cNK-1	0.000156784
Sertad2	4.61e-07	0.465802	0.393	0.591	0.00723397	cNK-1	0.000159658
Bet1l	4.69e-07	0.570351	0.163	0.293	0.00734651	cNK-1	0.000161204
Pdlim5	5.39e-07	0.438097	0.175	0.291	0.0084476	cNK-1	0.000183749
Zfp868	5.41e-07	0.549171	0.142	0.253	0.00848355	cNK-1	0.000183749
Ptpn1	5.93e-07	0.4285	0.418	0.659	0.0092918	cNK-1	0.000200334
BC017643	6.14e-07	0.631646	0.218	0.371	0.00962222	cNK-1	0.00020623
Dnm2	6.15e-07	0.484854	0.424	0.665	0.00964775	cNK-1	0.00020623
Lipa	6.25e-07	0.458788	0.133	0.246	0.00980024	cNK-1	0.000208795
Tmem63a	7.36e-07	0.532907	0.107	0.21	0.0115345	cNK-1	0.000245007
Taz	7.59e-07	0.552085	0.194	0.342	0.011899	cNK-1	0.000251233
Lats2	8.23e-07	0.821437	0.296	0.222	0.0128946	cNK-1	0.000268964
Lef1	9.58e-07	0.452119	0.222	0.347	0.0150194	cNK-1	0.000311367
Prkag1	1.02e-06	0.593705	0.275	0.469	0.0159896	cNK-1	0.00033046
Hist2h2aa1	1.06e-06	0.649512	0.107	0.212	0.0165655	cNK-1	0.000341306
Ctps2	1.07e-06	0.408531	0.21	0.349	0.0167134	cNK-1	0.000343287
Cdkn2d	1.16e-06	0.474042	0.151	0.277	0.0181579	cNK-1	0.000370641
Cir1	1.18e-06	0.408557	0.207	0.332	0.0185064	cNK-1	0.000376573
Foxj3	1.21e-06	0.499018	0.166	0.281	0.0189704	cNK-1	0.000384806
C920009B18Rik	1.23e-06	0.581186	0.472	0.389	0.0192953	cNK-1	0.000390166
Ccl9	1.35e-06	1.43044	0.413	0.362	0.0211043	cNK-1	0.000422704
Atg4d	1.52e-06	0.519469	0.184	0.31	0.0237967	cNK-1	0.000472079
Fbxo38	1.52e-06	0.571077	0.249	0.386	0.0238171	cNK-1	0.000472079
Tug1	1.65e-06	0.434201	0.307	0.473	0.02581	cNK-1	0.000508725
E4f1	1.86e-06	0.543305	0.113	0.213	0.0292362	cNK-1	0.000574392
Ppp3ca	1.87e-06	0.459451	0.252	0.396	0.0293009	cNK-1	0.000574392
Usp48	2.04e-06	0.521615	0.331	0.499	0.0320143	cNK-1	0.000618762
Kcnab2	2.1e-06	0.846717	0.603	0.699	0.0329	cNK-1	0.000631683
Clint1	2.16e-06	0.420959	0.143	0.248	0.0338354	cNK-1	0.000647484
Klra21	2.32e-06	0.671838	0.346	0.262	0.0364178	cNK-1	0.00069458
Usp3	2.65e-06	0.424011	0.24	0.384	0.0415172	cNK-1	0.000789189
Zfp51	2.69e-06	0.639714	0.167	0.274	0.0421759	cNK-1	0.000799021
Atp1b3	3e-06	0.603007	0.664	0.801	0.04698	cNK-1	0.000881304
Arhgap15	3.04e-06	0.46	0.313	0.496	0.0476502	cNK-1	0.000890573
Pogk	3.26e-06	0.840737	0.354	0.28	0.051099	cNK-1	0.000946223
Slc50a1	3.28e-06	0.530348	0.315	0.542	0.051378	cNK-1	0.000947135
Sfrs18	3.34e-06	0.480913	0.322	0.507	0.0523369	cNK-1	0.000961474
Klrg1	3.38e-06	0.505134	0.648	0.618	0.0530128	cNK-1	0.000970509
Ubl3	3.39e-06	0.423397	0.272	0.419	0.0532026	cNK-1	0.000970591
Fam89b	3.49e-06	0.624094	0.245	0.424	0.0547322	cNK-1	0.000995004
Ccpg1	3.75e-06	0.539457	0.188	0.309	0.0587375	cNK-1	0.00105658
Tacc1	3.77e-06	0.454902	0.566	0.807	0.0590307	cNK-1	0.00105809
H2-T10	3.85e-06	0.565162	0.624	0.788	0.060299	cNK-1	0.00107697
Cytip	3.91e-06	0.58154	0.722	0.856	0.0612193	cNK-1	0.0010895
Il10rb	4.26e-06	0.555429	0.318	0.525	0.0667268	cNK-1	0.00117475
Itprip	4.77e-06	0.423969	0.118	0.207	0.0747324	cNK-1	0.00131093
BC018473	4.93e-06	0.999236	0.391	0.324	0.077268	cNK-1	0.00135048
Galnt6	5.48e-06	0.439391	0.219	0.361	0.085857	cNK-1	0.00149512
Vopp1	6.11e-06	1.03742	0.394	0.366	0.0957531	cNK-1	0.00164913
Zfp874b	6.13e-06	0.532232	0.546	0.501	0.096144	cNK-1	0.00164973
Arhgef3	6.39e-06	0.902842	0.401	0.353	0.100171	cNK-1	0.00171243
Brd3	7.39e-06	0.553987	0.175	0.291	0.115854	cNK-1	0.00195836
AI467606	7.54e-06	0.712361	0.124	0.223	0.118224	cNK-1	0.00199088
Serpinb6b	7.56e-06	0.480317	0.722	0.85	0.118513	cNK-1	0.00199088
Plekhm1	8.03e-06	0.412428	0.137	0.239	0.125909	cNK-1	0.00209621
Aar2	1e-05	0.488436	0.118	0.209	0.157011	cNK-1	0.00256393
Rnf113a2	1.05e-05	0.59197	0.113	0.206	0.164972	cNK-1	0.00267289
Dnajc8	1.08e-05	0.41803	0.428	0.699	0.169254	cNK-1	0.00273148
Cln3	1.17e-05	0.566637	0.187	0.31	0.183507	cNK-1	0.00293809
Rbak	1.53e-05	0.469915	0.27	0.199	0.239176	cNK-1	0.00376836
Arrdc1	1.58e-05	0.631123	0.334	0.539	0.247779	cNK-1	0.00388809
Sirt7	1.74e-05	0.619369	0.316	0.528	0.272583	cNK-1	0.00424254
Anxa6	1.74e-05	0.412071	0.743	0.887	0.272926	cNK-1	0.00424254
Atg16l1	1.96e-05	0.576887	0.13	0.219	0.308002	cNK-1	0.00475451
Fam134c	2.54e-05	0.512552	0.2	0.304	0.398677	cNK-1	0.00602708
Inpp1	2.81e-05	0.601763	0.182	0.296	0.441101	cNK-1	0.00658402
Gm14005	3.02e-05	0.496886	0.784	0.779	0.4735	cNK-1	0.00700721
Srpk2	3.08e-05	0.412722	0.243	0.374	0.482878	cNK-1	0.00709491
Vps11	3.23e-05	0.600885	0.137	0.23	0.505592	cNK-1	0.00732088
Cd37	3.28e-05	0.533526	0.69	0.842	0.514258	cNK-1	0.00741356
Irf2	3.46e-05	0.477264	0.376	0.55	0.542902	cNK-1	0.00775723
Pknox1	3.47e-05	0.440764	0.119	0.203	0.543997	cNK-1	0.00775723
Cyb5r3	4.02e-05	0.529819	0.388	0.564	0.630408	cNK-1	0.00892713
Gpcpd1	4.11e-05	0.408259	0.222	0.337	0.643816	cNK-1	0.00907594
Ube2g2	4.55e-05	0.650254	0.367	0.574	0.713782	cNK-1	0.00988012
Sh2b1	4.55e-05	0.478624	0.179	0.276	0.713951	cNK-1	0.00988012
Enpp4	4.78e-05	0.563885	0.194	0.3	0.749249	cNK-1	0.0101799
Gdi1	4.89e-05	0.494209	0.401	0.599	0.766015	cNK-1	0.0103588
Nrbp1	5.32e-05	0.426298	0.461	0.71	0.833643	cNK-1	0.0112202
Mll2	5.34e-05	0.438263	0.848	0.94	0.836833	cNK-1	0.0112202
Trappc9	5.4e-05	0.406191	0.924	0.947	0.846597	cNK-1	0.0112865
Nptn	5.84e-05	0.440785	0.282	0.42	0.916254	cNK-1	0.0120983
Slc9a9	5.86e-05	0.42321	0.219	0.337	0.918326	cNK-1	0.0120983
Cdc42se1	5.91e-05	0.407613	0.427	0.683	0.926441	cNK-1	0.0121146
Ccndbp1	6e-05	0.643249	0.245	0.385	0.940458	cNK-1	0.0122379
Stx11	6.14e-05	0.456552	0.16	0.258	0.962928	cNK-1	0.0124689
Zfp938	6.48e-05	0.669737	0.154	0.239	1	cNK-1	0.0130834
Ypel5	6.92e-05	0.436727	0.23	0.359	1	cNK-1	0.0139101
Nipal3	7.51e-05	0.454772	0.137	0.224	1	cNK-1	0.0148601
Mtmr3	7.69e-05	0.440294	0.133	0.216	1	cNK-1	0.0150747
Stk24	0.000105103	0.491015	0.367	0.56	1	cNK-1	0.0200746
AB124611	0.0001232	0.469517	0.237	0.366	1	cNK-1	0.0230384
Hist1h4m	0.000123225	0.696636	0.136	0.218	1	cNK-1	0.0230384
Hbp1	0.000130183	0.574695	0.361	0.525	1	cNK-1	0.0240839
Dusp22	0.000150174	0.449651	0.366	0.448	1	cNK-1	0.0274201
1700113A16Rik	0.000159119	0.542772	0.134	0.224	1	cNK-1	0.0286414
Rin3	0.000168199	0.46233	0.579	0.758	1	cNK-1	0.0301075
Gm17757	0.000180408	0.605977	0.575	0.564	1	cNK-1	0.0319323
Ankra2	0.000181964	0.527326	0.143	0.229	1	cNK-1	0.0320257
Maf1	0.000190104	0.479255	0.425	0.667	1	cNK-1	0.0327844
Zfp110	0.000192276	0.542758	0.149	0.23	1	cNK-1	0.0328792
Vps16	0.000200514	0.556361	0.303	0.43	1	cNK-1	0.0340874
Elmo2	0.000205271	0.49212	0.682	0.851	1	cNK-1	0.0346908
Nfatc1	0.000205972	0.597841	0.727	0.823	1	cNK-1	0.0346908
Stxbp3a	0.000206472	0.592696	0.127	0.209	1	cNK-1	0.0346908
Trim11	0.000214374	0.583048	0.131	0.213	1	cNK-1	0.0355861
Khnyn	0.000215796	0.514701	0.16	0.25	1	cNK-1	0.0355861
Mknk2	0.000219462	0.536162	0.53	0.758	1	cNK-1	0.0357724
Rab43	0.000230755	0.457128	0.179	0.265	1	cNK-1	0.0373207
Elf4	0.000232932	0.526097	0.267	0.398	1	cNK-1	0.0373207
Arhgef2	0.000233142	0.640741	0.339	0.495	1	cNK-1	0.0373207
Zfp120	0.000236175	0.50588	0.315	0.421	1	cNK-1	0.0373207
Sesn1	0.000238149	0.66336	0.251	0.371	1	cNK-1	0.0373895
Wasl	0.00024337	0.6839	0.139	0.226	1	cNK-1	0.0379657
Arhgap25	0.000258987	0.534089	0.306	0.458	1	cNK-1	0.0398839
B3gnt2	0.000277045	0.568019	0.221	0.333	1	cNK-1	0.0418338
Naip5	0.000295058	0.415423	0.593	0.568	1	cNK-1	0.0442587
Atf7ip	0.000309716	0.432442	0.384	0.541	1	cNK-1	0.0456087
Syf2	0.000346795	0.434163	0.457	0.725	1	cNK-1	0.0492448
Pip5k1c	0.000370393	0.617472	0.155	0.24	1	cNK-1	0.0507438
Coro7	0.000400345	0.785376	0.406	0.382	1	cNK-1	0.0544469
Ppp2r5a	0.000406065	0.585841	0.231	0.34	1	cNK-1	0.0548188
Sypl	0.000546957	0.63121	0.261	0.394	1	cNK-1	0.0700105
B4galt7	0.000563521	0.666423	0.14	0.221	1	cNK-1	0.0713192
Zfp772	0.000567762	0.437063	0.218	0.163	1	cNK-1	0.0713192
S1pr4	0.000702716	1.06012	0.51	0.511	1	cNK-1	0.084326
Mylip	0.000705645	1.07377	0.209	0.167	1	cNK-1	0.084326
Miip	0.00071167	0.49816	0.158	0.245	1	cNK-1	0.084326
Pear1	0.000721573	0.443337	0.464	0.639	1	cNK-1	0.084326
Fyn	0.000781319	0.766019	0.369	0.331	1	cNK-1	0.0873258
Irf7	0.000790529	0.44749	0.312	0.462	1	cNK-1	0.0873258
Slc35b3	0.000847896	0.49232	0.143	0.216	1	cNK-1	0.0924207
Abcb1a	0.000849196	0.512874	0.285	0.392	1	cNK-1	0.0924207
Zc3h7a	0.000882875	0.482894	0.476	0.647	1	cNK-1	0.0935847
Cd7	2.2e-77	1.34601	0.88	0.507	3.46e-73	trNK-1	4.53e-74
Cxcr6	3.75e-74	2.57163	0.312	0.034	5.87e-70	trNK-1	7.51e-71
Hilpda	7.3e-70	1.11698	0.843	0.441	1.14e-65	trNK-1	1.41e-66
Pdcd1	6.46e-69	2.45683	0.348	0.053	1.01e-64	trNK-1	1.23e-65
Inpp4b	2.55e-64	1.20029	0.702	0.296	3.99e-60	trNK-1	4.59e-61
Il21r	1.08e-63	1.23373	0.843	0.473	1.7e-59	trNK-1	1.93e-60
S100a4	6.19e-62	1.30534	0.704	0.323	9.71e-58	trNK-1	1.08e-58
Ly6e	4.07e-61	0.761776	0.982	0.702	6.38e-57	trNK-1	6.99e-58
S100a6	1.61e-59	0.85827	0.929	0.658	2.52e-55	trNK-1	2.69e-56
2900026A02Rik	5.62e-57	1.08131	0.819	0.504	8.81e-53	trNK-1	9.06e-54
Lilrb4	1.64e-56	1.14513	0.812	0.413	2.58e-52	trNK-1	2.62e-53
Ltb	1.57e-55	1.82031	0.455	0.132	2.45e-51	trNK-1	2.45e-52
Lgals3bp	5.01e-54	0.831282	0.901	0.591	7.86e-50	trNK-1	7.64e-51
Xcl1	9.8e-51	0.768088	0.874	0.515	1.54e-46	trNK-1	1.39e-47
Sema6d	7.04e-50	1.18357	0.547	0.211	1.1e-45	trNK-1	9.77e-47
Klra5	4.36e-45	1.41219	0.678	0.4	6.83e-41	trNK-1	5.4e-42
Glrx	6.17e-44	0.904606	0.78	0.45	9.67e-40	trNK-1	7.41e-41
Fgl2	8.21e-44	0.858145	0.869	0.614	1.29e-39	trNK-1	9.85e-41
Osgin1	1.61e-43	1.75718	0.487	0.191	2.52e-39	trNK-1	1.91e-40
Gzmc	9.88e-42	0.616643	0.757	0.367	1.55e-37	trNK-1	1.12e-38
Itga1	5.05e-41	0.78028	0.681	0.327	7.92e-37	trNK-1	5.6e-38
Ctla2a	1.21e-40	0.620361	0.995	0.974	1.89e-36	trNK-1	1.32e-37
Itgax	1.41e-40	0.752016	0.819	0.499	2.21e-36	trNK-1	1.55e-37
Cd226	3.26e-38	0.840363	0.539	0.223	5.11e-34	trNK-1	3.38e-35
Gp49a	6.51e-36	0.988919	0.694	0.378	1.02e-31	trNK-1	6.46e-33
Amica1	9.65e-35	1.45372	0.437	0.181	1.51e-30	trNK-1	9.39e-32
Rbpj	1.76e-34	0.805113	0.641	0.347	2.75e-30	trNK-1	1.7e-31
Ntan1	1.96e-33	0.915842	0.694	0.445	3.07e-29	trNK-1	1.86e-30
Cd3g	2.65e-33	2.13802	0.259	0.065	4.16e-29	trNK-1	2.51e-30
Il4ra	8.76e-32	0.574957	0.775	0.49	1.37e-27	trNK-1	8.14e-29
Sult2b1	2.14e-31	1.08244	0.628	0.359	3.36e-27	trNK-1	1.98e-28
Fam102a	5.19e-31	0.75898	0.537	0.261	8.14e-27	trNK-1	4.76e-28
S100a11	2.93e-30	0.578295	0.919	0.71	4.59e-26	trNK-1	2.65e-27
Tmem176b	2.17e-29	1.74934	0.212	0.047	3.41e-25	trNK-1	1.93e-26
Ctla4	2.24e-29	1.0077	0.568	0.304	3.51e-25	trNK-1	1.98e-26
Gpr114	3.27e-29	0.98337	0.275	0.077	5.13e-25	trNK-1	2.89e-26
Armc7	1e-28	1.14495	0.374	0.147	1.57e-24	trNK-1	8.83e-26
Lgals3	2.15e-28	0.947312	0.584	0.326	3.38e-24	trNK-1	1.88e-25
Cdh1	2.4e-28	1.09967	0.377	0.154	3.76e-24	trNK-1	2.09e-25
Tnfrsf18	1.14e-27	0.663736	0.723	0.458	1.79e-23	trNK-1	9.87e-25
Cish	2.28e-27	0.996238	0.579	0.334	3.58e-23	trNK-1	1.96e-24
Rgs1	5.98e-27	0.603126	0.958	0.829	9.37e-23	trNK-1	5.11e-24
Serpina3g	7.78e-27	0.73377	0.715	0.478	1.22e-22	trNK-1	6.63e-24
Lpxn	1.08e-26	0.988894	0.445	0.205	1.69e-22	trNK-1	9.16e-24
Abcb9	3.95e-26	0.757888	0.654	0.414	6.2e-22	trNK-1	3.34e-23
Myo1e	1.14e-24	0.586496	0.812	0.599	1.79e-20	trNK-1	9.49e-22
Igsf5	2.26e-24	0.845617	0.364	0.147	3.54e-20	trNK-1	1.86e-21
Gimap7	8.67e-24	0.593537	0.741	0.504	1.36e-19	trNK-1	7.1e-21
Rtp4	9.18e-24	1.04501	0.28	0.096	1.44e-19	trNK-1	7.51e-21
Lag3	4.86e-23	1.2158	0.406	0.2	7.62e-19	trNK-1	3.93e-20
Capg	5.1e-23	0.678705	0.72	0.467	7.99e-19	trNK-1	4.11e-20
Snhg5	3.77e-22	0.673267	0.717	0.492	5.91e-18	trNK-1	3e-19
Bbs9	6.57e-21	0.730818	0.542	0.32	1.03e-16	trNK-1	5.17e-18
Gbp4	3.17e-20	0.648964	0.78	0.567	4.97e-16	trNK-1	2.49e-17
Zfp36l1	4.57e-20	0.455923	0.822	0.599	7.16e-16	trNK-1	3.58e-17
Asb2	5.4e-20	1.13312	0.236	0.082	8.47e-16	trNK-1	4.23e-17
Oas1a	7.47e-20	0.996226	0.432	0.238	1.17e-15	trNK-1	5.83e-17
Emid1	1.5e-19	0.565495	0.628	0.392	2.34e-15	trNK-1	1.16e-16
Efhd2	1.57e-19	0.40782	0.874	0.694	2.46e-15	trNK-1	1.22e-16
Cd38	2.1e-19	0.863626	0.652	0.494	3.29e-15	trNK-1	1.61e-16
Apol7e	3.01e-19	0.57957	0.545	0.326	4.73e-15	trNK-1	2.32e-16
Gbp6	4.77e-19	1.05229	0.474	0.263	7.47e-15	trNK-1	3.65e-16
Mapkapk3	8.82e-19	0.671717	0.602	0.395	1.38e-14	trNK-1	6.72e-16
Igtp	8.86e-19	0.856152	0.448	0.242	1.39e-14	trNK-1	6.74e-16
Itm2c	9.42e-19	0.413339	0.683	0.463	1.48e-14	trNK-1	7.15e-16
Trerf1	1.23e-18	0.682005	0.319	0.142	1.94e-14	trNK-1	9.34e-16
Gzmb	1.4e-18	0.458716	0.961	0.919	2.2e-14	trNK-1	1.06e-15
Gbp9	1.57e-18	0.658769	0.628	0.407	2.46e-14	trNK-1	1.18e-15
Nt5e	3.84e-18	0.669023	0.293	0.122	6.01e-14	trNK-1	2.88e-15
Styk1	6.16e-18	0.791433	0.513	0.327	9.66e-14	trNK-1	4.6e-15
Ehd1	9.17e-18	0.675894	0.508	0.304	1.44e-13	trNK-1	6.83e-15
Trf	1.18e-17	0.668607	0.565	0.368	1.84e-13	trNK-1	8.73e-15
Acot7	3.36e-17	0.440957	0.801	0.586	5.27e-13	trNK-1	2.48e-14
Ech1	8.62e-17	0.451166	0.751	0.545	1.35e-12	trNK-1	6.3e-14
Acvr2a	3.53e-16	0.469019	0.246	0.099	5.54e-12	trNK-1	2.54e-13
Hvcn1	5.33e-16	0.951122	0.364	0.198	8.36e-12	trNK-1	3.82e-13
Grcc10	6.93e-16	0.426632	0.848	0.66	1.09e-11	trNK-1	4.96e-13
Cxcr3	7.11e-16	1.02689	0.306	0.148	1.11e-11	trNK-1	5.08e-13
Pydc4	1.1e-15	0.496738	0.395	0.212	1.73e-11	trNK-1	7.86e-13
Chn2	1.77e-15	0.408955	0.678	0.481	2.78e-11	trNK-1	1.26e-12
Tnfsf10	1.95e-15	0.826685	0.927	0.894	3.06e-11	trNK-1	1.38e-12
Cables1	3.7e-15	0.549425	0.327	0.156	5.8e-11	trNK-1	2.58e-12
Ppp1r3b	5.8e-15	0.430249	0.683	0.529	9.09e-11	trNK-1	3.98e-12
C1qtnf6	5.98e-15	0.444751	0.576	0.37	9.38e-11	trNK-1	4.1e-12
Cd96	1.31e-14	0.593868	0.563	0.392	2.06e-10	trNK-1	8.95e-12
Crot	2.98e-14	0.468215	0.644	0.471	4.68e-10	trNK-1	2e-11
Abr	3.06e-14	0.496682	0.576	0.394	4.79e-10	trNK-1	2.05e-11
Mx1	3.12e-14	0.955196	0.319	0.168	4.89e-10	trNK-1	2.09e-11
Gbp8	5.71e-14	0.52636	0.495	0.322	8.95e-10	trNK-1	3.77e-11
Serpina3f	9.41e-14	0.918206	0.259	0.118	1.48e-09	trNK-1	6.17e-11
Qpct	1.02e-13	1.00056	0.23	0.102	1.6e-09	trNK-1	6.69e-11
F2r	1.5e-13	0.471121	0.688	0.499	2.36e-09	trNK-1	9.78e-11
Cd160	1.72e-13	0.876409	0.356	0.202	2.69e-09	trNK-1	1.12e-10
Isg15	4.02e-13	0.760242	0.293	0.147	6.3e-09	trNK-1	2.56e-10
Tgtp2	7.63e-13	1.0532	0.228	0.101	1.2e-08	trNK-1	4.81e-10
Nedd9	1.07e-12	0.449734	0.712	0.568	1.68e-08	trNK-1	6.73e-10
Aes	1.49e-12	0.451046	0.615	0.449	2.34e-08	trNK-1	9.19e-10
Susd3	1.91e-12	0.746674	0.23	0.106	2.99e-08	trNK-1	1.17e-09
Slc16a10	2.96e-12	0.77444	0.911	0.853	4.65e-08	trNK-1	1.8e-09
Clic4	3.22e-12	0.452411	0.599	0.436	5.04e-08	trNK-1	1.94e-09
Swap70	4.77e-12	0.646973	0.411	0.259	7.48e-08	trNK-1	2.85e-09
1810011H11Rik	5.12e-12	1.14998	0.246	0.123	8.02e-08	trNK-1	3.05e-09
Eva1b	6.2e-12	0.934772	0.241	0.118	9.73e-08	trNK-1	3.68e-09
Rab20	8.26e-12	0.819517	0.351	0.208	1.29e-07	trNK-1	4.88e-09
Gpr97	1.17e-11	1.01925	0.296	0.162	1.83e-07	trNK-1	6.76e-09
Cdkn2c	1.46e-11	0.877845	0.291	0.161	2.29e-07	trNK-1	8.39e-09
Isg20	2.1e-11	1.37747	0.257	0.136	3.29e-07	trNK-1	1.2e-08
Cant1	2.58e-11	0.645393	0.529	0.385	4.05e-07	trNK-1	1.47e-08
Dgat1	2.99e-11	0.550591	0.83	0.714	4.68e-07	trNK-1	1.69e-08
Adam8	3.43e-11	0.677626	0.455	0.3	5.37e-07	trNK-1	1.93e-08
Ifi203	3.45e-11	0.446104	0.77	0.655	5.41e-07	trNK-1	1.94e-08
Acaa2	3.53e-11	0.474101	0.463	0.314	5.53e-07	trNK-1	1.98e-08
Dtnbp1	3.63e-11	0.906528	0.325	0.197	5.69e-07	trNK-1	2.02e-08
Pydc3	3.84e-11	0.608001	0.55	0.398	6.01e-07	trNK-1	2.13e-08
Napsa	5.34e-11	0.493599	0.537	0.397	8.37e-07	trNK-1	2.93e-08
Stat1	6.3e-11	0.420655	0.759	0.647	9.87e-07	trNK-1	3.44e-08
Eya2	1.01e-10	0.489726	0.419	0.266	1.58e-06	trNK-1	5.45e-08
Ncf1	1.77e-10	0.740345	0.39	0.256	2.77e-06	trNK-1	9.4e-08
Oas1b	2.27e-10	0.408813	0.699	0.58	3.56e-06	trNK-1	1.2e-07
Cnp	2.75e-10	0.448509	0.623	0.493	4.3e-06	trNK-1	1.44e-07
Spint2	2.97e-10	0.568628	0.463	0.322	4.65e-06	trNK-1	1.55e-07
Ptms	3.87e-10	0.423217	0.387	0.249	6.06e-06	trNK-1	2e-07
Irgm2	4.13e-10	0.42495	0.251	0.13	6.48e-06	trNK-1	2.12e-07
Tox	4.63e-10	0.510789	0.393	0.252	7.25e-06	trNK-1	2.37e-07
Pkp3	5.5e-10	0.456529	0.437	0.294	8.63e-06	trNK-1	2.79e-07
Errfi1	5.74e-10	0.503311	0.51	0.372	9e-06	trNK-1	2.9e-07
Gbp2	5.92e-10	0.590548	0.23	0.115	9.28e-06	trNK-1	2.97e-07
Tap1	7.23e-10	0.405675	0.673	0.552	1.13e-05	trNK-1	3.59e-07
Evl	1.35e-09	0.727212	0.631	0.452	2.12e-05	trNK-1	6.58e-07
Rnf149	1.94e-09	0.428144	0.251	0.136	3.04e-05	trNK-1	9.25e-07
1700017B05Rik	2e-09	0.446843	0.542	0.411	3.13e-05	trNK-1	9.47e-07
Gm12250	2.03e-09	0.826997	0.212	0.108	3.18e-05	trNK-1	9.58e-07
Upf1	2.96e-09	0.50936	0.605	0.454	4.64e-05	trNK-1	1.37e-06
Pdcd1lg2	3.08e-09	0.478589	0.429	0.293	4.82e-05	trNK-1	1.42e-06
Nek6	3.48e-09	0.844486	0.377	0.258	5.46e-05	trNK-1	1.61e-06
Pglyrp2	4.71e-09	0.536033	0.377	0.253	7.38e-05	trNK-1	2.14e-06
Bst2	8.25e-09	0.601484	0.524	0.41	0.000129355	trNK-1	3.68e-06
Fgr	1.88e-08	0.531447	0.335	0.213	0.000295266	trNK-1	8.16e-06
Fes	3.46e-08	0.476009	0.385	0.266	0.000542022	trNK-1	1.43e-05
Lxn	4.77e-08	0.81666	0.351	0.246	0.000747954	trNK-1	1.91e-05
Baiap2	5.8e-08	0.421853	0.49	0.348	0.000909198	trNK-1	2.29e-05
2010300C02Rik	1.06e-07	0.614237	0.236	0.143	0.00166084	trNK-1	4.04e-05
Socs2	1.96e-07	0.81728	0.264	0.168	0.00306872	trNK-1	7.26e-05
Pnpla7	2.04e-07	0.563716	0.293	0.187	0.00319794	trNK-1	7.55e-05
Gm20594	2.74e-07	0.430933	0.995	0.998	0.00429757	trNK-1	9.87e-05
Cd274	4.27e-07	0.531291	0.537	0.434	0.00669333	trNK-1	0.000149433
Traf4	5.39e-07	0.470732	0.319	0.212	0.00844835	trNK-1	0.000183749
Mamdc2	7.82e-07	0.666981	0.209	0.123	0.0122561	trNK-1	0.000257209
Xaf1	8.12e-07	0.565332	0.623	0.565	0.0127228	trNK-1	0.000266191
Ppp3cc	9e-07	0.48707	0.366	0.261	0.0141039	trNK-1	0.000293289
Igflr1	1.15e-06	0.980018	0.225	0.139	0.0180349	trNK-1	0.000369281
Ets2	1.29e-06	0.479047	0.272	0.171	0.0201982	trNK-1	0.000405844
Gpr34	1.41e-06	1.24545	0.238	0.156	0.0221222	trNK-1	0.000440272
Snx20	2.03e-06	0.478372	0.285	0.186	0.0318384	trNK-1	0.000617393
Trim34a	3.13e-06	0.412965	0.241	0.146	0.0489987	trNK-1	0.000912651
Wbp1	6.83e-06	0.504602	0.243	0.161	0.107012	trNK-1	0.00182255
Zfp512	7.63e-06	0.429406	0.435	0.339	0.119681	trNK-1	0.00200016
Flot1	1.21e-05	0.433358	0.322	0.229	0.188937	trNK-1	0.00301296
Prkd2	1.61e-05	0.434332	0.335	0.244	0.252022	trNK-1	0.00393859
Mri1	2.2e-05	0.435235	0.458	0.378	0.344388	trNK-1	0.00527225
Kcnq1ot1	2.78e-05	0.705454	1	0.998	0.436231	trNK-1	0.00653916
Ubash3a	4.65e-05	0.4719	0.28	0.199	0.729391	trNK-1	0.00996537
Ccdc107	0.000104412	0.564301	0.338	0.268	1	trNK-1	0.0200472
S100a1	0.000121633	0.44872	0.356	0.284	1	trNK-1	0.0229887
Slc16a6	0.000188416	0.412888	0.403	0.334	1	trNK-1	0.0327844
Pilrb1	0.000188803	0.734179	0.293	0.218	1	trNK-1	0.0327844
Nmi	0.000263687	0.410664	0.495	0.433	1	trNK-1	0.040344
Tor3a	0.000308167	0.510048	0.223	0.157	1	trNK-1	0.0456087
Lars2	0.000442036	0.567427	0.992	0.99	1	trNK-1	0.0587908
Rrm2	5.05e-250	2.59174	0.912	0.117	7.91e-246	trNK-3	1.24e-246
Cdca8	3.59e-242	2.44937	0.799	0.067	5.62e-238	trNK-3	8.81e-239
Ccna2	1.16e-231	2.666	0.799	0.085	1.82e-227	trNK-3	2.86e-228
Asf1b	4.19e-226	2.10685	0.879	0.11	6.57e-222	trNK-3	1.03e-222
Hist2h3c2	5.12e-225	1.86277	0.617	0.022	8.02e-221	trNK-3	1.26e-221
Shcbp1	9.53e-225	2.04149	0.634	0.025	1.49e-220	trNK-3	2.34e-221
Tk1	7.32e-221	2.19422	0.906	0.148	1.15e-216	trNK-3	1.79e-217
Nusap1	6.26e-212	1.91852	0.614	0.027	9.82e-208	trNK-3	1.53e-208
Cks1b	5.22e-209	1.99585	0.967	0.197	8.18e-205	trNK-3	1.28e-205
Uhrf1	1.07e-208	1.81321	0.862	0.121	1.68e-204	trNK-3	2.62e-205
2810417H13Rik	1.29e-208	2.45222	0.981	0.305	2.02e-204	trNK-3	3.16e-205
Cdca3	8.97e-205	2.05447	0.744	0.073	1.41e-200	trNK-3	2.19e-201
Mki67	1.04e-203	1.30406	0.807	0.105	1.62e-199	trNK-3	2.53e-200
Aurkb	1.39e-203	2.43373	0.631	0.038	2.18e-199	trNK-3	3.39e-200
Stmn1	2.13e-201	1.98104	0.992	0.247	3.34e-197	trNK-3	5.2e-198
Ncapd2	2.44e-201	1.29664	0.851	0.119	3.83e-197	trNK-3	5.97e-198
Hist2h3b	3.37e-198	2.35148	0.631	0.042	5.28e-194	trNK-3	8.22e-195
Ncapg	4.56e-198	1.52733	0.628	0.039	7.16e-194	trNK-3	1.11e-194
Mad2l1	1.39e-197	1.61997	0.882	0.14	2.18e-193	trNK-3	3.38e-194
Tacc3	2.37e-197	1.96614	0.807	0.11	3.72e-193	trNK-3	5.78e-194
Ncapg2	3.24e-194	0.76046	0.722	0.071	5.07e-190	trNK-3	7.88e-191
Kif22	1.37e-193	2.05065	0.628	0.043	2.15e-189	trNK-3	3.34e-190
Ccnb2	4.26e-193	2.03411	0.766	0.088	6.68e-189	trNK-3	1.04e-189
Ccnb1	3.31e-192	2.21717	0.612	0.038	5.18e-188	trNK-3	8.04e-189
Pbk	1.66e-189	2.0637	0.496	0.01	2.61e-185	trNK-3	4.05e-186
Bub1	3.64e-188	1.16052	0.567	0.028	5.71e-184	trNK-3	8.85e-185
Cdca5	4.72e-187	2.03687	0.559	0.026	7.41e-183	trNK-3	1.15e-183
Rad51	4.89e-185	1.76321	0.691	0.067	7.67e-181	trNK-3	1.19e-181
Cdc45	8.07e-185	1.6911	0.716	0.077	1.27e-180	trNK-3	1.96e-181
Rrm1	7.49e-184	1.7303	0.948	0.234	1.17e-179	trNK-3	1.82e-180
Tcf19	1.5e-183	2.0634	0.689	0.067	2.35e-179	trNK-3	3.63e-180
Dck	2.24e-182	1.29298	0.785	0.103	3.51e-178	trNK-3	5.42e-179
Bub1b	1.04e-181	1.67667	0.606	0.043	1.64e-177	trNK-3	2.53e-178
Ncaph	2.66e-181	1.64169	0.716	0.083	4.16e-177	trNK-3	6.42e-178
Spc25	4.32e-180	1.96182	0.573	0.033	6.77e-176	trNK-3	1.04e-176
Cdk1	6.94e-180	2.05308	0.763	0.123	1.09e-175	trNK-3	1.68e-176
Cenpm	1.81e-178	1.56848	0.716	0.082	2.84e-174	trNK-3	4.38e-175
Rfc5	1.54e-177	1.47471	0.906	0.177	2.42e-173	trNK-3	3.73e-174
Top2a	3.38e-177	2.07166	0.824	0.162	5.31e-173	trNK-3	8.17e-174
Ska1	7.01e-177	1.16777	0.515	0.021	1.1e-172	trNK-3	1.69e-173
Gmnn	9.61e-177	1.63265	0.865	0.157	1.51e-172	trNK-3	2.32e-173
Smc2	1.05e-176	1.25565	0.81	0.134	1.65e-172	trNK-3	2.53e-173
Ccdc34	3.69e-171	0.815787	0.68	0.07	5.78e-167	trNK-3	8.89e-168
Cenph	5.35e-171	1.28485	0.62	0.052	8.38e-167	trNK-3	1.29e-167
Kif20a	1.43e-168	1.79316	0.601	0.054	2.24e-164	trNK-3	3.44e-165
Rad51ap1	9.4e-165	1.49817	0.51	0.025	1.47e-160	trNK-3	2.26e-161
Fbxo5	8.42e-164	1.67925	0.565	0.041	1.32e-159	trNK-3	2.03e-160
Fignl1	3.46e-163	1.19401	0.625	0.059	5.43e-159	trNK-3	8.32e-160
Dut	8.22e-163	1.54466	0.975	0.322	1.29e-158	trNK-3	1.98e-159
Nrm	2.57e-162	1.37599	0.752	0.103	4.03e-158	trNK-3	6.18e-159
Cenpw	2.29e-160	0.953011	0.901	0.196	3.59e-156	trNK-3	5.49e-157
Ndc80	2.36e-160	1.29994	0.595	0.052	3.71e-156	trNK-3	5.68e-157
Tuba1b	3.49e-160	1.78229	1	0.654	5.46e-156	trNK-3	8.36e-157
Plk1	2.45e-159	2.10963	0.493	0.025	3.84e-155	trNK-3	5.88e-156
Casc5	1.3e-158	0.753652	0.501	0.026	2.03e-154	trNK-3	3.11e-155
Slc7a11	3.16e-157	0.4911	1	0.569	4.96e-153	trNK-3	7.57e-154
Cdc6	1.37e-156	1.28508	0.562	0.045	2.14e-152	trNK-3	3.27e-153
Kif4	2.78e-156	0.844673	0.479	0.023	4.35e-152	trNK-3	6.64e-153
Mcm3	4.01e-156	1.46231	0.942	0.238	6.28e-152	trNK-3	9.59e-153
Ckap2l	5.25e-156	1.26408	0.479	0.023	8.23e-152	trNK-3	1.26e-152
Hist1h2ao	1.08e-155	3.15925	0.873	0.235	1.7e-151	trNK-3	2.58e-152
Clspn	1.18e-153	0.775299	0.526	0.037	1.84e-149	trNK-3	2.81e-150
Tipin	2.87e-153	1.52527	0.879	0.199	4.49e-149	trNK-3	6.84e-150
Hist1h2ab	1.17e-152	1.61692	0.468	0.023	1.83e-148	trNK-3	2.79e-149
Nek2	4.37e-151	1.454	0.43	0.014	6.84e-147	trNK-3	1.04e-147
Cenpe	9.31e-151	0.881586	0.529	0.04	1.46e-146	trNK-3	2.22e-147
Lmnb1	1.97e-147	1.34706	0.931	0.275	3.09e-143	trNK-3	4.7e-144
Mcm7	3.2e-147	1.44332	0.934	0.25	5.02e-143	trNK-3	7.63e-144
Ect2	4.65e-146	0.631291	0.43	0.016	7.3e-142	trNK-3	1.11e-142
Pola1	6.6e-146	0.86418	0.835	0.163	1.03e-141	trNK-3	1.57e-142
Dtl	8.12e-145	0.928141	0.727	0.124	1.27e-140	trNK-3	1.93e-141
Cdc20	1.09e-143	2.2413	0.59	0.07	1.71e-139	trNK-3	2.59e-140
Dhfr	5.78e-143	0.903442	0.683	0.105	9.07e-139	trNK-3	1.37e-139
Lig1	6.37e-143	1.38549	0.906	0.25	9.98e-139	trNK-3	1.51e-139
Mcm5	7.09e-143	1.42527	0.964	0.331	1.11e-138	trNK-3	1.68e-139
Tmpo	8.35e-143	1.0678	0.727	0.124	1.31e-138	trNK-3	1.98e-139
Rfc4	2.43e-142	1.19769	0.763	0.131	3.81e-138	trNK-3	5.75e-139
Pmf1	5.92e-142	1.203	0.956	0.277	9.28e-138	trNK-3	1.4e-138
Orc6	4.73e-141	1.2395	0.802	0.164	7.42e-137	trNK-3	1.12e-137
Rcc1	6.81e-141	1.40575	0.719	0.122	1.07e-136	trNK-3	1.61e-137
Melk	7.77e-140	1.38103	0.449	0.025	1.22e-135	trNK-3	1.84e-136
Prim1	4.56e-139	1.18871	0.766	0.134	7.15e-135	trNK-3	1.08e-135
Cep55	5.83e-139	1.15766	0.452	0.025	9.13e-135	trNK-3	1.38e-135
Depdc1a	4.45e-138	1.01677	0.405	0.015	6.98e-134	trNK-3	1.05e-134
E2f7	6.21e-138	0.439223	0.399	0.014	9.74e-134	trNK-3	1.47e-134
Ppia	1.34e-136	0.576595	1	0.996	2.1e-132	trNK-3	3.16e-133
Rnaseh2b	1.5e-136	1.17757	0.837	0.192	2.36e-132	trNK-3	3.55e-133
Tubg1	2.96e-136	1.29908	0.741	0.136	4.65e-132	trNK-3	6.99e-133
Dctpp1	6.41e-136	1.30161	0.873	0.215	1.01e-131	trNK-3	1.51e-132
Ppil1	8.23e-136	1.30348	0.835	0.193	1.29e-131	trNK-3	1.94e-132
Cenpi	1.29e-135	0.903574	0.413	0.018	2.01e-131	trNK-3	3.03e-132
Gins2	2e-135	1.40752	0.667	0.101	3.14e-131	trNK-3	4.71e-132
Pole	3.33e-135	0.579237	0.57	0.06	5.22e-131	trNK-3	7.83e-132
Incenp	4.56e-135	1.27821	0.716	0.129	7.14e-131	trNK-3	1.07e-131
Gtse1	6.07e-135	0.954642	0.419	0.02	9.51e-131	trNK-3	1.43e-131
Esco2	6.44e-135	1.00206	0.375	0.01	1.01e-130	trNK-3	1.51e-131
Kif23	2.87e-134	1.26971	0.468	0.034	4.5e-130	trNK-3	6.75e-131
Fam64a	4.79e-134	1.93491	0.413	0.02	7.51e-130	trNK-3	1.12e-130
Knstrn	1.12e-133	1.21837	0.614	0.082	1.75e-129	trNK-3	2.62e-130
Zfp367	2.59e-133	0.719522	0.691	0.111	4.05e-129	trNK-3	6.06e-130
Cdca2	1.21e-132	1.11421	0.559	0.065	1.89e-128	trNK-3	2.82e-129
Cmc2	1.39e-132	1.09086	0.826	0.188	2.18e-128	trNK-3	3.26e-129
Stil	1.53e-132	0.604183	0.493	0.044	2.4e-128	trNK-3	3.58e-129
Trip13	2.04e-132	1.28113	0.471	0.035	3.21e-128	trNK-3	4.79e-129
Neil3	4.49e-132	1.07968	0.377	0.012	7.03e-128	trNK-3	1.05e-128
Hells	8.22e-132	0.907274	0.664	0.105	1.29e-127	trNK-3	1.92e-128
Tfdp1	8.89e-132	1.1475	0.813	0.175	1.39e-127	trNK-3	2.08e-128
Mcm10	3.04e-131	0.949743	0.449	0.029	4.77e-127	trNK-3	7.1e-128
2700094K13Rik	5.23e-131	1.18725	0.986	0.333	8.2e-127	trNK-3	1.22e-127
Tubb5	8.33e-131	1.55262	1	0.874	1.31e-126	trNK-3	1.94e-127
Hist1h1b	8.65e-131	1.28626	0.416	0.021	1.36e-126	trNK-3	2.02e-127
Sgol1	1.02e-130	0.81805	0.383	0.014	1.61e-126	trNK-3	2.39e-127
Suv39h1	1.29e-130	0.90542	0.683	0.106	2.02e-126	trNK-3	3.01e-127
Ccnf	4.18e-130	1.30692	0.399	0.018	6.55e-126	trNK-3	9.73e-127
Rad54l	2.75e-129	1.27343	0.452	0.033	4.32e-125	trNK-3	6.41e-126
Racgap1	2.18e-125	1.13242	0.771	0.165	3.42e-121	trNK-3	5.08e-122
Ran	3.65e-125	0.942717	1	0.729	5.72e-121	trNK-3	8.48e-122
Rpa3	1.78e-124	1.02887	0.898	0.237	2.8e-120	trNK-3	4.14e-121
Hist1h4d	3.33e-124	1.26252	0.548	0.068	5.22e-120	trNK-3	7.74e-121
Kif2c	1.16e-123	1.29972	0.35	0.01	1.82e-119	trNK-3	2.7e-120
Mcm2	1.22e-123	1.1215	0.915	0.255	1.92e-119	trNK-3	2.84e-120
Lsm2	4.41e-123	1.04961	0.904	0.254	6.91e-119	trNK-3	1.02e-119
Brca1	7.25e-123	0.507214	0.397	0.021	1.14e-118	trNK-3	1.68e-119
Chaf1b	8.18e-123	1.20203	0.612	0.09	1.28e-118	trNK-3	1.89e-119
Ckap2	1.63e-122	1.16666	0.523	0.062	2.55e-118	trNK-3	3.76e-119
H2afx	4.7e-122	1.48637	0.92	0.312	7.37e-118	trNK-3	1.09e-118
Plk4	8.8e-122	0.855266	0.656	0.112	1.38e-117	trNK-3	2.04e-118
Pkmyt1	1.53e-121	0.91152	0.664	0.114	2.4e-117	trNK-3	3.54e-118
Ahcy	1.92e-121	1.0796	0.934	0.28	3.01e-117	trNK-3	4.43e-118
Kif11	3.1e-121	1.28768	0.689	0.174	4.85e-117	trNK-3	7.15e-118
Zwilch	3.4e-121	1.0016	0.441	0.034	5.33e-117	trNK-3	7.85e-118
Cdc25c	4.14e-121	1.19711	0.366	0.015	6.49e-117	trNK-3	9.56e-118
Nup85	1.1e-120	0.980223	0.821	0.202	1.72e-116	trNK-3	2.53e-117
Txn1	2.28e-120	1.01095	1	0.584	3.57e-116	trNK-3	5.25e-117
Hmgn2	3.04e-120	1.19746	1	0.605	4.76e-116	trNK-3	6.99e-117
Hn1l	3.89e-120	1.00239	0.722	0.141	6.1e-116	trNK-3	8.96e-117
Dnajc9	8.27e-120	1.05358	0.97	0.318	1.3e-115	trNK-3	1.9e-116
Chaf1a	1.6e-119	1.08216	0.579	0.083	2.51e-115	trNK-3	3.69e-116
1190002F15Rik	4.6e-119	1.09236	0.576	0.078	7.22e-115	trNK-3	1.06e-115
Chtf18	1.41e-118	0.998546	0.507	0.056	2.21e-114	trNK-3	3.25e-115
Spag5	2.64e-118	0.922717	0.408	0.027	4.14e-114	trNK-3	6.07e-115
Hmgb2	3.46e-118	1.35223	0.997	0.708	5.42e-114	trNK-3	7.94e-115
Poc1a	8.41e-118	1.29844	0.438	0.035	1.32e-113	trNK-3	1.93e-114
Cdkn3	1.24e-116	1.53565	0.482	0.051	1.94e-112	trNK-3	2.83e-113
Rfc3	1.89e-116	1.08008	0.736	0.156	2.96e-112	trNK-3	4.34e-113
Pold1	2.65e-116	0.874428	0.843	0.212	4.15e-112	trNK-3	6.07e-113
Tmem48	7.54e-116	1.06385	0.477	0.049	1.18e-111	trNK-3	1.73e-112
Apitd1	9.31e-116	1.10178	0.49	0.052	1.46e-111	trNK-3	2.13e-112
Kif15	1.16e-115	0.983937	0.625	0.13	1.81e-111	trNK-3	2.65e-112
Hist1h2ap	2.29e-115	2.67709	0.656	0.147	3.58e-111	trNK-3	5.23e-112
Ezh2	5.85e-115	0.839026	0.656	0.119	9.18e-111	trNK-3	1.34e-111
Arhgap11a	9.24e-115	0.530328	0.46	0.044	1.45e-110	trNK-3	2.11e-111
C330027C09Rik	2.14e-114	0.661158	0.413	0.031	3.36e-110	trNK-3	4.89e-111
Cbx5	3.2e-114	0.801058	0.912	0.345	5.02e-110	trNK-3	7.31e-111
Cenpp	4.44e-114	1.24257	0.399	0.028	6.96e-110	trNK-3	1.01e-110
Rfwd3	8.87e-114	0.799769	0.733	0.17	1.39e-109	trNK-3	2.02e-110
Ccne1	1.02e-113	1.45124	0.468	0.049	1.6e-109	trNK-3	2.33e-110
Traip	1.25e-113	0.815995	0.375	0.02	1.97e-109	trNK-3	2.86e-110
Ptma	2.2e-113	0.638859	1	0.982	3.45e-109	trNK-3	5.01e-110
Ska2	2.36e-113	1.25921	0.482	0.054	3.7e-109	trNK-3	5.37e-110
Cenpk	6.89e-113	1.16497	0.529	0.071	1.08e-108	trNK-3	1.57e-109
Fen1	8.76e-113	1.00124	0.876	0.251	1.37e-108	trNK-3	1.99e-109
Hist1h2ak	6.7e-112	0.778991	0.358	0.018	1.05e-107	trNK-3	1.52e-108
Birc5	1.05e-111	2.58626	0.945	0.766	1.65e-107	trNK-3	2.4e-108
Chek1	2.16e-111	0.887875	0.518	0.073	3.39e-107	trNK-3	4.91e-108
Hist1h2ae	2.49e-111	0.924039	0.512	0.066	3.9e-107	trNK-3	5.65e-108
Ticrr	2.67e-111	0.434826	0.391	0.026	4.19e-107	trNK-3	6.06e-108
Ube2t	1.99e-110	1.14212	0.51	0.063	3.12e-106	trNK-3	4.51e-107
Hist1h2ag	3.43e-110	1.28618	0.559	0.086	5.38e-106	trNK-3	7.78e-107
Mcm4	9.16e-110	0.954115	0.942	0.323	1.44e-105	trNK-3	2.08e-106
4930427A07Rik	1.2e-109	0.973184	0.416	0.036	1.88e-105	trNK-3	2.72e-106
Siva1	1.26e-109	1.17544	0.865	0.264	1.97e-105	trNK-3	2.84e-106
Tyms	1.29e-108	1.38091	0.989	0.886	2.02e-104	trNK-3	2.92e-105
BC030867	4.88e-108	0.839772	0.32	0.011	7.64e-104	trNK-3	1.1e-104
Nasp	9.48e-108	0.893628	0.865	0.264	1.49e-103	trNK-3	2.14e-104
Nup62	3.84e-107	0.911197	0.769	0.188	6.02e-103	trNK-3	8.67e-104
Fancd2	4.9e-107	0.503116	0.336	0.015	7.68e-103	trNK-3	1.11e-103
Lsm3	6.68e-107	0.893339	0.89	0.261	1.05e-102	trNK-3	1.51e-103
Dtymk	1.44e-106	0.962085	0.895	0.283	2.27e-102	trNK-3	3.26e-103
Idi1	3.19e-106	1.02402	0.802	0.215	5.01e-102	trNK-3	7.19e-103
Cks2	1.49e-105	1.12903	0.923	0.37	2.34e-101	trNK-3	3.35e-102
Psat1	2e-105	0.976939	0.909	0.29	3.14e-101	trNK-3	4.5e-102
Ccne2	5.27e-105	0.954002	0.482	0.06	8.26e-101	trNK-3	1.18e-101
Mxd3	8.32e-104	1.69486	0.273	0.004	1.3e-99	trNK-3	1.87e-100
E2f8	9.94e-104	0.979517	0.424	0.048	1.56e-99	trNK-3	2.23e-100
Sephs1	5.74e-103	0.53782	0.755	0.183	9e-99	trNK-3	1.29e-99
Prim2	7.54e-103	0.991948	0.631	0.128	1.18e-98	trNK-3	1.69e-99
Pcna	8.19e-103	1.17066	0.975	0.464	1.28e-98	trNK-3	1.83e-99
Cdca7	2.08e-102	1.26069	0.584	0.105	3.26e-98	trNK-3	4.66e-99
Kpna2	2.5e-102	1.51839	0.843	0.298	3.92e-98	trNK-3	5.6e-99
Anln	8.59e-102	0.417607	0.311	0.013	1.35e-97	trNK-3	1.92e-98
Nudt5	9.29e-102	0.876468	0.876	0.267	1.46e-97	trNK-3	2.08e-98
Aurka	1.18e-101	1.27473	0.416	0.042	1.85e-97	trNK-3	2.64e-98
Pold2	5.23e-101	0.979573	0.882	0.277	8.2e-97	trNK-3	1.17e-97
Hist1h2bj	6.97e-101	1.18013	0.49	0.067	1.09e-96	trNK-3	1.55e-97
Ranbp1	2.39e-100	0.993228	0.997	0.504	3.75e-96	trNK-3	5.33e-97
Exo1	2.46e-100	0.539803	0.355	0.024	3.86e-96	trNK-3	5.5e-97
Haus4	4.72e-100	0.711688	0.785	0.197	7.39e-96	trNK-3	1.05e-96
Fdps	5.48e-100	1.07498	0.893	0.271	8.59e-96	trNK-3	1.22e-96
Slc29a1	1.2e-99	0.976173	0.835	0.252	1.88e-95	trNK-3	2.67e-96
6430706D22Rik	1.45e-99	0.690583	0.614	0.119	2.28e-95	trNK-3	3.23e-96
Magohb	3.01e-99	1.03426	0.909	0.318	4.72e-95	trNK-3	6.7e-96
Alg8	3.65e-99	0.977597	0.623	0.125	5.72e-95	trNK-3	8.11e-96
Bora	3.69e-99	0.96191	0.468	0.062	5.79e-95	trNK-3	8.21e-96
Hmgb1	6.49e-99	0.755825	1	0.897	1.02e-94	trNK-3	1.44e-95
Ppih	9.13e-99	0.995679	0.862	0.356	1.43e-94	trNK-3	2.03e-95
Cdc7	1.26e-98	0.594351	0.57	0.098	1.97e-94	trNK-3	2.79e-95
Parpbp	1.45e-98	0.619732	0.311	0.014	2.27e-94	trNK-3	3.21e-95
Hat1	1.74e-98	0.844661	0.876	0.281	2.72e-94	trNK-3	3.85e-95
Gapdh	1.82e-98	0.692611	1	0.9	2.85e-94	trNK-3	4.03e-95
Gins1	2.81e-98	1.15539	0.397	0.038	4.4e-94	trNK-3	6.22e-95
Mthfd1	5.36e-98	0.983308	0.826	0.251	8.4e-94	trNK-3	1.19e-94
Hirip3	1.39e-97	0.824446	0.477	0.066	2.18e-93	trNK-3	3.08e-94
Mybl2	1.51e-97	0.663805	0.295	0.012	2.36e-93	trNK-3	3.33e-94
Rpp30	3.59e-97	0.709657	0.702	0.161	5.62e-93	trNK-3	7.92e-94
Ilf2	6.07e-97	0.70317	0.873	0.285	9.52e-93	trNK-3	1.34e-93
Hmgb3	7.66e-97	1.07418	0.741	0.197	1.2e-92	trNK-3	1.69e-93
Naa40	1.63e-96	0.819413	0.675	0.157	2.55e-92	trNK-3	3.59e-93
Kif20b	2.57e-96	0.569098	0.427	0.049	4.02e-92	trNK-3	5.66e-93
Sapcd2	8.18e-96	1.0834	0.35	0.028	1.28e-91	trNK-3	1.8e-92
Phgdh	2.63e-95	0.962778	0.964	0.365	4.12e-91	trNK-3	5.79e-92
Lrr1	3.14e-95	0.907108	0.248	0.003	4.92e-91	trNK-3	6.92e-92
Mrpl18	4.46e-95	0.837517	0.948	0.353	6.99e-91	trNK-3	9.82e-92
Cmtm7	7.91e-95	1.21335	0.901	0.347	1.24e-90	trNK-3	1.74e-91
Foxm1	1.11e-94	0.64169	0.322	0.019	1.74e-90	trNK-3	2.45e-91
Spc24	2.21e-94	1.59858	0.994	0.987	3.47e-90	trNK-3	4.86e-91
Dscc1	1.06e-93	1.2576	0.391	0.04	1.67e-89	trNK-3	2.34e-90
Exosc8	1.07e-93	0.793269	0.898	0.301	1.68e-89	trNK-3	2.35e-90
Rbmxl1	1.34e-93	0.797071	0.848	0.254	2.1e-89	trNK-3	2.94e-90
Ttk	1.8e-93	0.8937	0.284	0.012	2.81e-89	trNK-3	3.94e-90
Psmc3ip	3.1e-93	1.07979	0.421	0.049	4.86e-89	trNK-3	6.79e-90
Cisd1	4.24e-93	0.87963	0.871	0.272	6.65e-89	trNK-3	9.29e-90
Snrpd1	5.48e-93	0.920961	0.972	0.431	8.6e-89	trNK-3	1.2e-89
Mis18bp1	7.39e-93	0.739034	0.311	0.018	1.16e-88	trNK-3	1.62e-89
Cdk2	8.42e-93	0.879379	0.581	0.114	1.32e-88	trNK-3	1.84e-89
Ifi30	2.1e-92	1.0653	0.579	0.113	3.3e-88	trNK-3	4.59e-89
Mns1	3e-92	0.864926	0.328	0.023	4.7e-88	trNK-3	6.55e-89
Anapc15	3.1e-92	0.896381	0.713	0.178	4.86e-88	trNK-3	6.76e-89
Xpo1	3.26e-92	0.471597	0.736	0.199	5.11e-88	trNK-3	7.11e-89
Aarsd1	6.5e-92	0.938903	0.7	0.176	1.02e-87	trNK-3	1.42e-88
Nxt1	7.16e-92	0.722746	0.713	0.179	1.12e-87	trNK-3	1.56e-88
Hist1h3i	7.42e-92	0.542486	0.322	0.02	1.16e-87	trNK-3	1.62e-88
Mrpl42	2.75e-91	0.839798	0.937	0.346	4.31e-87	trNK-3	5.99e-88
Anp32e	1.86e-90	0.70379	0.983	0.396	2.91e-86	trNK-3	4.03e-87
Lsm5	2.63e-90	0.726425	0.873	0.282	4.13e-86	trNK-3	5.72e-87
Nup43	3.55e-90	1.04523	0.526	0.092	5.57e-86	trNK-3	7.71e-87
Shmt1	9.44e-90	1.22089	0.537	0.103	1.48e-85	trNK-3	2.05e-86
Slc43a3	1.06e-89	0.995028	0.603	0.14	1.66e-85	trNK-3	2.29e-86
Gm5177	1.36e-89	0.458826	0.997	0.848	2.13e-85	trNK-3	2.94e-86
Mthfd2	2.68e-89	0.810921	0.672	0.156	4.19e-85	trNK-3	5.78e-86
Wdhd1	3.45e-89	0.510756	0.485	0.075	5.41e-85	trNK-3	7.45e-86
Hist1h4i	4.09e-89	0.769871	0.631	0.149	6.41e-85	trNK-3	8.82e-86
Fam111a	8.85e-89	0.522535	0.631	0.143	1.39e-84	trNK-3	1.91e-85
Haus1	8.89e-89	0.937789	0.526	0.093	1.39e-84	trNK-3	1.92e-85
Csrp1	9.17e-89	0.664803	0.603	0.126	1.44e-84	trNK-3	1.98e-85
Dpy30	1.67e-88	0.837038	0.901	0.313	2.63e-84	trNK-3	3.61e-85
Cenpn	2.06e-88	1.32406	0.383	0.045	3.23e-84	trNK-3	4.43e-85
Syce2	2.62e-88	0.849422	0.614	0.133	4.11e-84	trNK-3	5.64e-85
Espl1	3.26e-88	0.414227	0.273	0.012	5.12e-84	trNK-3	7.02e-85
Rqcd1	4.36e-88	0.691779	0.917	0.349	6.84e-84	trNK-3	9.38e-85
Nup107	5.28e-88	0.63542	0.667	0.164	8.28e-84	trNK-3	1.13e-84
Coq7	6.61e-88	0.939618	0.523	0.092	1.04e-83	trNK-3	1.42e-84
Ppat	7.04e-88	0.617625	0.791	0.237	1.1e-83	trNK-3	1.51e-84
Timm50	1.32e-87	0.684163	0.898	0.306	2.08e-83	trNK-3	2.84e-84
Dnmt1	1.62e-87	0.62026	0.895	0.335	2.54e-83	trNK-3	3.48e-84
Fam83d	1.84e-87	1.07876	0.375	0.04	2.88e-83	trNK-3	3.94e-84
Pbdc1	1.94e-87	0.632842	0.865	0.292	3.04e-83	trNK-3	4.15e-84
Dsn1	3.48e-87	0.744611	0.416	0.053	5.46e-83	trNK-3	7.46e-84
Mrpl12	2.3e-86	0.807932	0.909	0.303	3.6e-82	trNK-3	4.91e-83
Nutf2-ps1	6.3e-86	0.870172	0.983	0.413	9.87e-82	trNK-3	1.34e-82
Tmem97	1.9e-85	0.819933	0.691	0.168	2.98e-81	trNK-3	4.05e-82
Ube2c	2.83e-85	3.06182	0.7	0.29	4.44e-81	trNK-3	6.04e-82
Wdr62	3.2e-85	0.437562	0.416	0.055	5.02e-81	trNK-3	6.82e-82
Fanci	1.05e-84	0.432445	0.355	0.036	1.65e-80	trNK-3	2.25e-81
Nup93	1.07e-84	0.759513	0.702	0.194	1.68e-80	trNK-3	2.27e-81
Sfxn1	1.14e-84	0.750735	0.873	0.299	1.78e-80	trNK-3	2.41e-81
Tdp1	1.25e-84	0.715744	0.609	0.14	1.95e-80	trNK-3	2.65e-81
Impdh2	1.31e-84	0.878107	0.989	0.453	2.05e-80	trNK-3	2.78e-81
Cbx1	1.31e-84	0.530879	0.804	0.242	2.05e-80	trNK-3	2.78e-81
Ipo9	1.82e-84	0.473727	0.744	0.214	2.85e-80	trNK-3	3.86e-81
Tubb6	4.03e-84	1.04044	0.708	0.202	6.32e-80	trNK-3	8.55e-81
Eme1	1.08e-83	0.909441	0.303	0.022	1.69e-79	trNK-3	2.29e-80
Gart	1.11e-83	0.83564	0.796	0.251	1.74e-79	trNK-3	2.35e-80
Dbi	1.37e-83	0.819801	0.992	0.44	2.15e-79	trNK-3	2.9e-80
Erh	2.45e-83	0.804028	0.994	0.578	3.84e-79	trNK-3	5.18e-80
2700029M09Rik	2.49e-83	0.647977	0.89	0.307	3.9e-79	trNK-3	5.26e-80
Nap1l1	2.58e-83	0.880125	0.997	0.916	4.05e-79	trNK-3	5.46e-80
Cse1l	2.98e-83	0.600041	0.846	0.312	4.68e-79	trNK-3	6.3e-80
Rangap1	6.71e-83	0.786484	0.948	0.521	1.05e-78	trNK-3	1.42e-79
Spdl1	9.28e-83	0.934556	0.287	0.018	1.45e-78	trNK-3	1.96e-79
Shmt2	2.46e-82	0.755001	0.882	0.314	3.85e-78	trNK-3	5.18e-79
Aimp2	2.79e-82	0.797526	0.744	0.22	4.38e-78	trNK-3	5.88e-79
Haus5	4.13e-82	0.652959	0.54	0.103	6.48e-78	trNK-3	8.69e-79
Ergic1	5.4e-82	0.599938	0.846	0.292	8.47e-78	trNK-3	1.13e-78
Ipo5	6.67e-82	0.628792	0.854	0.301	1.05e-77	trNK-3	1.4e-78
Cops3	6.87e-82	0.751231	0.86	0.306	1.08e-77	trNK-3	1.44e-78
Cdca4	1.03e-81	0.647983	0.821	0.274	1.61e-77	trNK-3	2.16e-78
Mrto4	1.23e-81	0.822381	0.813	0.255	1.92e-77	trNK-3	2.57e-78
Dynlt1a	1.36e-81	0.976432	0.416	0.059	2.14e-77	trNK-3	2.86e-78
Snrnp25	1.63e-81	0.686446	0.719	0.201	2.55e-77	trNK-3	3.41e-78
Cinp	1.67e-81	0.713358	0.716	0.21	2.62e-77	trNK-3	3.5e-78
Exosc7	1.96e-81	0.754207	0.769	0.227	3.08e-77	trNK-3	4.11e-78
Pa2g4	2.45e-81	0.851072	0.983	0.457	3.85e-77	trNK-3	5.13e-78
Mrpl28	3.06e-81	0.705864	0.818	0.253	4.79e-77	trNK-3	6.39e-78
Timm8a1	5.37e-81	0.742788	0.711	0.197	8.41e-77	trNK-3	1.12e-77
Slc25a5	6.4e-81	0.648346	1	0.87	1e-76	trNK-3	1.34e-77
Hist1h2bg	8.3e-81	0.414561	0.554	0.116	1.3e-76	trNK-3	1.73e-77
Gemin6	8.34e-81	0.997237	0.416	0.061	1.31e-76	trNK-3	1.74e-77
Mlkl	1.01e-80	0.857533	0.609	0.145	1.59e-76	trNK-3	2.11e-77
Umps	1.12e-80	0.818283	0.705	0.207	1.76e-76	trNK-3	2.34e-77
Sae1	3.91e-80	0.689745	0.956	0.398	6.13e-76	trNK-3	8.14e-77
Cbx3	3.99e-80	0.767483	1	0.816	6.26e-76	trNK-3	8.31e-77
Ctc1	6.61e-80	0.524034	0.485	0.088	1.04e-75	trNK-3	1.37e-76
Troap	1.14e-79	0.859958	0.231	0.007	1.79e-75	trNK-3	2.38e-76
Tpx2	2.06e-79	1.5705	0.738	0.366	3.23e-75	trNK-3	4.27e-76
Ddx39	3.32e-79	0.811962	0.989	0.495	5.2e-75	trNK-3	6.88e-76
Reep4	4.56e-79	0.678137	0.642	0.164	7.15e-75	trNK-3	9.45e-76
Ruvbl2	6e-79	0.787532	0.843	0.284	9.41e-75	trNK-3	1.24e-75
Hist1h2bk	6.04e-79	0.921751	0.386	0.051	9.47e-75	trNK-3	1.25e-75
Ube2s	1.15e-78	0.640046	0.603	0.145	1.81e-74	trNK-3	2.38e-75
Eif1ax	1.46e-78	0.772534	0.939	0.377	2.29e-74	trNK-3	3.02e-75
Eri1	1.58e-78	0.554054	0.807	0.277	2.48e-74	trNK-3	3.27e-75
Tmem107	2.77e-78	0.880168	0.394	0.055	4.34e-74	trNK-3	5.72e-75
Ndufab1	7.34e-78	0.773738	0.917	0.36	1.15e-73	trNK-3	1.51e-74
Chchd1	1.27e-77	0.738393	0.865	0.307	1.99e-73	trNK-3	2.61e-74
Atpif1	1.95e-77	0.759247	0.906	0.335	3.06e-73	trNK-3	4.02e-74
Arhgap19	1.99e-77	0.494033	0.347	0.042	3.13e-73	trNK-3	4.11e-74
Uchl5	2.11e-77	0.667895	0.92	0.365	3.3e-73	trNK-3	4.33e-74
0610007P14Rik	2.77e-77	0.622702	0.862	0.284	4.34e-73	trNK-3	5.69e-74
Rps17	3.08e-77	0.634516	1	0.804	4.82e-73	trNK-3	6.32e-74
Hist1h2af	3.15e-77	0.546121	0.278	0.02	4.93e-73	trNK-3	6.46e-74
Parp1	1.26e-76	0.553305	0.854	0.292	1.98e-72	trNK-3	2.59e-73
Msh6	2.69e-76	0.507938	0.512	0.104	4.21e-72	trNK-3	5.5e-73
Ppa1	3.4e-76	0.839515	0.857	0.304	5.32e-72	trNK-3	6.96e-73
Znhit3	4.52e-76	0.815345	0.556	0.13	7.08e-72	trNK-3	9.25e-73
Orc2	5.65e-76	0.542301	0.625	0.161	8.85e-72	trNK-3	1.15e-72
Banf1	6.28e-76	0.7918	0.989	0.509	9.85e-72	trNK-3	1.28e-72
Rpl30	8.99e-76	0.902539	0.719	0.214	1.41e-71	trNK-3	1.84e-72
Snrpe	9.89e-76	0.770916	0.994	0.527	1.55e-71	trNK-3	2.02e-72
Lrrc40	9.9e-76	0.445912	0.518	0.109	1.55e-71	trNK-3	2.02e-72
Akip1	1.83e-75	0.660879	0.623	0.157	2.87e-71	trNK-3	3.72e-72
Lsm7	1.95e-75	0.762058	0.912	0.352	3.06e-71	trNK-3	3.97e-72
Cdk4	2.11e-75	0.795594	0.986	0.486	3.31e-71	trNK-3	4.29e-72
Tfrc	2.39e-75	0.572617	0.7	0.214	3.74e-71	trNK-3	4.85e-72
Rad18	2.81e-75	0.475544	0.59	0.153	4.41e-71	trNK-3	5.71e-72
Ak2	2.96e-75	0.659069	0.912	0.331	4.64e-71	trNK-3	6e-72
Pola2	3e-75	0.913899	0.846	0.445	4.71e-71	trNK-3	6.09e-72
Rpa2	3.41e-75	0.547137	0.871	0.303	5.35e-71	trNK-3	6.92e-72
Dkc1	3.59e-75	0.81539	0.948	0.528	5.63e-71	trNK-3	7.28e-72
Nmral1	4.19e-75	1.16736	0.427	0.071	6.56e-71	trNK-3	8.48e-72
Mcm6	5.2e-75	0.867904	0.972	0.534	8.16e-71	trNK-3	1.05e-71
Elof1	5.41e-75	0.57523	0.832	0.275	8.48e-71	trNK-3	1.09e-71
Smc4	5.63e-75	0.799095	0.915	0.456	8.82e-71	trNK-3	1.14e-71
Hist1h3c	6.46e-75	1.08283	0.333	0.038	1.01e-70	trNK-3	1.31e-71
Uchl3	6.61e-75	0.637863	0.906	0.331	1.04e-70	trNK-3	1.33e-71
Lyar	7.67e-75	0.529441	0.851	0.287	1.2e-70	trNK-3	1.55e-71
Mrps18c	8.72e-75	0.593753	0.843	0.291	1.37e-70	trNK-3	1.76e-71
Nt5c3l	9.89e-75	0.515162	0.807	0.256	1.55e-70	trNK-3	2e-71
Cyb5b	1.19e-74	0.562673	0.928	0.349	1.86e-70	trNK-3	2.4e-71
Ung	1.3e-74	1.08652	0.477	0.095	2.03e-70	trNK-3	2.61e-71
Fkbp2	1.37e-74	0.584306	0.904	0.314	2.15e-70	trNK-3	2.76e-71
Ndufc1	1.64e-74	0.631958	0.909	0.322	2.57e-70	trNK-3	3.31e-71
Rpa1	1.7e-74	0.646668	0.956	0.448	2.67e-70	trNK-3	3.42e-71
Ngfrap1	2.04e-74	0.498726	0.901	0.325	3.21e-70	trNK-3	4.11e-71
Slmo2	2.32e-74	0.659635	0.904	0.331	3.64e-70	trNK-3	4.66e-71
Hspa14	2.33e-74	0.536502	0.89	0.345	3.65e-70	trNK-3	4.66e-71
Nudcd2	2.6e-74	0.735311	0.697	0.197	4.07e-70	trNK-3	5.2e-71
Galk1	3.7e-74	0.819904	0.738	0.226	5.81e-70	trNK-3	7.42e-71
Prdx1	4.44e-74	0.633824	1	0.726	6.96e-70	trNK-3	8.89e-71
Casp3	4.89e-74	0.496528	0.862	0.281	7.66e-70	trNK-3	9.78e-71
Lage3	5.36e-74	0.675328	0.661	0.184	8.4e-70	trNK-3	1.07e-70
Clhc1	6.75e-74	0.90327	0.204	0.004	1.06e-69	trNK-3	1.35e-70
Lrrc59	6.83e-74	0.567182	0.763	0.239	1.07e-69	trNK-3	1.36e-70
Ndufaf2	7.5e-74	0.697001	0.603	0.15	1.18e-69	trNK-3	1.5e-70
Fh1	7.65e-74	0.656215	0.857	0.304	1.2e-69	trNK-3	1.53e-70
Prpf31	9.8e-74	0.526937	0.802	0.269	1.54e-69	trNK-3	1.95e-70
Nudt1	1.72e-73	0.84436	0.435	0.074	2.69e-69	trNK-3	3.42e-70
Mrpl13	2.54e-73	0.578643	0.758	0.242	3.98e-69	trNK-3	5.05e-70
Ssrp1	3.46e-73	0.615653	0.989	0.511	5.42e-69	trNK-3	6.87e-70
Acp1	4.1e-73	0.564022	0.84	0.291	6.42e-69	trNK-3	8.15e-70
Snrpd3	4.6e-73	0.55078	0.972	0.457	7.21e-69	trNK-3	9.14e-70
Mrps10	5.92e-73	0.873409	0.675	0.197	9.27e-69	trNK-3	1.17e-69
Mrps36	7.24e-73	0.504562	0.887	0.299	1.14e-68	trNK-3	1.44e-69
Naa50	7.49e-73	0.576745	0.926	0.395	1.17e-68	trNK-3	1.48e-69
Nuf2	7.68e-73	1.66963	0.642	0.269	1.2e-68	trNK-3	1.52e-69
2810428I15Rik	1.3e-72	0.523778	0.843	0.277	2.04e-68	trNK-3	2.58e-69
Hist1h3b	1.43e-72	0.744213	0.256	0.017	2.24e-68	trNK-3	2.83e-69
Prmt5	1.44e-72	0.591342	0.791	0.258	2.26e-68	trNK-3	2.85e-69
Rfc1	2.57e-72	0.408262	0.669	0.192	4.04e-68	trNK-3	5.08e-69
Rbbp7	2.75e-72	0.712342	0.986	0.516	4.31e-68	trNK-3	5.43e-69
Vdac1	2.97e-72	0.627765	0.854	0.316	4.66e-68	trNK-3	5.87e-69
Mis12	3.62e-72	0.548353	0.471	0.093	5.68e-68	trNK-3	7.14e-69
Anp32b	5.23e-72	0.587467	0.945	0.396	8.2e-68	trNK-3	1.03e-68
Kifc1	7.73e-72	0.715361	0.22	0.009	1.21e-67	trNK-3	1.52e-68
Mrpl40	9.14e-72	0.563055	0.92	0.383	1.43e-67	trNK-3	1.8e-68
Pole3	1.53e-71	0.661013	0.653	0.181	2.41e-67	trNK-3	3.01e-68
Ruvbl1	1.77e-71	0.634943	0.843	0.289	2.77e-67	trNK-3	3.46e-68
Blvra	2.21e-71	0.463085	0.807	0.265	3.47e-67	trNK-3	4.33e-68
Gins4	2.36e-71	0.549358	0.694	0.202	3.69e-67	trNK-3	4.61e-68
Snrpa1	2.4e-71	0.663408	0.945	0.392	3.77e-67	trNK-3	4.7e-68
Cpsf3l	2.88e-71	0.539564	0.824	0.277	4.52e-67	trNK-3	5.63e-68
Cdt1	3.17e-71	0.416423	0.738	0.227	4.97e-67	trNK-3	6.19e-68
Naa20	5.72e-71	0.529883	0.818	0.274	8.96e-67	trNK-3	1.12e-67
Thoc3	6.61e-71	0.509501	0.675	0.192	1.04e-66	trNK-3	1.29e-67
Cct6a	7.26e-71	0.753369	0.978	0.44	1.14e-66	trNK-3	1.42e-67
Anapc5	1.15e-70	0.623258	0.978	0.463	1.8e-66	trNK-3	2.23e-67
Cchcr1	1.23e-70	0.597919	0.386	0.059	1.93e-66	trNK-3	2.4e-67
Gpaa1	1.28e-70	0.488167	0.793	0.26	2e-66	trNK-3	2.49e-67
Oat	1.72e-70	0.469435	0.658	0.175	2.7e-66	trNK-3	3.35e-67
Prep	1.72e-70	0.557684	0.818	0.284	2.7e-66	trNK-3	3.35e-67
Zdhhc6	2.14e-70	0.685775	0.639	0.181	3.35e-66	trNK-3	4.15e-67
Myg1	2.27e-70	0.633704	0.683	0.205	3.55e-66	trNK-3	4.4e-67
Rps27l	2.77e-70	0.762221	0.89	0.336	4.35e-66	trNK-3	5.38e-67
Prdx4	2.87e-70	0.795078	0.364	0.05	4.5e-66	trNK-3	5.57e-67
Timeless	3.19e-70	0.50082	0.441	0.079	5e-66	trNK-3	6.18e-67
Lmf2	4.07e-70	0.430613	0.813	0.288	6.38e-66	trNK-3	7.89e-67
Vrk1	4.73e-70	0.430004	0.612	0.162	7.42e-66	trNK-3	9.17e-67
Tubgcp2	5.85e-70	0.545599	0.658	0.192	9.17e-66	trNK-3	1.13e-66
Lsmd1	7.49e-70	0.542701	0.804	0.265	1.17e-65	trNK-3	1.45e-66
Exosc9	7.73e-70	0.420179	0.581	0.135	1.21e-65	trNK-3	1.49e-66
Nup37	9.41e-70	0.673491	0.482	0.1	1.48e-65	trNK-3	1.81e-66
Phf5a	1.13e-69	0.475268	0.915	0.35	1.77e-65	trNK-3	2.18e-66
Txnl1	1.14e-69	0.577179	0.959	0.404	1.79e-65	trNK-3	2.19e-66
Smpd4	1.15e-69	0.479637	0.493	0.108	1.81e-65	trNK-3	2.22e-66
Nudt21	1.26e-69	0.634603	0.972	0.434	1.98e-65	trNK-3	2.43e-66
Impa2	1.34e-69	0.685107	0.81	0.285	2.11e-65	trNK-3	2.59e-66
Psmd1	1.42e-69	0.54489	0.898	0.364	2.23e-65	trNK-3	2.73e-66
Ncbp1	1.44e-69	0.495588	0.788	0.282	2.26e-65	trNK-3	2.77e-66
Msl3	1.63e-69	0.544	0.628	0.175	2.55e-65	trNK-3	3.12e-66
Psmg2	1.7e-69	0.642759	0.76	0.24	2.66e-65	trNK-3	3.25e-66
Nde1	1.76e-69	0.531924	0.76	0.249	2.76e-65	trNK-3	3.37e-66
Mrpl15	1.95e-69	0.568022	0.895	0.383	3.06e-65	trNK-3	3.74e-66
Ulbp1	2e-69	0.780828	0.54	0.135	3.14e-65	trNK-3	3.83e-66
Pole2	2.59e-69	0.762125	0.413	0.071	4.05e-65	trNK-3	4.94e-66
Fdft1	3.15e-69	0.68183	0.551	0.132	4.93e-65	trNK-3	6.01e-66
Apip	3.54e-69	0.746325	0.518	0.12	5.55e-65	trNK-3	6.76e-66
Ctps	3.82e-69	0.805076	0.584	0.154	5.98e-65	trNK-3	7.29e-66
Trim28	5.83e-69	0.490015	0.672	0.204	9.14e-65	trNK-3	1.11e-65
Hint1	6.06e-69	0.726507	0.994	0.554	9.5e-65	trNK-3	1.16e-65
Pagr1a	8.42e-69	0.510637	0.634	0.176	1.32e-64	trNK-3	1.6e-65
Cenpa	8.43e-69	0.993082	0.876	0.393	1.32e-64	trNK-3	1.6e-65
Ndufa5	1.13e-68	0.602312	0.939	0.397	1.77e-64	trNK-3	2.15e-65
Hmbs	1.54e-68	0.636908	0.672	0.194	2.41e-64	trNK-3	2.92e-65
Kpna3	2.05e-68	0.41949	0.7	0.229	3.22e-64	trNK-3	3.9e-65
Aaas	2.06e-68	0.443883	0.683	0.198	3.22e-64	trNK-3	3.9e-65
Mrps12	2.1e-68	0.522333	0.807	0.264	3.29e-64	trNK-3	3.97e-65
Mettl16	2.41e-68	0.63811	0.606	0.166	3.78e-64	trNK-3	4.57e-65
Mif	3.26e-68	0.771628	0.989	0.568	5.1e-64	trNK-3	6.16e-65
Nop58	4.03e-68	0.688984	0.961	0.446	6.31e-64	trNK-3	7.6e-65
Rbm14	4.07e-68	0.4593	0.785	0.268	6.37e-64	trNK-3	7.68e-65
Ddx1	4.82e-68	0.563989	0.829	0.292	7.56e-64	trNK-3	9.09e-65
C1qbp	5.77e-68	0.777729	0.939	0.389	9.05e-64	trNK-3	1.09e-64
Memo1	5.8e-68	0.641961	0.738	0.244	9.09e-64	trNK-3	1.09e-64
Cyp51	6.54e-68	0.684829	0.796	0.309	1.02e-63	trNK-3	1.23e-64
Nans	7.07e-68	0.586795	0.934	0.382	1.11e-63	trNK-3	1.33e-64
Rpl41	7.41e-68	0.489272	1	0.971	1.16e-63	trNK-3	1.39e-64
Dek	9.85e-68	0.649184	0.997	0.598	1.54e-63	trNK-3	1.85e-64
Usp14	1.22e-67	0.478964	0.862	0.329	1.91e-63	trNK-3	2.28e-64
Thop1	1.59e-67	0.725356	0.556	0.136	2.5e-63	trNK-3	2.99e-64
Fads1	1.6e-67	0.613932	0.377	0.058	2.5e-63	trNK-3	3e-64
Tubb4b	1.85e-67	0.951172	0.937	0.491	2.89e-63	trNK-3	3.46e-64
Oxct1	1.91e-67	0.491545	0.81	0.281	2.99e-63	trNK-3	3.58e-64
Uqcr10	2.23e-67	0.654212	0.97	0.435	3.5e-63	trNK-3	4.19e-64
Slbp	2.45e-67	0.671134	0.975	0.521	3.84e-63	trNK-3	4.59e-64
Tomm40	2.51e-67	0.678078	0.824	0.29	3.94e-63	trNK-3	4.7e-64
Cdkn2aipnl	2.56e-67	0.467047	0.851	0.321	4.02e-63	trNK-3	4.79e-64
Stoml2	2.58e-67	0.527798	0.846	0.295	4.04e-63	trNK-3	4.82e-64
Uqcr11	2.64e-67	0.709375	0.931	0.386	4.14e-63	trNK-3	4.93e-64
Ndufv1	2.68e-67	0.532701	0.915	0.352	4.2e-63	trNK-3	5e-64
Pop5	2.72e-67	0.576342	0.848	0.299	4.26e-63	trNK-3	5.07e-64
Fam162a	2.88e-67	0.604563	0.843	0.3	4.52e-63	trNK-3	5.37e-64
Ints7	3.72e-67	0.46634	0.647	0.201	5.82e-63	trNK-3	6.92e-64
Pfdn1	3.87e-67	0.506417	0.898	0.345	6.07e-63	trNK-3	7.21e-64
Mrpl34	4.19e-67	0.554165	0.766	0.245	6.58e-63	trNK-3	7.81e-64
Med9	4.22e-67	0.434781	0.636	0.177	6.61e-63	trNK-3	7.84e-64
Sqle	4.48e-67	0.868847	0.523	0.126	7.02e-63	trNK-3	8.33e-64
Polr2f	4.6e-67	0.555436	0.879	0.328	7.21e-63	trNK-3	8.55e-64
Ndufa12	4.85e-67	0.636637	0.961	0.385	7.6e-63	trNK-3	8.99e-64
Usp5	6e-67	0.452194	0.815	0.294	9.4e-63	trNK-3	1.11e-63
Ccdc101	6.35e-67	0.534047	0.645	0.183	9.96e-63	trNK-3	1.18e-63
Hspbp1	7.67e-67	0.53571	0.744	0.246	1.2e-62	trNK-3	1.42e-63
Ccnh	9.03e-67	0.502917	0.829	0.3	1.42e-62	trNK-3	1.67e-63
Nhp2	1.2e-66	0.752517	0.959	0.425	1.89e-62	trNK-3	2.23e-63
Rnaseh2a	1.41e-66	0.741869	0.785	0.378	2.2e-62	trNK-3	2.6e-63
Ncbp2	1.59e-66	0.542693	0.727	0.233	2.5e-62	trNK-3	2.94e-63
Wdr5	2.18e-66	0.427028	0.747	0.242	3.42e-62	trNK-3	4.03e-63
Snrpg	2.24e-66	0.681874	0.997	0.559	3.52e-62	trNK-3	4.14e-63
Hist1h2ad	3.25e-66	0.7138	0.275	0.028	5.09e-62	trNK-3	5.98e-63
Ldha	3.93e-66	0.585677	0.997	0.864	6.16e-62	trNK-3	7.24e-63
Prc1	5.3e-66	1.80459	0.65	0.286	8.3e-62	trNK-3	9.74e-63
Rpf2	6.33e-66	0.58168	0.694	0.213	9.92e-62	trNK-3	1.16e-62
Oip5	6.54e-66	0.794844	0.41	0.085	1.03e-61	trNK-3	1.2e-62
Wdr18	7.08e-66	0.528261	0.815	0.287	1.11e-61	trNK-3	1.3e-62
Lmnb2	8.23e-66	0.62821	0.466	0.1	1.29e-61	trNK-3	1.51e-62
Nolc1	1.2e-65	0.569391	0.879	0.35	1.89e-61	trNK-3	2.21e-62
Sf3a3	1.23e-65	0.48961	0.876	0.324	1.93e-61	trNK-3	2.26e-62
Blmh	1.51e-65	0.460821	0.851	0.314	2.37e-61	trNK-3	2.77e-62
Pfas	1.66e-65	0.643503	0.983	0.903	2.6e-61	trNK-3	3.03e-62
Idh3a	1.78e-65	0.512685	0.945	0.381	2.79e-61	trNK-3	3.25e-62
Bola3	1.84e-65	0.530007	0.901	0.345	2.89e-61	trNK-3	3.36e-62
Apex1	1.91e-65	0.785941	0.7	0.217	2.99e-61	trNK-3	3.48e-62
Bola2	1.99e-65	0.571845	0.906	0.336	3.12e-61	trNK-3	3.63e-62
Fabp5	2.77e-65	0.667788	0.424	0.08	4.34e-61	trNK-3	5.04e-62
Smarcb1	3.31e-65	0.487193	0.804	0.277	5.19e-61	trNK-3	6.02e-62
Xrcc6	5.05e-65	0.674242	0.595	0.167	7.91e-61	trNK-3	9.16e-62
Prps1	5.3e-65	0.528028	0.595	0.162	8.31e-61	trNK-3	9.62e-62
Ndufs6	6.92e-65	0.575136	0.871	0.324	1.09e-60	trNK-3	1.25e-61
Snrpd2	7.95e-65	0.63819	0.964	0.416	1.25e-60	trNK-3	1.44e-61
Nudc	8.88e-65	0.593443	0.994	0.494	1.39e-60	trNK-3	1.61e-61
Psma4	1.55e-64	0.677553	0.983	0.453	2.43e-60	trNK-3	2.8e-61
Psmd7	1.6e-64	0.598889	0.895	0.361	2.52e-60	trNK-3	2.9e-61
Trap1	1.62e-64	0.531324	0.813	0.332	2.54e-60	trNK-3	2.92e-61
Sssca1	1.9e-64	0.654049	0.62	0.178	2.97e-60	trNK-3	3.42e-61
Gtl3	2.26e-64	0.448704	0.713	0.238	3.54e-60	trNK-3	4.08e-61
Ppid	2.66e-64	0.581078	0.824	0.321	4.17e-60	trNK-3	4.79e-61
Vars	3.78e-64	0.5354	0.961	0.43	5.93e-60	trNK-3	6.79e-61
Farsb	3.86e-64	0.633736	0.747	0.255	6.06e-60	trNK-3	6.94e-61
Thoc7	3.97e-64	0.431147	0.832	0.317	6.22e-60	trNK-3	7.13e-61
Pno1	4.05e-64	0.632992	0.755	0.244	6.35e-60	trNK-3	7.26e-61
Nelfe	5.09e-64	0.520673	0.708	0.226	7.97e-60	trNK-3	9.12e-61
Gmds	5.2e-64	0.694736	0.642	0.196	8.16e-60	trNK-3	9.33e-61
Txlna	5.41e-64	0.42679	0.752	0.269	8.47e-60	trNK-3	9.68e-61
Polr2j	7.28e-64	0.501104	0.909	0.348	1.14e-59	trNK-3	1.3e-60
Nsmce2	9.11e-64	0.473212	0.725	0.248	1.43e-59	trNK-3	1.63e-60
Rad51b	9.67e-64	0.583759	0.218	0.013	1.52e-59	trNK-3	1.73e-60
Nop16	1.71e-63	0.684107	0.771	0.308	2.68e-59	trNK-3	3.05e-60
Mis18a	1.86e-63	0.498244	0.653	0.198	2.91e-59	trNK-3	3.31e-60
Usp39	2.38e-63	0.529682	0.675	0.21	3.73e-59	trNK-3	4.23e-60
Mrpl2	2.86e-63	0.534105	0.653	0.197	4.48e-59	trNK-3	5.08e-60
Mrps28	3.72e-63	0.612425	0.661	0.202	5.84e-59	trNK-3	6.62e-60
BC035044	3.97e-63	0.747996	0.388	0.069	6.23e-59	trNK-3	7.06e-60
Dnaaf2	4e-63	0.457572	0.485	0.11	6.27e-59	trNK-3	7.1e-60
Tcp1	5.59e-63	0.655833	0.983	0.49	8.76e-59	trNK-3	9.92e-60
Pgp	5.61e-63	0.592241	0.477	0.104	8.8e-59	trNK-3	9.96e-60
Orc1	6.55e-63	0.595143	0.364	0.061	1.03e-58	trNK-3	1.16e-59
Haus7	7.67e-63	0.429538	0.567	0.151	1.2e-58	trNK-3	1.36e-59
Get4	8.16e-63	0.503972	0.744	0.272	1.28e-58	trNK-3	1.44e-59
Prmt1	8.25e-63	0.431274	0.967	0.47	1.29e-58	trNK-3	1.46e-59
Sf3b4	8.59e-63	0.43308	0.928	0.388	1.35e-58	trNK-3	1.52e-59
Tuba4a	9.19e-63	0.469838	0.821	0.304	1.44e-58	trNK-3	1.62e-59
Lss	9.33e-63	0.666507	0.54	0.136	1.46e-58	trNK-3	1.65e-59
Mars	1.06e-62	0.435103	0.738	0.253	1.66e-58	trNK-3	1.87e-59
Cep57	1.25e-62	0.406831	0.73	0.272	1.97e-58	trNK-3	2.21e-59
Eftud2	1.57e-62	0.481581	0.92	0.395	2.46e-58	trNK-3	2.76e-59
Mrps5	2.19e-62	0.450336	0.705	0.227	3.43e-58	trNK-3	3.85e-59
Paics	2.63e-62	0.584006	0.967	0.443	4.12e-58	trNK-3	4.61e-59
Rps2	3.06e-62	0.54795	1	0.898	4.8e-58	trNK-3	5.37e-59
Slirp	5.63e-62	0.432931	0.725	0.236	8.83e-58	trNK-3	9.88e-59
Uba2	6.17e-62	0.510412	0.917	0.395	9.68e-58	trNK-3	1.08e-58
Lap3	6.43e-62	0.572245	0.661	0.211	1.01e-57	trNK-3	1.13e-58
Naa10	7.33e-62	0.520325	0.948	0.394	1.15e-57	trNK-3	1.28e-58
Zbtb8os	9.01e-62	0.502697	0.774	0.266	1.41e-57	trNK-3	1.57e-58
Ndufb2	9.36e-62	0.528226	0.884	0.338	1.47e-57	trNK-3	1.63e-58
Ddx56	1.03e-61	0.455657	0.708	0.232	1.61e-57	trNK-3	1.79e-58
Itga1	1.04e-61	0.460589	0.802	0.307	1.63e-57	trNK-3	1.81e-58
Tsfm	1.05e-61	0.518397	0.656	0.201	1.65e-57	trNK-3	1.83e-58
Rpl28	1.09e-61	0.533071	1	0.8	1.71e-57	trNK-3	1.9e-58
Commd1	1.15e-61	0.458438	0.854	0.32	1.8e-57	trNK-3	1.99e-58
Srsf10	1.26e-61	0.426589	0.945	0.437	1.98e-57	trNK-3	2.19e-58
Hspd1	1.38e-61	0.738105	0.978	0.531	2.16e-57	trNK-3	2.39e-58
BC055324	1.49e-61	0.51239	0.292	0.035	2.34e-57	trNK-3	2.59e-58
Rpl31	1.61e-61	0.568908	1	0.756	2.53e-57	trNK-3	2.79e-58
Got2	1.98e-61	0.438711	0.931	0.387	3.1e-57	trNK-3	3.42e-58
Hnrnpab	2.03e-61	0.477784	0.862	0.476	3.19e-57	trNK-3	3.52e-58
Hsp90aa1	2.05e-61	0.656067	0.983	0.584	3.21e-57	trNK-3	3.54e-58
Ncaph2	2.46e-61	0.503988	0.945	0.47	3.85e-57	trNK-3	4.25e-58
Npm1	2.59e-61	0.631258	0.997	0.808	4.06e-57	trNK-3	4.47e-58
Ssbp1	2.63e-61	0.423589	0.923	0.398	4.13e-57	trNK-3	4.54e-58
Magoh	3.4e-61	0.508434	0.926	0.395	5.33e-57	trNK-3	5.85e-58
Lsm6	3.9e-61	0.471783	0.986	0.772	6.12e-57	trNK-3	6.71e-58
Sumo3	4.38e-61	0.461799	0.904	0.357	6.87e-57	trNK-3	7.52e-58
Mrpl46	4.48e-61	0.503103	0.656	0.202	7.02e-57	trNK-3	7.68e-58
Hist1h2ai	5.05e-61	0.538018	0.298	0.037	7.91e-57	trNK-3	8.65e-58
3110001D03Rik	5.19e-61	0.560138	0.777	0.279	8.13e-57	trNK-3	8.89e-58
Nup205	5.41e-61	0.417372	0.54	0.147	8.48e-57	trNK-3	9.26e-58
Tuba1c	8.67e-61	0.71001	0.904	0.411	1.36e-56	trNK-3	1.48e-57
Aprt	8.84e-61	0.658321	0.857	0.345	1.39e-56	trNK-3	1.51e-57
Ywhae	9.18e-61	0.608882	0.997	0.665	1.44e-56	trNK-3	1.57e-57
Cmss1	1.06e-60	0.587584	0.433	0.092	1.66e-56	trNK-3	1.81e-57
Nudt19	1.1e-60	0.523932	0.747	0.256	1.73e-56	trNK-3	1.88e-57
Rfc2	1.27e-60	0.525877	0.953	0.443	1.99e-56	trNK-3	2.16e-57
Gfm1	1.33e-60	0.511308	0.625	0.194	2.08e-56	trNK-3	2.26e-57
D19Bwg1357e	1.47e-60	0.407934	0.799	0.28	2.31e-56	trNK-3	2.5e-57
Stard4	1.81e-60	0.435894	0.645	0.203	2.83e-56	trNK-3	3.06e-57
Fkbp4	2.04e-60	0.54356	0.895	0.386	3.2e-56	trNK-3	3.46e-57
Mrps35	3e-60	0.428534	0.642	0.195	4.71e-56	trNK-3	5.08e-57
A430005L14Rik	3.43e-60	0.412326	0.65	0.195	5.38e-56	trNK-3	5.8e-57
Hist1h2an	3.68e-60	0.698644	0.242	0.022	5.76e-56	trNK-3	6.21e-57
Zdhhc16	6.82e-60	0.42111	0.634	0.194	1.07e-55	trNK-3	1.15e-56
Rexo2	7.74e-60	0.554171	0.904	0.366	1.21e-55	trNK-3	1.3e-56
Polr2c	9.22e-60	0.411947	0.901	0.355	1.45e-55	trNK-3	1.55e-56
Srrt	9.98e-60	0.429617	0.84	0.338	1.56e-55	trNK-3	1.68e-56
Ndufc2	1.84e-59	0.531893	0.904	0.362	2.88e-55	trNK-3	3.08e-56
Noc4l	1.88e-59	0.519625	0.73	0.264	2.95e-55	trNK-3	3.15e-56
Mrps11	2.01e-59	0.490709	0.62	0.188	3.15e-55	trNK-3	3.37e-56
Ap1s1	2.02e-59	0.438351	0.824	0.305	3.17e-55	trNK-3	3.38e-56
Hspa8	2.63e-59	0.459513	1	0.961	4.12e-55	trNK-3	4.39e-56
Smyd2	4.07e-59	0.770049	0.584	0.175	6.39e-55	trNK-3	6.79e-56
Hsp90ab1	4.11e-59	0.511711	1	0.926	6.45e-55	trNK-3	6.85e-56
Pdzd11	5.73e-59	0.472754	0.617	0.183	8.98e-55	trNK-3	9.54e-56
Gpn1	5.85e-59	0.474338	0.769	0.271	9.17e-55	trNK-3	9.73e-56
Apoo	6.18e-59	0.838611	0.41	0.084	9.69e-55	trNK-3	1.03e-55
Cacybp	8e-59	0.582986	0.939	0.425	1.25e-54	trNK-3	1.33e-55
Fkbp3	8.11e-59	0.560216	0.986	0.533	1.27e-54	trNK-3	1.35e-55
Cdc25b	1.12e-58	0.83977	0.369	0.068	1.75e-54	trNK-3	1.85e-55
Ndufb6	1.31e-58	0.514432	0.945	0.387	2.05e-54	trNK-3	2.16e-55
Mybbp1a	1.31e-58	0.531711	0.882	0.377	2.06e-54	trNK-3	2.17e-55
Grwd1	1.44e-58	0.658911	0.556	0.154	2.26e-54	trNK-3	2.39e-55
Mrpl22	1.58e-58	0.529219	0.606	0.181	2.48e-54	trNK-3	2.61e-55
Ppp5c	1.77e-58	0.454015	0.86	0.354	2.77e-54	trNK-3	2.92e-55
Tkt	1.88e-58	0.633566	0.989	0.541	2.94e-54	trNK-3	3.1e-55
Bub3	2.04e-58	0.581556	0.92	0.417	3.2e-54	trNK-3	3.37e-55
Ifrd2	2.87e-58	0.47695	0.551	0.157	4.49e-54	trNK-3	4.72e-55
Slc25a4	3.21e-58	0.63549	0.95	0.407	5.04e-54	trNK-3	5.29e-55
Pmpca	3.88e-58	0.440839	0.843	0.357	6.09e-54	trNK-3	6.39e-55
Alad	4.13e-58	0.418838	0.854	0.331	6.48e-54	trNK-3	6.8e-55
Nbn	4.41e-58	0.602387	0.457	0.11	6.92e-54	trNK-3	7.25e-55
Rftn1	6.39e-58	0.425718	0.504	0.126	1e-53	trNK-3	1.05e-54
Pdk3	6.41e-58	0.471821	0.664	0.208	1e-53	trNK-3	1.05e-54
Mrps22	7.11e-58	0.589368	0.466	0.113	1.11e-53	trNK-3	1.17e-54
Fam92a	7.18e-58	0.489185	0.581	0.168	1.13e-53	trNK-3	1.18e-54
Dis3	8.34e-58	0.558983	0.455	0.109	1.31e-53	trNK-3	1.37e-54
Stip1	9.41e-58	0.464331	0.948	0.451	1.48e-53	trNK-3	1.54e-54
Cnpy2	1.1e-57	0.568997	0.691	0.224	1.72e-53	trNK-3	1.79e-54
Bzw2	1.5e-57	0.501109	0.793	0.311	2.35e-53	trNK-3	2.44e-54
2610318N02Rik	1.51e-57	0.866795	0.441	0.104	2.37e-53	trNK-3	2.46e-54
Gadd45gip1	1.74e-57	0.497468	0.818	0.317	2.72e-53	trNK-3	2.83e-54
Tmem242	2.05e-57	0.43301	0.719	0.258	3.21e-53	trNK-3	3.33e-54
Eif2s1	2.48e-57	0.591595	0.972	0.477	3.89e-53	trNK-3	4.02e-54
Ppif	2.49e-57	0.503972	0.766	0.286	3.91e-53	trNK-3	4.04e-54
Cnih	2.58e-57	0.409168	0.835	0.319	4.05e-53	trNK-3	4.18e-54
Psmd13	3.38e-57	0.483142	0.964	0.443	5.3e-53	trNK-3	5.47e-54
Plp2	3.6e-57	0.599975	0.989	0.514	5.64e-53	trNK-3	5.81e-54
Nsun2	4.82e-57	0.497523	0.804	0.309	7.56e-53	trNK-3	7.79e-54
Stra13	5.16e-57	0.431904	0.953	0.405	8.09e-53	trNK-3	8.33e-54
Taf9	5.79e-57	0.450963	0.909	0.383	9.07e-53	trNK-3	9.33e-54
Insig1	7.42e-57	0.435528	0.898	0.434	1.16e-52	trNK-3	1.19e-53
Mki67ip	7.65e-57	0.498103	0.758	0.27	1.2e-52	trNK-3	1.23e-53
Glmn	9.17e-57	0.720402	0.488	0.129	1.44e-52	trNK-3	1.47e-53
Prmt7	1.07e-56	0.728477	0.579	0.178	1.68e-52	trNK-3	1.72e-53
Atp5k	1.09e-56	0.49449	0.97	0.45	1.71e-52	trNK-3	1.75e-53
Mrpl45	1.17e-56	0.675899	0.785	0.417	1.84e-52	trNK-3	1.88e-53
Ssna1	1.23e-56	0.4154	0.846	0.333	1.93e-52	trNK-3	1.97e-53
Rps19bp1	1.37e-56	0.484377	0.614	0.189	2.15e-52	trNK-3	2.19e-53
Snrnp40	1.66e-56	0.409681	0.906	0.407	2.6e-52	trNK-3	2.65e-53
Ppp2r4	3.22e-56	0.445726	0.97	0.465	5.05e-52	trNK-3	5.13e-53
Spata24	3.9e-56	0.646001	0.322	0.051	6.11e-52	trNK-3	6.21e-53
Psmb7	4.3e-56	0.483921	0.948	0.413	6.75e-52	trNK-3	6.84e-53
Enkd1	5.1e-56	0.825671	0.256	0.029	7.99e-52	trNK-3	8.09e-53
Cops5	5.25e-56	0.471746	0.78	0.303	8.23e-52	trNK-3	8.33e-53
Rps20	5.56e-56	0.556434	0.997	0.746	8.71e-52	trNK-3	8.81e-53
Rad54b	5.67e-56	0.630175	0.35	0.071	8.89e-52	trNK-3	8.98e-53
N6amt2	5.75e-56	0.430334	0.584	0.165	9.02e-52	trNK-3	9.11e-53
Tufm	6.84e-56	0.466684	0.796	0.287	1.07e-51	trNK-3	1.08e-52
Sdr39u1	7.42e-56	0.563543	0.752	0.296	1.16e-51	trNK-3	1.17e-52
Tspan4	7.68e-56	0.86815	0.507	0.141	1.2e-51	trNK-3	1.21e-52
Gins3	8.21e-56	0.487497	0.408	0.095	1.29e-51	trNK-3	1.29e-52
Isyna1	8.32e-56	0.496143	0.876	0.342	1.3e-51	trNK-3	1.31e-52
Dars	9.26e-56	0.411302	0.904	0.37	1.45e-51	trNK-3	1.46e-52
Tpi1	1.31e-55	0.606834	1	0.629	2.06e-51	trNK-3	2.06e-52
Zw10	1.81e-55	0.437306	0.642	0.22	2.83e-51	trNK-3	2.83e-52
Vdac3	2.3e-55	0.510938	0.945	0.419	3.6e-51	trNK-3	3.59e-52
Gm6793	2.91e-55	0.529602	0.997	0.763	4.56e-51	trNK-3	4.53e-52
Cox20	3.16e-55	0.437014	0.868	0.349	4.96e-51	trNK-3	4.92e-52
Mrpl23	3.95e-55	0.474869	0.887	0.354	6.2e-51	trNK-3	6.12e-52
Mrps7	3.97e-55	0.417453	0.763	0.277	6.22e-51	trNK-3	6.14e-52
Pigf	8.41e-55	0.547577	0.457	0.112	1.32e-50	trNK-3	1.3e-51
Spp1	1.12e-54	0.557954	0.884	0.391	1.75e-50	trNK-3	1.73e-51
1110004E09Rik	1.24e-54	0.56501	0.515	0.145	1.94e-50	trNK-3	1.91e-51
Pycrl	1.42e-54	0.574758	0.551	0.16	2.23e-50	trNK-3	2.19e-51
Tmem256	1.59e-54	0.522337	0.774	0.294	2.49e-50	trNK-3	2.44e-51
Snrpa	2.8e-54	0.550073	0.945	0.421	4.39e-50	trNK-3	4.29e-51
Ipp	3.09e-54	0.544783	0.375	0.076	4.85e-50	trNK-3	4.73e-51
Mnf1	3.61e-54	0.456243	0.901	0.365	5.66e-50	trNK-3	5.52e-51
Polr2h	4.17e-54	0.417827	0.708	0.247	6.54e-50	trNK-3	6.37e-51
Hmgcs1	4.4e-54	0.603321	0.711	0.254	6.9e-50	trNK-3	6.72e-51
Snrpc	4.85e-54	0.411705	0.945	0.419	7.6e-50	trNK-3	7.39e-51
Atp5g3	5.68e-54	0.55391	1	0.668	8.9e-50	trNK-3	8.63e-51
Supt16	6.39e-54	0.414473	0.926	0.591	1e-49	trNK-3	9.7e-51
Psmd6	6.6e-54	0.498134	0.926	0.396	1.04e-49	trNK-3	1e-50
Ftsj3	6.99e-54	0.456651	0.68	0.239	1.1e-49	trNK-3	1.06e-50
Hprt	7.92e-54	0.511468	0.978	0.488	1.24e-49	trNK-3	1.2e-50
Prdx3	8.53e-54	0.44974	0.848	0.333	1.34e-49	trNK-3	1.29e-50
Snrnp70	9.97e-54	0.497014	0.953	0.582	1.56e-49	trNK-3	1.51e-50
2810408I11Rik	1.01e-53	0.679094	0.215	0.019	1.59e-49	trNK-3	1.53e-50
Adk	1.06e-53	0.745158	0.38	0.081	1.66e-49	trNK-3	1.59e-50
Srsf3	1.23e-53	0.539899	0.997	0.811	1.92e-49	trNK-3	1.85e-50
Lancl2	1.33e-53	0.466011	0.284	0.041	2.09e-49	trNK-3	2e-50
Gnl3	1.43e-53	0.496307	0.727	0.271	2.24e-49	trNK-3	2.15e-50
Hars	1.46e-53	0.422317	0.843	0.346	2.28e-49	trNK-3	2.19e-50
Psmc6	1.71e-53	0.42824	0.923	0.427	2.69e-49	trNK-3	2.57e-50
Thoc6	1.9e-53	0.601528	0.518	0.146	2.98e-49	trNK-3	2.85e-50
Mrpl54	2.35e-53	0.435742	0.821	0.311	3.68e-49	trNK-3	3.52e-50
Metap2	2.49e-53	0.456228	0.983	0.492	3.91e-49	trNK-3	3.73e-50
Psma6	2.6e-53	0.499957	0.959	0.424	4.08e-49	trNK-3	3.89e-50
Hmga1-rs1	2.71e-53	0.587378	0.752	0.301	4.25e-49	trNK-3	4.05e-50
Pin1	3.18e-53	0.443709	0.898	0.476	4.98e-49	trNK-3	4.74e-50
Etfa	3.67e-53	0.419793	0.92	0.397	5.75e-49	trNK-3	5.47e-50
Mrpl20	3.81e-53	0.514121	0.917	0.42	5.97e-49	trNK-3	5.67e-50
Fam96a	4.43e-53	0.444533	0.873	0.382	6.94e-49	trNK-3	6.59e-50
Nek6	4.6e-53	0.493153	0.62	0.21	7.21e-49	trNK-3	6.83e-50
Wdr4	4.73e-53	0.548276	0.529	0.154	7.41e-49	trNK-3	7.02e-50
Qdpr	5e-53	0.476678	0.807	0.324	7.85e-49	trNK-3	7.42e-50
Mitd1	5.21e-53	0.40608	0.579	0.181	8.17e-49	trNK-3	7.72e-50
Ahsa1	5.41e-53	0.473486	0.948	0.432	8.48e-49	trNK-3	8.01e-50
Ptges3	6.05e-53	0.486665	0.983	0.589	9.48e-49	trNK-3	8.94e-50
Mre11a	6.18e-53	0.542525	0.51	0.149	9.68e-49	trNK-3	9.13e-50
Srm	1.05e-52	0.783316	0.639	0.223	1.64e-48	trNK-3	1.54e-49
Bckdk	1.14e-52	0.697422	0.871	0.616	1.79e-48	trNK-3	1.68e-49
Sars2	1.58e-52	0.442437	0.46	0.119	2.48e-48	trNK-3	2.33e-49
Pgk1	1.87e-52	0.632372	0.972	0.552	2.93e-48	trNK-3	2.74e-49
Tssc4	1.91e-52	0.477384	0.375	0.076	2.99e-48	trNK-3	2.8e-49
Gemin2	2.35e-52	0.452882	0.438	0.11	3.69e-48	trNK-3	3.45e-49
Fbl	2.46e-52	0.541147	0.879	0.446	3.85e-48	trNK-3	3.6e-49
Tmem147	2.46e-52	0.472435	0.821	0.318	3.86e-48	trNK-3	3.6e-49
Rps26	2.93e-52	0.454751	1	0.915	4.6e-48	trNK-3	4.29e-49
Uck2	2.99e-52	0.571237	0.587	0.192	4.68e-48	trNK-3	4.36e-49
Mtbp	3.05e-52	0.44153	0.342	0.066	4.78e-48	trNK-3	4.45e-49
Gars	3.1e-52	0.414523	0.901	0.384	4.86e-48	trNK-3	4.52e-49
Gusb	4.35e-52	0.476242	0.727	0.28	6.82e-48	trNK-3	6.33e-49
Gcat	5.27e-52	0.773261	0.245	0.03	8.26e-48	trNK-3	7.65e-49
Aldh16a1	9.57e-52	0.419329	0.573	0.186	1.5e-47	trNK-3	1.38e-48
Psmg1	1.05e-51	0.511656	0.532	0.156	1.65e-47	trNK-3	1.52e-48
H2afv	1.1e-51	0.515033	0.956	0.447	1.73e-47	trNK-3	1.59e-48
Mrps6	1.2e-51	0.442312	0.694	0.242	1.88e-47	trNK-3	1.73e-48
Sc4mol	1.88e-51	0.679809	0.592	0.19	2.94e-47	trNK-3	2.7e-48
Pcbp1	1.91e-51	0.420376	0.882	0.393	3e-47	trNK-3	2.75e-48
1110001J03Rik	2.29e-51	0.500638	0.534	0.156	3.58e-47	trNK-3	3.28e-48
Tube1	2.41e-51	0.663563	0.292	0.05	3.77e-47	trNK-3	3.45e-48
Mlh1	2.94e-51	0.53075	0.441	0.114	4.6e-47	trNK-3	4.2e-48
Lsm4	3.99e-51	0.442512	0.953	0.441	6.26e-47	trNK-3	5.7e-48
Nme2	4.87e-51	0.615891	0.994	0.585	7.63e-47	trNK-3	6.94e-48
Nol11	5.22e-51	0.563498	0.719	0.331	8.18e-47	trNK-3	7.43e-48
Gmps	7.61e-51	0.427659	0.879	0.435	1.19e-46	trNK-3	1.08e-47
Phb	8.34e-51	0.514246	0.964	0.446	1.31e-46	trNK-3	1.18e-47
Mrpl51	1.07e-50	0.577505	0.95	0.859	1.68e-46	trNK-3	1.51e-47
Apool	1.15e-50	0.461034	0.529	0.155	1.81e-46	trNK-3	1.63e-47
Mtap	1.44e-50	0.492394	0.556	0.177	2.25e-46	trNK-3	2.03e-47
Bola1	1.5e-50	0.439968	0.457	0.117	2.35e-46	trNK-3	2.11e-47
Gcsh	1.81e-50	0.66095	0.713	0.27	2.84e-46	trNK-3	2.54e-47
Wdr12	2.27e-50	0.486534	0.543	0.166	3.56e-46	trNK-3	3.18e-47
Atad3a	2.5e-50	0.450562	0.614	0.205	3.92e-46	trNK-3	3.5e-47
Cdc123	3.09e-50	0.465279	0.997	0.941	4.84e-46	trNK-3	4.32e-47
Snrpf	3.81e-50	0.559603	0.997	0.589	5.97e-46	trNK-3	5.32e-47
Dynlt1b	4.37e-50	0.589117	0.601	0.197	6.85e-46	trNK-3	6.09e-47
Tmem14c	4.59e-50	0.432293	0.923	0.409	7.19e-46	trNK-3	6.39e-47
Mlf1ip	4.87e-50	0.496623	0.237	0.029	7.64e-46	trNK-3	6.78e-47
Psmd12	5.04e-50	0.412569	0.893	0.393	7.91e-46	trNK-3	7.01e-47
Cox19	8.09e-50	0.444931	0.51	0.146	1.27e-45	trNK-3	1.12e-46
Cox5a	1.08e-49	0.545154	0.997	0.632	1.7e-45	trNK-3	1.5e-46
Hspe1	1.13e-49	0.615367	0.983	0.533	1.77e-45	trNK-3	1.56e-46
Tra2b	1.15e-49	0.537559	0.997	0.78	1.8e-45	trNK-3	1.58e-46
Eif2b1	1.41e-49	0.433529	0.705	0.288	2.21e-45	trNK-3	1.94e-46
Ndufv2	3.68e-49	0.444372	0.95	0.432	5.76e-45	trNK-3	5.02e-46
Enoph1	6.4e-49	0.589628	0.477	0.137	1e-44	trNK-3	8.67e-46
Sdf2l1	7.33e-49	0.481128	0.961	0.424	1.15e-44	trNK-3	9.91e-46
Atp5j2	7.62e-49	0.526807	1	0.606	1.19e-44	trNK-3	1.03e-45
Atp5j	1.04e-48	0.53127	1	0.631	1.63e-44	trNK-3	1.4e-45
Htra2	1.13e-48	0.424207	0.595	0.194	1.77e-44	trNK-3	1.52e-45
Rpph1	1.2e-48	0.803728	0.408	0.104	1.88e-44	trNK-3	1.61e-45
Calm3	1.72e-48	0.406933	0.983	0.496	2.7e-44	trNK-3	2.31e-45
S100a4	2e-48	0.616779	0.788	0.311	3.13e-44	trNK-3	2.67e-45
Mina	3.61e-48	0.407755	0.708	0.268	5.66e-44	trNK-3	4.82e-45
Mrpl55	6.13e-48	0.454895	0.548	0.17	9.6e-44	trNK-3	8.16e-45
Zfp808	7.1e-48	0.442052	0.463	0.142	1.11e-43	trNK-3	9.46e-45
Mtch2	8.9e-48	0.423208	0.948	0.45	1.4e-43	trNK-3	1.18e-44
Ldlr	9.03e-48	0.557345	0.399	0.098	1.42e-43	trNK-3	1.2e-44
Ada	1.1e-47	0.415384	0.391	0.092	1.72e-43	trNK-3	1.46e-44
Scarb1	1.32e-47	0.61268	0.259	0.039	2.06e-43	trNK-3	1.74e-44
Aacs	1.38e-47	0.545134	0.463	0.132	2.17e-43	trNK-3	1.83e-44
Ncl	1.4e-47	0.550642	1	0.886	2.2e-43	trNK-3	1.85e-44
Atp5g1	1.46e-47	0.531471	0.981	0.523	2.29e-43	trNK-3	1.92e-44
Polr3h	1.72e-47	0.521233	0.477	0.138	2.7e-43	trNK-3	2.27e-44
Ppm1g	1.98e-47	0.51588	0.992	0.558	3.11e-43	trNK-3	2.61e-44
Eif5a	2.45e-47	0.426801	1	0.927	3.84e-43	trNK-3	3.21e-44
Cenpt	2.57e-47	0.664122	0.347	0.075	4.03e-43	trNK-3	3.36e-44
Pycr2	2.66e-47	0.449724	0.559	0.184	4.17e-43	trNK-3	3.48e-44
Mad2l2	2.82e-47	0.424737	0.617	0.216	4.41e-43	trNK-3	3.67e-44
Mrps18b	3.14e-47	0.57723	0.601	0.207	4.92e-43	trNK-3	4.09e-44
U2af1	3.51e-47	0.507584	0.986	0.543	5.51e-43	trNK-3	4.57e-44
Ndufa10	3.76e-47	0.430108	0.937	0.424	5.89e-43	trNK-3	4.89e-44
Nme1	4.51e-47	0.559924	0.989	0.596	7.08e-43	trNK-3	5.85e-44
Pusl1	5.04e-47	0.623413	0.444	0.121	7.91e-43	trNK-3	6.53e-44
Tmem106c	5.61e-47	0.531234	0.452	0.126	8.8e-43	trNK-3	7.26e-44
Zfp934	7.29e-47	0.494446	0.474	0.148	1.14e-42	trNK-3	9.4e-44
Adsl	9.84e-47	0.568937	0.959	0.815	1.54e-42	trNK-3	1.27e-43
Tmem238	1.29e-46	0.507623	0.463	0.13	2.02e-42	trNK-3	1.65e-43
Tamm41	1.88e-46	0.477759	0.424	0.116	2.95e-42	trNK-3	2.4e-43
Mecr	2.19e-46	0.583588	0.466	0.135	3.43e-42	trNK-3	2.79e-43
Rrp15	2.24e-46	0.519941	0.598	0.203	3.51e-42	trNK-3	2.85e-43
1810022K09Rik	2.31e-46	0.406701	0.931	0.438	3.61e-42	trNK-3	2.94e-43
Ddx39b	2.63e-46	0.433629	0.986	0.566	4.13e-42	trNK-3	3.35e-43
Hist1h3h	3.51e-46	0.471889	0.201	0.02	5.51e-42	trNK-3	4.46e-43
Timm13	3.79e-46	0.472994	0.964	0.459	5.94e-42	trNK-3	4.8e-43
Slc16a1	8.03e-46	0.481994	0.446	0.13	1.26e-41	trNK-3	1.01e-42
Wdr46	8.22e-46	0.4189	0.576	0.203	1.29e-41	trNK-3	1.04e-42
Pcyox1l	8.48e-46	0.605671	0.328	0.07	1.33e-41	trNK-3	1.07e-42
Pdss1	1.02e-45	0.632522	0.311	0.063	1.59e-41	trNK-3	1.28e-42
3110082I17Rik	1.2e-45	0.778536	0.416	0.116	1.88e-41	trNK-3	1.5e-42
Hnrnpm	1.31e-45	0.445878	0.992	0.624	2.06e-41	trNK-3	1.64e-42
Psma5	1.83e-45	0.501255	0.972	0.492	2.86e-41	trNK-3	2.28e-42
Set	2.3e-45	0.517374	1	0.792	3.6e-41	trNK-3	2.86e-42
Polr2l	4.04e-45	0.422358	0.942	0.56	6.33e-41	trNK-3	5.01e-42
Cs	4.77e-45	0.476716	0.967	0.499	7.49e-41	trNK-3	5.91e-42
Cxcr3	6.1e-45	0.497221	0.452	0.12	9.57e-41	trNK-3	7.52e-42
Ccdc58	8.42e-45	0.60775	0.474	0.146	1.32e-40	trNK-3	1.03e-41
Swi5	9.06e-45	0.483367	0.961	0.473	1.42e-40	trNK-3	1.11e-41
Hnrnpf	1.21e-44	0.425877	1	0.834	1.9e-40	trNK-3	1.49e-41
Eif3l	1.52e-44	0.434437	0.964	0.506	2.38e-40	trNK-3	1.85e-41
Phb2	1.56e-44	0.519846	0.964	0.486	2.44e-40	trNK-3	1.89e-41
Pkm	1.68e-44	0.459923	0.997	0.805	2.63e-40	trNK-3	2.04e-41
Mrps27	1.81e-44	0.469746	0.46	0.135	2.84e-40	trNK-3	2.2e-41
Rpl29	1.9e-44	0.42396	1	0.846	2.98e-40	trNK-3	2.31e-41
Nudt14	3e-44	0.434801	0.537	0.178	4.71e-40	trNK-3	3.63e-41
Hspa9	3.54e-44	0.432434	0.939	0.45	5.55e-40	trNK-3	4.27e-41
Dhodh	3.67e-44	0.44936	0.408	0.108	5.75e-40	trNK-3	4.43e-41
Pilrb1	5.9e-44	0.516008	0.529	0.172	9.25e-40	trNK-3	7.1e-41
Msto1	6.89e-44	0.447042	0.471	0.142	1.08e-39	trNK-3	8.27e-41
Cct3	9.01e-44	0.511605	0.978	0.517	1.41e-39	trNK-3	1.08e-40
Cox5b	1.01e-43	0.497309	0.997	0.697	1.58e-39	trNK-3	1.21e-40
Taf6l	1.06e-43	0.689452	0.314	0.066	1.66e-39	trNK-3	1.27e-40
Tagln2	1.39e-43	0.444387	0.997	0.785	2.18e-39	trNK-3	1.66e-40
Atp5b	1.41e-43	0.422307	1	0.854	2.21e-39	trNK-3	1.68e-40
Hnrnpa1	1.73e-43	0.542345	0.989	0.63	2.7e-39	trNK-3	2.05e-40
Glrx3	1.77e-43	0.426277	0.961	0.466	2.77e-39	trNK-3	2.1e-40
Rpn1	1.9e-43	0.46582	0.992	0.6	2.98e-39	trNK-3	2.25e-40
Thy1	3.05e-43	0.471986	0.92	0.48	4.78e-39	trNK-3	3.58e-40
Atp5f1	4.37e-43	0.505986	1	0.657	6.85e-39	trNK-3	5.13e-40
Tomm5	6.49e-43	0.438268	0.895	0.395	1.02e-38	trNK-3	7.61e-40
Pex7	8.06e-43	0.414256	0.46	0.139	1.26e-38	trNK-3	9.43e-40
G3bp1	8.61e-43	0.502026	0.997	0.669	1.35e-38	trNK-3	1.01e-39
Fam136a	9.34e-43	0.513839	0.562	0.196	1.46e-38	trNK-3	1.09e-39
Cct8	1.31e-42	0.496294	0.986	0.634	2.06e-38	trNK-3	1.53e-39
Pmvk	1.32e-42	0.461229	0.587	0.21	2.07e-38	trNK-3	1.54e-39
Lxn	1.43e-42	0.539637	0.573	0.202	2.24e-38	trNK-3	1.66e-39
Nop2	1.46e-42	0.468471	0.537	0.184	2.3e-38	trNK-3	1.7e-39
Rcl1	1.56e-42	0.406077	0.567	0.2	2.44e-38	trNK-3	1.81e-39
Armc6	1.62e-42	0.540899	0.303	0.063	2.54e-38	trNK-3	1.88e-39
Eif4a1	1.94e-42	0.505484	1	0.744	3.04e-38	trNK-3	2.25e-39
Slc19a1	2.32e-42	0.501691	0.471	0.146	3.64e-38	trNK-3	2.69e-39
Gpatch4	2.82e-42	0.578989	0.419	0.119	4.42e-38	trNK-3	3.25e-39
Prmt3	2.97e-42	0.409136	0.603	0.224	4.66e-38	trNK-3	3.42e-39
Rnf141	3.02e-42	0.423705	0.416	0.118	4.74e-38	trNK-3	3.48e-39
Rps18	3.54e-42	0.412187	1	0.871	5.55e-38	trNK-3	4.07e-39
Coq6	4.03e-42	0.512526	0.388	0.103	6.32e-38	trNK-3	4.62e-39
Atp5o	5.49e-42	0.46452	0.997	0.551	8.61e-38	trNK-3	6.27e-39
Rps19	5.63e-42	0.41024	1	0.86	8.82e-38	trNK-3	6.42e-39
Sac3d1	6.37e-42	0.527544	0.421	0.12	9.98e-38	trNK-3	7.26e-39
Nefh	7.38e-42	0.487972	0.289	0.057	1.16e-37	trNK-3	8.4e-39
Zcwpw1	9.51e-42	0.441624	0.314	0.069	1.49e-37	trNK-3	1.08e-38
Tspan3	1.07e-41	0.462447	0.394	0.105	1.68e-37	trNK-3	1.21e-38
Ywhah	1.12e-41	0.465679	0.994	0.587	1.76e-37	trNK-3	1.27e-38
Nudt2	1.6e-41	0.647546	0.43	0.126	2.5e-37	trNK-3	1.8e-38
C230052I12Rik	1.74e-41	0.481399	0.333	0.078	2.73e-37	trNK-3	1.96e-38
Timm9	2.19e-41	0.487921	0.433	0.126	3.43e-37	trNK-3	2.45e-38
Rpl35	2.71e-41	0.427117	1	0.817	4.24e-37	trNK-3	3.02e-38
Chchd4	2.89e-41	0.581773	0.46	0.145	4.53e-37	trNK-3	3.23e-38
Park7	3.74e-41	0.479386	0.983	0.541	5.87e-37	trNK-3	4.17e-38
Cenpf	4.17e-41	0.545583	0.645	0.353	6.54e-37	trNK-3	4.64e-38
Hist2h2ac	4.69e-41	0.763967	0.223	0.034	7.35e-37	trNK-3	5.2e-38
Cyc1	5.63e-41	0.410466	0.964	0.504	8.82e-37	trNK-3	6.22e-38
Bcat2	7e-41	0.431347	0.581	0.21	1.1e-36	trNK-3	7.73e-38
Psma1	7.45e-41	0.434548	0.989	0.571	1.17e-36	trNK-3	8.21e-38
Atad2	9.43e-41	0.497781	0.832	0.609	1.48e-36	trNK-3	1.04e-37
Xrcc5	1.26e-40	0.421622	0.479	0.154	1.97e-36	trNK-3	1.38e-37
Bcl2l12	1.33e-40	0.409613	0.455	0.141	2.09e-36	trNK-3	1.46e-37
Pgam1	1.55e-40	0.481451	0.978	0.521	2.42e-36	trNK-3	1.69e-37
Ece2	4.23e-40	0.718716	0.438	0.137	6.63e-36	trNK-3	4.6e-37
Gtf2h4	4.63e-40	0.58151	0.397	0.111	7.26e-36	trNK-3	5.03e-37
Socs2	4.78e-40	0.513009	0.441	0.134	7.49e-36	trNK-3	5.18e-37
Fancl	6.84e-40	0.55607	0.391	0.111	1.07e-35	trNK-3	7.37e-37
Rabepk	9.28e-40	0.486436	0.556	0.221	1.45e-35	trNK-3	9.96e-37
Eno1	9.38e-40	0.452154	1	0.813	1.47e-35	trNK-3	1.01e-36
Fxn	1.15e-39	0.716746	0.879	0.712	1.81e-35	trNK-3	1.23e-36
Ptgr1	1.86e-39	0.439589	0.391	0.106	2.91e-35	trNK-3	1.98e-36
Timm23	3.1e-39	0.469646	0.975	0.502	4.86e-35	trNK-3	3.28e-36
Ptger3	4.14e-39	0.594779	0.267	0.051	6.5e-35	trNK-3	4.38e-36
Manf	4.54e-39	0.410153	0.959	0.466	7.11e-35	trNK-3	4.79e-36
Cox7a2	4.74e-39	0.440577	0.992	0.644	7.42e-35	trNK-3	4.99e-36
2010107E04Rik	7.29e-39	0.422913	0.986	0.537	1.14e-34	trNK-3	7.67e-36
Tma16	1.22e-38	0.493851	0.408	0.122	1.92e-34	trNK-3	1.28e-35
Etfb	1.35e-38	0.430839	0.959	0.483	2.11e-34	trNK-3	1.41e-35
Noa1	1.48e-38	0.425058	0.444	0.138	2.32e-34	trNK-3	1.55e-35
Elp3	1.87e-38	0.41814	0.444	0.142	2.93e-34	trNK-3	1.95e-35
Dlgap5	1.91e-38	1.27575	0.62	0.362	2.99e-34	trNK-3	1.99e-35
Prelid1	2.28e-38	0.487785	0.986	0.612	3.58e-34	trNK-3	2.37e-35
Tsen15	1.92e-37	0.541033	0.317	0.077	3.01e-33	trNK-3	1.97e-34
Cct7	2.71e-37	0.465812	0.992	0.607	4.26e-33	trNK-3	2.78e-34
Smyd5	2.97e-37	0.451248	0.479	0.162	4.66e-33	trNK-3	3.04e-34
Fzr1	4.38e-37	0.549944	0.377	0.109	6.87e-33	trNK-3	4.45e-34
Nup133	6.34e-37	0.506919	0.708	0.463	9.94e-33	trNK-3	6.42e-34
Atp5g2	9.4e-37	0.459312	1	0.703	1.47e-32	trNK-3	9.49e-34
Psmb9	1.92e-36	0.416936	0.981	0.558	3e-32	trNK-3	1.93e-33
1110038B12Rik	5.08e-36	0.406359	0.573	0.221	7.96e-32	trNK-3	5.06e-33
Bnip1	5.84e-36	0.494202	0.394	0.118	9.16e-32	trNK-3	5.81e-33
Rpusd1	6.2e-36	0.524417	0.229	0.041	9.72e-32	trNK-3	6.16e-33
Chchd6	6.22e-36	0.666572	0.322	0.083	9.75e-32	trNK-3	6.17e-33
Eif4h	1.29e-35	0.407497	0.986	0.605	2.03e-31	trNK-3	1.28e-32
Tbc1d7	1.75e-35	0.52543	0.298	0.072	2.74e-31	trNK-3	1.73e-32
Psmb5	2.18e-35	0.414343	0.978	0.521	3.42e-31	trNK-3	2.15e-32
Cox6c	2.46e-35	0.411891	1	0.664	3.85e-31	trNK-3	2.42e-32
Tceb2	2.71e-35	0.418628	0.994	0.635	4.25e-31	trNK-3	2.67e-32
Cct5	4.37e-35	0.441601	0.992	0.644	6.85e-31	trNK-3	4.27e-32
Psma7	7.45e-35	0.444997	1	0.664	1.17e-30	trNK-3	7.28e-32
Rps12	7.56e-35	0.438235	0.994	0.75	1.18e-30	trNK-3	7.38e-32
Ankle1	8.76e-35	1.1077	0.399	0.151	1.37e-30	trNK-3	8.53e-32
Cox6b1	1.83e-34	0.409805	0.997	0.666	2.87e-30	trNK-3	1.77e-31
Gipc1	2.16e-34	0.409214	0.567	0.252	3.39e-30	trNK-3	2.09e-31
Rwdd2b	3.71e-34	0.43192	0.248	0.052	5.81e-30	trNK-3	3.57e-31
Dph2	4.44e-34	0.441101	0.264	0.059	6.96e-30	trNK-3	4.27e-31
Cep19	4.57e-34	0.417506	0.287	0.069	7.17e-30	trNK-3	4.39e-31
Ska3	5.22e-34	1.04801	0.573	0.33	8.19e-30	trNK-3	5e-31
Nme6	9.7e-33	0.684126	0.289	0.073	1.52e-28	trNK-3	9.07e-30
Mdh2	5.98e-32	0.406903	0.992	0.64	9.38e-28	trNK-3	5.57e-29
Rpl31-ps12	1.45e-31	0.474532	0.865	0.55	2.28e-27	trNK-3	1.35e-28
Metrn	1.8e-31	0.488873	0.234	0.05	2.83e-27	trNK-3	1.67e-28
Cd320	5.2e-31	0.410993	0.424	0.147	8.16e-27	trNK-3	4.77e-28
Mrpl27	7.71e-31	0.423288	0.791	0.548	1.21e-26	trNK-3	7.06e-28
Hist1h2ah	1.68e-30	0.489755	0.207	0.043	2.63e-26	trNK-3	1.53e-27
Chchd10	2.23e-30	0.429644	0.353	0.108	3.49e-26	trNK-3	2.02e-27
Gemin4	2.61e-30	0.499575	0.256	0.063	4.1e-26	trNK-3	2.37e-27
Tsen2	2.99e-30	0.507218	0.242	0.056	4.69e-26	trNK-3	2.71e-27
Ly6e	3.09e-30	0.409432	1	0.701	4.84e-26	trNK-3	2.79e-27
Dhrs13	1.01e-29	0.63055	0.201	0.039	1.58e-25	trNK-3	9e-27
Krtcap2	1.14e-29	0.406652	0.981	0.602	1.79e-25	trNK-3	1.02e-26
Trp53i13	2.05e-29	0.438716	0.264	0.067	3.21e-25	trNK-3	1.82e-26
Rpl26	3.43e-29	0.413429	0.989	0.757	5.38e-25	trNK-3	3.03e-26
Pmm1	4.83e-28	0.418382	0.27	0.072	7.57e-24	trNK-3	4.19e-25
Tnfsf9	1.5e-27	0.426161	0.215	0.047	2.36e-23	trNK-3	1.29e-24
Hmmr	3.43e-27	1.0786	0.939	0.816	5.38e-23	trNK-3	2.94e-24
Mvd	7.27e-27	0.441678	0.399	0.15	1.14e-22	trNK-3	6.2e-24
4930579G24Rik	2.32e-26	0.877517	0.702	0.521	3.63e-22	trNK-3	1.96e-23
Epdr1	6.15e-26	0.481427	0.405	0.153	9.63e-22	trNK-3	5.17e-23
Ndufaf6	6.84e-26	0.421727	0.256	0.071	1.07e-21	trNK-3	5.75e-23
Xrcc6bp1	9.35e-25	0.408861	0.262	0.076	1.47e-20	trNK-3	7.77e-22
Eno3	1.81e-23	0.457763	0.264	0.081	2.84e-19	trNK-3	1.48e-20
Trmt5	3.11e-23	0.443458	0.204	0.052	4.87e-19	trNK-3	2.52e-20
Ccdc69	3.41e-23	0.432194	0.204	0.051	5.34e-19	trNK-3	2.76e-20
Rangrf	2.54e-22	0.473817	0.267	0.085	3.98e-18	trNK-3	2.03e-19
Gstz1	2.36e-20	0.434048	0.35	0.151	3.7e-16	trNK-3	1.85e-17
Tspan31	1.23e-18	0.412874	0.518	0.291	1.92e-14	trNK-3	9.29e-16
Zswim7	1.05e-17	0.421669	0.209	0.067	1.65e-13	trNK-3	7.83e-15
Sgol2	3.71e-12	0.504585	0.796	0.643	5.81e-08	trNK-3	2.23e-09
1810014B01Rik	4.86e-12	0.416316	0.22	0.099	7.62e-08	trNK-3	2.9e-09
E2f1	2.33e-11	0.467136	0.515	0.374	3.65e-07	trNK-3	1.33e-08
Mcm8	5.88e-11	0.575066	0.504	0.354	9.22e-07	trNK-3	3.22e-08
Cd3eap	1.31e-10	0.439839	0.435	0.303	2.05e-06	trNK-3	7.02e-08
Xrcc2	2.65e-07	0.431282	0.408	0.289	0.00414771	trNK-3	9.58e-05
Chek2	3.67e-06	0.618259	0.452	0.333	0.0575826	trNK-3	0.00103948
Emb	1.01e-108	2.12687	0.825	0.27	1.58e-104	mix-1	2.27e-105
Tcf7	4.26e-53	1.49307	0.39	0.083	6.67e-49	mix-1	6.33e-50
Cd27	6.08e-47	1.63068	0.592	0.237	9.54e-43	mix-1	7.87e-44
Slc26a11	4.51e-40	1.27811	0.432	0.131	7.07e-36	mix-1	4.9e-37
Ms4a4b	8.11e-38	0.616237	0.976	0.822	1.27e-33	mix-1	8.38e-35
Socs3	1.6e-35	1.18742	0.599	0.289	2.51e-31	mix-1	1.58e-32
Shisa5	3.83e-27	0.428124	0.997	0.949	6e-23	mix-1	3.28e-24
Cd7	4.15e-26	0.584728	0.822	0.534	6.51e-22	mix-1	3.5e-23
Sell	7.2e-26	0.670249	0.733	0.406	1.13e-21	mix-1	6.04e-23
Gimap6	1.38e-25	0.59565	0.949	0.883	2.16e-21	mix-1	1.15e-22
Ctla2a	1e-22	0.572149	1	0.975	1.57e-18	mix-1	8.06e-20
Ccr2	1.73e-22	0.76455	0.887	0.736	2.72e-18	mix-1	1.39e-19
P2ry10	8.58e-22	0.693056	0.873	0.734	1.34e-17	mix-1	6.8e-19
Klra23	1.26e-21	0.549527	0.884	0.733	1.97e-17	mix-1	9.96e-19
Cd2	1.07e-19	0.70022	0.753	0.567	1.68e-15	mix-1	8.35e-17
Cd28	1.41e-18	0.940338	0.524	0.311	2.2e-14	mix-1	1.06e-15
Tigit	4.29e-18	0.660477	0.89	0.783	6.73e-14	mix-1	3.21e-15
Gramd3	3.55e-17	0.8144	0.332	0.139	5.57e-13	mix-1	2.62e-14
Tnfrsf26	5.48e-17	1.26332	0.301	0.131	8.6e-13	mix-1	4.03e-14
Nr4a2	1.18e-16	0.579335	0.897	0.765	1.84e-12	mix-1	8.56e-14
Klra18	1.93e-16	0.499259	0.935	0.889	3.03e-12	mix-1	1.4e-13
Cxcr4	3.41e-16	0.507395	0.274	0.104	5.35e-12	mix-1	2.45e-13
Skil	3.58e-15	0.425197	0.911	0.822	5.62e-11	mix-1	2.5e-12
Tcp11l2	6.02e-15	0.753488	0.462	0.257	9.44e-11	mix-1	4.12e-12
Ctla2b	1.58e-14	0.692231	0.726	0.596	2.47e-10	mix-1	1.07e-11
Klra7	3.59e-14	0.506702	0.918	0.869	5.63e-10	mix-1	2.4e-11
Elmsan1	5.4e-14	0.555831	0.654	0.456	8.46e-10	mix-1	3.57e-11
Irak2	8.79e-14	0.492021	0.873	0.738	1.38e-09	mix-1	5.77e-11
Gpr132	2.33e-13	0.566761	0.658	0.487	3.65e-09	mix-1	1.5e-10
Crem	2.52e-13	0.569274	0.856	0.743	3.95e-09	mix-1	1.62e-10
Limd2	6.08e-13	0.426494	0.812	0.707	9.53e-09	mix-1	3.85e-10
Itgax	9.75e-13	0.601039	0.685	0.535	1.53e-08	mix-1	6.14e-10
Rps27	1.04e-12	0.413167	0.774	0.715	1.63e-08	mix-1	6.52e-10
Klra15	1.27e-12	0.406253	0.921	0.844	1.99e-08	mix-1	7.92e-10
Tnfrsf1b	1.36e-12	0.457649	0.884	0.801	2.14e-08	mix-1	8.43e-10
Pde2a	1.63e-12	0.410143	0.582	0.361	2.56e-08	mix-1	1e-09
Pbxip1	2.33e-12	0.753973	0.592	0.434	3.65e-08	mix-1	1.42e-09
AB124611	2.8e-11	0.644171	0.469	0.304	4.38e-07	mix-1	1.59e-08
Kbtbd11	3.13e-11	0.769746	0.603	0.451	4.91e-07	mix-1	1.76e-08
Ssh2	3.57e-11	0.47712	0.534	0.361	5.59e-07	mix-1	1.99e-08
Stat4	4.07e-11	0.520545	0.767	0.658	6.38e-07	mix-1	2.24e-08
Lyst	1.01e-10	0.42137	0.363	0.202	1.58e-06	mix-1	5.45e-08
Dgka	1.57e-10	0.752406	0.39	0.233	2.46e-06	mix-1	8.38e-08
Zfp36l1	1.88e-10	0.58548	0.736	0.623	2.94e-06	mix-1	9.92e-08
Satb1	3.89e-10	0.42823	0.668	0.515	6.1e-06	mix-1	2.01e-07
Klra8	5.03e-10	0.687042	0.675	0.563	7.88e-06	mix-1	2.57e-07
Car2	5.88e-10	0.478149	0.767	0.609	9.22e-06	mix-1	2.96e-07
Oas3	7.73e-10	0.500434	0.839	0.757	1.21e-05	mix-1	3.83e-07
Myb	9.85e-10	0.720069	0.322	0.181	1.54e-05	mix-1	4.86e-07
Mfsd6	1.02e-09	0.98997	0.353	0.22	1.6e-05	mix-1	5.02e-07
Glipr2	1.98e-09	0.673378	0.589	0.512	3.1e-05	mix-1	9.4e-07
Dgat1	2.95e-09	0.426569	0.825	0.72	4.62e-05	mix-1	1.37e-06
Sft2d2	6.1e-09	0.660186	0.596	0.449	9.56e-05	mix-1	2.74e-06
Ltb	1.07e-08	0.60006	0.305	0.17	0.000167884	mix-1	4.72e-06
Klra21	3.12e-08	0.746208	0.404	0.27	0.000488481	mix-1	1.3e-05
Sidt2	3.61e-08	0.463774	0.716	0.632	0.000566421	mix-1	1.48e-05
Neurl3	3.94e-08	0.462321	0.959	0.928	0.000617651	mix-1	1.61e-05
Skap1	3.96e-08	0.453264	0.791	0.701	0.000621208	mix-1	1.61e-05
Sh3kbp1	4.16e-08	0.697059	0.401	0.259	0.000652748	mix-1	1.69e-05
Rab27b	4.52e-08	0.790239	0.507	0.366	0.000708129	mix-1	1.82e-05
Gas7	4.89e-08	0.514078	0.688	0.622	0.000765907	mix-1	1.95e-05
Klra10	6.35e-08	0.561305	0.555	0.445	0.000994862	mix-1	2.49e-05
Tecpr1	9.89e-08	0.63281	0.534	0.405	0.0015503	mix-1	3.78e-05
Ctss	1.17e-07	0.837107	0.339	0.222	0.00183669	mix-1	4.44e-05
Klhl6	4.71e-07	0.647095	0.507	0.391	0.00738437	mix-1	0.000161564
Evl	1.35e-06	0.406184	0.589	0.467	0.0212242	mix-1	0.000423753
Pydc3	2.98e-06	0.506456	0.527	0.409	0.0466764	mix-1	0.000881304
Sik1	3.53e-06	0.424805	0.723	0.621	0.0553362	mix-1	0.00100245
Gpr18	9.15e-06	0.799296	0.366	0.269	0.143398	mix-1	0.00237822
5830432E09Rik	9.33e-06	0.548005	0.288	0.185	0.146243	mix-1	0.00241608
Rnf125	1.02e-05	0.536531	0.517	0.401	0.159697	mix-1	0.00259762
Irs2	1.09e-05	0.486353	0.25	0.154	0.171662	mix-1	0.00275938
Ms4a4c	1.37e-05	0.791391	0.397	0.292	0.214979	mix-1	0.00341455
St8sia4	2e-05	0.914947	0.377	0.291	0.312939	mix-1	0.00481075
Amd1	3.11e-05	0.71616	0.322	0.231	0.486835	mix-1	0.00709491
Acot2	3.38e-05	0.57174	0.572	0.519	0.529875	mix-1	0.00760489
Tapbpl	4.11e-05	0.578349	0.808	0.756	0.644759	mix-1	0.00907594
Fam189b	4.22e-05	0.550089	0.346	0.254	0.66201	mix-1	0.00924795
Ssbp2	4.49e-05	0.532684	0.291	0.201	0.704211	mix-1	0.00979256
Riok1	7.25e-05	0.537369	0.562	0.518	1	mix-1	0.0144998
Klra9	7.4e-05	0.512597	0.596	0.571	1	mix-1	0.0147227
Cd3d	9.6e-05	1.2947	0.342	0.251	1	mix-1	0.0187113
Coq10b	0.00010915	0.619964	0.455	0.391	1	mix-1	0.0207386
Sh2d1a	0.000121903	0.705433	0.432	0.382	1	mix-1	0.0229887
Bend4	0.000149836	0.437801	0.216	0.139	1	mix-1	0.0274201
Slfn2	0.000149975	0.423241	0.473	0.389	1	mix-1	0.0274201
Smox	0.000184618	0.567025	0.353	0.271	1	mix-1	0.0323082
Sidt1	0.000215614	0.425128	0.384	0.285	1	mix-1	0.0355861
Ugt1a7c	0.000230375	0.728271	0.274	0.199	1	mix-1	0.0373207
Tmprss6	0.000295189	0.575529	0.373	0.289	1	mix-1	0.0442587
Irgm2	0.000414819	0.597251	0.216	0.141	1	mix-1	0.0555858
Plac8	0.000470105	0.425763	0.39	0.3	1	mix-1	0.0615837
Nfatc2	0.000590558	0.529325	0.295	0.217	1	mix-1	0.0726386
Icos	0.000639982	0.743507	0.38	0.318	1	mix-1	0.0780778
Tiprl	0.000745912	0.456499	0.623	0.602	1	mix-1	0.0847998
Heca	0.000859897	0.527199	0.212	0.145	1	mix-1	0.0924207
Gzme	1.06e-221	4.09675	0.868	0.1	1.66e-217	trNK-2	2.59e-218
Gzmd	4.83e-215	4.27444	0.86	0.106	7.57e-211	trNK-2	1.18e-211
Gzmg	5.17e-189	4.56224	0.732	0.073	8.1e-185	trNK-2	1.26e-185
Gzmf	3.2e-187	3.50184	0.849	0.115	5.02e-183	trNK-2	7.78e-184
Myo10	5.81e-175	0.76835	0.864	0.13	9.11e-171	trNK-2	1.4e-171
Zbtb32	1.54e-153	2.02608	0.623	0.057	2.42e-149	trNK-2	3.69e-150
Gzmc	1.3e-145	2.17781	0.996	0.358	2.04e-141	trNK-2	3.09e-142
Ifitm2	2.13e-143	2.4697	0.808	0.155	3.33e-139	trNK-2	5.05e-140
Gzmn	8.53e-136	0.731772	0.366	0.008	1.34e-131	trNK-2	2.01e-132
Mt1	4.99e-134	2.34553	0.728	0.116	7.83e-130	trNK-2	1.17e-130
AA467197	2.74e-133	1.91837	0.902	0.228	4.3e-129	trNK-2	6.43e-130
Avil	2.8e-129	1.76449	0.653	0.087	4.4e-125	trNK-2	6.53e-126
Gpr87	7.58e-124	1.91197	0.336	0.007	1.19e-119	trNK-2	1.76e-120
Dixdc1	5.56e-123	1.12863	0.804	0.183	8.71e-119	trNK-2	1.29e-119
Gpr141	4.57e-121	1.13882	0.653	0.093	7.16e-117	trNK-2	1.05e-117
Spp1	2.83e-116	1.80754	0.996	0.401	4.44e-112	trNK-2	6.49e-113
Adam8	4.11e-115	1.33017	0.917	0.246	6.44e-111	trNK-2	9.39e-112
Tmsb15a	2.13e-108	1.37905	0.709	0.137	3.34e-104	trNK-2	4.82e-105
Cd55	6.01e-107	1.73971	0.811	0.223	9.43e-103	trNK-2	1.36e-103
Pdia5	1.05e-105	1.03996	0.336	0.014	1.65e-101	trNK-2	2.37e-102
Capn5	1.36e-103	0.804334	0.653	0.108	2.13e-99	trNK-2	3.05e-100
Tmem171	3.34e-103	1.30711	0.645	0.111	5.23e-99	trNK-2	7.49e-100
Sh2d1b2	4.29e-103	1.23615	0.423	0.035	6.72e-99	trNK-2	9.62e-100
Tnfrsf9	9.16e-102	1.42877	1	0.577	1.44e-97	trNK-2	2.05e-98
Mgat3	2.77e-94	0.586292	0.257	0.005	4.34e-90	trNK-2	6.08e-91
Ifitm1	8.64e-94	2.55194	0.404	0.037	1.35e-89	trNK-2	1.9e-90
Spint2	5.3e-93	0.973988	0.928	0.266	8.3e-89	trNK-2	1.16e-89
Itgb3	1.01e-92	0.779975	0.74	0.172	1.59e-88	trNK-2	2.22e-89
Fam174b	4.01e-91	1.02562	0.668	0.132	6.29e-87	trNK-2	8.73e-88
Havcr2	7.02e-91	1.6347	0.392	0.038	1.1e-86	trNK-2	1.53e-87
Epdr1	1.98e-90	1.05842	0.668	0.129	3.11e-86	trNK-2	4.31e-87
Dennd3	2.82e-90	0.619789	0.747	0.176	4.43e-86	trNK-2	6.13e-87
Ehd1	3.04e-90	0.958083	0.887	0.264	4.76e-86	trNK-2	6.59e-87
Gipc2	6.37e-90	1.17541	0.54	0.083	9.99e-86	trNK-2	1.38e-86
Il2ra	1.03e-89	1.05024	0.634	0.15	1.61e-85	trNK-2	2.22e-86
Chchd4	1.16e-89	0.970731	0.668	0.132	1.81e-85	trNK-2	2.5e-86
P2ry12	2.33e-89	0.722095	0.291	0.013	3.65e-85	trNK-2	5.03e-86
Gcsh	5.57e-89	1.13864	0.887	0.269	8.73e-85	trNK-2	1.2e-85
Pno1	3.61e-87	0.940473	0.883	0.253	5.65e-83	trNK-2	7.72e-84
Tnfsf4	4.34e-87	1.76849	0.434	0.051	6.8e-83	trNK-2	9.29e-84
Scin	4.49e-87	1.83019	0.464	0.07	7.04e-83	trNK-2	9.61e-84
Fdx1l	5e-87	0.9178	0.86	0.238	7.84e-83	trNK-2	1.07e-83
Anxa3	1.21e-86	1.39374	0.242	0.006	1.89e-82	trNK-2	2.58e-83
Apex1	3.39e-86	1.0922	0.826	0.224	5.32e-82	trNK-2	7.24e-83
Mt2	1.48e-84	2.02793	0.396	0.043	2.32e-80	trNK-2	3.14e-81
Nxnl2	5.26e-84	1.20646	0.408	0.044	8.25e-80	trNK-2	1.12e-80
Arfgap3	1.88e-82	0.735955	0.6	0.114	2.94e-78	trNK-2	3.95e-79
Cd320	1.96e-82	0.885181	0.645	0.131	3.08e-78	trNK-2	4.14e-79
Lgals3	2.01e-82	1.2639	0.891	0.299	3.15e-78	trNK-2	4.23e-79
Asns	3.05e-82	1.38063	0.377	0.038	4.78e-78	trNK-2	6.41e-79
Itgav	4.44e-82	0.450296	0.917	0.314	6.96e-78	trNK-2	9.33e-79
Rpl41	7.98e-82	0.610309	1	0.973	1.25e-77	trNK-2	1.67e-78
Nudt9	1.1e-80	0.89489	0.83	0.229	1.73e-76	trNK-2	2.3e-77
Srm	6.38e-80	1.01047	0.815	0.22	9.99e-76	trNK-2	1.33e-76
Ipo4	2.34e-79	0.686874	0.751	0.19	3.67e-75	trNK-2	4.86e-76
Pik3r6	4.53e-79	0.778468	0.408	0.049	7.1e-75	trNK-2	9.39e-76
Alox5	4.77e-79	0.854819	0.257	0.012	7.47e-75	trNK-2	9.87e-76
Edem2	5.12e-79	0.822335	0.891	0.291	8.02e-75	trNK-2	1.06e-75
Ero1l	6.87e-78	0.606104	0.743	0.197	1.08e-73	trNK-2	1.42e-74
Ydjc	1.52e-76	0.862801	0.525	0.091	2.38e-72	trNK-2	3.11e-73
Mrps18b	2.44e-76	0.837675	0.777	0.203	3.82e-72	trNK-2	4.99e-73
Mrps6	4.6e-76	0.818596	0.834	0.245	7.22e-72	trNK-2	9.42e-73
Scd2	4.98e-76	0.555245	0.736	0.194	7.81e-72	trNK-2	1.02e-72
Gmppb	1.27e-75	0.683942	0.713	0.175	1.99e-71	trNK-2	2.59e-72
1110038B12Rik	1.39e-75	0.827383	0.77	0.212	2.18e-71	trNK-2	2.83e-72
Swap70	1.46e-75	0.616145	0.789	0.216	2.29e-71	trNK-2	2.98e-72
Wdr77	1.47e-75	0.78362	0.86	0.262	2.31e-71	trNK-2	3e-72
Sema6d	3.48e-75	0.582869	0.758	0.203	5.46e-71	trNK-2	7.06e-72
Rgs16	1.72e-74	0.835887	0.887	0.279	2.7e-70	trNK-2	3.47e-71
Hsd17b10	2.31e-74	0.901477	0.936	0.342	3.61e-70	trNK-2	4.63e-71
Fdps	5.12e-74	1.07004	0.894	0.303	8.03e-70	trNK-2	1.02e-70
Dsc2	7.02e-74	1.27022	0.279	0.019	1.1e-69	trNK-2	1.4e-70
Dusp14	1.65e-73	1.20161	0.442	0.065	2.59e-69	trNK-2	3.3e-70
Lonp1	4.43e-73	0.760395	0.638	0.154	6.94e-69	trNK-2	8.79e-70
Gmds	4.63e-73	0.787207	0.755	0.203	7.26e-69	trNK-2	9.2e-70
Sh2d5	1.12e-72	0.747036	0.343	0.036	1.76e-68	trNK-2	2.22e-69
Bet1	2.5e-72	0.676408	0.721	0.19	3.93e-68	trNK-2	4.95e-69
Chid1	3.13e-72	0.661032	0.608	0.132	4.9e-68	trNK-2	6.16e-69
Cnpy2	4.91e-72	0.751618	0.808	0.232	7.7e-68	trNK-2	9.68e-69
Capg	8.82e-72	0.883891	0.992	0.444	1.38e-67	trNK-2	1.74e-68
Rps26	1.48e-71	0.596437	1	0.919	2.31e-67	trNK-2	2.9e-68
Hax1	1.72e-71	0.75206	0.875	0.283	2.69e-67	trNK-2	3.37e-68
Ccl1	2.04e-71	3.50274	0.275	0.02	3.19e-67	trNK-2	3.99e-68
Nop16	2.11e-71	0.886448	0.853	0.321	3.31e-67	trNK-2	4.14e-68
Dlat	2.14e-71	0.65982	0.887	0.307	3.35e-67	trNK-2	4.18e-68
Hyou1	3.46e-70	0.523483	0.804	0.286	5.42e-66	trNK-2	6.71e-67
Sc4mol	6.92e-70	0.925038	0.717	0.194	1.08e-65	trNK-2	1.34e-66
Fam129a	7.06e-70	0.618557	0.709	0.195	1.11e-65	trNK-2	1.37e-66
Smyd5	7.98e-70	0.769465	0.645	0.155	1.25e-65	trNK-2	1.54e-66
Mcpt8	1.86e-69	1.1444	0.223	0.009	2.91e-65	trNK-2	3.55e-66
Serpinb6a	2.12e-69	1.00324	0.819	0.28	3.32e-65	trNK-2	4.05e-66
Manf	5e-69	0.947064	0.981	0.488	7.84e-65	trNK-2	9.55e-66
Pdgfa	7.6e-69	1.048	0.453	0.075	1.19e-64	trNK-2	1.45e-65
Nomo1	8.53e-69	0.528629	0.755	0.218	1.34e-64	trNK-2	1.62e-65
Cinp	1.27e-68	0.6403	0.777	0.228	1.99e-64	trNK-2	2.4e-65
Rpl35	1.49e-68	0.662911	1	0.827	2.34e-64	trNK-2	2.83e-65
Nudcd2	3.42e-68	0.758143	0.762	0.214	5.36e-64	trNK-2	6.47e-65
Cdk6	3.69e-68	0.74277	0.777	0.248	5.78e-64	trNK-2	6.97e-65
Fam136a	4.16e-68	0.815935	0.717	0.193	6.52e-64	trNK-2	7.85e-65
Pdia6	2.61e-67	0.966645	0.985	0.577	4.1e-63	trNK-2	4.88e-64
Pnp	4.67e-67	0.640227	0.838	0.262	7.32e-63	trNK-2	8.68e-64
Ppa1	5.87e-67	0.847003	0.917	0.324	9.21e-63	trNK-2	1.09e-63
C1qtnf6	3.16e-66	0.551495	0.879	0.34	4.96e-62	trNK-2	5.84e-63
Slc35b1	3.57e-66	0.729975	0.909	0.345	5.59e-62	trNK-2	6.57e-63
Mrps28	4.75e-66	0.626406	0.758	0.212	7.45e-62	trNK-2	8.75e-63
Sec24d	4.88e-66	0.586617	0.74	0.232	7.66e-62	trNK-2	8.98e-63
Eef1e1	6.63e-66	0.733345	0.875	0.297	1.04e-61	trNK-2	1.22e-62
1700037H04Rik	7.04e-66	0.702512	0.823	0.267	1.1e-61	trNK-2	1.29e-62
Eef1g	1.5e-65	0.625284	1	0.83	2.36e-61	trNK-2	2.75e-62
Nudt2	1.54e-65	0.770919	0.574	0.121	2.42e-61	trNK-2	2.82e-62
Gadd45gip1	1.69e-65	0.622712	0.909	0.33	2.65e-61	trNK-2	3.09e-62
Calr	4.29e-65	0.937215	0.996	0.692	6.72e-61	trNK-2	7.8e-62
Sec61b	4.93e-65	0.789936	1	0.583	7.73e-61	trNK-2	8.96e-62
Rnpep	6.73e-65	0.68753	0.849	0.297	1.05e-60	trNK-2	1.22e-61
Atad3a	6.86e-65	0.631852	0.736	0.209	1.07e-60	trNK-2	1.24e-61
S1pr3	7.65e-65	0.590032	0.223	0.012	1.2e-60	trNK-2	1.38e-61
Sdf2l1	2.62e-64	0.918822	0.962	0.451	4.11e-60	trNK-2	4.73e-61
Mrpl17	3e-64	0.450972	0.883	0.299	4.71e-60	trNK-2	5.41e-61
Epcam	3.09e-64	0.928049	0.479	0.091	4.85e-60	trNK-2	5.56e-61
Lman1	3.65e-64	0.558864	0.785	0.24	5.72e-60	trNK-2	6.56e-61
Yif1b	5.77e-64	0.6668	0.868	0.29	9.05e-60	trNK-2	1.03e-60
Ctla4	6.09e-64	0.860534	0.823	0.285	9.54e-60	trNK-2	1.09e-60
Iars	2.55e-63	0.552664	0.811	0.28	4e-59	trNK-2	4.54e-60
Piwil2	9.04e-63	0.421731	0.302	0.031	1.42e-58	trNK-2	1.6e-59
Nop2	1.05e-62	0.659315	0.675	0.183	1.65e-58	trNK-2	1.86e-59
Rps18	1.85e-62	0.559883	1	0.878	2.89e-58	trNK-2	3.25e-59
Pfdn4	1.87e-62	0.530588	0.679	0.181	2.93e-58	trNK-2	3.29e-59
Gne	2.55e-62	0.611145	0.706	0.208	3.99e-58	trNK-2	4.48e-59
Smyd2	2.75e-62	0.835432	0.675	0.184	4.31e-58	trNK-2	4.83e-59
Stt3b	6e-62	0.443954	0.777	0.243	9.4e-58	trNK-2	1.05e-58
Comtd1	6.73e-62	0.519254	0.608	0.143	1.06e-57	trNK-2	1.18e-58
Atxn10	6.79e-62	0.852845	0.958	0.432	1.07e-57	trNK-2	1.19e-58
Creld2	7.38e-62	0.9771	0.891	0.367	1.16e-57	trNK-2	1.29e-58
Rrp15	1.51e-61	0.692621	0.725	0.206	2.36e-57	trNK-2	2.61e-58
Dpagt1	2.09e-61	0.423969	0.694	0.188	3.28e-57	trNK-2	3.62e-58
Guk1	2.74e-61	0.599304	0.891	0.316	4.29e-57	trNK-2	4.72e-58
Rangrf	2.83e-61	0.977167	0.423	0.073	4.44e-57	trNK-2	4.88e-58
Tspan31	3.26e-61	1.24386	0.717	0.275	5.11e-57	trNK-2	5.62e-58
Asah1	3.89e-61	0.62611	0.702	0.203	6.1e-57	trNK-2	6.7e-58
Bcat1	4.08e-61	0.567448	0.328	0.044	6.39e-57	trNK-2	7e-58
Tmed3	4.32e-61	0.595999	0.823	0.264	6.78e-57	trNK-2	7.43e-58
Mrpl38	1.05e-60	0.542085	0.709	0.209	1.64e-56	trNK-2	1.79e-57
Bola2	1.08e-60	0.696245	0.936	0.362	1.69e-56	trNK-2	1.83e-57
D19Bwg1357e	1.14e-60	0.579558	0.857	0.299	1.79e-56	trNK-2	1.94e-57
Magohb	1.29e-60	0.700516	0.955	0.342	2.02e-56	trNK-2	2.19e-57
Gadd45g	1.78e-60	1.21207	0.777	0.272	2.79e-56	trNK-2	3.02e-57
Tufm	1.91e-60	0.624982	0.875	0.302	3e-56	trNK-2	3.25e-57
Clptm1l	2.26e-60	0.416708	0.691	0.194	3.55e-56	trNK-2	3.83e-57
Thy1	2.5e-60	0.845495	0.962	0.497	3.92e-56	trNK-2	4.23e-57
Pecam1	6.05e-60	0.719221	0.906	0.379	9.49e-56	trNK-2	1.02e-56
Endod1	7.03e-60	0.601318	0.804	0.273	1.1e-55	trNK-2	1.19e-56
Rps8	8.05e-60	0.465569	1	0.95	1.26e-55	trNK-2	1.36e-56
Serf1	8.46e-60	0.59759	0.385	0.06	1.33e-55	trNK-2	1.42e-56
Prep	9.69e-60	0.571425	0.868	0.305	1.52e-55	trNK-2	1.63e-56
Fam195a	1.06e-59	0.78746	0.423	0.074	1.66e-55	trNK-2	1.78e-56
Pxdc1	1.23e-59	0.828931	0.283	0.029	1.93e-55	trNK-2	2.07e-56
Agpat5	1.97e-59	0.42678	0.691	0.201	3.09e-55	trNK-2	3.3e-56
Isyna1	2.61e-59	0.737253	0.913	0.364	4.09e-55	trNK-2	4.35e-56
AI836003	2.94e-59	1.0467	0.215	0.013	4.61e-55	trNK-2	4.91e-56
Gpatch4	5.84e-59	0.73668	0.528	0.119	9.16e-55	trNK-2	9.72e-56
Timm10	8.98e-59	0.672092	0.6	0.15	1.41e-54	trNK-2	1.49e-55
Heatr3	1.15e-58	0.506527	0.66	0.184	1.8e-54	trNK-2	1.9e-55
Ssr2	2.67e-58	0.811823	0.996	0.562	4.18e-54	trNK-2	4.4e-55
Sqle	3.01e-58	0.776516	0.57	0.14	4.72e-54	trNK-2	4.96e-55
Sssca1	8.2e-58	0.559842	0.691	0.191	1.28e-53	trNK-2	1.34e-54
Wdr12	8.96e-58	0.629386	0.634	0.173	1.41e-53	trNK-2	1.47e-54
1500011K16Rik	1.09e-57	0.571707	0.574	0.142	1.7e-53	trNK-2	1.77e-54
Tmem147	1.43e-57	0.623012	0.917	0.33	2.23e-53	trNK-2	2.33e-54
Ntmt1	1.5e-57	0.428046	0.653	0.185	2.35e-53	trNK-2	2.45e-54
Plin2	1.74e-57	0.552284	0.736	0.23	2.73e-53	trNK-2	2.83e-54
Clic4	2.04e-57	0.563344	0.932	0.4	3.19e-53	trNK-2	3.31e-54
Cisd1	2.17e-57	0.61479	0.883	0.301	3.4e-53	trNK-2	3.52e-54
Mthfd2	2.92e-57	0.90364	0.645	0.186	4.58e-53	trNK-2	4.73e-54
Ftsj3	4.04e-57	0.459889	0.781	0.248	6.33e-53	trNK-2	6.52e-54
Phpt1	6.22e-57	0.521209	0.713	0.209	9.75e-53	trNK-2	1e-53
Tmem180	6.6e-57	0.703413	0.34	0.048	1.03e-52	trNK-2	1.06e-53
Hspe1	7.15e-57	0.755147	0.989	0.555	1.12e-52	trNK-2	1.15e-53
Pdia4	8.32e-57	0.77221	0.958	0.468	1.3e-52	trNK-2	1.34e-53
Slc19a1	9.27e-57	0.604067	0.585	0.147	1.45e-52	trNK-2	1.49e-53
Mif	1.03e-56	0.851558	0.996	0.588	1.61e-52	trNK-2	1.65e-53
Hsd17b12	2.59e-56	0.54698	0.857	0.323	4.05e-52	trNK-2	4.12e-53
Pglyrp1	3.07e-56	1.0406	0.985	0.516	4.81e-52	trNK-2	4.89e-53
C1qbp	4.19e-56	0.752782	0.97	0.413	6.57e-52	trNK-2	6.67e-53
2810004N23Rik	4.6e-56	0.468834	0.747	0.238	7.21e-52	trNK-2	7.31e-53
Rps27l	4.81e-56	0.703693	0.921	0.36	7.54e-52	trNK-2	7.63e-53
Nme6	6.09e-56	0.883558	0.396	0.07	9.55e-52	trNK-2	9.64e-53
Fkbp11	6.11e-56	0.989462	0.226	0.017	9.58e-52	trNK-2	9.66e-53
Naa25	6.95e-56	0.53352	0.653	0.194	1.09e-51	trNK-2	1.1e-52
Anxa7	7.79e-56	0.514678	0.883	0.347	1.22e-51	trNK-2	1.23e-52
Fcrl6	1.13e-55	1.2034	0.642	0.251	1.77e-51	trNK-2	1.78e-52
Ccdc58	1.18e-55	0.587044	0.581	0.148	1.85e-51	trNK-2	1.85e-52
Eif1a	1.24e-55	0.60522	0.864	0.333	1.94e-51	trNK-2	1.94e-52
Tomm40	1.73e-55	0.647202	0.864	0.312	2.71e-51	trNK-2	2.71e-52
Pdcd1lg2	2.07e-55	0.47495	0.762	0.255	3.25e-51	trNK-2	3.25e-52
Ankrd39	2.13e-55	0.433209	0.623	0.174	3.34e-51	trNK-2	3.33e-52
Batf	2.55e-55	0.591933	0.668	0.197	4e-51	trNK-2	3.98e-52
Uap1	2.77e-55	0.541974	0.611	0.17	4.34e-51	trNK-2	4.32e-52
Rpl30	2.81e-55	0.771585	0.728	0.239	4.41e-51	trNK-2	4.39e-52
Hmgcs1	2.85e-55	0.733519	0.777	0.268	4.46e-51	trNK-2	4.44e-52
Rps17	2.93e-55	0.587918	1	0.814	4.59e-51	trNK-2	4.56e-52
Pop5	3.28e-55	0.615379	0.883	0.322	5.14e-51	trNK-2	5.1e-52
Rcl1	3.34e-55	0.607871	0.675	0.204	5.24e-51	trNK-2	5.19e-52
Thop1	3.51e-55	0.737611	0.581	0.154	5.5e-51	trNK-2	5.44e-52
Cyb5b	3.61e-55	0.535839	0.94	0.377	5.66e-51	trNK-2	5.6e-52
Nsun2	4.76e-55	0.568325	0.883	0.324	7.46e-51	trNK-2	7.36e-52
Mthfd1	5.62e-55	0.610133	0.815	0.282	8.8e-51	trNK-2	8.68e-52
Ece2	7.23e-55	0.795798	0.547	0.137	1.13e-50	trNK-2	1.12e-51
Mrps34	1.18e-54	0.515155	0.789	0.256	1.85e-50	trNK-2	1.82e-51
2810025M15Rik	1.2e-54	0.674224	0.43	0.083	1.89e-50	trNK-2	1.85e-51
Abce1	2.4e-54	0.478817	0.898	0.341	3.77e-50	trNK-2	3.69e-51
Dusp19	2.41e-54	0.608656	0.521	0.123	3.77e-50	trNK-2	3.69e-51
Grwd1	2.44e-54	0.604072	0.615	0.167	3.83e-50	trNK-2	3.75e-51
Fam3c	2.49e-54	0.408682	0.611	0.18	3.9e-50	trNK-2	3.81e-51
Malsu1	2.92e-54	0.438657	0.717	0.216	4.58e-50	trNK-2	4.47e-51
Bcat2	4.82e-54	0.633505	0.694	0.213	7.55e-50	trNK-2	7.35e-51
Mreg	5.31e-54	0.445244	0.283	0.035	8.33e-50	trNK-2	8.08e-51
Gtpbp4	5.34e-54	0.424879	0.872	0.314	8.37e-50	trNK-2	8.12e-51
Timm17a	5.92e-54	0.637356	0.951	0.418	9.28e-50	trNK-2	8.99e-51
Mrps10	7.35e-54	0.694757	0.698	0.218	1.15e-49	trNK-2	1.11e-50
Pofut2	8.55e-54	0.494886	0.649	0.194	1.34e-49	trNK-2	1.29e-50
Ddx56	1.05e-53	0.503524	0.755	0.25	1.65e-49	trNK-2	1.59e-50
Pam16	1.29e-53	0.536242	0.751	0.246	2.02e-49	trNK-2	1.95e-50
Gart	1.54e-53	0.563246	0.808	0.277	2.41e-49	trNK-2	2.31e-50
Cmtm7	2.05e-53	0.963399	0.857	0.382	3.21e-49	trNK-2	3.07e-50
Srp19	2.15e-53	0.585111	0.974	0.421	3.36e-49	trNK-2	3.21e-50
Nme2	3.23e-53	0.698288	0.996	0.605	5.07e-49	trNK-2	4.82e-50
Galk1	3.93e-53	0.655984	0.766	0.249	6.16e-49	trNK-2	5.85e-50
Bcap29	4.75e-53	0.546118	0.894	0.338	7.45e-49	trNK-2	7.05e-50
Ruvbl2	5.89e-53	0.644882	0.853	0.311	9.24e-49	trNK-2	8.72e-50
Lilrb4	6.5e-53	0.994355	0.868	0.43	1.02e-48	trNK-2	9.6e-50
Gapdh	8.13e-53	0.616125	1	0.905	1.27e-48	trNK-2	1.2e-49
Morf4l2	8.16e-53	0.677483	0.955	0.46	1.28e-48	trNK-2	1.2e-49
Mecr	1.02e-52	0.705663	0.547	0.141	1.6e-48	trNK-2	1.5e-49
Mybbp1a	2.01e-52	0.60603	0.925	0.397	3.16e-48	trNK-2	2.96e-49
Snhg6	2.37e-52	0.429576	0.838	0.315	3.72e-48	trNK-2	3.48e-49
Polr2h	2.94e-52	0.516269	0.774	0.261	4.61e-48	trNK-2	4.3e-49
Chchd10	3.55e-52	0.767179	0.468	0.105	5.56e-48	trNK-2	5.17e-49
Impa2	4.33e-52	0.722006	0.819	0.31	6.79e-48	trNK-2	6.31e-49
Nudt5	4.41e-52	0.523619	0.86	0.3	6.91e-48	trNK-2	6.41e-49
Clpp	4.46e-52	0.534986	0.713	0.231	6.99e-48	trNK-2	6.48e-49
Ergic1	5.94e-52	0.462156	0.842	0.321	9.3e-48	trNK-2	8.61e-49
Htra2	6.58e-52	0.523792	0.679	0.203	1.03e-47	trNK-2	9.54e-49
Rexo2	8.3e-52	0.588386	0.947	0.387	1.3e-47	trNK-2	1.2e-48
Rpn1	9.51e-52	0.742024	0.985	0.621	1.49e-47	trNK-2	1.38e-48
Gm5177	1.03e-51	0.425075	0.996	0.856	1.61e-47	trNK-2	1.49e-48
Farsb	1.05e-51	0.567601	0.796	0.274	1.64e-47	trNK-2	1.51e-48
Ptplad1	1.06e-51	0.541292	0.875	0.398	1.66e-47	trNK-2	1.53e-48
Lysmd2	1.13e-51	0.706265	0.358	0.059	1.77e-47	trNK-2	1.63e-48
3110043O21Rik	1.18e-51	0.619031	0.268	0.032	1.85e-47	trNK-2	1.7e-48
Gnb2l1	2.43e-51	0.509372	1	0.844	3.8e-47	trNK-2	3.48e-48
Phb	2.7e-51	0.662577	0.97	0.472	4.23e-47	trNK-2	3.87e-48
Prmt7	3.03e-51	0.607825	0.642	0.19	4.75e-47	trNK-2	4.33e-48
S100a1	4.39e-51	0.431718	0.732	0.237	6.88e-47	trNK-2	6.27e-48
Psmg2	4.49e-51	0.484902	0.785	0.264	7.04e-47	trNK-2	6.4e-48
Psmg3	6.26e-51	0.493873	0.558	0.142	9.81e-47	trNK-2	8.9e-48
Pnp2	6.84e-51	1.05611	0.238	0.025	1.07e-46	trNK-2	9.73e-48
Erp29	7.12e-51	0.55418	0.857	0.323	1.12e-46	trNK-2	1.01e-47
Itga1	7.48e-51	0.472939	0.845	0.326	1.17e-46	trNK-2	1.06e-47
Uck2	9.48e-51	0.49811	0.664	0.201	1.49e-46	trNK-2	1.34e-47
Osgin2	9.76e-51	0.41463	0.438	0.094	1.53e-46	trNK-2	1.38e-47
Rhof	1.03e-50	0.517069	0.958	0.422	1.61e-46	trNK-2	1.46e-47
Ruvbl1	1.09e-50	0.514314	0.872	0.313	1.71e-46	trNK-2	1.54e-47
Slc39a11	1.51e-50	0.575804	0.457	0.101	2.37e-46	trNK-2	2.13e-47
Nudt8	1.58e-50	0.737843	0.43	0.091	2.48e-46	trNK-2	2.23e-47
Lsm7	1.76e-50	0.615453	0.936	0.378	2.76e-46	trNK-2	2.47e-47
Gnpda1	1.91e-50	0.497098	0.804	0.286	2.99e-46	trNK-2	2.68e-47
Timm8a1	2e-50	0.526278	0.713	0.223	3.14e-46	trNK-2	2.81e-47
Rpl15	2.19e-50	0.461008	1	0.896	3.43e-46	trNK-2	3.07e-47
Vimp	3.16e-50	0.581274	0.936	0.418	4.95e-46	trNK-2	4.42e-47
Gorasp2	4.19e-50	0.576949	0.947	0.458	6.56e-46	trNK-2	5.84e-47
Anxa5	4.24e-50	0.514052	0.868	0.34	6.65e-46	trNK-2	5.92e-47
Tmem97	5.27e-50	0.78225	0.642	0.202	8.26e-46	trNK-2	7.32e-47
Mki67ip	7.32e-50	0.507629	0.808	0.288	1.15e-45	trNK-2	1.02e-46
Hmbs	7.41e-50	0.510723	0.694	0.216	1.16e-45	trNK-2	1.03e-46
Slirp	8.49e-50	0.499231	0.747	0.258	1.33e-45	trNK-2	1.18e-46
Ndufc1	9.7e-50	0.5366	0.921	0.351	1.52e-45	trNK-2	1.34e-46
Timm8b	1.12e-49	0.405948	0.736	0.237	1.76e-45	trNK-2	1.55e-46
Fam162a	1.34e-49	0.521812	0.875	0.323	2.11e-45	trNK-2	1.85e-46
Ciapin1	1.47e-49	0.452532	0.838	0.349	2.3e-45	trNK-2	2.02e-46
Ralb	1.59e-49	0.542112	0.468	0.111	2.49e-45	trNK-2	2.19e-46
Decr1	2.19e-49	0.428036	0.525	0.132	3.44e-45	trNK-2	3.02e-46
Glipr1	2.29e-49	0.707669	0.913	0.414	3.59e-45	trNK-2	3.15e-46
Hsp90b1	2.3e-49	0.700275	0.996	0.842	3.61e-45	trNK-2	3.16e-46
Mrpl13	2.64e-49	0.418607	0.77	0.266	4.13e-45	trNK-2	3.61e-46
Fkbp2	2.9e-49	0.546201	0.887	0.347	4.54e-45	trNK-2	3.97e-46
Rps19bp1	3.06e-49	0.511324	0.668	0.203	4.79e-45	trNK-2	4.19e-46
Rpl31	3.49e-49	0.571887	1	0.768	5.47e-45	trNK-2	4.77e-46
Vkorc1	3.52e-49	0.47699	0.596	0.166	5.51e-45	trNK-2	4.81e-46
Rpf2	3.88e-49	0.538074	0.717	0.235	6.08e-45	trNK-2	5.29e-46
Tma16	4.28e-49	0.603551	0.502	0.123	6.71e-45	trNK-2	5.84e-46
Nfu1	4.31e-49	0.462279	0.819	0.29	6.76e-45	trNK-2	5.87e-46
Cyp51	4.31e-49	0.54731	0.819	0.331	6.76e-45	trNK-2	5.87e-46
Pgk1	4.86e-49	0.731219	0.981	0.572	7.62e-45	trNK-2	6.61e-46
Anxa4	5.41e-49	0.458621	0.679	0.209	8.48e-45	trNK-2	7.35e-46
Tmem120b	5.42e-49	0.590387	0.404	0.085	8.5e-45	trNK-2	7.36e-46
Noa1	5.94e-49	0.532351	0.536	0.141	9.31e-45	trNK-2	8.06e-46
Wdr18	6.05e-49	0.581752	0.808	0.316	9.48e-45	trNK-2	8.2e-46
Degs1	6.81e-49	0.596728	0.966	0.461	1.07e-44	trNK-2	9.22e-46
Slc25a4	6.89e-49	0.664469	0.966	0.432	1.08e-44	trNK-2	9.32e-46
Rps19	8.81e-49	0.486951	1	0.868	1.38e-44	trNK-2	1.19e-45
Tmem238	9.28e-49	0.535969	0.528	0.138	1.45e-44	trNK-2	1.25e-45
Elac2	1.06e-48	0.53778	0.615	0.187	1.67e-44	trNK-2	1.43e-45
Slc25a19	1.07e-48	0.547685	0.581	0.171	1.69e-44	trNK-2	1.45e-45
Tspan4	1.29e-48	0.678923	0.562	0.152	2.02e-44	trNK-2	1.73e-45
Romo1	1.45e-48	0.50348	0.928	0.392	2.27e-44	trNK-2	1.94e-45
Mrto4	2.38e-48	0.609886	0.792	0.287	3.73e-44	trNK-2	3.19e-45
Mtap	2.84e-48	0.456196	0.63	0.186	4.45e-44	trNK-2	3.8e-45
Prmt3	2.98e-48	0.49467	0.698	0.231	4.67e-44	trNK-2	3.98e-45
Wdr75	3.22e-48	0.471796	0.717	0.241	5.05e-44	trNK-2	4.3e-45
Prmt5	3.26e-48	0.461725	0.8	0.284	5.12e-44	trNK-2	4.36e-45
Aimp2	4.25e-48	0.472754	0.747	0.246	6.67e-44	trNK-2	5.67e-45
Rab20	7.21e-48	0.470475	0.615	0.181	1.13e-43	trNK-2	9.59e-45
Snd1	7.63e-48	0.4725	0.962	0.48	1.2e-43	trNK-2	1.01e-44
Gpr183	8.49e-48	0.61446	0.555	0.161	1.33e-43	trNK-2	1.13e-44
Mvd	1.02e-47	0.72415	0.525	0.145	1.6e-43	trNK-2	1.35e-44
Sec61g	1.18e-47	0.584425	1	0.562	1.84e-43	trNK-2	1.55e-44
Eif2b3	1.75e-47	0.542177	0.525	0.14	2.75e-43	trNK-2	2.31e-44
Prdx3	1.77e-47	0.498113	0.894	0.353	2.77e-43	trNK-2	2.32e-44
Rars	1.92e-47	0.503904	0.83	0.321	3e-43	trNK-2	2.52e-44
Npm1	2.07e-47	0.608885	1	0.817	3.25e-43	trNK-2	2.72e-44
Gsto1	2.21e-47	0.559239	0.642	0.199	3.46e-43	trNK-2	2.89e-44
Ldha	2.48e-47	0.613627	1	0.87	3.89e-43	trNK-2	3.25e-44
Etfb	2.52e-47	0.653008	0.974	0.505	3.94e-43	trNK-2	3.29e-44
Rps12	3.77e-47	0.576643	0.996	0.762	5.91e-43	trNK-2	4.9e-44
Adap1	3.91e-47	0.41276	0.494	0.125	6.14e-43	trNK-2	5.08e-44
Rab27a	4.39e-47	0.492728	0.947	0.58	6.88e-43	trNK-2	5.69e-44
Pcbp1	4.52e-47	0.479078	0.94	0.41	7.09e-43	trNK-2	5.86e-44
Pus1	6.57e-47	0.492598	0.725	0.269	1.03e-42	trNK-2	8.49e-44
Gpx1	6.68e-47	0.655622	0.985	0.496	1.05e-42	trNK-2	8.62e-44
Hibadh	7.49e-47	0.466875	0.645	0.209	1.17e-42	trNK-2	9.66e-44
Lxn	1.01e-46	0.539859	0.66	0.209	1.58e-42	trNK-2	1.3e-43
Kars	1.06e-46	0.565458	0.985	0.495	1.66e-42	trNK-2	1.36e-43
Mrpl54	1.14e-46	0.54458	0.857	0.332	1.79e-42	trNK-2	1.47e-43
Ak2	1.28e-46	0.539104	0.894	0.364	2.01e-42	trNK-2	1.65e-43
Dusp12	1.29e-46	0.454874	0.487	0.123	2.02e-42	trNK-2	1.65e-43
Ppapdc1b	1.3e-46	0.614069	0.491	0.129	2.05e-42	trNK-2	1.67e-43
Odc1	1.65e-46	0.529133	0.811	0.336	2.59e-42	trNK-2	2.11e-43
Fdx1	2.28e-46	0.474042	0.608	0.178	3.57e-42	trNK-2	2.91e-43
Wdr55	2.81e-46	0.514781	0.596	0.177	4.41e-42	trNK-2	3.58e-43
Atpif1	3.61e-46	0.591311	0.894	0.366	5.65e-42	trNK-2	4.58e-43
0610007P14Rik	3.66e-46	0.452306	0.849	0.315	5.74e-42	trNK-2	4.64e-43
Exosc5	4.29e-46	0.423801	0.789	0.288	6.73e-42	trNK-2	5.43e-43
Vdac1	4.39e-46	0.427028	0.868	0.342	6.88e-42	trNK-2	5.55e-43
Gpr97	5.03e-46	0.642926	0.509	0.14	7.89e-42	trNK-2	6.36e-43
Exoc3l	5.25e-46	0.675331	0.268	0.037	8.23e-42	trNK-2	6.63e-43
Mnf1	8.24e-46	0.503161	0.932	0.388	1.29e-41	trNK-2	1.04e-42
Ndufab1	8.36e-46	0.529852	0.943	0.385	1.31e-41	trNK-2	1.05e-42
Osbpl1a	1.02e-45	0.652786	0.358	0.071	1.6e-41	trNK-2	1.28e-42
[truncated: 357 more rows]

## Sheet: Droplet-based NK data
Supplementary Data 3 - Marker genes for droplet-based scRNA-seq NK data, calculated using Mann-Whitney U test with Benjamini-Hochberg False Discovery Rate (FDR)
gene	p_val	avg_logFC	pct.1	pct.2	p_val_adj	cluster	FDR
Cmtm7	0	0.782507	0.942	0.577	0	trNK-3b	0
2810417H13Rik	0	0.658199	0.763	0.353	0	trNK-3b	0
Stmn1	0	0.657504	0.868	0.48	0	trNK-3b	0
Hmgb2	0	0.615519	0.941	0.789	0	trNK-3b	0
Tuba1b	0	0.61117	0.941	0.709	0	trNK-3b	0
Dut	0	0.54724	0.914	0.592	0	trNK-3b	0
Birc5	0	0.520654	0.615	0.268	0	trNK-3b	0
Hist1h2ap	0	0.515254	0.383	0.158	0	trNK-3b	0
Cks1b	0	0.505087	0.803	0.427	0	trNK-3b	0
Tubb5	0	0.484162	0.927	0.729	0	trNK-3b	0
Ran	0	0.476937	0.988	0.873	0	trNK-3b	0
2700094K13Rik	0	0.471432	0.927	0.635	0	trNK-3b	0
Gzma	0	0.432286	0.997	0.65	0	trNK-3b	0
Ranbp1	0	0.425417	0.965	0.765	0	trNK-3b	0
Dbi	0	0.425217	0.973	0.765	0	trNK-3b	0
Top2a	0	0.42065	0.518	0.269	0	trNK-3b	0
Rrm2	0	0.413001	0.543	0.228	0	trNK-3b	0
Hmgb1	0	0.40713	0.987	0.903	0	trNK-3b	0
Ube2c	1.83e-299	0.481893	0.468	0.227	2.79e-295	trNK-3b	3.65e-297
Emb	0	1.00641	0.557	0.285	0	mix-1	0
Cd7	0	0.727081	0.87	0.542	0	mix-1	0
Cd27	0	0.674362	0.471	0.199	0	mix-1	0
Ms4a4b	0	0.667119	0.953	0.739	0	mix-1	0
Klra4	0	0.639269	0.703	0.469	0	mix-1	0
Ltb	0	0.626151	0.44	0.191	0	mix-1	0
Xcl1	0	0.593142	0.949	0.679	0	mix-1	0
Cd2	0	0.588617	0.716	0.491	0	mix-1	0
Limd2	0	0.56574	0.8	0.637	0	mix-1	0
Gimap6	0	0.557684	0.873	0.818	0	mix-1	0
Btg1	0	0.513701	0.979	0.922	0	mix-1	0
Ctla2a	0	0.513319	0.983	0.9	0	mix-1	0
Shisa5	0	0.486447	0.99	0.957	0	mix-1	0
Gimap4	0	0.477781	0.916	0.803	0	mix-1	0
Vps37b	0	0.475803	0.979	0.951	0	mix-1	0
Tcf7	0	0.468116	0.29	0.086	0	mix-1	0
Rgs2	0	0.464649	0.958	0.917	0	mix-1	0
Pnrc1	0	0.447962	0.911	0.883	0	mix-1	0
Skap1	0	0.442469	0.815	0.712	0	mix-1	0
Klra7	6.42e-268	0.582358	0.748	0.616	9.77e-264	mix-1	1.18e-265
Fosl2	9.94e-255	0.445861	0.788	0.753	1.51e-250	mix-1	1.77e-252
Cd160	1.56e-252	0.505631	0.501	0.311	2.37e-248	mix-1	2.74e-250
Evl	3.06e-245	0.4191	0.77	0.721	4.65e-241	mix-1	5.26e-243
Nr4a2	8.44e-242	0.451449	0.835	0.798	1.28e-237	mix-1	1.44e-239
Klra8	9.06e-242	0.586187	0.316	0.14	1.38e-237	mix-1	1.54e-239
Epsti1	4.21e-227	0.40734	0.761	0.712	6.41e-223	mix-1	6.91e-225
P2ry10	2.09e-202	0.489385	0.642	0.576	3.18e-198	mix-1	3.18e-200
Gpr171	9.71e-178	0.409401	0.708	0.662	1.48e-173	mix-1	1.4e-175
Crem	8.16e-167	0.456262	0.787	0.782	1.24e-162	mix-1	1.12e-164
Klra9	6.93e-158	0.470627	0.471	0.32	1.05e-153	mix-1	9.14e-156
Socs3	1.67e-130	0.44258	0.356	0.239	2.55e-126	mix-1	2.08e-128
Cd28	4.31e-125	0.474484	0.485	0.398	6.57e-121	mix-1	5.26e-123
Gpr132	3.4e-118	0.414457	0.503	0.425	5.18e-114	mix-1	4.05e-116
Gzmg	0	2.79195	0.979	0.37	0	trNK-2	0
Gzmf	0	2.67594	1	0.586	0	trNK-2	0
Gzmd	0	2.43093	1	0.609	0	trNK-2	0
Gzme	0	2.2355	0.999	0.457	0	trNK-2	0
Ifitm1	0	1.43392	0.53	0.148	0	trNK-2	0
Ifitm2	0	1.26048	0.919	0.384	0	trNK-2	0
Mt1	0	1.23578	0.84	0.289	0	trNK-2	0
AA467197	0	0.974902	0.98	0.575	0	trNK-2	0
Mt2	0	0.971846	0.59	0.114	0	trNK-2	0
Gzmc	0	0.909269	1	0.861	0	trNK-2	0
Spp1	0	0.907593	0.998	0.786	0	trNK-2	0
Cd55	0	0.808969	0.913	0.369	0	trNK-2	0
Ctsg	0	0.802572	0.329	0.017	0	trNK-2	0
Tmsb15a	0	0.800711	0.827	0.337	0	trNK-2	0
Plac8	0	0.727348	0.808	0.47	0	trNK-2	0
Calr	0	0.718387	0.996	0.879	0	trNK-2	0
Pdia6	0	0.66629	0.977	0.726	0	trNK-2	0
Ftl1	0	0.661409	0.999	0.984	0	trNK-2	0
Hsp90b1	0	0.64877	0.99	0.833	0	trNK-2	0
Sdf2l1	0	0.642226	0.967	0.691	0	trNK-2	0
Manf	0	0.596677	0.973	0.772	0	trNK-2	0
Avil	0	0.594426	0.763	0.17	0	trNK-2	0
Gadd45g	0	0.588764	0.858	0.408	0	trNK-2	0
Cmtm7	0	0.544115	0.949	0.587	0	trNK-2	0
Myo10	0	0.515238	0.833	0.239	0	trNK-2	0
Tnfrsf9	0	0.510241	0.992	0.797	0	trNK-2	0
Sec61b	0	0.506273	0.99	0.885	0	trNK-2	0
Klrg1	0	0.499595	0.975	0.616	0	trNK-2	0
Lgals3	0	0.497411	0.947	0.597	0	trNK-2	0
P4hb	0	0.492231	0.955	0.619	0	trNK-2	0
Creld2	0	0.487112	0.867	0.45	0	trNK-2	0
Mif	0	0.480653	0.986	0.803	0	trNK-2	0
Hspa5	0	0.470179	0.989	0.87	0	trNK-2	0
Thy1	0	0.464095	0.984	0.739	0	trNK-2	0
Zbtb32	0	0.454396	0.7	0.158	0	trNK-2	0
Fcrl6	0	0.437709	0.665	0.187	0	trNK-2	0
Vimp	0	0.435504	0.949	0.643	0	trNK-2	0
Gpr87	0	0.427104	0.529	0.041	0	trNK-2	0
Ifitm3	2.98e-300	0.508208	0.438	0.189	4.54e-296	trNK-2	5.96e-298
Cd7	0	1.20956	0.91	0.543	0	trNK-1	0
Cd3g	0	1.1486	0.336	0.097	0	trNK-1	0
S100a4	0	1.07242	0.959	0.707	0	trNK-1	0
Ccl4	0	1.04254	0.815	0.378	0	trNK-1	0
Pdcd1	0	0.961758	0.377	0.091	0	trNK-1	0
Fgl2	0	0.8222	0.808	0.502	0	trNK-1	0
Klra5	0	0.803108	0.661	0.428	0	trNK-1	0
Cxcr6	0	0.786866	0.253	0.028	0	trNK-1	0
Ltb	0	0.692386	0.443	0.196	0	trNK-1	0
S100a6	0	0.656878	0.993	0.929	0	trNK-1	0
Il21r	0	0.654604	0.737	0.477	0	trNK-1	0
Rgs1	0	0.649613	0.963	0.904	0	trNK-1	0
Rgs2	0	0.63799	0.968	0.917	0	trNK-1	0
Xcl1	0	0.597788	0.92	0.69	0	trNK-1	0
Ctsw	0	0.580184	0.984	0.937	0	trNK-1	0
Gimap3	0	0.547619	0.733	0.499	0	trNK-1	0
Gimap4	0	0.514716	0.935	0.802	0	trNK-1	0
Ntan1	0	0.510973	0.734	0.629	0	trNK-1	0
H2-K1	0	0.407076	0.999	0.995	0	trNK-1	0
S100a11	0	0.406124	0.974	0.923	0	trNK-1	0
H2-Q7	1.15e-296	0.440622	0.934	0.828	1.75e-292	trNK-1	2.24e-294
Tnfrsf18	3.83e-282	0.494006	0.747	0.625	5.83e-278	trNK-1	7.24e-280
Stk17b	1.56e-279	0.411437	0.813	0.743	2.38e-275	trNK-1	2.91e-277
Vim	1.06e-252	0.45233	0.863	0.733	1.62e-248	trNK-1	1.88e-250
Mxd4	2.43e-248	0.479915	0.65	0.497	3.7e-244	trNK-1	4.22e-246
Osgin1	8.78e-238	0.552468	0.414	0.229	1.34e-233	trNK-1	1.48e-235
Gng2	1.22e-227	0.409025	0.734	0.677	1.86e-223	trNK-1	2.01e-225
Itgax	1.52e-206	0.423948	0.482	0.301	2.32e-202	trNK-1	2.36e-204
Gzmb	1.88e-206	0.414211	0.984	0.94	2.87e-202	trNK-1	2.9e-204
Dusp1	2.09e-175	0.442283	0.648	0.524	3.19e-171	trNK-1	2.97e-173
Itm2c	7.1e-172	0.410965	0.602	0.497	1.08e-167	trNK-1	1e-169
Serpina3g	1.01e-106	0.412615	0.625	0.558	1.54e-102	trNK-1	1.13e-104
Isg15	7.56e-99	0.572145	0.374	0.258	1.15e-94	trNK-1	8.32e-97
Ccl5	0	2.75354	0.999	0.602	0	cNK-1	0
Klf2	0	2.32301	0.768	0.168	0	cNK-1	0
Cma1	0	2.16816	0.606	0.027	0	cNK-1	0
Gzma	0	1.95177	1	0.672	0	cNK-1	0
Ly6c2	0	1.91439	0.413	0.095	0	cNK-1	0
Ccl3	0	1.64987	0.327	0.087	0	cNK-1	0
Ccl4	0	1.50401	0.656	0.408	0	cNK-1	0
Emp3	0	1.48508	0.736	0.415	0	cNK-1	0
Cd9	0	1.40895	0.59	0.257	0	cNK-1	0
Btg1	0	1.3364	0.96	0.927	0	cNK-1	0
Malat1	0	1.33575	1	0.995	0	cNK-1	0
Klra4	0	1.2423	0.656	0.485	0	cNK-1	0
Ccnd2	0	1.22228	0.699	0.539	0	cNK-1	0
Ifngr1	0	1.17254	0.93	0.936	0	cNK-1	0
Nkg7	0	1.07873	0.999	0.993	0	cNK-1	0
Rap1b	0	1.07144	0.791	0.83	0	cNK-1	0
Sgk1	0	1.04998	0.254	0.021	0	cNK-1	0
Irf8	0	1.03537	0.984	0.974	0	cNK-1	0
Gm26740	0	1.01428	0.288	0.012	0	cNK-1	0
AW112010	0	0.999754	0.999	0.996	0	cNK-1	0
Sell	0	0.997319	0.382	0.128	0	cNK-1	0
Ier2	0	0.946457	0.792	0.881	0	cNK-1	0
As3mt	0	0.871212	0.25	0.008	0	cNK-1	0
Rasgrp2	0	0.866952	0.253	0.05	0	cNK-1	0
Vps37b	0	0.823789	0.921	0.96	0	cNK-1	0
Ptprc	0	0.81682	0.862	0.945	0	cNK-1	0
Il18rap	0	0.812192	0.252	0.046	0	cNK-1	0
Cd53	0	0.811752	0.792	0.889	0	cNK-1	0
Junb	0	0.758025	0.921	0.97	0	cNK-1	0
Ms4a4b	0	0.751178	0.843	0.763	0	cNK-1	0
Serpinb9	0	0.737278	0.813	0.918	0	cNK-1	0
H3f3b	0	0.677266	0.992	0.996	0	cNK-1	0
Calm2	0	0.639539	0.84	0.931	0	cNK-1	0
Laptm5	0	0.610562	0.88	0.967	0	cNK-1	0
Ubb	0	0.522712	0.996	0.996	0	cNK-1	0
H2afz	0	0.508148	0.957	0.959	0	cNK-1	0
Ddx5	0	0.504548	0.863	0.97	0	cNK-1	0
H2-D1	0	0.503416	0.997	0.997	0	cNK-1	0
Fxyd5	0	0.471722	0.931	0.986	0	cNK-1	0
H2-K1	0	0.424209	0.992	0.996	0	cNK-1	0
Selplg	5.21e-305	0.55854	0.838	0.96	7.93e-301	cNK-1	1.05e-302
Ubald2	5.51e-298	0.732196	0.762	0.902	8.4e-294	cNK-1	1.09e-295
Itm2b	4.56e-297	0.436246	0.925	0.976	6.95e-293	cNK-1	8.94e-295
Klre1	1.39e-294	0.528699	0.85	0.941	2.11e-290	cNK-1	2.69e-292
Itgb2	3.72e-289	1.05889	0.631	0.647	5.67e-285	cNK-1	7.15e-287
Klrb1c	1.17e-279	1.023	0.628	0.602	1.78e-275	cNK-1	2.18e-277
Ubc	4.88e-265	0.522276	0.856	0.965	7.43e-261	cNK-1	8.88e-263
Rbm39	3.48e-263	0.44246	0.848	0.972	5.3e-259	cNK-1	6.31e-261
Pik3r1	7.26e-263	0.939651	0.665	0.755	1.11e-258	cNK-1	1.31e-260
Id2	2.84e-247	0.745538	0.778	0.878	4.33e-243	cNK-1	4.92e-245
Hcst	1.2e-236	0.791553	0.707	0.851	1.83e-232	cNK-1	2.02e-234
Adgre5	1.49e-232	0.8908	0.383	0.206	2.27e-228	cNK-1	2.47e-230
Ywhaq	2.84e-224	0.704789	0.69	0.846	4.33e-220	cNK-1	4.57e-222
Pnrc1	5.08e-223	0.644675	0.737	0.908	7.74e-219	cNK-1	8.13e-221
H2-Q7	6.34e-221	0.534322	0.814	0.847	9.65e-217	cNK-1	1e-218
Klrk1	4.77e-206	0.530058	0.779	0.928	7.27e-202	cNK-1	7.3e-204
Rhoa	3.89e-198	0.499473	0.753	0.922	5.92e-194	cNK-1	5.87e-196
Zeb2	4.15e-192	0.839341	0.23	0.089	6.32e-188	cNK-1	6.18e-190
Dhrs3	9.42e-191	0.731894	0.235	0.092	1.43e-186	cNK-1	1.39e-188
2001-09-01	3.64e-182	0.568727	0.715	0.885	5.54e-178	cNK-1	5.31e-180
Klrb1a	7.86e-177	0.926291	0.367	0.225	1.2e-172	cNK-1	1.12e-174
Srsf5	1.54e-171	0.503166	0.722	0.923	2.35e-167	cNK-1	2.16e-169
Ncr1	4.08e-166	0.617977	0.714	0.874	6.22e-162	cNK-1	5.55e-164
Jund	2.42e-152	0.516593	0.781	0.943	3.69e-148	cNK-1	3.15e-150
Itgb7	2.76e-152	0.891919	0.411	0.297	4.21e-148	cNK-1	3.57e-150
Itga4	2.47e-134	0.994174	0.386	0.291	3.75e-130	cNK-1	3.08e-132
Jak1	3.73e-129	0.699616	0.631	0.836	5.68e-125	cNK-1	4.58e-127
Hmha1	5.09e-117	0.808903	0.575	0.693	7.75e-113	cNK-1	6.01e-115
Btg2	2.66e-116	0.509473	0.732	0.935	4.05e-112	cNK-1	3.11e-114
Klra9	9.78e-115	0.903312	0.419	0.334	1.49e-110	cNK-1	1.13e-112
Hsd11b1	1.06e-113	0.868743	0.448	0.411	1.61e-109	cNK-1	1.21e-111
Tsc22d3	4.35e-110	0.904503	0.452	0.408	6.62e-106	cNK-1	4.96e-108
Borcs7	7.13e-109	0.949241	0.337	0.246	1.09e-104	cNK-1	8.05e-107
Cd2	6.82e-100	0.758817	0.517	0.528	1.04e-95	cNK-1	7.57e-98
Anxa2	1.74e-95	0.416908	0.736	0.917	2.65e-91	cNK-1	1.89e-93
Tpm4	6.35e-92	0.58526	0.62	0.799	9.67e-88	cNK-1	6.79e-90
Bcl2	7.21e-86	0.708433	0.627	0.814	1.1e-81	cNK-1	7.57e-84
Adora2a	5.35e-82	0.757107	0.291	0.204	8.14e-78	cNK-1	5.56e-80
Gadd45b	2.41e-66	0.419847	0.162	0.354	3.67e-62	cNK-1	2.46e-64
Crem	2.29e-60	0.61405	0.608	0.807	3.49e-56	cNK-1	2.31e-58
Cirbp	1.01e-58	0.790125	0.485	0.574	1.54e-54	cNK-1	1.01e-56
Serpinb6b	2e-58	0.640401	0.586	0.768	3.05e-54	cNK-1	1.98e-56
Neat1	1.26e-56	0.882891	0.388	0.388	1.92e-52	cNK-1	1.24e-54
Ets1	2.28e-56	0.789549	0.468	0.543	3.47e-52	cNK-1	2.21e-54
Vgll4	4.12e-51	0.527598	0.611	0.861	6.27e-47	cNK-1	3.96e-49
Dusp2	2.22e-50	0.62015	0.613	0.821	3.37e-46	cNK-1	2.1e-48
Gimap6	2.22e-47	0.555045	0.613	0.856	3.37e-43	cNK-1	2.08e-45
Txk	2.06e-45	0.430309	0.632	0.899	3.14e-41	cNK-1	1.92e-43
S1pr4	1.12e-42	0.839718	0.364	0.371	1.7e-38	cNK-1	1.03e-40
Sytl3	4.23e-40	0.810822	0.366	0.381	6.43e-36	cNK-1	3.85e-38
Mxd1	6.17e-40	0.67376	0.295	0.257	9.39e-36	cNK-1	5.55e-38
Plek	1.06e-38	0.741286	0.488	0.64	1.62e-34	cNK-1	9.46e-37
Cytip	6.71e-35	0.692106	0.499	0.68	1.02e-30	cNK-1	5.91e-33
Fasl	6.91e-35	0.75004	0.473	0.606	1.05e-30	cNK-1	6.01e-33
Arhgap31	2.88e-33	0.616877	0.231	0.186	4.38e-29	cNK-1	2.47e-31
Pim1	5.62e-33	0.778419	0.519	0.683	8.56e-29	cNK-1	4.78e-31
Kcnab2	2.1e-31	0.415298	0.22	0.41	3.2e-27	cNK-1	1.76e-29
Prex1	9.23e-31	0.695617	0.313	0.304	1.41e-26	cNK-1	7.66e-29
Sike1	2.01e-30	0.416656	0.192	0.355	3.06e-26	cNK-1	1.65e-28
Klhdc2	3.8e-30	0.410785	0.242	0.448	5.79e-26	cNK-1	3.08e-28
Ikzf1	1.78e-29	0.411676	0.22	0.403	2.71e-25	cNK-1	1.42e-27
Ccnd3	5.98e-29	0.735391	0.474	0.637	9.1e-25	cNK-1	4.72e-27
Map1lc3b	1.48e-28	0.419977	0.587	0.876	2.25e-24	cNK-1	1.15e-26
Dusp1	1.19e-27	0.698347	0.453	0.554	1.81e-23	cNK-1	9.18e-26
Atp1b1	4.02e-27	0.741386	0.408	0.498	6.12e-23	cNK-1	3.06e-25
Zcchc11	5.83e-26	0.412245	0.242	0.433	8.88e-22	cNK-1	4.37e-24
Coq10b	1.33e-25	0.421899	0.285	0.515	2.02e-21	cNK-1	9.84e-24
Satb1	1.54e-25	0.712229	0.416	0.503	2.35e-21	cNK-1	1.13e-23
Jakmip1	2.3e-25	0.617434	0.301	0.293	3.51e-21	cNK-1	1.66e-23
Gsap	4.72e-25	0.601563	0.211	0.177	7.19e-21	cNK-1	3.35e-23
Tbx21	1.71e-24	0.420444	0.312	0.569	2.61e-20	cNK-1	1.2e-22
Prkca	5.53e-24	0.641862	0.264	0.245	8.42e-20	cNK-1	3.82e-22
Rnf125	5.71e-24	0.409958	0.253	0.449	8.7e-20	cNK-1	3.88e-22
Pfkp	1e-23	0.443455	0.265	0.478	1.53e-19	cNK-1	6.71e-22
Itgal	1.07e-23	0.412641	0.346	0.644	1.64e-19	cNK-1	7.09e-22
Ier5	1.56e-22	0.683843	0.479	0.646	2.38e-18	cNK-1	1.01e-20
Limd2	5.56e-21	0.468934	0.521	0.683	8.47e-17	cNK-1	3.56e-19
Atp2b1	1.91e-19	0.448645	0.298	0.526	2.91e-15	cNK-1	1.2e-17
Tmem50a	2.04e-19	0.455272	0.55	0.836	3.1e-15	cNK-1	1.26e-17
Zmiz1	9.7e-19	0.465409	0.223	0.382	1.48e-14	cNK-1	5.92e-17
Foxp1	1.72e-18	0.422775	0.246	0.42	2.62e-14	cNK-1	1.03e-16
Klf13	1.85e-18	0.690888	0.378	0.45	2.82e-14	cNK-1	1.09e-16
Cd37	1.55e-17	0.514236	0.519	0.762	2.35e-13	cNK-1	8.97e-16
Lrmp	1.83e-17	0.408672	0.245	0.413	2.79e-13	cNK-1	1.04e-15
1700025G04Rik	3.43e-17	0.47268	0.288	0.502	5.23e-13	cNK-1	1.92e-15
Camk2n1	8.37e-17	0.462746	0.221	0.367	1.27e-12	cNK-1	4.6e-15
Spn	8.37e-17	0.739305	0.425	0.575	1.27e-12	cNK-1	4.6e-15
Lamb3	9.48e-17	0.457172	0.311	0.543	1.44e-12	cNK-1	5.02e-15
Il2rg	1.23e-16	0.410416	0.568	0.859	1.87e-12	cNK-1	6.39e-15
Mkrn1	1.26e-15	0.454836	0.357	0.647	1.92e-11	cNK-1	6.43e-14
Ypel3	4.63e-15	0.608829	0.338	0.375	7.06e-11	cNK-1	2.32e-13
Ptpn1	4.75e-15	0.435256	0.357	0.641	7.24e-11	cNK-1	2.33e-13
Tpst2	2.31e-14	0.455196	0.301	0.515	3.52e-10	cNK-1	1.11e-12
Samsn1	2.42e-14	0.738805	0.448	0.619	3.69e-10	cNK-1	1.14e-12
Cd247	3.65e-14	0.471147	0.293	0.503	5.55e-10	cNK-1	1.68e-12
Arl6ip5	5.2e-14	0.49855	0.521	0.798	7.91e-10	cNK-1	2.34e-12
Stk24	6.09e-14	0.461578	0.357	0.641	9.27e-10	cNK-1	2.68e-12
Nr4a1	9.03e-14	0.490667	0.364	0.632	1.37e-09	cNK-1	3.88e-12
Sdcbp	1.33e-13	0.545898	0.496	0.756	2.02e-09	cNK-1	5.58e-12
Apbb1ip	2.66e-13	0.526422	0.289	0.493	4.04e-09	cNK-1	1.09e-11
Tnfaip3	3.11e-13	0.465416	0.323	0.55	4.74e-09	cNK-1	1.25e-11
Fam107b	1.51e-12	0.422898	0.392	0.703	2.3e-08	cNK-1	5.88e-11
Dusp5	4.31e-12	0.465734	0.546	0.83	6.56e-08	cNK-1	1.64e-10
Ppig	4.22e-11	0.554428	0.509	0.783	6.43e-07	cNK-1	1.56e-09
Sec62	4.5e-11	0.407329	0.402	0.73	6.85e-07	cNK-1	1.62e-09
Arf4	8.68e-11	0.435267	0.525	0.813	1.32e-06	cNK-1	3.04e-09
Tmem243	1.04e-10	0.441195	0.234	0.371	1.59e-06	cNK-1	3.54e-09
Mxd4	3.21e-10	0.410181	0.332	0.545	4.89e-06	cNK-1	1.06e-08
Nfkbia	3.29e-10	0.574424	0.554	0.746	5.02e-06	cNK-1	1.06e-08
Tgif1	5.51e-10	0.473604	0.31	0.509	8.39e-06	cNK-1	1.71e-08
Gpr171	9.3e-10	0.568881	0.484	0.695	1.42e-05	cNK-1	2.79e-08
Bin2	1.14e-09	0.693081	0.405	0.554	1.73e-05	cNK-1	3.3e-08
Cyth4	4.49e-09	0.457068	0.254	0.4	6.83e-05	cNK-1	1.26e-07
Irf1	1.33e-08	0.476415	0.246	0.381	0.000202797	cNK-1	3.6e-07
Ogt	1.41e-08	0.443412	0.364	0.616	0.000215204	cNK-1	3.67e-07
Gimap1	1.93e-08	0.571191	0.492	0.755	0.000294537	cNK-1	4.84e-07
Syf2	1.98e-08	0.450468	0.39	0.69	0.000301922	cNK-1	4.84e-07
Ankrd44	2.11e-08	0.477042	0.354	0.596	0.00032067	cNK-1	4.84e-07
Gimap5	4.65e-08	0.6209	0.469	0.689	0.000707635	cNK-1	1.02e-06
Anxa6	7.06e-08	0.478605	0.493	0.757	0.00107573	cNK-1	1.48e-06
Myl12b	1.17e-07	0.410077	0.526	0.833	0.0017861	cNK-1	2.35e-06
Tprgl	3.64e-07	0.457934	0.39	0.674	0.00554359	cNK-1	6.92e-06
Rnf157	1.12e-06	0.427188	0.187	0.273	0.0171241	cNK-1	2.02e-05
Klra1	1.43e-06	0.437602	0.331	0.526	0.0217287	cNK-1	2.43e-05
Dcxr	3.12e-06	0.441086	0.189	0.276	0.0475396	cNK-1	5e-05
Agpat3	4e-06	0.444667	0.239	0.358	0.0608654	cNK-1	6e-05
Ppp1r12a	9.35e-06	0.504019	0.321	0.512	0.142372	cNK-1	0.0001309
Hist1h1c	8.37e-05	0.675243	0.237	0.343	1	cNK-1	0.00108793
Samhd1	0.000217148	0.413792	0.187	0.259	1	cNK-1	0.00260578
Kras	0.000497363	0.573055	0.345	0.558	1	cNK-1	0.005471
Ugcg	0.000515952	0.521615	0.475	0.742	1	cNK-1	0.005471
Fyn	0.000556169	0.640812	0.334	0.44	1	cNK-1	0.005471
H2-Q4	0.0011183	0.42824	0.356	0.55	1	cNK-1	0.00894636
Dock2	0.00123516	0.527293	0.343	0.545	1	cNK-1	0.00894636
Tecpr1	0.00126586	0.536711	0.268	0.315	1	cNK-1	0.00894636
Eomes	0.00229782	0.64254	0.405	0.593	1	cNK-1	0.0114891
AB124611	0.004179	0.409669	0.227	0.315	1	cNK-1	0.016716
Lat	0.0049348	0.425948	0.205	0.279	1	cNK-1	0.016716
Gmfg	0.0050018	0.453358	0.447	0.653	1	cNK-1	0.016716
Klf6	0.00943468	0.563684	0.358	0.556	1	cNK-1	0.016716
Stmn1	0	1.24108	0.974	0.498	0	trNK-3a	0
2810417H13Rik	0	1.19544	0.922	0.366	0	trNK-3a	0
Hist1h2ap	0	1.17317	0.58	0.152	0	trNK-3a	0
Hmgb2	0	1.15467	0.98	0.797	0	trNK-3a	0
Tubb5	0	1.08915	0.973	0.74	0	trNK-3a	0
Tuba1b	0	1.02065	0.978	0.723	0	trNK-3a	0
Ube2c	0	1.01222	0.617	0.228	0	trNK-3a	0
Birc5	0	0.987026	0.797	0.274	0	trNK-3a	0
Top2a	0	0.94617	0.711	0.266	0	trNK-3a	0
Rrm2	0	0.85982	0.727	0.23	0	trNK-3a	0
Cks1b	0	0.753078	0.906	0.444	0	trNK-3a	0
H2afx	0	0.747255	0.797	0.451	0	trNK-3a	0
Hmgn2	0	0.733866	0.927	0.549	0	trNK-3a	0
Cdk1	0	0.721753	0.67	0.205	0	trNK-3a	0
Cdca8	0	0.692255	0.692	0.209	0	trNK-3a	0
Spc24	0	0.682936	0.791	0.276	0	trNK-3a	0
Mki67	0	0.682796	0.631	0.18	0	trNK-3a	0
Dut	0	0.674806	0.946	0.614	0	trNK-3a	0
Smc2	0	0.661465	0.767	0.317	0	trNK-3a	0
Asf1b	0	0.659755	0.727	0.226	0	trNK-3a	0
Smc4	0	0.658847	0.839	0.524	0	trNK-3a	0
Ccna2	0	0.6472	0.624	0.161	0	trNK-3a	0
Ccnb2	0	0.646183	0.64	0.228	0	trNK-3a	0
Cks2	0	0.634442	0.837	0.467	0	trNK-3a	0
Tk1	0	0.628581	0.775	0.286	0	trNK-3a	0
Hmgb1	0	0.626816	0.987	0.91	0	trNK-3a	0
Tyms	0	0.621563	0.778	0.365	0	trNK-3a	0
Tubb4b	0	0.604408	0.885	0.657	0	trNK-3a	0
Ube2s	0	0.59873	0.974	0.803	0	trNK-3a	0
Nusap1	0	0.595015	0.496	0.101	0	trNK-3a	0
Cdca3	0	0.593935	0.646	0.222	0	trNK-3a	0
Tmpo	0	0.583931	0.829	0.409	0	trNK-3a	0
H2afv	0	0.572249	0.927	0.672	0	trNK-3a	0
Lmnb1	0	0.571958	0.828	0.387	0	trNK-3a	0
Dek	0	0.571678	0.942	0.666	0	trNK-3a	0
Gmnn	0	0.548729	0.787	0.357	0	trNK-3a	0
Cenpf	0	0.538484	0.438	0.109	0	trNK-3a	0
Ptma	0	0.535508	0.998	0.994	0	trNK-3a	0
2700094K13Rik	0	0.533451	0.948	0.656	0	trNK-3a	0
Ran	0	0.528015	0.989	0.882	0	trNK-3a	0
Pmf1	0	0.520438	0.832	0.42	0	trNK-3a	0
Rrm1	0	0.485598	0.726	0.283	0	trNK-3a	0
H2afz	0	0.485286	0.991	0.955	0	trNK-3a	0
Ranbp1	0	0.485068	0.971	0.78	0	trNK-3a	0
Mcm5	0	0.471267	0.776	0.35	0	trNK-3a	0
Lig1	0	0.469014	0.786	0.425	0	trNK-3a	0
Tagln2	0	0.463807	0.977	0.889	0	trNK-3a	0
Mcm7	0	0.458883	0.703	0.298	0	trNK-3a	0
Hist1h1b	0	0.454665	0.412	0.09	0	trNK-3a	0
Tipin	0	0.451028	0.779	0.396	0	trNK-3a	0
Anp32b	0	0.449604	0.983	0.869	0	trNK-3a	0
Pcna	0	0.448081	0.765	0.439	0	trNK-3a	0
Dnajc9	0	0.445284	0.843	0.491	0	trNK-3a	0
Txn1	0	0.440343	0.987	0.889	0	trNK-3a	0
Slbp	0	0.440036	0.891	0.632	0	trNK-3a	0
Cdc20	0	0.434696	0.441	0.129	0	trNK-3a	0
Ezh2	0	0.432398	0.696	0.316	0	trNK-3a	0
Racgap1	0	0.431608	0.58	0.19	0	trNK-3a	0
Anp32e	0	0.427972	0.86	0.534	0	trNK-3a	0
Nucks1	0	0.426609	0.903	0.594	0	trNK-3a	0
Tpx2	0	0.425294	0.498	0.128	0	trNK-3a	0
Mrpl18	0	0.416704	0.912	0.611	0	trNK-3a	0
Lsm2	0	0.413585	0.864	0.532	0	trNK-3a	0
Cmc2	0	0.413519	0.805	0.464	0	trNK-3a	0
Ppia	0	0.410431	1	0.997	0	trNK-3a	0
Cenpm	0	0.405867	0.653	0.247	0	trNK-3a	0
Mcm3	0	0.405529	0.723	0.334	0	trNK-3a	0
Cenpa	7.39e-211	0.48151	0.785	0.552	1.13e-206	trNK-3a	1.15e-208
Ccl1	0	2.12599	0.432	0.084	0	trNK-5	0
Gzmc	0	1.0216	0.996	0.87	0	trNK-5	0
Pglyrp1	0	0.780502	0.983	0.799	0	trNK-5	0
Traf1	0	0.506489	0.927	0.628	0	trNK-5	0
Cd83	0	0.491065	0.333	0.054	0	trNK-5	0
Pxdc1	0	0.486004	0.578	0.174	0	trNK-5	0
Mif	0	0.466146	0.975	0.815	0	trNK-5	0
Lilrb4a	0	0.43966	0.754	0.36	0	trNK-5	0
Nrgn	0	0.436489	0.479	0.171	0	trNK-5	0
Gzme	0	0.433932	0.863	0.505	0	trNK-5	0
Gadd45b	2.35e-298	0.438981	0.625	0.298	3.58e-294	trNK-5	4.66e-296
Bcl2a1b	8.34e-285	0.479788	0.694	0.369	1.27e-280	trNK-5	1.59e-282
Cd74	2.21e-282	0.609413	0.41	0.159	3.37e-278	trNK-5	4.21e-280
Crtam	1.55e-265	0.552376	0.357	0.126	2.36e-261	trNK-5	2.83e-263
Tnni1	6.04e-234	0.482626	0.315	0.11	9.19e-230	trNK-5	1.01e-231
Tnfrsf9	5.52e-221	0.436221	0.978	0.81	8.41e-217	trNK-5	8.78e-219
Cd82	8.25e-214	0.441501	0.877	0.683	1.26e-209	trNK-5	1.3e-211
Gzmf	0	1.68632	1	0.635	0	trNK-4	0
Gzmc	0	1.02969	1	0.878	0	trNK-4	0
Lgals3	0	0.985276	0.977	0.637	0	trNK-4	0
Pdcd1	0	0.853271	0.527	0.114	0	trNK-4	0
AA467197	6.51e-290	0.898739	0.956	0.624	9.91e-286	trNK-4	1.26e-287
Cst7	1.31e-281	0.686929	0.993	0.851	1.99e-277	trNK-4	2.46e-279
S100a6	1.31e-271	0.663728	0.997	0.935	2e-267	trNK-4	2.42e-269
Rhoc	1.12e-258	0.576882	0.853	0.466	1.71e-254	trNK-4	2.01e-256
S100a4	1.95e-250	0.7347	0.987	0.731	2.97e-246	trNK-4	3.41e-248
Capg	5.49e-226	0.554617	0.979	0.747	8.36e-222	trNK-4	8.95e-224
S100a11	3.79e-225	0.510152	0.992	0.928	5.78e-221	trNK-4	6.14e-223
Klra5	3.51e-196	0.720274	0.809	0.446	5.34e-192	trNK-4	5.26e-194
Khdc1a	8.33e-188	0.983519	0.568	0.236	1.27e-183	trNK-4	1.22e-185
Glrx	4.97e-181	0.502933	0.931	0.665	7.57e-177	trNK-4	7.21e-179
Ctla2a	1.85e-171	0.45706	0.997	0.91	2.82e-167	trNK-4	2.58e-169
Gzmb	1.99e-171	0.654474	1	0.944	3.03e-167	trNK-4	2.74e-169
Khdc1c	1.47e-165	0.476027	0.38	0.118	2.23e-161	trNK-4	1.98e-163
Lilrb4a	3.22e-163	0.540158	0.702	0.387	4.91e-159	trNK-4	4.32e-161
Gzme	6.57e-159	0.690401	0.856	0.527	1e-154	trNK-4	8.74e-157
Gzmd	1.86e-154	0.58575	0.921	0.658	2.83e-150	trNK-4	2.44e-152
Spp1	1.3e-150	0.648673	0.992	0.812	1.98e-146	trNK-4	1.66e-148
Pglyrp1	8.6e-147	0.566113	0.982	0.81	1.31e-142	trNK-4	1.09e-144
Gzmg	3.59e-145	0.656696	0.764	0.451	5.46e-141	trNK-4	4.52e-143
Tnfrsf9	6.66e-123	0.429296	0.981	0.821	1.01e-118	trNK-4	8.06e-121
Khdc1b	4.99e-120	0.514632	0.228	0.06	7.59e-116	trNK-4	5.99e-118
Mt2	3.58e-94	0.531886	0.401	0.178	5.45e-90	trNK-4	3.87e-92
Sult2b1	1.36e-89	0.435748	0.683	0.447	2.08e-85	trNK-4	1.44e-87
Mt1	6.24e-80	0.70847	0.603	0.364	9.5e-76	trNK-4	6.43e-78
