# Supplementary material for: Mouse fetal growth restriction through parental and fetal immune gene variation and intercellular communications cascade
Source: Nat Commun. 2022 Jul 29;13:4398. doi: 10.1038/s41467-022-32171-w (PMC9338297; doi:10.1038/s41467-022-32171-w)
Supplement: Supplementary file 7 — Supplementary Dataset 4 [file 41467_2022_32171_MOESM7_ESM.xlsx]

## Sheet: Topic Modelling - top 50 genes 
Supplementary Data 4 - Topic modelling top 50 genes from each topic
	topic_1	topic_2	topic_3	topic_4	topic_5	topic_6	topic_7	topic_8	topic_9	topic_10	topic_11	topic_12	topic_13	topic_14	topic_15	topic_16
1	Rps11	2810417H13Rik	Xcl1	Rpl41	Ccl5	Xcl1	Npm1	Malat1	Hist1h2ap	Klra7	Gzmb	Gzmc	Actb	Gzma	Gzmf	Gzmd
2	Rpl32	Cks1b	Vim	S100a6	Ccl4	Ccl1	Hspa8	Xist	Hmgb2	B2m	Spp1	Gzmd	Cbx3	Ifitm1	Gzmc	Gzmg
3	Rps18	Ccnb2	Rps29	mt-Nd1	Malat1	Ccl4	Actb	Rps27	Ccna2	Ms4a4b	Fcer1g	Gzmb	Gnb1	Lgals1	Gzmg	Gzme
4	Eef1a1	Spp1	S100a6	Tmsb4x	Ly6c2	Gadd45b	Ncl	Actb	2810417H13Rik	S100a10	S100a6	Rwdd1	Lgals1	Actb	Gzmd	Ctsg
5	Rps15a	Rplp1	Sh3bgrl3	mt-Nd2	Ccl3	Rps15a	Hspd1	Rbm39	Stmn1	Emb	mt-Atp6	Pglyrp1	Slc39a1	Gzmk	Spp1	Ftl1
6	Rpl27a	Rps15a	Cd52	mt-Nd4	Gm26740	Cd7	Tuba1b	Vps37b	Nusap1	Spp1	Rpl7	Ccl1	Rpgrip1	Arsb	Rpl41	Mt1
7	Rpl13a	Rps7	Crip1	mt-Cytb	Klf2	Rel	Pa2g4	Btg2	Birc5	AW112010	Hilpda	Edf1	Actr2	Itgb7	mt-Atp6	Ifitm1
8	Rpl10	Rpl13	Cd7	Pfn1	Gzmb	Nfkbia	Hsp90aa1	Txk	Ube2c	Klrd1	mt-Co3	Gapdh	Rps20	Tmsb4x	Mt2	Calr
9	Rpl39	AW112010	Efhd2	Actb	Cma1	Eef1a1	Ung	Pnrc1	Hmmr	H2-D1	Gadd45g	Rps17	Lrrc58	Rpl35a	Rpl10	Mt2
10	Rpl18a	Ifitm2	Cxcr3	Rps8	Emp3	Rpl39	Nhp2l1	Vgll4	Tubb5	Ccr2	Tmsb4x	Rpl41	Rps18	Rplp0	mt-Co3	Gpr87
11	Rpl17	Cdca3	Junb	H2-K1	Ms4a4b	Ccl3	Serbp1	Srsf5	Top2a	Klrk1	Car2	AA467197	Rpl32	Cd47	Rps10	Mcpt8
12	Rps14	Rps15	Rps2	mt-Nd3	AW112010	Crtam	Set	Dusp5	Fam64a	Stat1	Rpl10	Cst7	Tmsb4x	Rps7	B2m	Hsp90b1
13	Rps23	Rps3	mt-Nd1	Gm42418	Sgk1	Rps7	Hsp90ab1	Fosl2	Ska1	Klre1	Tyrobp	Pdgfa	B2m	Ctsw	Car2	Spp1
14	Lgals1	Ftl1	Rpl13a	Tmsb10	Adgre5	Rpl18a	Eif4a1	Ddx5	Tuba1b	H2-K1	Ctsd	Ccdc184	Tubb5	Lef1	Rps16	Hbb-bs
15	Rps7	Rps27	Rps20	Gm10076	Rap1b	B2m	Rrm2	Ogt	Nuf2	Usp18	Klrd1	Aldoa	Spry2	H2-K1	mt-Cytb	Ifitm2
16	Rpl23	Ran	Rplp0	Lgals1	As3mt	Rpl32	Hspe1	Neurl3	Hmgb1	Ms4a4c	Rgs1	H2-Q7	Otub1	AW112010	mt-Co2	Cd55
17	Actg1	Rplp2	Osgin1	Arpc3	Klf3	Rpl23	Gzmb	Bcl2	Cdca8	Apobec3	Rps7	Rpl35	Dpysl2	Cyba	Rpl13	Scin
18	Rps3a1	Rpl26	S100a4	Rpl36	Cym	Gimap4	Lyar	Clk1	Ube2s	Btg1	mt-Co2	Junb	Wtap	Serpinb6b	Tmsb4x	Pdia6
19	Rps5	Rps12	Tagln2	Rplp1	Gm10522	Rps12	C1qbp	Luc7l2	Hist1h1b	Ctss	Lgals3	Ldha	Abhd2	Rps27a	Lgals3	Havcr2
20	Rpl3	Birc5	Rpl17	Ndufa4	Kcnj8	Ccdc184	Nop58	Tyrobp	Cdc20	Plac8	Xist	S100a4	Ppia	Cuta	Mt1	Anxa3
21	Rpl4	Rps19	Neurl3	Rpl31	Nkg7	Rps4x	Phgdh	Txnip	Cdk1	Limd2	Sult2b1	Cxcl10	Supt16	Rps24	Ppia	Sdf2l1
22	Cyba	B2m	H2-K1	Rpl18a	Cd52	Rpl36	Fbl	Crem	Cenpf	Tcf7	Rpl7a	Tmsb4x	Insig1	Rps29	Rpl14	Epas1
23	Rps4x	Ldha	Rpl19	Rpl35a	S1pr5	Junb	Nop56	Mbnl1	Esco2	Pglyrp1	Tnfrsf9	mt-Co2	Arhgdib	Ftl1	Gzme	Zbtb32
24	Rpl36	Rps18	Ntan1	Txn1	Gp1bb	Malat1	Ppid	Ptprc	Cks2	Isg15	Sub1	Rpl13	Rpl6	Rps2	Rps20	Manf
25	Ubb	Gzme	Aes	Cox5a	H2afz	Tyrobp	Eif5a	Rsrp1	Rrm2	Car2	Glrx	Nfkbia	Marf1	Dok2	Klra7	Fcrl6
26	Tmsb10	Rpl17	mt-Cytb	Rps27a	Tspan32	Rpl34	Tomm40	Ugcg	Spc24	Klra8	AA467197	Serpina3g	Vim	Sh2d1a	Sec11c	Vsir
27	Rpl34	Rps6	Capzb	Ubb	Itgam	Rps24	Ranbp1	Cox4i1	Cdca3	Mndal	Klra7	Gm44040	Hsp90ab1	Gstm1	Sult2b1	Hspa5
28	Rpl18	Rpl37a	Emid1	Rpl35	Actg1	Rpl37	Ptma	Ccnl1	Mki67	Cd47	Mt1	Il23a	Rps11	Rps13	Tmsb15a	Creld2
29	Rps24	Rps5	H2-D1	Atp5b	Ccl9	mt-Co3	Prmt1	Nr4a2	Neil3	Ifi27l2a	Klra5	Bst2	Tmsb10	Oaz1	Pglyrp1	Ier3
30	Rpl13	Rpl23a	Tmsb4x	Rps16	Klra4	Tcf7	Cacybp	Chd2	H2afz	Gpr183	Reep5	Sec11c	Slc24a5	Rpl3	Ybx1	Avil
31	Psma2	Rps26	Lck	Capzb	Cd9	Rps3a1	G3bp1	Eif4a2	Xcl1	Klra4	S100a4	Atxn10	Cfl1	Rps8	Gm10076	Tmem40
32	Park7	Rps8	Evl	Rpl38	Rac3	Ccnd2	Srsf7	Rgs2	H2afx	Ltb	Epdr1	Ehd1	Itpripl1	Ppp1ca	Anxa3	Rpl19
33	Rpl29	Rps16	B2m	Rpl17	Cd7	Rpl17	Cct3	Tmsb10	Asf1b	Cd74	Tpt1	Rpl9	Ptma	Rps9	Tyrobp	Gadd45g
34	Rpl19	Npm1	Skap1	Uqcrb	Hes1	Cd83	Nhp2	Rsrc2	Cenpe	Trim30a	Rps6	Rps8	Kdm6b	Prr13	Fcrl6	Vimp
35	Rpl41	Rps3a1	Ybx1	Rpl36al	Zeb2	Rpl37a	Cct8	Junb	Pbk	Ms4a6b	Rpl22l1	Gzme	Ubb	mt-Atp6	Rpl7a	Plac8
36	Rps3	Rgs1	Limd2	Ifitm3	H3f3b	Rps28	Shmt1	Eif1	Kif2c	Shisa5	Cyba	Psme2	Rpl27a	Sh3bgrl3	Plac8	Ero1l
37	Rps10	Rpl21	Gnas	Rpl9	Rpl35	Rps3	Umps	Ankrd11	Cks1b	Rtp4	AW112010	Aif1l	Atxn1	Sypl	Myl6	Gzmn
38	Rps27a	Cdkn3	Cd2	Mt1	Sytl3	Cotl1	Fkbp4	Rgs1	Tpx2	Cd53	Cotl1	AW112010	Gatad1	Uqcc2	Rps11	Dsc2
39	Rpl22	Rpl9	Actr3	Rpl13	Serpinb9b	Rpl26	Rsl1d1	Shisa5	Tacc3	Rpl8	Nudt9	Rpl10	4933434E20Rik	Eif5a	Fam178b	Basp1
40	Rps16	Fcer1g	Rpl36	Rps15a	Timp2	Rps16	Mrto4	P2ry10	Nek2	Irf7	Dusp14	Fam178b	2002-09-01	Ndufb11	Hist1h2bc	Stard10
41	Psmb3	Rps13	Arpc2	Rps13	Il18rap	Nkg7	Npm3	Rpl18	Ccnb2	Ly6e	Anxa2	Rpl3	Nkg7	Crip1	Rps18	Il2ra
42	Ppib	Nkg7	Gm8730	Ncl	Dusp1	Rpl13	Ppa1	Rsbn1l	Smc2	Epsti1	Shisa5	Fdps	Eef1d	Tmsb15a	Rpsa	Gpr141
43	Gnb2l1	Btf3	Rgs1	Atp6v0e	Itgb2	Rpl23a	Cycs	Atp11b	Aurkb	Psmb9	Errfi1	Traf1	Whsc1l1	Rps28	S100a4	Pdia4
44	Rpl23a	Rpl6	Itgax	Actg1	Klrb1a	Icam1	Cdca7	Ptpn22	Ccnb1	Ifi27	Rps23	Tnfsf4	Sh3bgrl3	Actg1	Lilrb4a	Tdrd9
45	Rpl36a	Rpl31	Dok2	Sub1	Rpl4	Il4i1	Cnbp	Topors	Tubb4b	H2-T22	Rpl9	Cct7	Timmdc1	Rps23	Rps3a1	Tmsb15a
46	Rpl24	Rps20	Gmfg	Psmb1	Borcs7	Npm1	Nolc1	Ahnak	Cdc25c	Xaf1	Ctla2a	Ppp1r11	Set	Sec61b	Atxn10	Cd59a
47	Rpl27	Srp9	Hcst	Rpl21	Adora2a	Rpl30	Eif2s1	Tra2a	Plk1	Lpxn	Rps8	Rpl11	Rps24	S100a6	Rplp0	Dnajc3
48	Psma7	Rpsa	Ptma	Rps29	Rps8	Tnfsf14	Dkc1	Ifngr1	Smc4	Sp140	Slc16a10	Basp1	Arglu1	Gngt2	Rbm39	Myo10
49	Psma4	Phb2	Hvcn1	Eef1a1	Rpl8	Rpl6	Bzw2	Pnisr	Hmgn2	Nt5c3	S100a11	Rpsa	Shfm1	Gmfg	mt-Nd4	Pdia3
50	Rpl30	Myo10	Gna13	Hnrnpa0	Rps12	Manf	Phb2	Akap13	Casc5	Tmbim6	Lasp1	Nrgn	Ssr1	Rpl18a	Rpl12	Dixdc1

## Sheet: Topic Modelling - omega
	Topic_1	Topic_2	Topic_3	Topic_4	Topic_5	Topic_6	Topic_7	Topic_8	Topic_9	Topic_10	Topic_11	Topic_12	Topic_13	Topic_14	Topic_15	Topic_16
43_1G_WTF_C5M_AAACCTGAGACTGTAA	0.0971177	0.0365349	0.053779	0.0185533	0.432365	0.0168485	0.0122642	0.19071	0.00134381	0.00367865	0.000683005	0.00016948	0.0397534	0.0926675	0.00230501	0.00122594
43_1G_WTF_C5M_AAACCTGAGATAGTCA	0.150168	0.337613	0.0462624	0.150939	1.95443e-05	7.1038e-05	0.00975396	0.0102867	9.2508e-05	0.00595428	0.0683148	0.0525745	0.0646458	0.0140725	0.0520376	0.0371941
43_1G_WTF_C5M_AAACCTGCAATGGAGC	0.481091	0.0167186	0.0500245	0.0707856	0.00102908	0.0568945	0.0428328	0.0519689	5.32309e-05	0.0359259	0.0818249	0.0324895	0.000424782	2.13342e-05	0.0778853	3.06094e-05
43_1G_WTF_C5M_AAACCTGGTAATCGTC	0.0598237	0.416121	0.00944269	0.289422	2.6437e-05	4.27809e-05	0.000137316	0.0211686	0.00430546	0.00397602	0.0341952	0.0216564	0.0215595	0.0144562	0.0463345	0.0573321
43_1G_WTF_C5M_AAACCTGGTCCGAATT	0.130038	0.415485	0.130238	0.1108	2.23048e-05	0.00557514	0.114509	0.00663906	0.00878818	0.00442741	0.0262718	0.0149222	0.0235105	0.000668545	0.00506686	0.00303748
43_1G_WTF_C5M_AAACCTGGTGATGTGG	0.0795665	0.027803	0.388162	0.0861613	0.0925019	0.117714	0.0283731	0.158258	0.000651386	0.00602888	0.000305144	0.0030223	0.0106168	0.000113915	8.00455e-05	0.000642389
43_1G_WTF_C5M_AAACCTGTCCTAGGGC	0.110647	0.178373	0.200606	0.0433564	3.70017e-05	0.045225	0.11837	0.0285954	0.176912	0.0456523	0.000268637	0.000507438	0.0356242	0.0151317	0.000468459	0.000226363
43_1G_WTF_C5M_AAACGGGAGGAATCGC	0.260562	0.249618	0.17397	0.0652057	0.0042839	0.00520015	0.0308125	0.00519382	0.0329909	0.0887711	0.00787192	0.000425193	0.0236539	0.0508803	0.000215082	0.00034657
43_1G_WTF_C5M_AAACGGGAGTGTTTGC	0.039445	0.407854	2.34091e-05	0.205095	1.47241e-05	3.47866e-05	0.0106694	0.00992616	0.00325378	2.50867e-05	0.0743587	0.012844	0.00823282	0.014626	0.0796279	0.133968
43_1G_WTF_C5M_AAACGGGGTCCTCCAT	0.000227575	0.478833	1.96019e-05	0.237875	0.000368757	0.00042682	0.122003	0.00096363	0.0606616	3.77233e-05	0.0153578	0.0370533	0.00264361	8.59783e-05	0.00178117	0.0416605
43_1G_WTF_C5M_AAACGGGGTTCCACTC	0.200139	0.345867	0.138418	0.102859	1.90215e-05	0.000170103	0.00253444	0.00561779	0.0308277	0.018708	0.0412758	0.0530405	0.0347595	0.0224097	0.000407421	0.00294771
43_1G_WTF_C5M_AAACGGGTCATGTAGC	0.199899	0.328178	0.217808	0.047735	0.00114541	0.0042422	0.000446006	0.0083334	0.0119021	0.0631467	0.0294186	0.00139374	0.0356158	0.0503257	0.000265238	0.000145287
43_1G_WTF_C5M_AAACGGGTCCTCGCAT	0.00105544	0.00472667	0.0508109	0.0113767	0.416644	0.0500466	0.0549171	0.200916	0.0223691	0.00120504	0.00606939	0.000214607	0.0159885	0.160852	0.00270857	0.000100475
43_1G_WTF_C5M_AAAGATGAGAATTCCC	0.129608	0.000623189	0.120902	0.339571	0.000238082	0.0586308	0.000636342	0.170479	0.00814859	0.116829	0.00447138	0.00502585	0.0424172	0.00160784	8.33728e-05	0.000728463
43_1G_WTF_C5M_AAAGATGGTCAACTGT	0.349809	0.269622	0.060088	0.107512	0.00102029	0.000687318	0.000659814	0.0059477	0.000134468	0.153765	2.54371e-05	0.0254477	0.0237209	0.000352754	0.000625821	0.000581528
43_1G_WTF_C5M_AAAGATGGTGACGGTA	0.414155	0.0297157	0.171118	0.0644617	0.00201317	0.0599326	0.068166	0.0571863	0.0601778	0.06524	4.34355e-05	2.96259e-05	0.00660932	5.11459e-05	2.67009e-05	0.00107326
43_1G_WTF_C5M_AAAGATGGTGTTAAGA	0.19247	0.0610157	0.275494	0.0407902	0.0498416	0.160919	0.0173814	0.0130605	0.00167024	0.0369753	0.0204146	0.00241717	0.124725	0.0020245	6.88408e-05	0.000731739
43_1G_WTF_C5M_AAAGATGGTTATGTGC	0.320851	0.0429133	0.145195	0.0811444	0.0103623	0.186847	0.0720468	0.0466164	0.0234786	0.0371147	0.0230261	0.000660891	0.00353413	0.00545529	0.000368666	0.000385149
43_1G_WTF_C5M_AAAGATGTCCACGAAT	0.228213	0.229192	0.243669	0.0903135	0.000293558	0.00447673	0.00809085	0.0305824	0.00667185	0.105664	0.000182593	0.00124884	0.0242481	0.0268346	2.0422e-05	0.00029983
43_1G_WTF_C5M_AAAGATGTCGCCCTTA	0.253849	0.0452942	0.0641757	0.0947586	0.211922	0.00252812	0.0104066	0.137636	0.010153	0.116731	8.62554e-05	0.00788874	0.00764353	0.0364423	5.81952e-05	0.000427873
43_1G_WTF_C5M_AAAGATGTCTACGAGT	0.169772	0.323158	0.102464	0.0571948	0.000352858	0.00208298	0.172564	0.00549128	0.0241875	0.0166081	0.0593895	0.00623067	0.0339392	0.0221307	0.000292663	0.00414085
43_1G_WTF_C5M_AAAGATGTCTCCGGTT	0.0924495	0.000229414	0.0066779	0.549299	6.03491e-05	0.0147957	0.0459673	0.0620361	0.165874	0.0261121	0.00679523	0.00642577	0.0180204	0.00446974	0.000618319	0.000168685
43_1G_WTF_C5M_AAAGATGTCTTCATGT	0.0746476	0.369031	0.055594	0.273292	1.74986e-05	0.00257293	0.000133017	0.0206569	0.123098	0.0148487	0.0133346	0.00114803	0.0359489	0.014116	0.000253476	0.00130742
43_1G_WTF_C5M_AAAGCAACAGCTCCGA	0.3309	0.0497273	0.19277	0.0611895	0.046195	0.112659	0.00756473	0.159812	0.00110719	0.0134267	0.0123397	0.000690203	0.0100286	5.39936e-05	0.000732823	0.00080255
43_1G_WTF_C5M_AAAGCAATCCATGAGT	0.0108464	0.0351735	0.000795413	0.111339	0.47905	0.000610686	0.0388547	0.120601	0.000500556	0.001036	0.00201146	0.000156848	0.00794137	0.186715	0.000125708	0.00424317
43_1G_WTF_C5M_AAAGCAATCGTAGGAG	0.113108	0.31698	0.165999	0.0948811	0.000535466	0.0185434	0.0729803	0.000682074	0.100403	0.0729144	5.0882e-05	0.00119763	0.0416875	1.86282e-05	1.18351e-05	6.43977e-06
43_1G_WTF_C5M_AAAGTAGAGAACAATC	0.00905464	0.379488	2.42897e-05	0.16441	0.000211952	0.0686584	0.147678	0.000487581	0.0716389	0.00831642	0.0290311	0.0510154	0.0410987	0.00482939	0.00767542	0.0163817
43_1G_WTF_C5M_AAAGTAGAGGGTCGAT	0.073684	0.408771	0.0949267	0.0654589	1.97527e-05	0.000133623	0.0720985	0.00405796	0.136807	0.0365067	0.0496011	0.0194786	0.0289161	0.00554124	0.0036123	0.00038588
43_1G_WTF_C5M_AAAGTAGCATGGTCAT	0.404857	0.0857113	0.181432	0.0930247	0.0145728	0.000194945	0.0148758	0.137531	0.000167031	0.0373817	0.00657852	0.00454245	0.00852751	9.19548e-05	0.00767283	0.00283885
43_1G_WTF_C5M_AAAGTAGGTAGCTTGT	0.274282	0.00152637	0.257965	0.0292175	0.10136	0.102467	0.000295345	0.0192513	0.0126987	0.0459145	0.121747	0.00345205	0.0290312	3.42364e-05	0.00074485	1.35872e-05
43_1G_WTF_C5M_AAAGTAGGTCTAACGT	0.05964	0.0857608	0.0411626	0.00494616	0.3746	0.00123819	0.100458	0.0684861	0.066798	0.00144506	0.00734502	0.00212619	0.0395064	0.146358	8.66364e-05	4.32579e-05
43_1G_WTF_C5M_AAAGTAGGTGGCAAAC	0.304064	0.0709826	0.113932	0.00148513	0.0792009	0.0476258	0.00617889	0.246953	0.00468763	0.118821	0.000192785	6.74817e-05	0.00486725	0.000103787	6.16908e-05	0.000776865
43_1G_WTF_C5M_AAAGTAGTCCCTCTTT	0.298544	0.192591	0.156035	0.00298007	0.00186904	0.102063	0.0252339	0.141236	0.0037431	0.0613396	0.000148431	4.72233e-05	0.0111046	0.00244306	0.000597959	2.37622e-05
43_1G_WTF_C5M_AAATGCCCAGACGCAA	0.175728	0.125535	0.00590895	0.259626	7.47103e-05	0.0975927	0.177533	0.0187722	0.107079	0.000157061	0.0244063	0.00625184	3.77743e-05	1.60653e-05	0.000596507	0.000685616
43_1G_WTF_C5M_AAATGCCCAGAGTGTG	0.128796	0.055294	0.174671	0.00430481	0.282641	0.0157889	0.0139683	0.202163	0.00116412	0.0515201	0.000247914	0.000130845	0.00430023	0.0648262	0.000111249	7.08413e-05
43_1G_WTF_C5M_AAATGCCGTACGCACC	0.167434	0.243307	0.0194461	0.0765944	0.000346859	0.0015523	0.192256	0.0117345	0.14094	0.00709626	0.0565937	0.0437048	0.0133995	0.000245642	0.0166477	0.00870234
43_1G_WTF_C5M_AAATGCCGTAGTAGTA	0.0093674	0.0588219	0.168371	0.0116026	0.183777	0.166919	0.00545505	0.206015	0.0152551	0.0989807	0.0441438	0.00149841	0.0288793	0.000122926	9.29108e-05	0.000697839
43_1G_WTF_C5M_AAATGCCTCATCGGAT	0.101522	0.0156364	0.0132484	0.0405018	0.485833	0.0130385	0.0234112	0.101256	0.0262651	0.0333981	0.0315184	0.000110068	0.0236842	0.0904512	8.05922e-05	4.46761e-05
43_1G_WTF_C5M_AAATGCCTCTGCGACG	0.143749	0.330047	0.140874	0.0898349	2.5728e-05	0.0127869	0.149219	0.00207204	0.0187556	5.4175e-05	0.0631781	0.0147206	0.0307816	1.11266e-05	0.00362118	0.000268963
43_1G_WTF_C5M_AACACGTAGAACTGTA	0.181823	0.229652	0.0535846	0.070024	1.47031e-05	0.00417283	0.148289	0.000764376	0.107819	0.03715	0.0390223	0.0366873	0.0860114	0.000132443	0.000278734	0.00457424
43_1G_WTF_C5M_AACACGTTCGAGGTAG	0.0969335	0.497965	0.000115408	0.0699216	1.43482e-05	0.000222528	0.0275779	3.87191e-05	0.0889546	0.0362988	0.000116643	0.136539	0.0146104	0.0012787	0.00126615	0.0281462
43_1G_WTF_C5M_AACCATGAGCTGAAAT	0.152143	0.103859	0.261336	0.00286618	0.000454017	0.126975	0.055236	0.157759	0.0143898	0.0583296	0.000123044	0.00188396	0.0461039	0.017499	6.74734e-05	0.000974536
43_1G_WTF_C5M_AACCATGGTGCAACTT	0.216597	0.398017	0.0551665	0.0849468	6.50888e-05	0.000254442	0.0178259	0.00566243	0.00526269	0.0470069	0.000128899	0.12495	0.0331927	3.41073e-05	0.0027501	0.00814025
43_1G_WTF_C5M_AACCGCGCACACATGT	0.184779	0.393283	0.000225032	0.153753	1.62064e-05	4.59819e-05	4.18011e-05	0.00818807	0.0008805	0.0284567	0.00862147	0.0762961	0.01664	0.00106808	0.0706792	0.0570263
43_1G_WTF_C5M_AACCGCGCACACCGCA	0.114001	0.293811	0.0619543	0.196225	0.00157265	0.000632726	0.163147	0.00420296	0.12704	0.00569234	0.0121785	0.000396921	0.0172418	0.00125693	0.000221442	0.000426255
43_1G_WTF_C5M_AACCGCGCATGAACCT	0.218177	0.124016	0.0847147	0.00308978	0.00333727	0.164908	0.108327	0.159198	0.00125158	0.0253843	0.00021022	6.94362e-05	0.106513	9.28187e-05	6.0053e-05	0.000650056
43_1G_WTF_C5M_AACCGCGGTACTTCTT	0.000798961	0.521782	0.059477	0.029828	0.0002942	7.5981e-05	6.75532e-05	0.00320394	0.101464	0.0562162	0.0226647	0.116486	0.0323141	0.000180066	0.00129826	0.0538488
43_1G_WTF_C5M_AACCGCGGTATGCTTG	0.343321	0.182058	0.131557	0.0821258	0.000654505	0.000459575	0.00150328	0.0256147	0.00225942	0.143273	3.67213e-05	0.0678103	0.0179232	2.60954e-05	1.71974e-05	0.00136002
43_1G_WTF_C5M_AACCGCGGTCAGATAA	0.144437	0.47372	0.0524045	6.19068e-05	3.3606e-05	0.0182056	0.108115	2.3259e-05	0.162185	7.10908e-05	0.00960145	0.00142683	0.0279511	0.00159492	1.61305e-05	0.000153457
43_1G_WTF_C5M_AACCGCGGTCGCGGTT	0.218112	0.0804716	0.117557	0.0485394	0.0565231	0.15051	0.00803835	0.196245	0.0107769	0.10865	0.000139991	5.96279e-05	0.00339536	9.95085e-05	0.000848986	3.19417e-05
43_1G_WTF_C5M_AACCGCGGTCTGGAGA	0.234627	0.435234	0.0635276	0.160261	3.06808e-05	0.000153358	0.0263917	0.0064626	0.000762537	0.0213723	0.023356	0.00828157	0.0164437	1.71658e-05	0.000190975	0.00288676
43_1G_WTF_C5M_AACCGCGGTTCAACCA	0.429032	0.000297815	0.0576823	0.152103	0.0470731	0.0763752	0.000216061	0.113587	0.000120564	0.00586011	0.0129637	0.0645685	0.0399699	6.84107e-05	5.26544e-05	2.96196e-05
43_1G_WTF_C5M_AACCGCGTCAGGCAAG	0.176172	0.071081	0.000102041	0.231848	2.92543e-05	0.122712	0.107332	0.00113597	0.0344443	6.75609e-05	0.00370738	0.101768	0.0123731	0.0151603	0.0808779	0.0411896
43_1G_WTF_C5M_AACGTTGAGATGTAAC	7.7108e-05	8.41538e-05	0.000101226	0.529765	0.00131206	0.164367	0.00568761	0.0786812	0.132717	0.0549375	4.47647e-05	0.0128559	0.0176935	4.35768e-05	0.00126481	0.000367332
43_1G_WTF_C5M_AACGTTGCACGTAAGG	0.104162	0.166103	0.332462	0.0465885	0.0763366	0.119792	0.0554711	0.0733107	0.00299946	0.000266119	0.00252066	4.54956e-05	0.0198381	4.52437e-05	3.69588e-05	2.2764e-05
43_1G_WTF_C5M_AACGTTGGTAGTACCT	0.0951708	0.32451	0.126697	0.0814271	0.0124653	7.31737e-05	0.150626	4.5778e-05	0.0609509	0.000736212	0.0966518	0.00427999	0.0383685	1.16251e-05	0.00751262	0.00047332
43_1G_WTF_C5M_AACGTTGGTCTGATCA	0.336539	0.06643	0.000441118	0.106623	0.0376337	0.212852	0.0413469	0.0686996	0.0191073	0.102048	0.000632216	0.000961586	0.000115203	0.00605389	2.53742e-05	0.000491164
43_1G_WTF_C5M_AACGTTGGTCTGGAGA	0.116854	0.345656	0.00823679	0.198166	1.33574e-05	0.000169972	0.113725	0.000131597	0.0399885	0.013246	4.16616e-05	0.0816486	0.00822418	0.000137171	0.0546758	0.0190854
43_1G_WTF_C5M_AACGTTGTCAGGCAAG	0.317964	0.186484	0.0853641	0.115336	0.000244478	2.36783e-05	8.14901e-05	0.00278912	6.61353e-05	0.0111122	0.039926	0.0632174	0.0388112	9.44837e-06	0.0819495	0.0566208
43_1G_WTF_C5M_AACGTTGTCCCTTGTG	0.391972	0.0316279	0.257257	0.0640665	0.0114837	0.000712292	0.0234927	0.161039	0.000150298	0.0282888	0.0277504	0.00151183	0.00010658	5.99665e-05	5.25077e-05	0.000427893
43_1G_WTF_C5M_AACGTTGTCGAATCCA	0.111375	0.371617	0.0276965	0.084187	2.84076e-05	0.0228473	0.0434616	0.0109503	0.180047	0.0772647	0.000219661	0.0519898	0.0174011	0.000738681	9.98056e-06	0.000165555
43_1G_WTF_C5M_AACGTTGTCGTCTGCT	0.0647986	0.469678	0.0263283	0.123146	1.79232e-05	0.00185482	0.114505	0.00210695	0.0248564	0.0751055	3.18325e-05	0.0704961	0.0219549	0.00241503	0.000306118	0.00239952
43_1G_WTF_C5M_AACTCAGAGAGATGAG	0.292518	0.245634	4.2216e-05	0.019034	0.000505889	5.51943e-05	0.000152866	7.97484e-06	4.4953e-05	0.000813226	0.0207682	0.0204787	0.0517807	0.000315579	0.154585	0.193262
43_1G_WTF_C5M_AACTCAGAGGAGTAGA	0.181046	0.275604	0.0785021	0.175342	0.000245582	0.0113772	0.0690037	0.00513604	0.0828455	0.0214248	0.0161448	0.00921798	0.0727184	0.000140959	9.76865e-05	0.00115273
43_1G_WTF_C5M_AACTCAGCAATAGCAA	0.000395263	0.106978	0.0501272	0.436721	0.00013747	0.0583918	0.00160595	0.0159719	0.143765	0.109513	0.00014481	0.018969	0.0532497	0.000916163	3.4199e-05	0.00307935
43_1G_WTF_C5M_AACTCAGCACGGATAG	0.108004	0.403519	0.0568074	0.210749	3.9274e-05	0.000132326	0.0773413	0.0105301	0.0350758	5.09678e-05	0.0473466	0.00115348	0.0223206	0.0257424	0.00110639	8.15961e-05
43_1G_WTF_C5M_AACTCAGCATTTGCCC	0.449746	0.0836686	0.0806062	0.184464	0.000105169	0.0187949	0.000218124	0.09779	0.000166296	0.0737657	0.000107012	0.00267164	0.00701188	0.000571784	2.65116e-05	0.000286433
43_1G_WTF_C5M_AACTCAGGTACAAGTA	0.2094	0.155943	0.212538	0.0230382	0.0118778	0.0985904	0.000143053	0.017068	0.0104634	0.0734079	0.0197157	0.000859639	0.0536115	0.112746	2.17555e-05	0.000575563
43_1G_WTF_C5M_AACTCAGGTAGGGTAC	0.228549	0.294547	0.138475	0.146253	0.000898307	0.0080003	0.067583	0.0148113	0.00153894	0.0133724	0.0474754	0.00687347	0.0165474	0.0133879	0.000634758	0.00105194
43_1G_WTF_C5M_AACTCAGGTCTGGTCG	0.287449	0.325639	0.08124	0.0263522	0.000575111	0.000112002	0.00022273	0.0194028	0.00774794	0.0926172	0.000587322	0.130033	0.0229394	0.000704334	0.000483939	0.00389363
43_1G_WTF_C5M_AACTCAGGTTCGGCAC	0.273012	0.0319194	0.130315	0.146012	0.00165245	0.181907	0.0254117	0.134933	0.000203981	0.0396353	0.0215421	0.000735665	0.0117882	6.54301e-05	4.992e-05	0.000816943
43_1G_WTF_C5M_AACTCAGGTTGAACTC	0.337528	0.0386949	0.114305	0.135208	0.000243034	0.119724	0.0359177	0.167912	0.000806042	0.0471624	0.000110847	5.51281e-05	0.000886684	0.00100422	4.27402e-05	0.000398496
43_1G_WTF_C5M_AACTCAGTCACCACCT	0.157575	0.0561371	0.0573262	0.0656271	0.0276217	0.16128	0.0338596	0.0281348	0.281646	0.0697334	0.0451301	0.000539566	0.0151396	1.80312e-05	0.000222413	9.00485e-06
43_1G_WTF_C5M_AACTCAGTCCTACAGA	0.279451	0.179106	0.0626958	0.11402	0.00173024	0.0625594	0.137299	0.0263101	0.0427877	0.0153608	0.0143533	0.00674809	0.0117543	0.0447681	1.65092e-05	0.00103981
43_1G_WTF_C5M_AACTCAGTCCTATGTT	0.458147	0.0646188	0.150094	0.0204843	0.000753469	0.000200056	0.0121685	0.102041	0.0148171	0.107212	0.0262551	0.0261122	0.0158205	2.56762e-05	0.000420583	0.000829588
43_1G_WTF_C5M_AACTCCCAGATCCCGC	0.069258	0.364136	0.0625315	0.329169	2.09376e-05	4.60978e-05	4.76782e-05	0.00978811	0.0476261	0.000535549	0.0279273	0.0219807	0.0301988	0.0251794	0.00441594	0.00713899
43_1G_WTF_C5M_AACTCCCAGCTAACTC	0.0288944	0.452028	2.69266e-05	0.159491	1.37897e-05	0.00064297	0.128063	4.93348e-05	0.0913714	0.00134177	0.0066716	0.0418072	0.00290804	0.00224177	0.0407269	0.0437217
43_1G_WTF_C5M_AACTCCCAGTCGTACT	0.162526	0.355336	0.0197024	0.19528	0.000240617	7.35108e-05	0.0444219	0.0165454	0.000579979	6.58804e-05	0.0651212	0.0536666	0.019559	0.0444947	0.000673477	0.0217142
43_1G_WTF_C5M_AACTCCCGTTCCGTCT	0.0940279	0.291315	0.0638398	0.102685	1.53525e-05	0.0162083	0.232181	0.00353255	0.0962976	0.00781239	0.060869	0.00369405	0.0260604	0.000150418	0.000307672	0.0010042
43_1G_WTF_C5M_AACTCCCGTTCGAATC	0.0883044	0.391382	0.00136678	0.152949	1.67023e-05	0.0268014	0.100612	0.00205557	0.0357562	0.0142626	0.0557359	0.0487005	0.0207646	0.00426998	0.0133381	0.0436837
43_1G_WTF_C5M_AACTCCCTCTCGGACG	0.171872	0.416216	0.0426137	0.107377	0.000213274	0.000957967	0.000789062	0.00152235	0.0377443	0.0664554	0.00884425	0.0553185	0.0203346	0.000168338	0.0492562	0.020317
43_1G_WTF_C5M_AACTCCCTCTTGTACT	0.306007	0.209643	0.146301	0.110676	2.85993e-05	0.000808136	0.0367744	0.0229266	0.013993	0.0384676	0.0347722	0.000126911	0.026926	0.0513235	0.000534043	0.000691605
43_1G_WTF_C5M_AACTCTTAGTAATCCC	0.230336	0.000807657	0.0540564	0.357242	0.0145483	0.0307678	0.0697234	0.116597	0.0521955	0.0378772	0.000217854	0.00126796	0.0317198	0.000938887	0.000704877	0.000999288
43_1G_WTF_C5M_AACTCTTCAAGCCGCT	0.190358	0.165881	0.252885	0.0897871	5.27478e-05	0.0172376	0.0871505	0.0288305	0.0709795	0.0533024	0.00607448	0.000782296	0.0345864	0.0014865	0.000427796	0.000178567
43_1G_WTF_C5M_AACTCTTCAGCTCGAC	0.135609	0.126661	0.000372994	0.00158444	0.000136114	0.000551522	0.130761	0.000159246	0.128538	0.000309862	0.0167886	0.0761922	0.151063	0.0247397	0.0702095	0.136323
43_1G_WTF_C5M_AACTCTTCATGCATGT	0.0641551	0.302831	0.0261118	0.162137	0.000414412	0.000551195	0.0806327	0.0106052	0.166603	0.00422025	0.0732276	0.00891966	0.0408158	0.05614	5.2797e-06	0.00263008
43_1G_WTF_C5M_AACTCTTTCCCTAACC	0.0627567	0.328474	5.21923e-05	0.400772	2.09591e-05	0.0044406	0.0643181	0.00814872	0.0144099	0.000448414	0.011832	0.0104659	0.0185651	0.000178757	0.0478944	0.0272228
43_1G_WTF_C5M_AACTCTTTCCGCAGTG	0.198341	0.211216	0.227035	0.0596805	6.45764e-05	0.0766598	0.135022	0.0154859	0.0278375	0.0166683	0.00482286	0.00147873	0.0250188	3.43668e-05	0.000413327	0.000221468
43_1G_WTF_C5M_AACTCTTTCCGTCAAA	0.236878	0.00590596	0.000974408	0.118776	0.330279	0.000671802	0.00517044	0.132012	0.0123873	0.0479561	0.000157161	6.13067e-05	0.0031085	0.103593	0.000900702	0.00116749
43_1G_WTF_C5M_AACTCTTTCTGCGTAA	0.000551462	0.0207239	9.30212e-05	0.631918	4.22858e-05	0.00395415	0.0816522	0.0166362	0.0060017	5.33756e-05	5.23244e-05	0.0157034	0.0121622	0.0153675	0.0965004	0.0985881
43_1G_WTF_C5M_AACTGGTAGCCCAATT	0.317862	0.000162772	0.000136631	0.33077	7.94626e-05	0.00350994	0.000128103	0.0669486	7.89776e-05	0.000159354	0.00756753	0.0271255	0.023892	0.000797769	0.136012	0.0847694
43_1G_WTF_C5M_AACTGGTAGGGAGTAA	0.0318068	0.465018	0.00740183	0.0992249	1.30227e-05	9.42213e-05	0.00427085	0.00881821	0.00125131	0.0159247	0.0241572	0.105403	0.0398194	0.00385606	0.0545654	0.138375
43_1G_WTF_C5M_AACTGGTAGGGCTTCC	0.121002	0.416665	4.09934e-05	0.248452	1.22195e-05	3.83e-05	0.0495652	0.01163	0.00504141	0.000206749	0.0196326	0.00449635	0.0101714	0.017772	0.0516262	0.0436479
43_1G_WTF_C5M_AACTGGTCAAAGCAAT	0.263749	0.116161	0.0507478	0.110349	0.00129989	0.0248568	0.118542	0.00722325	0.160236	0.114404	3.67388e-05	0.0121817	0.0178515	0.000660772	0.000597437	0.00110396
43_1G_WTF_C5M_AACTGGTGTTAAGACA	0.230691	0.207918	0.000114138	0.248011	0.000584302	0.0144476	6.97124e-05	0.0219346	0.12884	0.0515647	0.00309888	0.0123256	0.0792454	0.000174603	0.000277163	0.000703901
43_1G_WTF_C5M_AACTGGTTCGACAGCC	0.170815	0.38047	0.00339643	0.138487	1.32405e-05	0.000223307	0.00116656	0.0143766	0.00014975	0.0033991	0.0217741	0.118063	0.0176812	0.000410822	0.0333957	0.0961777
43_1G_WTF_C5M_AACTGGTTCTTAACCT	0.0393693	0.286719	0.291583	0.0352531	0.0113314	0.020345	0.0364064	0.00487114	0.153787	0.0350925	0.017795	0.0002878	0.0665181	0.000360283	1.66328e-05	0.000264536
43_1G_WTF_C5M_AACTTTCAGACAATAC	0.165304	0.0602167	0.185361	0.000431629	0.0442192	0.21894	0.00773933	0.109661	0.000278005	0.18432	0.00167008	0.00072101	0.019327	0.000993582	3.39899e-05	0.000784002
43_1G_WTF_C5M_AACTTTCAGCAATCTC	0.0550467	0.375159	0.000150123	0.144297	5.66816e-05	0.000346608	0.159648	0.00974227	0.0202253	0.000743195	0.010758	0.118726	0.0255607	2.72449e-05	0.0299471	0.0495661
43_1G_WTF_C5M_AACTTTCAGTAATCCC	0.107464	0.0819605	0.11377	0.0849407	0.0466665	0.0996629	0.153061	0.0081276	0.24017	3.41284e-05	0.0315479	0.00145551	0.0301692	0.000257248	0.000190753	0.000521714
43_1G_WTF_C5M_AACTTTCCAGCCAGAA	0.173671	0.154669	0.0811258	0.0779556	0.00579098	0.0426187	0.17678	0.0204665	0.186528	0.0209082	0.0010907	0.000487539	0.0192577	0.0383649	1.01322e-05	0.000275048
43_1G_WTF_C5M_AACTTTCCAGTTCCCT	0.228659	0.0482926	0.000964095	0.0461846	0.191675	0.106827	0.003653	0.168988	0.0401296	0.103316	0.000114699	7.63128e-05	0.000406091	0.0589474	0.00107472	0.000692571
43_1G_WTF_C5M_AACTTTCGTTGTCGCG	0.000581263	0.447365	2.32154e-05	0.139512	8.18923e-06	0.00294443	0.105091	2.88123e-05	0.0140269	2.2081e-05	0.0430552	0.0395067	0.00802394	0.00370936	0.0896058	0.106497
43_1G_WTF_C5M_AACTTTCTCATGGTCA	0.124417	0.179779	0.0024622	0.0728724	0.298668	0.00104183	0.124541	0.0639517	0.012213	0.000172299	0.00560809	0.00364803	0.0122839	0.0966615	0.000969551	0.00071065
43_1G_WTF_C5M_AACTTTCTCTAACTTC	0.0870736	0.00222615	0.0373676	0.0720814	0.0456498	0.224012	0.078673	0.0447625	0.173899	3.79235e-05	0.160988	0.00339682	0.0657583	0.00314752	0.000621303	0.000305066
43_1G_WTF_C5M_AAGACCTAGAAACGAG	0.0906274	0.445864	0.0255703	0.0743403	1.43195e-05	2.63922e-05	3.18397e-05	1.88159e-05	0.0317147	0.0231954	0.0391094	0.0277991	0.059665	0.0270723	0.0948006	0.06015
43_1G_WTF_C5M_AAGACCTAGATCCTGT	0.140377	0.0825498	0.100956	0.0516896	0.213225	0.0655021	0.0545726	0.164034	0.00387262	0.0167796	0.000249701	0.00176888	0.0212953	0.0830038	8.01664e-05	4.39575e-05
43_1G_WTF_C5M_AAGACCTAGTACACCT	0.000248451	0.483574	8.42583e-05	0.135499	0.000277544	5.36266e-05	0.0772435	0.0049971	0.0571302	0.0444455	8.64484e-05	0.0864449	0.0383888	0.000522641	0.0327567	0.0382478
43_1G_WTF_C5M_AAGACCTCACGCTTTC	0.000385436	0.0103827	0.0606549	0.706707	4.51997e-05	0.000202833	0.0674321	0.0302401	0.0340486	0.000110771	0.0449175	0.00866822	0.0226083	0.00773794	0.0039611	0.00189725
43_1G_WTF_C5M_AAGACCTCACGGTAAG	0.173828	0.174407	0.0963129	0.0747343	2.31503e-05	0.0901019	0.160635	0.0100308	0.149468	0.0464271	0.000289168	0.000324916	0.0163354	0.00634744	0.000407662	0.000326907
43_1G_WTF_C5M_AAGACCTCAGGACCCT	0.000179533	0.500035	4.81145e-05	0.207874	2.3241e-05	0.00197786	0.0993566	0.00758164	0.0764182	0.00891267	0.022088	0.0362757	0.0106464	0.00029491	0.00838243	0.0199059
43_1G_WTF_C5M_AAGACCTGTCGTCTTC	0.223721	0.119755	0.122919	0.0479134	0.0585761	0.121084	0.0468155	0.0200783	0.0140702	0.0526495	0.047589	0.0795949	0.00809842	0.0369667	2.8153e-05	0.000141211
43_1G_WTF_C5M_AAGACCTGTTAAGTAG	0.211244	0.230432	0.0176824	0.149689	0.000625667	0.00809071	0.127302	0.0119089	0.0472485	0.0982618	4.30521e-05	0.0432775	0.0529504	0.00038453	0.000646949	0.000212191
43_1G_WTF_C5M_AAGACCTTCACCGTAA	0.000151375	0.000105434	0.0291478	0.629051	0.00151085	0.000130635	0.00565921	0.11128	0.126123	0.00587786	0.00204578	0.0553822	0.0283977	0.000735751	0.00186167	0.00253991
43_1G_WTF_C5M_AAGACCTTCCCATTTA	0.108616	0.069788	0.0181482	0.0490124	0.468562	0.000501691	0.00276867	0.0701088	0.000349209	0.0166932	0.000354642	0.00112895	0.0281382	0.16573	6.42672e-05	3.50074e-05
43_1G_WTF_C5M_AAGCCGCAGAGACGAA	0.370808	0.0609534	0.168236	0.0500185	0.0400784	0.0485577	0.0247717	0.0881792	0.000444606	0.0290288	0.10491	0.00239477	0.0115103	4.90013e-05	3.74181e-05	2.20882e-05
43_1G_WTF_C5M_AAGCCGCAGAGTAATC	0.0878276	0.10191	0.147514	0.0159399	0.000833527	0.175543	0.000110561	0.0205204	0.322528	0.0757724	0.00259029	0.0012218	0.0280742	0.0193247	0.000191767	9.83161e-05
43_1G_WTF_C5M_AAGCCGCAGCTACCTA	0.388486	0.087277	0.130435	0.084343	0.00138059	0.0298058	0.000722355	0.0633711	0.000587407	0.0906103	0.0191618	0.0517959	0.0129777	0.0370565	0.00111826	0.000871185
43_1G_WTF_C5M_AAGCCGCCAAGGCTCC	0.0827952	0.000223735	0.162355	0.329732	0.00628374	0.0460257	9.94222e-05	0.0792559	0.255654	0.011146	7.13976e-05	3.98341e-05	0.0220193	0.00424221	3.49638e-05	2.2349e-05
43_1G_WTF_C5M_AAGCCGCGTCGAGTTT	0.410359	0.110723	0.145123	0.0370269	0.0115074	0.036365	0.0269448	0.133488	0.000345407	0.0859054	0.000109428	0.00107629	0.000311067	0.000119324	6.40206e-05	0.000532718
43_1G_WTF_C5M_AAGCCGCTCAACGGGA	0.0666942	0.120297	0.0357627	0.00152695	0.292823	0.00109022	0.0813083	0.205076	0.00219064	0.0227642	0.00147993	0.00254874	0.0182451	0.148012	0.000118758	6.14239e-05
43_1G_WTF_C5M_AAGCCGCTCGGTGTTA	0.0836772	0.328493	0.12726	0.0219777	0.000457701	0.155834	0.0789898	0.00392932	0.00686332	0.00058667	0.121716	0.0135458	0.0382883	0.0169102	0.000766329	0.000704288
43_1G_WTF_C5M_AAGGAGCAGCCAGTAG	0.0348896	0.507182	0.0282047	0.141876	0.000383029	4.48491e-05	0.107955	0.000105138	0.0154245	0.000370867	0.0673064	0.0159209	0.0187668	0.0497775	0.000219843	0.0115733
43_1G_WTF_C5M_AAGGAGCGTAAGCACG	0.203568	0.346892	0.17521	0.0710777	0.000487305	6.59607e-05	7.93064e-05	0.00454812	0.0294372	0.024882	0.0299932	0.0407578	0.0337814	0.0276943	0.0112689	0.000257127
43_1G_WTF_C5M_AAGGAGCGTAAGTAGT	0.113129	0.222905	0.0335751	0.0901957	0.00261706	0.102583	0.218019	0.00517969	0.147731	0.0111869	0.0204572	0.000810124	0.0208361	0.0105078	0.000139815	0.000127541
43_1G_WTF_C5M_AAGGAGCGTCATATCG	0.274103	0.0179927	0.0783216	0.0684055	0.31699	0.00136291	0.00080981	0.140609	0.0180459	0.0128714	0.000262367	0.00180167	0.0106577	0.0575946	0.000113531	5.89129e-05
43_1G_WTF_C5M_AAGGAGCGTTAAGTAG	0.00326736	0.21808	0.112666	0.0201903	0.294805	0.00186453	0.0545408	0.111526	0.000855602	0.0693688	0.00965366	0.00178976	0.0399462	0.0573383	0.00181271	0.00229567
43_1G_WTF_C5M_AAGGAGCTCCCAAGAT	0.457964	0.142061	0.121399	0.137692	0.0297888	0.0143103	0.000458411	0.0644249	0.00729545	0.00409869	0.00183682	0.000143514	0.0151812	0.00318604	9.75574e-05	6.3195e-05
43_1G_WTF_C5M_AAGGAGCTCCTACAGA	0.0014394	0.000516807	0.0621771	0.196086	0.00010005	0.0736442	0.00361546	0.130387	0.244357	0.047781	0.122968	0.00152509	0.0424703	0.072049	0.000585809	0.000297574
43_1G_WTF_C5M_AAGGAGCTCTGCCAGG	0.19183	0.296616	0.102998	0.143729	0.00301919	0.0537121	0.10086	0.00473876	0.0126807	0.0469367	0.000331424	0.02946	0.0088406	0.00406286	1.47521e-05	0.000169777
43_1G_WTF_C5M_AAGGCAGAGGGATGGG	0.00027186	0.259836	0.000102618	0.362722	1.85481e-05	0.000112707	0.0866383	0.0213308	0.100694	0.00457641	0.00810428	0.0489449	0.0137521	0.000930318	0.0163115	0.075654
43_1G_WTF_C5M_AAGGCAGCATGATCCA	0.256619	0.0102414	0.163062	0.0153087	0.0739988	0.0707193	0.0250582	0.289237	0.0158636	0.0701696	0.000151207	0.000108048	0.000248982	0.00683323	0.00151172	0.000869202
43_1G_WTF_C5M_AAGGCAGGTCGCATCG	0.084593	0.418458	0.000138638	0.106439	1.48142e-05	7.27496e-05	5.34174e-05	0.00233437	0.0639429	4.46962e-05	0.0411351	0.0218404	0.0187994	0.00755167	0.0924744	0.142107
43_1G_WTF_C5M_AAGGCAGGTCTAGCCG	0.0717641	0.482532	0.0617167	0.10837	0.000176083	0.000610321	0.0153733	3.368e-05	0.0247525	0.00354636	0.0958454	0.0188671	0.0314608	0.0555808	0.0059108	0.0234601
43_1G_WTF_C5M_AAGGCAGTCATGCAAC	0.138953	0.384819	1.95878e-05	0.175222	1.39221e-05	0.00486756	0.0468308	0.0189428	0.0868007	4.54741e-05	0.00587994	0.0506403	0.00906787	0.00170423	0.0365493	0.0396442
43_1G_WTF_C5M_AAGGCAGTCGTGACAT	0.175809	0.000589908	0.366757	0.0452671	0.0186613	0.0315683	0.0227116	0.0269883	0.247701	0.000870258	0.0291267	0.00052209	0.0326719	3.01679e-05	2.47833e-05	0.000700362
43_1G_WTF_C5M_AAGGTTCAGACCACGA	0.000852189	0.438463	0.0250375	0.0902707	0.00185393	0.00144584	0.03587	0.00894633	0.0114031	0.000268497	0.0475576	0.0170776	0.113072	0.0272408	0.102252	0.0783888
43_1G_WTF_C5M_AAGGTTCAGGGCACTA	0.241121	0.00653268	0.0189923	0.0398925	0.370733	0.00103349	0.0247462	0.131291	0.00884073	0.0645847	0.000235027	0.00140103	0.00215151	0.0849796	0.00178829	0.00167695
43_1G_WTF_C5M_AAGGTTCAGGGCTCTC	0.00212889	0.0164323	0.185064	0.000179229	0.0285435	0.408928	0.0201335	0.0879655	0.000108003	0.161847	0.0701551	0.0017821	0.0141731	0.00192572	0.000613462	2.039e-05
43_1G_WTF_C5M_AAGGTTCAGGGTGTTG	0.0945866	0.228941	1.74064e-05	0.196675	0.000255018	0.111015	0.115824	0.00767194	0.139463	7.89672e-05	0.0151394	0.0540775	1.49642e-05	5.97142e-06	0.0245204	0.0117143
43_1G_WTF_C5M_AAGGTTCAGTCAAGCG	0.00144481	0.188182	2.69544e-05	0.469592	0.00524473	0.0117025	0.11537	0.00283228	0.0340415	2.58114e-05	2.2868e-05	0.0445417	0.00747949	0.00279153	0.0443103	0.0723923
43_1G_WTF_C5M_AAGGTTCAGTGGGCTA	0.0880938	0.343316	0.153652	0.0715967	0.000762998	0.00698281	8.50412e-05	0.0290229	0.1881	0.0334705	0.0184692	0.000397768	0.0363212	0.0293031	0.000279019	0.000146762
43_1G_WTF_C5M_AAGGTTCCAATTCCTT	0.0536643	0.0924107	0.0610991	0.0399986	0.356081	0.000534243	0.0200717	0.197262	0.019088	0.0674494	0.00042856	0.000109077	0.025001	0.0666598	9.03538e-05	5.23778e-05
43_1G_WTF_C5M_AAGGTTCCACGACGAA	0.000301468	0.000704209	0.00174445	0.00082182	0.422996	0.164409	0.0358764	0.158111	0.0130063	0.0880212	0.0551774	0.000115258	0.0171417	0.0399534	8.05153e-05	0.00153992
43_1G_WTF_C5M_AAGGTTCGTCAGATAA	0.0910086	0.0420283	0.286634	0.0167407	0.119492	0.125151	0.0153981	0.223553	0.000969333	0.0743721	0.000168395	0.00163914	0.000954331	0.000143518	0.00168761	6.00562e-05
43_1G_WTF_C5M_AAGGTTCGTGCATCTA	0.000312489	0.414415	0.000453359	0.102611	1.6369e-05	0.000135806	0.149004	0.000256547	0.096227	0.00453516	0.0370925	0.0487064	0.013809	0.00497459	0.0682148	0.0592357
43_1G_WTF_C5M_AAGGTTCTCACATACG	0.137293	0.406575	0.0142185	0.0795511	0.000317635	0.0094289	0.0928577	0.00850566	0.000467736	0.0086865	0.0272871	0.119571	0.0185345	0.0147824	0.0284575	0.0334652
43_1G_WTF_C5M_AAGTCTGAGTCATGCT	0.0733307	0.0021558	4.84181e-05	0.0517517	3.44641e-05	0.549224	0.05334	0.0315748	0.00169111	0.0443754	0.0887948	0.0985993	5.69683e-05	2.19258e-05	0.000698136	0.00430206
43_1G_WTF_C5M_AAGTCTGCAAGCTGGA	0.336981	0.0781011	0.0769796	0.0525736	0.0415814	0.18175	0.0351982	0.080937	0.000219684	0.105977	0.000161612	0.00089745	0.00854291	4.94252e-05	3.23361e-05	1.80494e-05
43_1G_WTF_C5M_AAGTCTGCAGGGTTAG	0.524627	0.00327347	0.0621046	0.0962883	0.0163348	0.0242808	0.0262869	0.0655537	0.00238873	0.0374122	0.0484154	0.059552	0.00352008	0.0298995	1.88773e-05	4.3721e-05
43_1G_WTF_C5M_AAGTCTGGTACAGCAG	0.336502	0.18514	0.173814	0.0908686	0.00236621	0.030561	0.0573034	0.0476103	0.0149285	0.034415	6.35043e-05	2.34847e-05	0.013426	0.0127845	1.93502e-05	0.00017437
43_1G_WTF_C5M_AATCCAGAGAATAGGG	0.0399421	0.0344056	0.00101722	0.614756	4.05353e-05	0.00982538	0.0169006	0.0147487	0.00216545	0.00497081	0.00158886	0.0767109	0.0226923	0.000561289	0.0867906	0.0728833
43_1G_WTF_C5M_AATCCAGAGACCTTTG	0.169485	0.00016817	0.162487	0.141587	0.026682	0.0333481	0.000272623	0.049222	0.312088	0.0460853	0.0122004	0.015789	0.0239814	2.64415e-05	0.0057063	0.000871237
43_1G_WTF_C5M_AATCCAGAGAGACTTA	0.110096	0.0190787	0.142634	0.00891113	0.249187	0.0463744	0.0704516	0.165656	0.00204645	0.0287795	0.000892038	0.00011633	0.085994	0.0681608	0.0012831	0.000339332
43_1G_WTF_C5M_AATCCAGAGGAACTGC	0.322936	0.195072	0.2437	0.0429967	0.00078532	0.0348686	0.0368526	0.0113129	0.00338028	0.0526082	0.0248361	0.00445197	0.0253836	0.000384152	1.61739e-05	0.000415619
43_1G_WTF_C5M_AATCCAGCACGAAGCA	0.0527609	0.0521996	0.000321369	0.649339	3.38869e-05	9.25228e-05	6.43483e-05	0.0609537	8.21681e-05	0.00707759	0.0104636	0.0479553	0.0179013	2.19758e-05	0.0236337	0.0770992
43_1G_WTF_C5M_AATCCAGGTCCGAGTC	0.0197664	0.30719	0.000159708	0.398835	2.69301e-05	0.000271517	0.0926289	0.0108362	0.0548113	0.0103961	0.00696213	0.0577679	0.0220705	1.151e-05	0.00163472	0.0166315
43_1G_WTF_C5M_AATCCAGGTTCACCTC	0.194834	0.060989	0.0701311	0.11145	0.00212613	0.242461	0.000237311	0.0301985	0.185171	0.0357295	0.0212629	0.00151931	0.0301232	0.0112217	0.000905343	0.0016404
43_1G_WTF_C5M_AATCCAGTCGAATGGG	0.000401112	0.544878	0.0178233	0.112071	1.5878e-05	0.0116935	0.0290757	9.5899e-05	0.0162167	0.0449058	0.0279198	0.138435	0.025226	0.000124787	0.000580886	0.0305371
43_1G_WTF_C5M_AATCGGTAGACGCTTT	0.0244111	0.506181	0.00400854	0.195489	0.000316659	5.37684e-05	0.0114369	0.00157417	0.0671067	0.000106928	0.0933542	0.0155513	0.0214106	0.0198796	0.000927429	0.0381914
43_1G_WTF_C5M_AATCGGTAGCATGGCA	0.0643947	0.0949314	0.0023764	0.0786909	0.386227	0.000762581	0.092146	0.035891	0.000601802	0.0260784	0.000450073	0.00193214	0.0372869	0.176266	0.0019099	5.53406e-05
43_1G_WTF_C5M_AATCGGTCAGACGCTC	0.0637873	0.456934	0.146666	0.0502568	2.91613e-05	0.00347446	0.00639958	0.0123084	0.085798	0.0254019	0.064689	0.0380612	0.0407452	0.000386328	0.00366404	0.0013992
43_1G_WTF_C5M_AATCGGTGTACTCTCC	0.0478467	0.461085	0.000106577	0.0989226	1.02035e-05	0.00378663	0.0932696	0.00457551	1.72969e-05	0.00264177	0.0457535	0.0553774	0.0218636	0.0152439	0.0674489	0.0820505
43_1G_WTF_C5M_AATCGGTTCAGGCAAG	0.0140631	0.429995	3.41888e-05	0.145215	7.27812e-06	1.67219e-05	0.053132	0.00929291	0.124697	1.34852e-05	0.06149	0.0169203	0.0276655	0.0221916	0.0355975	0.0596687
43_1G_WTF_C5M_AATCGGTTCCCTTGTG	0.135863	0.133616	0.0759016	0.0453586	0.267648	0.000783395	0.0240327	0.0884776	0.0237059	0.000600877	0.00314864	0.00428475	0.0575614	0.1389	7.6919e-05	4.00741e-05
43_1G_WTF_C5M_ACACCAAAGCAGATCG	0.326366	0.191941	0.00482298	0.172954	5.11364e-05	0.0127159	0.0473881	0.018005	0.000136466	0.0179613	0.0557344	0.0352455	0.0136555	3.82927e-05	0.0756328	0.0273516
43_1G_WTF_C5M_ACACCAAAGGCTATCT	0.0988359	0.0995403	0.422701	0.0294333	0.0668947	0.07114	0.00871491	0.0148762	0.0201742	0.00941586	0.0472003	0.0554319	0.0463774	0.00919314	4.52282e-05	2.53002e-05
43_1G_WTF_C5M_ACACCAACACAAGTAA	0.0478784	0.244638	0.103724	0.0878795	0.00444673	0.136065	0.14341	0.00716191	0.0770027	0.0529092	0.0119313	9.66011e-05	0.0593367	0.0225681	0.000696046	0.000255875
43_1G_WTF_C5M_ACACCAACAGGAACGT	0.18527	0.361551	0.00716136	0.0440058	0.000517328	0.00575009	0.0972598	0.0161276	0.00506075	0.000133605	0.035538	0.027045	0.0297684	0.0364603	0.090283	0.0580677
43_1G_WTF_C5M_ACACCAACATTGCGGC	0.190645	0.0979307	0.0493578	0.145413	0.117256	0.0632317	0.0052072	0.213404	0.0116063	0.0835918	0.000665216	0.000145478	0.0190058	0.000235034	0.00222077	8.44363e-05
43_1G_WTF_C5M_ACACCAACATTGGCGC	0.090645	0.00724831	0.193582	0.0279121	0.10801	0.0320563	7.25484e-05	0.109814	0.241755	0.0768438	0.0199706	0.0013226	0.0236996	0.0651985	0.000943251	0.000926336
43_1G_WTF_C5M_ACACCAAGTCTTCAAG	0.497393	0.0568241	0.0437864	0.0521033	0.00108308	0.0576135	0.0219347	0.043405	0.000177293	0.100153	0.00154698	0.0780712	0.0250978	1.99985e-05	0.0172408	0.00355021
43_1G_WTF_C5M_ACACCAAGTGCAACTT	0.156307	0.00341115	0.00969374	0.0327562	0.39821	0.0010591	0.0683682	0.15266	0.00552347	0.0142189	0.00062115	0.00171437	0.0271471	0.128157	0.000100885	5.14383e-05
43_1G_WTF_C5M_ACACCCTAGGACTGGT	0.395894	0.113269	0.180495	0.0657973	0.00313952	0.0588627	0.0105695	0.0968479	0.000107176	0.0531209	0.000255369	0.000352575	0.0197835	0.000665051	0.000826631	1.43393e-05
43_1G_WTF_C5M_ACACCCTAGGAGTCTG	0.138292	0.00153554	0.144314	0.3327	0.00270906	0.0342163	0.0572239	0.0211205	0.178299	5.71567e-05	0.01189	0.0379469	0.028665	0.0107138	0.00028966	2.6984e-05
43_1G_WTF_C5M_ACACCCTAGGTACTCT	0.0976553	0.00127185	0.134844	0.453212	0.00335904	0.0565617	0.0309549	0.02466	0.146742	0.0127156	0.0087162	2.18333e-05	0.0279821	2.73806e-05	1.90545e-05	0.00125721
43_1G_WTF_C5M_ACACCCTCAAAGGCGT	0.133175	0.278302	0.150713	0.219202	0.000421356	6.65633e-05	0.00531186	0.00544151	0.0146962	0.0294446	0.0432033	0.00129514	0.0380136	0.0104647	0.0604659	0.00978266
43_1G_WTF_C5M_ACACCCTCAATCACAC	0.193719	0.107473	0.147168	0.118791	0.00347208	0.156638	0.024056	0.122311	0.000787634	0.114187	7.99494e-05	3.83615e-05	0.00891621	0.00128635	0.000567988	0.000509118
43_1G_WTF_C5M_ACACCCTCAGGAACGT	0.248097	0.115538	0.115308	0.11413	0.00681123	0.107105	0.161616	0.0338178	0.0641871	0.0128708	0.000730521	0.013852	0.00568779	2.09956e-05	1.57132e-05	0.000212235
43_1G_WTF_C5M_ACACCCTGTGGCAAAC	0.178636	0.0370387	0.253354	0.0603917	0.0400632	0.0984378	0.0383855	0.167674	0.000704361	0.112277	0.000111963	0.00278927	0.00905284	8.75731e-05	0.000966766	2.90828e-05
43_1G_WTF_C5M_ACACCCTGTGTGGTTT	0.000565098	0.00445788	0.0413888	0.258073	0.000206967	0.000426245	0.0297883	0.466747	0.00817382	0.018339	0.0100536	0.00714157	0.00467334	0.000343973	0.122372	0.0272486
43_1G_WTF_C5M_ACACCCTGTGTTTGTG	0.131826	0.309338	0.139784	0.0701627	3.01789e-05	0.0970905	0.0272345	0.00856486	0.00424968	0.047587	0.0649338	0.0225655	0.0293991	0.0468296	0.000381938	2.19302e-05
43_1G_WTF_C5M_ACACCCTTCAGCCTAA	0.210655	0.0932522	0.030216	0.185674	0.00238586	0.0702407	0.132411	0.0920197	0.0142621	0.0327745	0.000360594	0.00117612	0.134171	4.84784e-05	3.67747e-05	0.00031611
43_1G_WTF_C5M_ACACCCTTCCTACAGA	0.273272	0.299493	0.0151552	0.201682	5.21744e-05	0.000147358	0.0817418	0.00780007	0.0247981	0.03482	0.000284533	0.0339657	0.0169835	0.00911556	1.80536e-05	0.000670437
43_1G_WTF_C5M_ACACCCTTCGTCGTTC	0.245309	0.0881988	0.00367279	0.175367	0.0188728	0.0391835	0.000122429	0.0313907	0.213457	0.104533	0.0010029	0.00252414	0.0687651	0.00725739	3.22893e-05	0.000311265
43_1G_WTF_C5M_ACACCCTTCGTCTGCT	0.055942	0.0559383	0.0105261	0.0625525	0.358421	0.00176203	0.0677655	0.192942	0.000290056	0.000365436	0.00665039	0.00182382	0.0420185	0.14207	0.000102419	0.000830288
43_1G_WTF_C5M_ACACCCTTCGTGACAT	0.166201	0.0735143	0.196838	0.0782826	0.0091365	0.079353	0.000465511	0.193427	0.00468573	0.155124	0.000112084	0.0417331	7.47231e-05	8.80487e-05	4.88922e-05	0.000915783
43_1G_WTF_C5M_ACACCCTTCGTGGACC	0.320288	0.105163	0.158249	0.0300641	0.0168374	0.0392858	0.0136923	0.195555	0.0133148	0.102969	8.55321e-05	0.00144072	0.00198256	8.09013e-05	4.84052e-05	0.000943341
43_1G_WTF_C5M_ACACCGGAGATATACG	0.308261	0.00103564	0.261301	0.0647501	0.172299	0.0664641	0.000233772	0.0711708	0.00175174	0.00464427	0.0164888	0.00682377	0.0236749	0.000804202	3.71272e-05	0.000259591
43_1G_WTF_C5M_ACACCGGAGCTGTTCA	0.0819634	0.285974	0.00327018	0.11055	0.000201668	0.0733731	0.179454	0.000208076	0.135505	0.0106423	0.00919134	0.0819457	0.0173689	0.000495569	0.00035818	0.00949899
43_1G_WTF_C5M_ACACCGGCAGTCAGAG	0.171069	0.0665957	0.00799077	0.104133	0.321021	0.000647854	0.00964545	0.189073	0.0182771	0.0289916	0.000205302	0.000131198	0.0105201	0.070569	0.000114509	0.00101629
43_1G_WTF_C5M_ACACCGGGTGGTACAG	0.0713515	0.282	0.0268137	0.0711053	1.53539e-05	0.0911038	0.211362	0.0103714	0.129108	0.00136801	0.0758596	0.00238459	0.0126421	0.0139744	0.00029147	0.000249458
43_1G_WTF_C5M_ACACCGGTCAGCGACC	0.142534	0.244371	0.000244392	0.310917	2.54985e-05	0.0198986	0.0679934	0.00896624	0.0148928	0.0791582	3.66417e-05	0.0790416	0.0154787	0.000278994	0.00038416	0.0157784
43_1G_WTF_C5M_ACACTGAAGGAGTACC	0.0962016	0.29267	0.0716838	0.119703	0.000245143	0.107497	0.0767977	0.00177935	0.110368	0.0330883	0.00810949	0.0483891	0.0216964	0.0110132	0.00050658	0.000250937
43_1G_WTF_C5M_ACACTGAAGTACGACG	0.242622	0.0747732	0.207355	0.0622317	0.00791542	0.206276	0.0967037	0.0251161	8.73384e-05	0.0173216	0.0461911	1.82906e-05	0.0127948	2.23669e-05	0.000461445	0.000110375
43_1G_WTF_C5M_ACACTGACAATCTGCA	0.0781163	0.00137714	0.0770607	0.0944947	0.0292303	0.192913	0.000731245	0.15365	0.274177	0.0766719	0.00122835	0.0112845	0.00712659	0.00088596	0.000649485	0.000403951
43_1G_WTF_C5M_ACACTGAGTAATAGCA	0.237617	0.0257982	0.0446079	0.201595	0.017219	0.152403	0.0563112	0.021061	0.0980547	0.0425679	3.36088e-05	0.00030585	0.100788	0.000509592	0.000721531	0.000405903
43_1G_WTF_C5M_ACACTGAGTACAGTGG	0.000294833	0.497555	0.0323174	0.0960337	1.81996e-05	5.01926e-05	0.000202635	0.00926652	0.00551496	0.0353056	0.0372705	0.121343	0.0372424	0.000154833	0.0305944	0.0968357
43_1G_WTF_C5M_ACACTGAGTCTAAACC	0.115724	0.388852	0.000219111	0.0309126	0.000338355	0.000236461	0.0770046	0.00698324	0.00625428	0.063998	0.0513269	0.113196	0.0510281	5.22745e-06	0.0424455	0.0514762
43_1G_WTF_C5M_ACACTGATCGATCCCT	0.112674	0.0532148	0.195192	0.237424	0.0488795	0.0891377	0.0311102	0.0596541	0.125993	0.00640218	0.00506385	0.0145512	0.02061	4.0583e-05	3.30813e-05	1.989e-05
43_1G_WTF_C5M_ACACTGATCGCTTGTC	0.194191	0.306258	0.149039	0.125306	5.52683e-05	0.0150599	0.000952403	0.0182565	0.0747128	0.0200701	0.0273815	0.0308142	0.0187744	0.0184778	0.000640285	1.13141e-05
43_1G_WTF_C5M_ACAGCCGCAATCTGCA	0.050349	0.02823	0.000144562	0.566651	4.02621e-05	0.0513281	0.134268	0.025659	0.00322291	0.00230027	0.000856154	0.116572	0.0201932	2.22472e-05	2.03934e-05	0.000141794
43_1G_WTF_C5M_ACAGCCGTCAGAGGTG	0.00143699	0.185005	0.0833524	0.113862	0.277919	0.00103687	0.0202972	0.218627	0.0111032	0.0516205	0.000771395	0.000218491	0.0120898	0.0201811	0.00239334	8.59658e-05
43_1G_WTF_C5M_ACAGCCGTCGGAAATA	0.288469	0.0508568	0.1456	0.0955411	0.0787128	0.0665054	0.00147859	0.157166	0.00241169	0.108157	0.000130746	0.00113031	0.0030384	9.14686e-05	7.63087e-05	0.000635108
43_1G_WTF_C5M_ACAGCTACAGTATGCT	0.47253	0.00267955	0.200076	0.0458402	0.0177324	0.0160331	0.00866475	0.132481	0.000809507	0.0843244	0.00297758	0.00167891	0.0129023	5.06421e-05	4.70768e-05	0.00117205
43_1G_WTF_C5M_ACAGCTACATCCAACA	0.064257	0.109358	0.102147	0.07	0.254386	0.0415586	0.0804953	0.109066	0.0151418	0.000349753	0.00271278	7.48344e-05	0.0344853	0.115363	5.51158e-05	0.000549378
43_1G_WTF_C5M_ACAGCTAGTCGCGAAA	0.143847	0.384086	0.213925	0.0226236	0.00113752	0.0052634	0.00444487	0.00448951	0.0145945	0.0569047	0.0960985	0.00446597	0.0376307	0.00915734	0.000249393	0.00108205
43_1G_WTF_C5M_ACAGCTAGTGTTCTTT	0.221902	0.0986935	3.47423e-05	0.0575022	1.89681e-05	5.30465e-05	0.0467693	0.0304652	0.00187745	0.000720374	0.0937649	0.138712	0.0210416	0.0235111	0.118644	0.14629
43_1G_WTF_C5M_ACAGCTATCCTCAATT	0.000456166	0.000497108	0.00488337	0.704688	0.000113795	0.00301239	0.0233327	0.0388307	0.0430721	0.00996285	0.00284708	0.0195385	0.0140433	6.96624e-05	0.0938088	0.0408431
43_1G_WTF_C5M_ACAGCTATCGGCCGAT	0.185328	0.181697	0.0834269	0.226888	2.83645e-05	0.000101307	5.87728e-05	0.0481664	0.181123	0.038135	0.0287433	0.00158359	0.0228222	0.00159921	1.32071e-05	0.000286251
43_1G_WTF_C5M_ACAGCTATCTAACTTC	0.369545	0.0465285	0.201454	0.0456717	0.000244142	0.0253342	0.0021387	0.0852553	0.0024825	0.107149	0.0406364	0.00897188	0.0634716	0.000532021	2.65814e-05	0.000558672
43_1G_WTF_C5M_ACAGCTATCTCCCTGA	0.0945138	0.379109	0.0650836	0.0901044	4.43683e-05	0.0155145	0.108048	0.0207331	0.079716	0.037159	0.0040727	0.00606049	0.0959607	0.00346992	2.34982e-05	0.000387088
43_1G_WTF_C5M_ACATACGAGGGTTCCC	0.0264225	0.370583	0.10414	0.0658817	4.36163e-05	0.075817	0.152684	0.000111018	0.0582065	0.00202336	0.0634823	0.00204539	0.0245864	0.0531617	0.000382838	0.000428337
43_1G_WTF_C5M_ACATACGAGGTCATCT	0.0434825	0.499917	0.043331	0.119774	1.47014e-05	5.9549e-05	0.0236708	0.00513823	0.0266491	6.01556e-05	0.0583918	0.0484592	0.0322902	0.0259108	0.0238022	0.0490488
43_1G_WTF_C5M_ACATACGCACGGTAAG	0.0809902	0.0430886	0.00194611	0.0451597	0.41115	0.000520345	0.0274838	0.13917	0.0090678	0.0284031	0.000532643	0.000117433	0.0358021	0.175455	0.000100291	0.00101283
43_1G_WTF_C5M_ACATACGCAGGCGATA	0.104432	0.464089	0.00128047	0.0958569	0.000232093	0.00116917	0.110319	0.0116779	0.000217256	7.05768e-05	0.0680892	0.0577373	0.0109951	0.0184545	0.0188067	0.0365729
43_1G_WTF_C5M_ACATACGGTCCAGTAT	0.000216387	0.434025	0.000150361	0.214083	2.23165e-05	0.0374649	0.116533	0.00238043	0.0917478	0.0483366	0.017935	0.0227343	0.00735825	0.00500635	0.000264817	0.0017419
43_1G_WTF_C5M_ACATACGGTCTAGCGC	0.270642	0.24327	0.148676	0.061748	0.00698846	0.0891457	0.0339731	0.0531333	0.00309957	0.0800361	5.97595e-05	2.36939e-05	0.00861801	3.46179e-05	0.000339771	0.000212198
43_1G_WTF_C5M_ACATACGGTTGGGACA	5.81423e-05	8.34815e-05	0.047677	0.0465883	0.0274887	0.0694511	0.198656	0.171305	0.0904849	0.0768203	0.240508	0.0295527	7.37818e-05	9.29156e-05	5.48393e-05	0.00110533
43_1G_WTF_C5M_ACATCAGAGGGCTTGA	0.161727	0.38081	0.115923	0.0315761	2.17897e-05	4.90823e-05	5.04033e-05	0.00392249	0.00626597	0.0996343	0.000199503	0.0994869	0.0385101	0.000233902	0.0309578	0.0306321
43_1G_WTF_C5M_ACATCAGAGTCAAGCG	0.113919	0.260556	0.164219	0.0111741	5.1098e-05	0.137726	0.234254	0.00665637	4.63416e-05	0.0120924	0.0401265	0.00380053	0.0152219	2.44519e-05	1.61518e-05	0.000115565
43_1G_WTF_C5M_ACATCAGCAGCTGTGC	0.358625	0.016678	0.0894594	0.17331	0.0488702	0.0474031	0.000307122	0.206989	0.0141932	0.0403892	0.000110157	0.000681045	0.000992429	6.82769e-05	0.000943173	0.000981279
43_1G_WTF_C5M_ACATCAGGTACAGACG	0.342698	0.220204	0.15736	0.110387	5.27193e-05	0.0067728	0.0216911	0.0568339	0.0108921	0.0537389	4.75122e-05	0.000362875	0.0177423	3.33794e-05	2.27973e-05	0.00116043
43_1G_WTF_C5M_ACATCAGGTCCGAAGA	0.272922	0.00329968	0.000454329	0.144098	0.000196735	0.00113484	0.072357	0.041245	0.173556	0.0315977	0.00324588	0.0591085	0.158836	0.000149194	0.00888143	0.0289179
43_1G_WTF_C5M_ACATCAGTCCGCAAGC	0.160508	0.0945516	0.000730358	0.130236	0.00958645	0.156577	0.203422	0.0093914	0.0950378	0.0132865	0.0561308	0.0485447	0.00506036	0.0164982	1.96244e-05	0.00041957
43_1G_WTF_C5M_ACATGGTAGAAGGTTT	0.00431876	0.00882476	0.000293818	0.0333212	4.14437e-05	0.000754045	0.00216922	0.0562027	0.000681683	0.000111541	0.0431463	0.188241	0.00839043	0.00475135	0.238614	0.410138
43_1G_WTF_C5M_ACATGGTAGTGATCGG	0.0197998	0.518868	3.69014e-05	0.192768	0.000289891	0.000133445	0.0981832	0.000158037	0.0633864	0.00520253	6.82526e-05	0.0420564	0.00296745	0.00099278	0.0218637	0.0332256
43_1G_WTF_C5M_ACATGGTCAAGTCATC	0.269309	0.0489844	0.000108196	0.10502	7.9519e-05	0.093216	0.140467	0.0546675	0.154549	0.0272271	0.0262627	0.017454	0.0531856	2.82321e-05	0.00908107	0.000360202
43_1G_WTF_C5M_ACATGGTCACGTTGGC	0.070745	0.50493	3.76202e-05	0.169664	0.000205896	2.51435e-05	0.00420881	0.0127898	0.00153491	0.0137183	0.0437732	0.0998148	0.0187731	0.00021949	0.000859389	0.058701
43_1G_WTF_C5M_ACATGGTGTGCGAAAC	0.0695177	0.116131	0.296889	0.0351322	0.0220454	0.114803	0.00115149	0.192971	0.0262562	0.062006	0.00205791	0.00106562	0.0320689	0.0233625	0.00295582	0.00158631
43_1G_WTF_C5M_ACATGGTTCTCGTTTA	0.0881253	0.284911	0.114777	0.151064	0.000191158	0.00225473	0.120726	0.000102866	0.130629	0.0412732	5.65924e-05	0.00182527	0.0392152	0.0246216	0.000220418	7.07523e-06
43_1G_WTF_C5M_ACATGGTTCTGCGTAA	0.34678	0.210402	0.157416	0.00232938	5.22375e-05	0.0111507	0.00755476	0.0224525	0.0115044	0.0700859	0.0110366	0.0461547	0.0329377	0.0102574	0.0534236	0.00646139
43_1G_WTF_C5M_ACCAGTAAGACCTTTG	0.246817	0.0513943	0.137587	0.0534141	0.0438158	0.224945	0.0282053	0.0585028	0.00711592	0.0470464	0.000144608	0.0641556	0.0335395	0.00267551	6.25618e-05	0.000578734
43_1G_WTF_C5M_ACCAGTAAGTGGTAGC	0.393483	0.00420828	0.0436649	0.208226	0.00214075	0.0212601	0.0566542	0.0305492	0.0568002	0.0524843	0.000689939	0.0720001	0.0214056	0.00353706	0.0218957	0.0110009
43_1G_WTF_C5M_ACCAGTACAAGCGAGT	0.159676	0.315177	0.00564978	0.369783	0.000514155	0.000491514	0.000130961	0.00895409	0.00188413	0.0292429	0.00587017	0.0474819	0.0284706	1.75427e-05	0.0054224	0.0212328
43_1G_WTF_C5M_ACCAGTACACAAGTAA	0.011648	0.0671215	0.00956803	0.0760083	0.399475	0.00112805	0.00648121	0.153329	0.00239951	0.00104637	0.00967238	0.00370356	0.102114	0.153545	0.0019033	0.000857059
43_1G_WTF_C5M_ACCAGTACACATTAGC	0.149368	0.389969	0.048777	0.0642338	1.35661e-05	5.58331e-05	0.0837318	0.019085	0.00115472	0.00597899	0.077692	0.0514185	0.0661526	0.0373072	0.00169168	0.0033706
43_1G_WTF_C5M_ACCAGTAGTCTGGTCG	0.412223	0.00271937	0.148987	0.0932376	0.00364235	0.057704	0.00102639	0.230574	0.00436942	0.0427907	0.000129151	0.00130806	0.00029314	0.000117807	7.95517e-05	0.000798725
43_1G_WTF_C5M_ACCAGTATCGCCTGTT	0.180056	0.18411	0.371608	0.0369346	0.0407193	0.000831479	0.0274181	0.027031	0.000384692	0.000287341	0.0585957	0.0209159	0.048419	0.00113305	0.00125144	0.000304002
43_1G_WTF_C5M_ACCAGTATCTACCAGA	0.43432	0.0893206	3.36458e-05	0.149585	0.000690681	0.0427262	0.049746	0.0394369	0.000685365	4.52078e-05	0.031056	0.04779	0.0382267	0.000211972	0.0579082	0.0182175
43_1G_WTF_C5M_ACCCACTAGATACACA	0.326011	0.00456601	0.12946	0.0261455	0.0335952	0.16619	0.0423698	0.138736	0.00548216	0.0991508	0.00418922	0.00530607	0.0186664	5.81998e-05	4.78837e-05	2.52839e-05
43_1G_WTF_C5M_ACCCACTAGCTAGCCC	0.0406362	0.220764	0.175631	0.0949069	0.0120097	0.0675247	0.14223	0.0156436	0.164502	0.0177809	0.00682596	0.000200273	0.0367784	0.00433947	0.000135605	9.18276e-05
43_1G_WTF_C5M_ACCCACTGTACCGAGA	0.156667	0.0841449	0.198212	0.0485667	0.0180618	0.0709204	0.140733	0.00721778	0.164172	4.68155e-05	0.0815633	0.000262041	0.0217394	1.73983e-05	0.00732847	0.000346592
43_1G_WTF_C5M_ACCCACTGTAGCAAAT	0.411369	0.109396	0.0764541	0.0208601	5.52857e-05	0.0684877	0.120576	0.0732339	4.59182e-05	0.077041	0.023544	0.00440026	0.0138007	2.76377e-05	0.000616529	9.13478e-05
43_1G_WTF_C5M_ACCCACTGTTCCCTTG	0.101186	0.103131	0.108747	0.0309785	0.189065	0.00146853	0.0745744	0.120509	0.0116927	0.000296852	0.014944	0.000101098	0.0680474	0.171095	0.00349886	0.000665186
43_1G_WTF_C5M_ACCCACTTCCATGCTC	0.00014685	0.000690662	0.00116243	0.0417779	0.00221143	0.000214691	0.0164641	0.801532	0.00600505	0.0331915	0.0118859	0.0530298	0.000263193	0.000304072	0.00532872	0.0257921
43_1G_WTF_C5M_ACCCACTTCCTACAGA	0.193081	0.155531	0.217056	0.0642333	0.0369776	0.0431846	0.000730305	0.165773	0.000389739	0.0908761	0.000129563	0.00261314	0.027143	0.00216544	7.04106e-05	4.5457e-05
43_1G_WTF_C5M_ACCCACTTCGTGGACC	0.128873	0.377791	0.0380779	0.112308	1.91306e-05	0.000988973	0.124129	0.0127976	0.00023141	6.13003e-05	0.102706	0.0192733	0.0388488	0.0386284	0.0052232	4.22772e-05
43_1G_WTF_C5M_ACCGTAAAGACACGAC	0.11166	0.370934	5.22381e-05	0.163486	1.50783e-05	0.0210372	0.0455417	0.0186696	0.158459	0.00971708	0.021763	0.0446013	0.0218126	0.000240968	0.000107282	0.0119034
43_1G_WTF_C5M_ACCGTAAAGCATCATC	0.137099	0.108569	0.0277738	0.0623119	0.266575	0.00193391	0.0247522	0.198512	0.000582058	0.0150671	0.00186178	0.00401509	0.0458655	0.104932	9.99648e-05	5.03861e-05
43_1G_WTF_C5M_ACCGTAAAGTCACGCC	0.3198	0.0541736	0.255455	0.0198165	0.0958156	0.0120542	0.00435515	0.089279	0.00246905	0.0496269	0.0735458	0.00442574	0.0184411	6.41447e-05	0.000649635	2.80275e-05
43_1G_WTF_C5M_ACCGTAAAGTGACATA	0.179102	0.0328102	0.0186655	0.0808124	0.210364	0.314965	0.0250423	0.0902689	0.000422947	0.0114543	0.0194436	0.00457964	0.00304569	0.00790092	0.000777143	0.000345447
43_1G_WTF_C5M_ACCGTAAGTAGTACCT	0.209892	0.0664311	0.108626	0.0609008	0.0359511	0.0822775	0.13127	0.0307812	0.0579644	7.41616e-05	0.109131	0.0287339	0.0725582	0.00508125	0.000254145	7.2559e-05
43_1G_WTF_C5M_ACCGTAAGTTACGCGC	0.111197	0.0277831	0.0972154	0.0442252	0.30269	0.000777203	0.0287924	0.250385	0.00280947	0.00860022	0.00102756	0.000212608	0.0304672	0.0935775	0.000152882	8.66565e-05
43_1G_WTF_C5M_ACCGTAAGTTGATTCG	0.497449	0.000240241	0.0585031	0.165278	0.0028941	0.000198353	0.000103736	0.0848172	0.00100254	0.0668353	0.00500818	0.0745158	0.0168853	3.03157e-05	0.0172648	0.00897396
43_1G_WTF_C5M_ACCGTAAGTTGCTCCT	0.141208	0.28285	0.0908576	0.160929	1.26875e-05	0.000114344	0.124937	0.00262735	0.0221111	9.94331e-05	0.0249472	0.0710981	0.0217015	0.0306223	0.00319211	0.0226921
43_1G_WTF_C5M_ACCGTAATCACTATTC	0.0853687	0.000753474	0.251694	0.0429915	0.0255481	0.208578	0.110325	0.000634812	0.0701246	0.00443372	0.0421255	0.00228435	0.13206	0.0225936	0.000242833	0.000241607
43_1G_WTF_C5M_ACCGTAATCTCATTCA	0.495601	0.0310599	0.061742	0.142929	3.57377e-05	0.0265467	0.0169406	0.0861754	5.93622e-05	0.0654686	0.00193627	0.0335561	0.0321214	0.00520874	0.000302065	0.000317334
43_1G_WTF_C5M_ACCTTTAAGTGGAGAA	0.233267	0.302853	0.0875728	0.12949	2.32635e-05	0.000841419	0.0211717	2.09452e-05	0.00192197	0.0190682	0.0580423	0.00538245	0.0931862	0.0229031	0.00044338	0.0238127
43_1G_WTF_C5M_ACCTTTATCGCGTAGC	0.0724295	0.00129948	0.0236981	0.0347959	0.101764	0.153473	0.001127	0.0854874	0.397079	0.0694162	0.00010722	0.000829132	0.0241603	0.0309856	0.00269225	0.000655688
43_1G_WTF_C5M_ACGAGCCAGGGTTCCC	0.00147861	0.000510067	3.7687e-05	0.679118	2.02344e-05	0.00312304	0.0711462	0.00616334	0.0421602	9.22731e-05	1.403e-05	0.0512334	2.69855e-05	0.00580279	0.0799792	0.0590937
43_1G_WTF_C5M_ACGAGCCAGTTATCGC	0.142523	0.403192	0.0801152	0.133136	3.34655e-05	0.000193726	0.000159789	0.00819598	0.046872	0.0312194	0.102105	0.0215088	0.0204256	0.00996407	1.2105e-05	0.000344945
43_1G_WTF_C5M_ACGAGCCCAAACTGCT	0.0914397	0.354723	0.0561721	0.177426	3.5962e-05	5.14781e-05	0.0196083	0.026051	0.163874	0.0203288	0.0206027	0.00547648	0.0378638	0.0254772	0.000194969	0.000674217
43_1G_WTF_C5M_ACGAGCCGTACCCAAT	0.621336	0.0119073	0.0753137	0.0737713	0.00760295	0.000105201	8.79961e-05	0.104619	0.00161533	0.0853349	0.0112022	0.00448947	5.01861e-05	0.001949	0.000401086	0.000213868
43_1G_WTF_C5M_ACGAGCCTCACGACTA	0.152619	0.185403	0.140858	0.064655	1.33183e-05	0.051626	0.0633739	0.0167589	0.16862	0.000184646	0.0701764	0.0450948	0.0394704	0.000376893	0.000411144	0.000358371
43_1G_WTF_C5M_ACGAGGAAGACGCACA	0.0156497	0.0609674	0.10335	0.0527843	0.284066	0.00152683	0.0527265	0.235638	0.0241834	0.056427	0.000307634	0.000137832	0.026931	0.0840612	0.000117232	0.00112561
43_1G_WTF_C5M_ACGAGGAAGAGGTAGA	0.210979	0.0247967	0.0227314	0.0677864	0.0146337	0.223216	0.163878	0.0161035	0.0286751	0.0344853	0.0485915	0.119029	0.0201527	0.00455674	0.000166354	0.000219283
43_1G_WTF_C5M_ACGAGGAAGGCTCATT	0.437023	0.0945059	0.0058873	0.000108001	0.000342737	5.48317e-05	7.2546e-05	0.0219676	0.00208476	0.0559116	0.0561767	0.0632953	0.0101973	1.12063e-05	0.169042	0.0833196
43_1G_WTF_C5M_ACGAGGAAGTGAACAT	0.181903	0.0686002	0.267856	0.00256272	0.0207892	0.138887	0.0108986	0.137219	0.000534427	0.152402	9.06038e-05	0.000733892	0.0173703	7.75105e-05	4.08912e-05	3.48899e-05
43_1G_WTF_C5M_ACGAGGAAGTGCTGCC	0.176397	0.0349474	0.00188619	0.0715367	0.418892	0.000434062	0.00575016	0.128756	0.0030709	0.0351444	0.00654087	8.93393e-05	0.00401008	0.111089	6.87867e-05	0.00138627
43_1G_WTF_C5M_ACGAGGACACCACCAG	0.106103	0.180555	0.108941	0.185702	3.43005e-05	0.0453397	0.00833853	0.0226781	0.173796	0.0669676	0.000481246	0.000286321	0.100573	2.68093e-05	1.63367e-05	0.000160376
43_1G_WTF_C5M_ACGAGGACACGGATAG	0.000635285	0.000754312	9.62295e-05	0.569281	0.00139497	0.00795594	0.170535	0.0551489	0.0868493	6.26704e-05	5.74469e-05	0.0548965	0.0132096	0.0078689	0.00122949	0.0300241
43_1G_WTF_C5M_ACGAGGAGTCTTGCGG	0.071261	0.129104	0.00010499	0.588633	5.52031e-05	0.000327767	0.0374557	3.45916e-05	0.0717469	0.00036724	5.48372e-05	0.0546722	0.0178321	4.58893e-05	0.00186496	0.0264399
43_1G_WTF_C5M_ACGAGGATCACCATAG	0.135748	0.190231	0.264693	0.115296	0.0439054	0.0839495	0.000151526	0.000495779	0.037388	0.0605007	0.0334885	0.00344357	0.0296701	0.000586374	2.59652e-05	0.000427147
43_1G_WTF_C5M_ACGAGGATCATTATCC	0.100068	0.138128	0.305005	0.00483735	0.0184547	0.118872	0.0116311	0.016188	0.0151881	0.0122946	0.0576818	0.00942225	0.150581	0.0415877	3.92813e-05	2.19661e-05
43_1G_WTF_C5M_ACGAGGATCGGAATCT	0.368965	0.0342914	0.193237	0.101788	0.0557838	0.138138	0.0383251	0.0247197	7.63933e-05	0.0209896	0.0115392	0.00169454	0.0101618	3.2611e-05	2.51237e-05	0.000234489
43_1G_WTF_C5M_ACGAGGATCTCTTGAT	0.159254	0.212975	0.149226	0.107235	0.000886106	0.104086	0.182412	0.0506584	8.89315e-05	0.00678997	0.000126905	0.00198241	0.0235419	9.93744e-05	2.21123e-05	0.00061578
43_1G_WTF_C5M_ACGATACAGCCAGTTT	0.000160425	0.000107422	0.0004513	0.590316	0.000659812	0.0403817	0.0589294	0.072253	6.68959e-05	5.19625e-05	0.00034951	0.105945	0.0361923	0.00594773	0.0443491	0.0438382
43_1G_WTF_C5M_ACGATACCATCCCATC	0.260237	0.00365811	0.144001	0.146196	0.0346446	0.110372	0.00361416	0.229384	0.0082398	0.0529643	9.41714e-05	0.00099113	0.00357866	0.00143237	5.97127e-05	0.000533333
43_1G_WTF_C5M_ACGATACTCCGCATCT	0.377762	0.00182927	0.246689	0.00288511	0.0308219	0.0637625	0.000726356	0.0376687	0.00484234	0.0832944	0.0244587	0.0910525	0.0269911	3.79387e-05	0.00716405	1.46151e-05
43_1G_WTF_C5M_ACGATACTCTTCGAGA	0.125534	0.154055	0.248362	0.0487307	0.0773504	0.0287846	0.00574353	0.000180115	0.125909	0.0500389	0.0613451	0.00345922	0.0487497	0.0209686	0.000387091	0.000402513
43_1G_WTF_C5M_ACGATGTAGACCGGAT	0.118268	0.44661	0.00457017	0.0985626	1.78165e-05	0.00672392	0.0027771	0.000106176	0.0299989	0.0453527	0.0090442	0.0791682	0.0220324	0.000295251	0.0974031	0.0390696
43_1G_WTF_C5M_ACGATGTAGCAAATCA	0.034067	0.345916	0.164	0.15449	8.52643e-05	0.0197729	0.00880869	0.00262629	0.080049	0.00986571	0.0509244	0.025683	0.0616218	1.58367e-05	0.0391978	0.00287622
43_1G_WTF_C5M_ACGATGTAGGAGTAGA	0.299309	0.139384	0.173697	0.110551	9.9962e-05	0.0172223	0.00530964	0.060873	0.03566	0.0854184	0.000500788	0.000905913	0.0520831	0.0187178	2.42635e-05	0.000243132
43_1G_WTF_C5M_ACGATGTCACGGCTAC	0.0856026	0.444391	0.0176425	0.0602925	0.000261561	0.048052	0.0879187	0.0073645	0.000470359	0.0347446	0.0673538	0.110483	0.0173283	0.000409487	0.00155111	0.0161342
43_1G_WTF_C5M_ACGATGTCAGATCTGT	0.0735624	0.453643	0.0412137	0.0591477	1.33583e-05	2.22269e-05	3.70806e-05	0.00871925	0.00130765	0.0198851	4.28795e-05	0.103832	0.0332981	0.000135062	0.094887	0.110254
43_1G_WTF_C5M_ACGATGTGTGATGCCC	0.151458	0.426828	0.0344519	0.0604739	1.24588e-05	6.36656e-05	0.000127633	0.00502525	0.000977479	0.0475554	0.0343185	0.101525	0.0308521	0.0101126	0.0298242	0.0663943
43_1G_WTF_C5M_ACGATGTTCACCATAG	0.378882	0.000495082	0.00267476	0.282721	0.000814088	8.43718e-05	5.17837e-05	0.0558495	0.00252858	0.0589715	0.0277609	0.0970151	0.0220047	2.91899e-05	0.0290194	0.0410989
43_1G_WTF_C5M_ACGATGTTCTAACTTC	0.352198	0.00961327	0.154647	0.108343	0.0410809	0.0213281	0.00625297	0.0735876	0.00678822	0.0371366	0.00572287	0.0935889	0.0890617	0.000609065	2.59792e-05	1.61432e-05
43_1G_WTF_C5M_ACGCAGCAGCAGATCG	0.262535	0.0872411	0.0285637	0.0177036	0.285517	0.00119149	0.00604562	0.137189	0.0310259	0.076999	0.000125923	7.12085e-05	0.00497931	0.0607058	6.41494e-05	4.13286e-05
43_1G_WTF_C5M_ACGCAGCAGCCACGTC	0.212643	0.339837	0.185392	0.0885076	2.24654e-05	7.45205e-05	0.0261699	0.0174959	0.0102358	0.0340946	0.0280815	0.000435318	0.0364416	0.0176605	0.00290215	6.47425e-06
43_1G_WTF_C5M_ACGCAGCAGCCTTGAT	0.114836	0.372981	0.11484	0.101561	0.000381042	8.30475e-05	0.123658	0.00330469	0.053078	0.0162658	0.0309754	0.000343749	0.0340175	0.0330787	0.000417192	0.000178828
43_1G_WTF_C5M_ACGCAGCCAGCATACT	0.00449358	0.154339	0.0132412	0.35085	8.77141e-05	0.000147491	0.01868	0.0256318	0.120648	0.00507115	0.067881	0.000200335	0.0348128	0.00141252	0.130702	0.0718017
43_1G_WTF_C5M_ACGCAGCCATAGACTC	0.26914	0.0853062	0.0508975	0.0273976	0.009353	0.12229	0.0619033	0.0419094	0.000771229	0.0377033	0.0897753	0.0463514	0.000702711	2.83532e-05	0.150224	0.0062473
43_1G_WTF_C5M_ACGCAGCGTGATAAAC	0.103349	0.0667612	0.0286523	0.380985	0.00281286	0.0717914	0.111867	0.000550944	0.0221382	0.00144795	0.000304218	0.000656468	0.174219	0.0317025	0.00179669	0.000965982
43_1G_WTF_C5M_ACGCCAGAGGCCCTTG	0.0480596	0.360545	0.0112277	0.258595	0.000323011	5.71677e-05	0.153019	0.000140132	0.0638112	0.00613745	0.031004	0.0181248	0.0170257	0.0246843	0.000466086	0.00678032
43_1G_WTF_C5M_ACGCCAGAGGTAGCCA	0.000271478	0.527231	7.82916e-05	0.0923675	0.000335326	1.89057e-05	0.0776817	0.00403632	0.0821442	7.21944e-05	0.0523243	0.0210764	0.0153317	0.0499113	0.0280812	0.0490382
43_1G_WTF_C5M_ACGCCAGCAAGGTTTC	0.255693	0.165779	0.326391	0.0368819	0.000799411	0.0147831	0.0214074	0.0238693	0.00260122	0.00810689	0.0746873	0.00706782	0.0311571	0.0288604	0.00139781	0.000517278
43_1G_WTF_C5M_ACGCCAGCACAGGCCT	0.161043	0.391967	0.130634	0.167372	5.38873e-05	0.0137129	0.0963215	0.0116124	0.00901754	0.00927203	8.67096e-05	0.000316382	0.00837361	1.83292e-05	0.000192861	6.1816e-06
43_1G_WTF_C5M_ACGCCAGCATCTATGG	0.489715	0.0243426	0.118941	0.071329	8.38267e-05	0.000830173	0.0293743	0.152407	0.00016608	0.074095	0.0353681	0.00148986	0.000146553	4.18482e-05	0.00108618	0.000583545
43_1G_WTF_C5M_ACGCCAGGTAATAGCA	0.264127	0.0860734	0.192518	0.0409331	0.0228544	0.140366	0.00481227	0.167626	0.000464908	0.0791679	0.000100741	5.46366e-05	0.000744099	7.96298e-05	4.77405e-05	3.07142e-05
43_1G_WTF_C5M_ACGCCAGGTGACGCCT	0.157174	0.380469	0.061595	0.19471	2.75557e-05	0.00187563	5.69266e-05	0.0130382	0.00448189	0.0624434	0.0173172	0.0534889	0.0442987	0.000239361	0.000709695	0.00807498
43_1G_WTF_C5M_ACGCCAGGTGGTCTCG	0.000161179	0.418555	5.96686e-05	0.289948	0.000327122	0.000303979	0.139156	5.80925e-05	0.034946	0.00109746	0.00616889	0.0251243	0.0044234	0.00204144	0.0312998	0.0463297
43_1G_WTF_C5M_ACGCCGAAGCGCTCCA	0.312758	0.206109	0.156645	0.0538552	4.72223e-05	0.00405793	0.0127027	0.031473	0.00156726	0.0655466	0.11358	0.00477112	0.0287488	3.8961e-05	0.000422829	0.0076769
43_1G_WTF_C5M_ACGCCGAAGCTCCTTC	0.150011	0.455694	0.111108	0.0377907	2.26591e-05	0.000143189	0.00112844	0.00652335	0.0165663	0.0573199	0.0987237	0.00890078	0.0371017	0.000274903	0.0102808	0.00841074
43_1G_WTF_C5M_ACGCCGAAGTTACCCA	0.177272	0.353483	0.0894813	0.122782	2.04472e-05	0.00023983	0.123452	0.0144945	0.0330336	0.0180768	0.015763	0.0116996	0.0250423	0.0145997	0.000314311	0.000245478
43_1G_WTF_C5M_ACGCCGACAGAGTGTG	0.142938	0.389722	0.00809283	0.0689943	1.87699e-05	0.0438933	0.0263231	7.6959e-05	0.0597699	0.0113543	0.0502115	0.0643162	0.0177244	0.0118931	0.048828	0.0558439
43_1G_WTF_C5M_ACGCCGACATCCGTGG	0.148329	0.213701	0.304635	0.054309	0.000268018	0.0255853	0.119075	0.0122195	0.0791794	0.00314589	0.00661647	0.00206099	0.0263562	0.00421745	1.63934e-05	0.000284694
43_1G_WTF_C5M_ACGCCGACATGCAACT	0.00839323	0.442639	0.136573	0.0768525	3.72225e-05	0.030928	0.106982	0.00636891	0.118906	0.0274443	6.13017e-05	0.000827055	0.0228814	0.0208709	9.84389e-06	0.000225339
43_1G_WTF_C5M_ACGCCGAGTAGCGCTC	0.174322	0.0180719	0.0795907	0.215756	0.0455312	0.278959	0.000205565	0.129294	0.000106261	0.0341632	0.00292975	0.000748437	0.0174911	0.00114181	0.00165494	3.32408e-05
43_1G_WTF_C5M_ACGCCGATCAACACGT	0.149619	0.323666	0.224432	0.0299916	0.00295785	0.0635875	0.0159151	0.00875951	0.0219502	0.109562	0.0219107	0.000324777	0.0266008	0.000525217	2.09004e-05	0.000177135
43_1G_WTF_C5M_ACGCCGATCCAGGGCT	0.135444	0.292877	0.030295	0.278157	2.1684e-05	0.00355216	0.0251125	0.0189201	0.164166	0.00665233	0.0263263	0.00381959	0.0130835	0.000459902	0.000625766	0.000487012
43_1G_WTF_C5M_ACGCCGATCCATGAGT	0.0371475	0.0205508	0.0549167	0.656323	0.000143151	0.000989527	0.0511349	0.00110639	0.0286682	0.000395261	0.00423699	0.0425754	0.0254713	0.00820028	0.0353443	0.0327967
43_1G_WTF_C5M_ACGGAGAAGAAACCGC	0.0889364	0.412584	0.105804	0.157331	0.00444795	0.0932695	0.0342764	0.000389927	0.0532551	0.0070642	0.00945283	0.000575592	0.0164501	0.0159602	1.19051e-05	0.000190802
43_1G_WTF_C5M_ACGGAGAAGATCCGAG	0.505238	0.00034901	0.108189	0.0575384	0.000184562	0.00104322	0.000603818	0.118166	0.00143054	0.00394687	0.0357512	0.0797279	0.0531989	0.000104427	0.027582	0.00694534
43_1G_WTF_C5M_ACGGAGAAGCAGACTG	0.0932653	0.160861	0.12936	0.278629	7.76977e-05	0.0321592	0.000103099	0.0325184	0.19357	0.0189542	0.00238366	0.00117847	0.0414642	0.0145609	0.000904759	1.06337e-05
43_1G_WTF_C5M_ACGGAGAAGTGGTCCC	0.120376	0.156311	0.022566	0.238108	0.00092442	0.0016053	0.0578443	0.00565418	0.185346	0.0448227	0.00298234	0.0624143	0.0987919	2.69493e-05	0.00033823	0.00188808
43_1G_WTF_C5M_ACGGAGACAACACCCG	0.21968	0.0897799	0.126882	0.00240232	0.000142946	0.251108	0.0626213	0.141819	0.000218816	0.0287272	0.0376348	0.0121835	0.02622	5.43526e-05	4.82534e-05	0.000477167
43_1G_WTF_C5M_ACGGAGACACATTCGA	0.120839	0.507185	0.0371859	0.0760455	1.68537e-05	9.16617e-05	0.0244165	0.0125035	3.83944e-05	0.00263872	0.113934	0.0261283	0.0291469	0.0126515	0.000124308	0.0370541
43_1G_WTF_C5M_ACGGAGACACGAGGTA	0.302524	0.21164	0.0180455	0.0320436	1.66621e-05	3.12515e-05	0.00288131	0.0119227	0.00189657	0.015707	0.0589113	0.194665	0.0337564	0.00123328	0.000227055	0.114498
43_1G_WTF_C5M_ACGGAGAGTAAGTTCC	0.100686	0.326324	0.231661	0.0539841	0.00192883	0.0647947	0.0424162	0.00379448	0.0502774	0.065615	0.00308649	0.00116236	0.0534514	0.000287646	0.000426066	0.000104655
43_1G_WTF_C5M_ACGGAGAGTCTAGCCG	0.000205583	0.362992	0.019582	0.0993494	3.27046e-05	0.137201	0.0608034	0.00834245	0.119533	0.0686707	0.081869	0.0133557	0.0239226	1.72709e-05	0.000202043	0.00392093
43_1G_WTF_C5M_ACGGAGAGTGATAAAC	0.349354	0.0610198	0.219842	0.0274167	0.0741695	0.0012844	0.0239064	0.05819	0.00196579	0.0476154	0.0225072	0.0238382	0.0813906	0.00012067	0.00212945	0.00524921
43_1G_WTF_C5M_ACGGAGAGTGCACGAA	0.367443	0.223248	0.103666	0.106242	8.83672e-05	5.86031e-05	4.47294e-05	0.0263027	3.19061e-05	0.0322285	0.0578843	0.0255385	0.0413161	0.00139732	0.00726171	0.00724798
43_1G_WTF_C5M_ACGGAGAGTTATCGGT	0.400441	0.103467	0.117774	0.0864474	0.000867777	0.0454508	0.0224378	0.0426581	0.00011265	0.166278	4.23578e-05	0.00297604	0.00935938	0.00049255	0.000909631	0.000285922
43_1G_WTF_C5M_ACGGAGAGTTTAAGCC	0.0146165	0.0243941	0.0820162	0.117294	0.401105	0.0011936	0.00449997	0.1916	0.00622049	0.0104125	0.00100751	0.00360782	0.024051	0.117742	0.000151895	8.76949e-05
43_1G_WTF_C5M_ACGGAGATCTAACGGT	0.000751587	0.00106913	0.20381	0.038596	0.255227	0.211288	0.00723354	0.207742	0.000557459	0.0540315	0.01166	0.00017649	0.00201327	0.000215457	0.00231438	0.0033144
43_1G_WTF_C5M_ACGGCCAAGCAACGGT	0.167642	0.19948	0.180189	0.0393701	0.000105704	0.0418946	0.160869	0.019767	0.0300124	0.0316984	0.000111316	0.000660907	0.11266	0.0154797	3.6923e-05	2.2974e-05
43_1G_WTF_C5M_ACGGCCAAGTACGATA	0.143894	0.0298191	0.00498242	0.00290958	0.419882	0.00473687	0.0193845	0.147239	0.0388921	0.0432207	0.00056906	0.000137883	0.00845419	0.135708	0.000106085	6.45909e-05
43_1G_WTF_C5M_ACGGCCACACAGGAGT	0.340642	0.000471692	0.116095	0.046692	0.0785796	0.145914	0.000506073	0.105379	0.00520345	0.115942	0.00195953	0.0365633	0.00273513	0.0027778	3.9458e-05	0.000499951
43_1G_WTF_C5M_ACGGCCACATTTGCCC	0.0593703	0.146716	0.0525063	0.00259188	0.296798	0.00974136	0.0197865	0.245076	0.00181772	0.0117818	0.00304334	0.00201457	0.0211894	0.125423	0.000111064	0.00203244
43_1G_WTF_C5M_ACGGCCATCATGCATG	0.350394	0.283405	9.33766e-05	0.0887576	3.65012e-05	0.00122124	0.00014792	0.0255701	4.90595e-05	7.68575e-05	0.0879702	0.0119085	0.013839	2.32288e-05	0.0569504	0.0795571
43_1G_WTF_C5M_ACGGCCATCGGTTAAC	0.404926	0.0160273	0.181555	0.0215056	0.0337234	0.0823277	0.000334767	0.106907	0.00360689	0.140194	0.000106841	0.000662215	0.00799403	6.31479e-05	4.00827e-05	2.57943e-05
43_1G_WTF_C5M_ACGGCCATCGGTTCGG	0.0272926	0.469533	0.124072	0.0891175	1.65561e-05	0.000102036	0.0317389	0.00253162	0.114121	0.0239869	0.0238009	0.00987039	0.0355885	0.0465308	0.000438724	0.00125872
43_1G_WTF_C5M_ACGGCCATCTCTAAGG	0.00370405	0.409745	0.183206	0.0654699	0.0358318	0.0527173	0.00689496	0.00119249	0.11696	0.0106791	0.0778217	0.00135586	0.0306414	0.00204567	0.000681663	0.00105322
43_1G_WTF_C5M_ACGGCCATCTGCGGCA	0.0282671	0.426103	3.27615e-05	0.352004	1.38206e-05	0.00607267	0.0423307	0.00384101	0.00590504	0.000247753	0.0243711	0.0286648	0.00569741	0.00885874	0.0193267	0.0482635
43_1G_WTF_C5M_ACGGGCTAGAAAGTGG	0.17918	0.0227589	0.09665	0.107043	0.393728	0.000577526	0.00624733	0.0727095	0.000696408	0.0110793	0.000172887	0.00107852	0.00729069	0.0996114	6.98703e-05	0.0011063
43_1G_WTF_C5M_ACGGGCTCACATTTCT	0.0938762	0.175555	0.0923034	0.153955	0.000684918	0.203353	0.145847	0.00151449	0.0712068	0.0424734	2.65015e-05	0.000417248	0.0157635	0.00289004	1.37102e-05	0.000119123
43_1G_WTF_C5M_ACGGGCTCATCGATGT	0.31831	0.180349	0.0256016	0.0926576	2.01141e-05	0.000114364	0.0128666	0.0162076	8.35255e-05	0.0477522	0.0106134	0.167096	0.037658	1.22022e-05	0.0599878	0.0306706
43_1G_WTF_C5M_ACGGGCTTCGAGAGCA	0.0711759	0.489018	1.45854e-05	0.162077	2.66786e-05	0.00443614	0.136225	0.00257957	0.0511075	0.00146431	0.00603429	0.0427622	6.33367e-05	0.000182193	0.00613735	0.0266956
43_1G_WTF_C5M_ACGGGTCCACTTAAGC	0.314026	0.0699248	0.207205	0.124379	0.0762704	0.00019447	9.27867e-05	0.0424569	8.20208e-05	0.000871026	0.0949836	0.0267732	0.0424974	3.84378e-05	2.89249e-05	0.000176884
43_1G_WTF_C5M_ACGGGTCGTAGTAGTA	0.190678	0.207088	0.206169	0.00270714	0.0859427	0.0807618	0.00141798	0.0498957	0.0202199	0.0970951	0.000769375	0.00210539	0.0165768	0.037462	0.000122145	0.000988526
43_1G_WTF_C5M_ACGGGTCGTCATACTG	0.327145	0.276968	0.0526878	0.0644671	0.00116309	0.000249012	7.2147e-05	0.0191107	0.00440841	0.118842	2.56991e-05	0.100459	0.014426	0.00931254	0.000497744	0.010165
43_1G_WTF_C5M_ACGGGTCGTTGACGTT	0.261691	0.00111054	0.143382	0.0418993	0.0964843	0.126089	0.0284321	0.0530824	0.0260656	0.146447	0.000410316	0.000680841	0.07147	8.24114e-05	0.000829729	0.00184288
43_1G_WTF_C5M_ACGGGTCTCGCCAGCA	0.366973	0.135331	0.0291394	0.023561	0.0226082	0.0465241	0.0977153	0.0192327	0.00515907	0.0217583	0.127783	0.07664	0.0155395	1.52348e-05	0.00660492	0.00541492
43_1G_WTF_C5M_ACGTCAAAGTGTACGG	0.361765	0.154046	0.116473	0.0632446	0.00135477	0.0024654	0.0306511	0.043765	0.00255037	0.084853	0.0860246	0.0174127	0.0346925	2.54302e-05	0.000640204	3.61212e-05
43_1G_WTF_C5M_ACGTCAACATGAACCT	0.148628	0.126988	0.31646	0.0294761	0.013183	0.0431812	8.36576e-05	0.0146326	0.166686	0.0374785	0.0189302	0.0520619	0.0238495	0.00812685	0.00020438	3.00571e-05
43_1G_WTF_C5M_ACGTCAAGTATTAGCC	0.206427	0.0675913	0.181565	0.061966	0.132249	0.0705922	0.0210582	0.174849	0.00406844	0.0703384	0.000126489	0.00327356	0.00240681	0.00170368	0.00122408	0.000561364
43_1G_WTF_C5M_ACGTCAAGTCTAAACC	0.0805361	0.348114	0.00349631	0.0703642	0.000308233	0.0497583	0.0776736	0.00568806	0.00544824	0.0152564	0.0728302	0.0604606	0.0403674	0.0784542	0.0488319	0.0424125
43_1G_WTF_C5M_ACGTCAATCTGCCCTA	0.219226	0.143213	0.137061	0.0741504	0.00282623	0.0478988	0.000408709	0.261139	0.00110451	0.0960293	0.000232005	0.00143613	0.0058971	0.00851632	9.7196e-05	0.000764393
43_1G_WTF_C5M_ACGTCAATCTTACCGC	0.0888034	0.341334	0.000141566	0.320347	4.93067e-05	0.0152248	0.000360881	0.0143416	0.000125524	0.00568274	0.0440002	0.0380881	0.0218682	0.000233821	0.0490767	0.0603227
43_1G_WTF_C5M_ACTATCTAGAGGGCTT	0.247583	0.00065108	0.208237	0.000570449	0.146775	0.0697357	0.0174859	0.0590077	0.00137017	0.0276719	0.0518825	0.00101937	0.0277054	0.140231	4.57888e-05	2.77536e-05
43_1G_WTF_C5M_ACTATCTAGCTCCTTC	0.181815	0.00261117	0.0161042	0.0217811	0.247409	0.00316806	0.000450399	0.243026	0.0365345	0.137169	0.000627298	0.000135354	0.0199217	0.0890979	9.35843e-05	5.57491e-05
43_1G_WTF_C5M_ACTATCTAGCTTTGGT	0.273942	0.0540438	0.185391	0.0391419	0.0614688	0.0551833	0.0914694	0.0299889	0.0255695	0.0394896	0.00497656	0.00148385	0.0454287	0.0923815	2.55917e-05	1.53654e-05
43_1G_WTF_C5M_ACTATCTAGGGTATCG	0.122032	0.443875	0.0412665	0.0802952	2.75054e-05	0.0345116	0.0399042	6.11219e-05	0.00875292	0.0225884	0.0809769	0.0733654	0.0476385	1.9745e-05	1.49546e-05	0.00467042
43_1G_WTF_C5M_ACTATCTCAAGGTTTC	0.284981	0.0400012	0.129331	0.0529498	0.0477554	0.0790543	0.0283899	0.114054	0.000157561	5.20989e-05	0.100406	0.0652719	0.0565167	0.00100749	2.65254e-05	4.54927e-05
43_1G_WTF_C5M_ACTATCTCACATCTTT	0.126895	0.186682	0.083707	0.128889	6.20051e-05	0.0923845	0.217155	0.00562282	0.00717985	0.000231905	0.0584568	0.00272045	0.0563842	0.0328989	0.000369111	0.000361553
43_1G_WTF_C5M_ACTATCTGTCTTGTCC	0.0409341	0.0737524	0.365453	0.00229933	0.130072	0.0951357	0.00664221	0.238507	0.00918592	0.0126939	0.00308223	0.00324653	0.0167238	9.58978e-05	0.00144266	0.000733022
43_1G_WTF_C5M_ACTATCTTCACGCGGT	0.00122474	0.39987	0.00059472	0.177456	1.75407e-05	0.056174	0.174501	9.45104e-05	0.0727553	0.0304107	0.00435391	0.0699047	0.00692273	7.02953e-06	5.29159e-06	0.00570831
43_1G_WTF_C5M_ACTATCTTCACTTATC	0.288402	0.383793	0.000190722	0.000249493	0.000223893	0.0411463	0.012447	8.4316e-05	0.0880968	0.000505172	0.014211	0.0310636	0.0263636	0.00153475	0.0668881	0.0448006
43_1G_WTF_C5M_ACTGAACAGCTGCCCA	0.0236607	0.330607	0.0412026	0.126523	0.000471639	4.1122e-05	0.0946572	0.000464243	0.131402	0.0374985	0.0368627	0.115917	0.0474807	0.000325591	0.000245036	0.0126406
43_1G_WTF_C5M_ACTGAACGTCACAAGG	0.303802	0.234197	3.97746e-05	0.0553894	1.1652e-05	0.000140069	2.50745e-05	6.7869e-06	0.000449481	0.00962253	0.00928054	0.0642337	0.0195378	0.00195442	0.16048	0.140829
43_1G_WTF_C5M_ACTGAACGTTGTGGCC	0.170469	0.0893475	0.243044	0.00247152	0.0916019	0.176981	0.0138506	0.164956	0.00154592	0.0371513	0.000117242	0.00232602	0.00479481	0.000108628	0.00119254	4.15685e-05
43_1G_WTF_C5M_ACTGAACTCCCTAACC	0.00178838	0.521325	0.0123533	0.107342	6.33661e-05	0.000123514	0.0255308	0.00881479	0.0812031	0.000126807	0.0793325	0.0298667	0.0269902	0.00534064	0.0464814	0.0533177
43_1G_WTF_C5M_ACTGAGTCAGATCCAT	0.331636	0.206096	6.63494e-05	0.155882	2.07856e-05	0.00192756	7.82917e-05	0.0348967	0.000496342	0.0192053	0.0547899	0.0833163	0.0185964	1.4152e-05	0.0437652	0.0492129
43_1G_WTF_C5M_ACTGAGTTCCGCGCAA	0.364686	0.0729486	0.139098	0.0685934	8.29168e-05	0.121739	0.0654567	0.0961536	0.000123825	0.0654044	6.48356e-05	0.0016995	0.00321375	4.07237e-05	0.000470703	0.000223866
43_1G_WTF_C5M_ACTGAGTTCGAACGGA	0.00118957	0.0107831	0.115382	0.646546	0.00127	0.0226023	0.0579443	0.0226106	0.0363277	0.0206291	0.0212559	0.00272685	0.039954	5.68614e-05	0.000697731	2.40837e-05
43_1G_WTF_C5M_ACTGAGTTCTGCTTGC	0.221352	0.317138	0.0740804	0.194383	5.36183e-05	0.00609867	0.00282616	0.0395846	0.0127068	0.0851466	0.00309291	0.0165981	0.00991537	0.0162438	0.00055356	0.000226464
43_1G_WTF_C5M_ACTGATGAGTTAAGTG	0.0868221	0.230303	0.100072	0.09134	6.22703e-05	0.0494002	0.228016	0.00213526	0.12655	0.00680482	0.00197401	0.000298048	0.0580114	0.0175045	0.00036528	0.000341051
43_1G_WTF_C5M_ACTGATGAGTTCGCAT	0.0865842	0.0439263	0.174653	0.0339486	0.316549	0.0010259	0.0264236	0.164488	0.000646144	0.0606252	0.000191529	0.00198213	0.0236379	0.0651484	0.000107436	6.15644e-05
43_1G_WTF_C5M_ACTGATGAGTTTGCGT	0.000254762	0.000592417	0.00609393	0.714201	0.00107571	0.0175547	0.0233041	0.0222757	0.000233728	0.0115282	0.000163115	0.0204614	0.00541098	0.00126158	0.102116	0.0734732
43_1G_WTF_C5M_ACTGATGCAAGGACAC	0.000201826	0.0145503	0.0225262	0.748586	0.00210161	0.0203487	0.0847159	0.00905168	0.0317302	0.00483744	0.0140775	0.00993918	0.0203671	0.0137505	0.0018077	0.00140818
43_1G_WTF_C5M_ACTGATGGTGTGAATA	0.037721	0.432618	0.00153679	0.104571	0.000354634	5.9922e-05	7.34061e-05	9.96832e-05	0.0394918	0.0210689	0.0228761	0.097036	0.046927	0.0199349	0.119193	0.056438
43_1G_WTF_C5M_ACTGATGGTTAAGAAC	0.134031	0.00957367	0.0699858	0.00233226	0.31897	0.0595137	0.0400695	0.142891	0.0137219	0.0335903	0.000204493	0.000118419	0.082737	0.0921038	9.4801e-05	6.22053e-05
43_1G_WTF_C5M_ACTGATGGTTTGACAC	0.325216	0.0520332	0.304093	0.100307	0.0320895	0.0182342	0.019643	0.0191116	0.0161815	0.00959861	0.0518881	0.022134	0.027973	3.16814e-05	0.00113823	0.000328162
43_1G_WTF_C5M_ACTGATGTCAGAGGTG	0.24664	0.338314	0.0441087	0.145834	0.000343108	3.49152e-05	0.00038682	0.0114433	0.000219102	0.0170923	0.0492222	0.0500053	0.0320243	0.0111668	0.0222425	0.0309224
43_1G_WTF_C5M_ACTGATGTCTGATTCT	0.336414	0.0298082	0.153037	0.14824	0.04416	0.0242653	0.0245874	0.161489	0.00217827	0.0704332	7.09927e-05	0.00165944	0.0015698	7.42166e-05	5.07462e-05	0.0019628
43_1G_WTF_C5M_ACTGCTCAGCTAGCCC	0.0742646	0.376447	2.24946e-05	0.110987	0.000148397	0.0418904	0.0436068	0.0176325	0.112916	2.29939e-05	0.0228885	0.0507083	0.0156648	0.0182788	0.0712766	0.0432438
43_1G_WTF_C5M_ACTGCTCAGTAGCGGT	0.0507004	0.140318	0.349988	0.0219182	0.00652301	0.0741585	7.66664e-05	0.0206764	0.25262	0.00338731	0.0352579	0.00138588	0.0425344	1.43348e-05	0.000184477	0.000256764
43_1G_WTF_C5M_ACTGCTCGTGTGAATA	0.172279	0.475771	0.000499131	0.168574	2.75637e-05	0.000288213	4.77628e-05	0.00438967	0.00854659	0.0122613	0.0535967	0.0177443	0.0130225	0.000152646	0.0389167	0.0338827
43_1G_WTF_C5M_ACTGCTCGTTATCGGT	0.194664	0.038218	0.21734	0.000668136	0.0513655	0.153337	0.0441282	0.0953511	0.00158672	0.055927	0.103898	0.000974737	0.015123	0.0263945	0.000669185	0.000354202
43_1G_WTF_C5M_ACTGCTCTCAGTACGT	0.175251	0.352325	0.000148066	0.0885147	0.000307511	0.021142	0.0853993	0.0201177	0.00051556	0.0100128	0.0365722	0.0811402	0.0178293	0.0261486	0.0542419	0.0303344
43_1G_WTF_C5M_ACTGTCCCACCTCGGA	0.0149407	0.514721	0.0147682	0.146117	1.43735e-05	3.23247e-05	0.0177925	0.0150878	0.038167	0.000226261	0.108315	0.0210713	0.0257471	0.030609	0.0248635	0.0275257
43_1G_WTF_C5M_ACTGTCCCAGTGGAGT	0.00675966	0.413731	0.000231731	0.0824921	8.27246e-06	0.0830582	0.218883	9.8287e-06	0.0520843	0.0046779	0.0380397	0.0846672	7.38731e-05	0.00285845	8.02509e-05	0.0123438
43_1G_WTF_C5M_ACTGTCCCATGGTCTA	0.34516	0.0773213	0.125162	0.0988636	0.0154018	0.0740577	0.00332913	0.172129	0.0112524	0.0687461	0.000139823	0.00259552	0.00207585	0.000152721	0.00010105	0.00351211
43_1G_WTF_C5M_ACTGTCCGTGGGTATG	0.122576	0.233564	0.0407345	0.310148	2.26767e-05	0.071923	4.56129e-05	0.00584212	0.00147546	0.020514	0.0177999	0.127539	0.0333041	0.000230999	0.000685492	0.0135958
43_1G_WTF_C5M_ACTGTCCTCATTCACT	0.0117962	0.428504	0.131242	0.0558203	0.00109174	0.0398514	0.0829233	0.0039723	0.0687106	0.0490894	0.029707	0.0332146	0.0588119	1.14185e-05	0.000277782	0.0049765
43_1G_WTF_C5M_ACTGTCCTCCCTCTTT	0.36665	0.000619342	0.133049	0.0416578	9.10555e-05	0.0466104	0.00893927	0.20095	0.00203795	0.195588	6.92054e-05	0.00148828	0.000697975	0.000712614	0.00054191	0.000297612
43_1G_WTF_C5M_ACTGTCCTCTACTATC	0.0555165	0.173407	1.6358e-05	0.336732	0.000582272	0.0893316	0.157461	0.00473342	0.117086	0.000217539	0.00272309	0.0295661	0.0254851	8.00964e-05	0.000523059	0.00653846
43_1G_WTF_C5M_ACTGTCCTCTCGTATT	0.100844	0.368577	6.20841e-05	0.281129	0.000794547	0.0157869	0.0179169	0.0236664	8.6035e-05	6.42995e-05	0.0492911	0.0141605	0.0253665	0.0297253	0.0305486	0.0419801
43_1G_WTF_C5M_ACTTACTCAACTGGCC	0.167406	0.214345	0.131909	0.0707826	2.59291e-05	0.00560138	0.0941979	0.00867743	0.130265	0.0008809	0.084928	0.00514873	0.048861	0.0298657	0.00505765	0.00204773
43_1G_WTF_C5M_ACTTACTCAAGCCATT	0.483402	0.0759266	0.0529154	0.0181588	3.81805e-05	0.0298732	0.044925	0.0705872	0.000137246	0.13117	0.012434	0.0533911	0.0164211	2.42672e-05	0.0104243	0.000171137
43_1G_WTF_C5M_ACTTACTCAATCGGTT	0.105403	0.283593	0.0491682	0.0365666	0.000130283	0.168008	0.0971016	0.0245656	0.00136178	0.0088554	0.115596	0.0257924	0.0251618	0.0473572	0.00926011	0.00207882
43_1G_WTF_C5M_ACTTACTGTACTTGAC	0.360693	0.146412	0.0616056	0.0660217	0.00035275	0.0477465	0.0504557	0.0214701	0.00949293	0.102202	2.05938e-05	0.0726918	0.0597907	0.000244982	0.000155734	0.00064292
43_1G_WTF_C5M_ACTTACTGTCACCCAG	0.27925	0.248697	0.0733221	0.175714	0.000672863	0.000204274	0.000276529	0.041824	0.000260635	0.059659	0.0208463	0.0669502	0.0149127	0.00037052	0.0117285	0.00531157
43_1G_WTF_C5M_ACTTACTGTCAGATAA	0.237902	0.178755	0.183566	0.0933026	8.32134e-05	0.000177214	0.0150352	0.030834	0.00591098	0.0925691	0.0189775	0.00150042	0.140424	2.95561e-05	0.000747363	0.000185244
43_1G_WTF_C5M_ACTTACTTCAGCGATT	0.290785	0.145676	0.135723	0.0737057	6.98467e-05	0.126136	0.0409541	0.0732025	0.000103295	0.094364	0.000241598	0.00231879	0.015712	0.000559287	2.27393e-05	0.00042647
43_1G_WTF_C5M_ACTTGTTAGCGCTTAT	0.163332	0.0159687	0.105137	0.00483295	0.341137	0.00150324	0.0274236	0.185151	0.0173036	0.0368928	0.00028255	0.00562802	0.00483563	0.0903497	0.000121684	0.000100122
43_1G_WTF_C5M_ACTTGTTAGGGATGGG	0.38585	0.0484371	0.0401448	0.114721	2.20088e-05	0.00635679	0.12279	0.00201301	0.0492962	0.0330828	0.0173981	0.160431	0.0108277	0.00816576	0.000168131	0.000295385
43_1G_WTF_C5M_ACTTGTTAGTGTTGAA	0.237676	0.111869	0.206744	0.0195667	0.0413551	0.0937947	0.00155062	0.107754	0.0144175	0.119566	0.000201755	6.27019e-05	0.0429116	7.2295e-05	5.38558e-05	0.00240511
43_1G_WTF_C5M_ACTTGTTCAAGCCGCT	0.111785	0.000764438	0.178291	0.038161	0.0903136	0.0459784	0.000197528	0.124958	0.294622	0.0425791	0.0227462	0.00142078	0.0136417	0.0344993	2.54694e-05	1.6234e-05
43_1G_WTF_C5M_ACTTGTTCAATAAGCA	0.393704	0.0601479	0.137566	0.158424	0.00740597	0.0573245	0.00578581	0.0705194	0.00263328	0.0502205	0.000117343	0.000864819	0.0547196	3.15993e-05	2.7703e-05	0.000507868
43_1G_WTF_C5M_ACTTGTTCAATGGATA	0.205303	0.314051	7.36741e-05	0.121896	0.00019782	0.000582269	0.012222	0.00567063	0.000717542	0.02138	0.0181876	0.131104	0.0489504	0.000102789	0.0401701	0.0793912
43_1G_WTF_C5M_ACTTGTTGTATCGCAT	0.232417	0.0095683	0.0543725	0.0936838	0.436307	0.000418295	0.0022568	0.0100513	0.00451156	0.0370672	0.000613673	6.69734e-05	0.0255965	0.0924899	5.64717e-05	0.000521942
43_1G_WTF_C5M_ACTTGTTGTCCTCTTG	0.000366925	0.451677	0.0394594	0.10959	1.84983e-05	0.0634574	0.0502506	0.00454356	0.0759371	0.0204819	0.0396044	0.0899833	0.0365782	0.0157605	0.000167955	0.00212334
43_1G_WTF_C5M_ACTTGTTGTGTTCGAT	0.0541517	0.329523	0.145483	0.076877	0.000288608	0.047389	0.0656124	0.025262	0.170783	0.0232663	0.0224129	0.00227945	0.036521	1.0612e-05	0.000135511	4.18261e-06
43_1G_WTF_C5M_ACTTGTTTCCAGAAGG	0.104815	0.00502101	0.307856	0.111091	0.148201	0.0186653	0.0172233	0.241123	0.00046656	0.00145706	0.000240959	0.000163765	0.0420167	0.000212453	0.000131175	0.00131467
43_1G_WTF_C5M_ACTTGTTTCCTACAGA	0.115519	0.341055	0.0231019	0.14245	5.69342e-05	0.0836418	0.138191	0.0019213	0.0241068	0.0198823	0.0344646	0.0479227	0.0204561	0.000626567	0.000458227	0.00614658
43_1G_WTF_C5M_ACTTGTTTCGTATCAG	0.0662342	0.443649	0.062851	0.165011	0.000352643	0.000965243	0.111024	0.00183534	0.0414182	0.000321856	0.0554262	0.00491559	0.0364969	0.0029636	0.000556252	0.00597902
43_1G_WTF_C5M_ACTTGTTTCGTCCAGG	0.24794	0.062494	0.147834	0.0648362	0.112662	0.0835172	0.000176479	0.0897884	0.0426178	0.0605912	0.000262116	0.000975897	0.0159132	0.0693976	0.000960229	3.38232e-05
43_1G_WTF_C5M_ACTTTCAAGCATGGCA	0.0685961	0.148675	0.136007	0.000763554	0.211038	0.0813934	0.000933326	0.240035	0.00114783	0.0329279	0.000379192	0.00839137	0.00971545	0.0598252	0.000112074	5.93087e-05
43_1G_WTF_C5M_ACTTTCAAGCCAGGAT	0.160639	0.0937299	0.21512	0.091899	0.00249788	0.0260088	0.0961191	0.0199789	0.226276	0.00258235	0.0201404	0.00097532	0.0431167	1.5175e-05	0.000350993	0.000550549
43_1G_WTF_C5M_ACTTTCAAGGCCGAAT	0.400248	0.0183447	0.246447	0.0342183	9.66125e-05	0.0277109	0.0338302	0.135643	0.000940811	0.00156313	0.0445886	0.0502085	0.00599574	4.16642e-05	3.64071e-05	8.62714e-05
43_1G_WTF_C5M_ACTTTCACAATTGCTG	0.049866	0.401531	0.000175249	0.17697	1.30873e-05	0.000222713	0.17895	0.0034119	0.0557693	5.17033e-05	0.0415021	0.00846982	0.0211857	0.052172	0.000384517	0.00932559
43_1G_WTF_C5M_ACTTTCACACGGCTAC	0.208694	0.0206334	0.0310153	0.316283	5.79327e-05	0.0527451	0.0423851	0.0827275	9.16329e-05	0.00246155	0.0594383	0.0636078	0.0414847	0.0537588	0.0206746	0.00394021
43_1G_WTF_C5M_ACTTTCACAGACAGGT	0.268715	0.0317134	0.217184	0.0540413	0.0741949	0.0871921	0.000461197	0.0261134	0.000344007	0.0628422	0.0442337	0.026749	0.0242181	0.081326	0.000400376	0.00027095
43_1G_WTF_C5M_ACTTTCACATAAGACA	0.0866663	0.344929	0.15601	0.0978161	2.19648e-05	7.02601e-05	0.000101396	0.00601286	0.0816587	0.041378	0.0338896	0.015636	0.108804	0.0233185	0.00284192	0.000844813
43_1G_WTF_C5M_ACTTTCATCAAGATCC	0.00138189	0.0450676	0.0321658	0.0450398	0.310176	0.0437599	0.0188278	0.310878	0.0391836	0.00108738	0.000748234	0.000179737	0.0298184	0.119803	0.000160563	0.00172258
43_1G_WTF_C5M_AGAATAGAGGGCTTCC	0.308711	0.36447	8.10171e-05	6.2169e-05	3.2087e-05	0.000163137	0.00894853	1.77089e-05	0.000128638	0.00183697	0.00568047	0.0215998	0.0281226	1.77126e-05	0.114374	0.145754
43_1G_WTF_C5M_AGAATAGAGTCATCCA	0.000133654	9.40383e-05	0.131366	0.456142	0.0194197	0.0342262	0.000173815	0.145284	0.161993	0.0134491	0.0104603	0.00470535	0.0133511	0.00627664	0.000984052	0.00194084
43_1G_WTF_C5M_AGAATAGCATCTACGA	0.295775	0.0379833	0.248724	0.0034687	0.0265426	0.000790561	0.0303617	0.186159	0.000299263	0.140784	0.00674978	7.35641e-05	0.0215935	8.46829e-05	5.5149e-05	0.00055454
43_1G_WTF_C5M_AGAATAGGTAGAAAGG	0.49403	0.050153	0.0944968	0.0557085	0.000654254	0.0130083	0.0414627	0.0596457	0.0018687	0.0427722	0.0454815	0.00351308	0.036888	0.000358349	0.0599467	1.24098e-05
43_1G_WTF_C5M_AGAATAGGTAGCAAAT	0.305306	0.02943	0.18261	0.0039764	0.206696	0.000438812	0.0160154	0.106829	0.000271127	0.0130024	0.0160012	0.00187682	0.0532158	0.0634175	4.71829e-05	0.000866571
43_1G_WTF_C5M_AGAATAGGTCATGCCG	0.329103	0.0346594	0.1284	0.0739215	0.0159807	0.129239	0.0224433	0.170158	0.000501383	0.0219048	0.055782	0.0128312	0.00415266	6.73453e-05	0.000824453	3.16078e-05
43_1G_WTF_C5M_AGAATAGGTCCGAACC	0.223432	0.266106	0.145043	0.0592507	4.15306e-05	0.0146636	0.0971354	0.00987013	0.0781134	0.0240039	0.0282147	0.00316523	0.0248488	0.0249048	0.000392204	0.000814238
43_1G_WTF_C5M_AGAATAGGTTCCGTCT	0.196485	0.26725	0.187869	0.092268	2.83258e-05	0.0438035	0.0723	0.0148284	0.000216494	0.0813638	0.0105893	0.0040868	0.0280651	2.22485e-05	0.000510903	0.00031349
43_1G_WTF_C5M_AGAATAGTCACGACTA	0.0742399	0.0647891	0.059937	0.0747171	0.387255	0.0319621	0.0136127	0.154245	0.00122322	0.029736	0.000403002	0.000136571	0.0160901	0.0914827	0.000104472	6.53866e-05
43_1G_WTF_C5M_AGAATAGTCATTCACT	0.000234329	0.483395	3.25625e-05	0.175932	0.000186773	0.0177718	0.13769	0.00215866	0.0518406	0.00172253	0.0177638	0.0320162	0.0208356	0.0102146	0.0108862	0.0373198
43_1G_WTF_C5M_AGAATAGTCGGATGTT	0.180254	0.0378727	0.196843	0.0184516	0.160189	0.127742	0.0137368	0.187459	0.00281088	0.0409245	0.000146496	7.77009e-05	0.0128659	0.0194331	0.00114348	4.98164e-05
43_1G_WTF_C5M_AGAATAGTCTTCGAGA	0.0288927	0.34176	9.26018e-05	0.334287	3.0947e-05	0.071103	0.0921789	0.00853165	0.0200438	0.00990027	0.0156294	0.0467563	0.00996717	0.00173498	0.0149431	0.00414826
43_1G_WTF_C5M_AGACGTTAGGCTCTTA	0.0734779	0.416107	0.00764894	0.0363832	0.000308477	0.0250677	0.0619161	0.000251678	0.0487035	0.0307944	0.0790097	0.130441	0.0269136	0.0157721	0.000428313	0.0467767
43_1G_WTF_C5M_AGACGTTAGGTGCTTT	0.234598	0.196227	0.181014	0.0794953	0.0240983	0.0734621	0.0132193	4.26779e-05	0.0206826	0.099171	0.0114484	0.0403602	0.0256875	1.85505e-05	0.000231914	0.000243044
43_1G_WTF_C5M_AGACGTTAGTCCCACG	0.418085	0.000625134	0.0541852	0.0404505	0.000305685	0.0807651	0.044167	0.171761	0.000468423	0.139659	0.0149126	0.00492581	0.000143667	0.0274557	0.000833001	0.001257
43_1G_WTF_C5M_AGACGTTCACCAGGTC	0.188148	0.155609	0.00316078	0.0701559	1.72369e-05	0.0681658	0.100949	0.0143496	0.241982	0.0893756	0.00402573	0.0488453	0.0133927	0.000388536	0.000149304	0.00128469
43_1G_WTF_C5M_AGACGTTCACGCGAAA	0.131363	0.370891	0.137691	0.0956634	0.00121005	7.42692e-05	0.0153263	0.0244322	3.61295e-05	7.08142e-05	0.0547311	0.0118986	0.0375289	0.0323173	0.0867493	1.60002e-05
43_1G_WTF_C5M_AGACGTTCAGTATCTG	0.456636	0.00484349	0.147391	0.000415297	0.0799481	0.0303127	0.00263288	0.0256568	0.000516395	0.0873244	0.0176765	0.102402	0.0125534	0.00216591	0.0294991	2.63591e-05
43_1G_WTF_C5M_AGACGTTGTAGCTGCC	0.277905	0.164359	0.146937	0.0488875	0.0286476	0.0322027	0.00209071	0.208504	0.000589336	0.0875192	0.000453004	0.000169507	0.00120395	0.000272722	0.000156197	0.000101358
43_1G_WTF_C5M_AGACGTTGTCATATCG	0.225849	0.314904	0.074397	0.0824756	1.44868e-05	9.27664e-05	0.0299163	0.00917336	0.00179293	0.004273	0.0644351	0.0662116	0.0435508	0.0438195	0.0356531	0.0034417
43_1G_WTF_C5M_AGACGTTGTGGGTATG	0.0673154	0.392217	0.00283263	0.158551	0.000166491	0.000377923	0.105194	0.00633885	0.114223	0.000169783	0.0465016	0.0103227	0.0313631	0.0330449	0.00929384	0.022087
43_1G_WTF_C5M_AGACGTTTCAATCTCT	0.0816331	0.0874236	0.349123	0.012837	0.0141207	0.15258	0.0210139	0.0291527	0.0123847	0.000480623	0.0531646	0.00668905	0.135079	0.0439802	3.05266e-05	0.000308207
43_1G_WTF_C5M_AGACGTTTCACGACTA	0.18116	0.384668	0.00156351	0.0627004	2.1345e-05	0.0726028	0.0250834	0.00121741	0.0185498	0.0271895	0.0148588	0.0635736	0.0213156	0.000217049	0.0787054	0.0465737
43_1G_WTF_C5M_AGACGTTTCATCTGCC	0.088167	0.319365	0.0749326	0.0960246	2.10156e-05	0.0855941	0.190915	0.00298772	0.00553499	7.37046e-05	0.0671596	0.0527144	0.0141761	0.00173812	0.000473228	0.000122484
43_1G_WTF_C5M_AGACGTTTCCTATGTT	0.146406	0.309224	0.199159	0.0414302	0.00214447	0.000293293	0.0498346	0.00363113	0.016824	4.24534e-05	0.0906942	0.0661646	0.0510105	0.000241264	0.0224558	0.00044462
43_1G_WTF_C5M_AGACGTTTCTGATACG	0.0251031	0.202765	0.00440939	0.504377	0.00100858	0.000203285	0.0850551	0.00260285	0.0564516	6.58864e-05	0.0194453	0.0189909	0.0330762	0.026281	0.0106446	0.00951935
43_1G_WTF_C5M_AGAGCGAAGAAGGACA	0.19878	0.104822	0.291318	0.0740145	0.0562169	0.0349439	0.0555351	0.0262496	0.0316749	0.00315322	0.0435121	0.0545102	0.0241092	0.000570395	0.000205111	0.000384327
43_1G_WTF_C5M_AGAGCGAAGGCCATAG	0.408918	0.224721	0.076318	0.0599555	3.00727e-05	0.00366071	0.0482546	0.0292525	0.0016024	0.0273862	0.0378301	1.82715e-05	0.0214579	0.000285492	0.0602998	9.53398e-06
43_1G_WTF_C5M_AGAGCGACAATGGACG	0.0503366	0.501915	0.00856616	0.0884921	1.30667e-05	0.00312336	0.108374	0.000142023	0.0382591	0.0291767	0.00681117	0.100049	0.0220598	0.000277309	0.0219239	0.0204811
43_1G_WTF_C5M_AGAGCGACACCTGGTG	0.000236311	0.0366751	0.0162229	0.62516	3.70562e-05	0.000121037	0.0274903	0.042205	0.00199936	5.52975e-05	0.00217454	0.0247047	0.0290072	0.0060911	0.11507	0.0727501
43_1G_WTF_C5M_AGAGCGACATCTATGG	0.350215	0.0144827	0.210373	0.0541511	0.0661975	0.107638	0.0261843	0.0988054	0.000500482	0.0514968	0.00924014	0.00115459	0.00853882	4.81348e-05	0.000640105	0.000334149
43_1G_WTF_C5M_AGAGCGAGTAACGACG	0.393298	0.138683	0.190482	0.0989126	0.00117815	0.00965271	0.000114531	0.01014	0.00443135	0.11072	0.00392085	0.0222206	0.016118	5.99856e-05	4.50433e-05	2.31855e-05
43_1G_WTF_C5M_AGAGCGAGTAGGCATG	0.21043	0.321034	0.000472893	0.160733	0.000155845	0.0737736	0.0646095	0.0015425	0.0190682	0.0992207	0.00843186	0.0299111	0.00946815	8.38975e-05	0.00103019	3.50049e-05
43_1G_WTF_C5M_AGAGCGATCAATACCG	0.175869	0.0284858	0.109251	0.440112	9.71331e-05	0.00226535	0.00476862	0.0147674	0.1963	0.00616083	0.00383808	0.00109944	0.0155157	0.000631093	2.59791e-05	0.000812609
43_1G_WTF_C5M_AGAGCGATCAGCTGGC	0.0106948	0.00115761	0.195716	0.0720248	0.163126	0.206008	0.000688903	0.229594	0.000761305	0.0261756	0.050428	0.00169609	0.00031004	0.0407619	8.65081e-05	0.00077021
43_1G_WTF_C5M_AGAGCTTAGAGTACAT	0.309311	0.0284881	0.208276	0.0188059	0.0206223	0.130953	0.00190954	0.090271	0.0099763	0.0564116	0.0740715	0.00188642	0.0476828	0.000719781	3.27751e-05	0.000582359
43_1G_WTF_C5M_AGAGCTTAGATGTAAC	0.317836	0.0304253	0.138341	0.000817364	0.00776269	0.000117524	0.0855857	0.00439317	0.0997003	0.00448802	0.130643	0.082998	0.0954323	0.000717363	0.000730062	1.27064e-05
43_1G_WTF_C5M_AGAGCTTAGCGTGAAC	0.000625659	0.303956	0.169804	0.0231707	0.000185164	0.0881249	0.0450127	0.00912418	0.0766989	0.0472083	0.0717269	0.00194749	0.162304	5.28147e-05	3.68484e-05	2.07282e-05
43_1G_WTF_C5M_AGAGCTTAGGATGGTC	0.102775	0.00186625	0.294543	0.073961	0.128883	0.119305	0.0194202	0.249871	0.000470855	0.00638218	0.000308598	0.000155791	0.00062409	0.000170429	0.000121172	0.00114225
43_1G_WTF_C5M_AGAGCTTCAATCTGCA	0.105178	0.268444	0.0543194	0.0809922	4.27963e-05	0.0262882	0.000184785	0.00273039	0.203503	0.223455	2.7852e-05	0.00297471	0.0307854	2.26461e-05	0.00026202	0.000789654
43_1G_WTF_C5M_AGAGCTTGTAGATTAG	0.130251	0.16437	0.0258958	0.146011	0.000432915	0.119074	0.165822	0.00513408	0.127687	0.00758864	0.00969735	0.0035072	0.0911418	0.00289482	0.000152617	0.000339592
43_1G_WTF_C5M_AGAGCTTTCGTGGTCG	0.0522112	0.292502	0.157406	0.0517258	0.00429638	0.135079	0.128918	0.000194319	0.0496939	0.038182	0.0628685	0.00186218	0.02459	0.000270108	1.19014e-05	0.000189041
43_1G_WTF_C5M_AGAGCTTTCGTTTATC	0.185595	0.198368	0.067319	0.150045	0.00168106	0.039035	0.000141429	0.0220392	0.201845	0.0415295	0.0748898	0.000164571	0.0169922	1.5488e-05	1.22193e-05	0.000327575
43_1G_WTF_C5M_AGAGCTTTCTGATTCT	0.268558	0.100496	3.57893e-05	0.176352	2.55039e-05	0.0242516	0.12149	0.0256388	0.000149774	0.000121977	0.0122285	0.0657352	5.79737e-05	1.19116e-05	0.154329	0.0505185
43_1G_WTF_C5M_AGAGTGGCACCAACCG	0.00500199	0.0101021	0.0878634	0.0489225	0.335943	0.082296	0.0104453	0.185722	0.00593244	0.00516652	0.0434314	0.00242185	0.0503464	0.124121	0.000146919	0.00213609
43_1G_WTF_C5M_AGAGTGGGTAGGCATG	0.131703	0.159387	0.168625	0.0733718	4.23719e-05	0.0109105	0.200676	0.00866671	0.168997	0.0248614	0.0107936	1.43061e-05	0.0201537	0.0214757	0.000200985	0.000121124
43_1G_WTF_C5M_AGAGTGGGTGACAAAT	0.0812846	0.242946	0.122244	0.11697	6.3188e-05	0.045142	0.00643696	0.00660649	0.181553	0.0730748	0.00177526	0.0016959	0.119514	4.90267e-05	3.47962e-05	0.000610138
43_1G_WTF_C5M_AGAGTGGTCCTATGTT	0.381474	0.0421318	0.179624	0.0627123	0.00305874	0.118551	0.012977	0.0707	0.00263381	0.0596262	0.0416435	0.000607751	0.0195413	9.4957e-05	0.00417345	0.000450793
43_1G_WTF_C5M_AGAGTGGTCGTTTGCC	0.0857199	0.176122	0.139012	0.445508	0.000397478	0.00036136	0.0148357	0.000105631	0.0295657	0.00256463	0.0377195	0.0240857	0.0240856	0.0133031	0.000356507	0.0062579
43_1G_WTF_C5M_AGATCTGAGCAGCCTC	0.124336	0.104341	0.132885	0.00572989	0.263923	0.00131083	0.000336124	0.157042	0.0302405	0.0279803	0.00780962	0.00273377	0.0109199	0.128535	0.00119766	0.000680097
43_1G_WTF_C5M_AGATCTGCAGGACCCT	0.30989	0.0473614	0.249029	0.0214661	0.0305818	0.0885767	0.0197416	0.0832362	0.00611362	0.119413	0.000188407	0.00256138	0.00364342	0.0179521	0.000152176	9.27792e-05
43_1G_WTF_C5M_AGATCTGCATCATCCC	0.453046	0.000376521	0.0392248	0.108417	0.0432485	0.056604	0.00171469	0.0999141	0.00803537	0.133302	0.0411788	0.00969715	0.00362237	0.00111943	0.00048328	1.55668e-05
43_1G_WTF_C5M_AGATCTGCATGAAGTA	0.104576	0.281875	0.0367933	0.113282	1.4039e-05	3.39686e-05	0.0795113	0.0129741	0.208537	0.00898654	0.0363999	0.0200468	0.0522777	0.0397606	0.00137061	0.00356105
43_1G_WTF_C5M_AGATCTGGTACCGGCT	0.295914	0.0625931	0.128804	0.0604171	0.000111057	0.14544	0.0677135	0.153302	0.000376419	0.0844196	7.88554e-05	4.38634e-05	0.000660751	6.49653e-05	3.67391e-05	2.42305e-05
43_1G_WTF_C5M_AGATCTGTCACATGCA	0.117569	0.0470183	0.35019	0.0634077	0.107631	0.105981	0.00346061	0.0747321	0.0300368	0.0503879	0.0327442	7.30152e-05	0.0166002	8.24599e-05	5.13851e-05	3.47631e-05
43_1G_WTF_C5M_AGATCTGTCGCGGATC	0.116482	0.220004	0.0143392	0.294886	0.000312497	0.0961476	0.000124617	0.024635	0.100079	0.025791	0.0079482	0.0401151	0.0142359	0.00714885	0.0254216	0.0123294
43_1G_WTF_C5M_AGATTGCAGAAACGCC	0.282126	0.0911435	0.236265	0.0599511	0.034213	0.023788	0.0729202	0.0250789	0.0177765	0.116308	0.0125762	0.000330878	0.0274587	3.02518e-05	2.15175e-05	1.20897e-05
43_1G_WTF_C5M_AGATTGCAGCATGGCA	0.463386	0.000144223	0.0773379	0.218019	0.00812869	0.000116521	6.77919e-05	0.11495	0.000128896	0.037812	0.0293856	0.0252012	0.00632577	3.50023e-05	0.00775379	0.0112085
43_1G_WTF_C5M_AGATTGCAGGAATTAC	0.150677	0.145032	0.266925	0.00158348	0.0989613	0.0808396	0.0263685	0.156522	0.00124299	0.0525575	0.000400711	0.00145405	0.014588	0.00186161	9.0076e-05	0.000896769
43_1G_WTF_C5M_AGATTGCAGGCAAAGA	0.192494	0.122287	0.23545	0.116685	0.140297	0.0209956	0.010973	0.0872924	0.000239645	0.00166384	0.0468579	0.00382758	0.0187058	5.85521e-05	0.000745904	0.0014263
43_1G_WTF_C5M_AGATTGCAGTTAAGTG	0.167533	0.0249143	0.248957	0.046364	0.020745	0.0389737	0.12966	0.00908279	0.26218	0.000415546	0.0230384	0.000916613	0.026785	2.04556e-05	1.54473e-05	0.00039861
43_1G_WTF_C5M_AGATTGCCAAAGTCAA	0.351955	0.0703829	0.0744383	0.0308945	0.000921484	0.000320194	0.126829	0.01543	0.159946	0.0327501	0.0417757	0.00991872	0.0232006	0.060215	0.000335925	0.000685993
43_1G_WTF_C5M_AGATTGCCACTAGTAC	0.00557232	0.0488888	0.000821464	0.666228	3.85697e-05	5.5575e-05	0.0305646	0.045382	0.0714484	0.000327339	0.00780516	0.0193857	0.016264	0.0273234	0.00649924	0.0533954
43_1G_WTF_C5M_AGATTGCGTGTAATGA	0.245862	0.183538	0.111453	0.0273435	0.0292951	0.100343	0.00371917	0.129768	0.0034335	0.145695	0.000139202	6.31714e-05	0.0161246	7.98583e-05	0.00158962	0.00155293
43_1G_WTF_C5M_AGATTGCGTTCGGGCT	0.000913323	0.0465618	0.0534589	0.0620444	0.289373	0.191922	0.0181402	0.173228	0.000620039	0.103118	0.000168652	8.38236e-05	0.0136573	0.0465871	7.47718e-05	4.92555e-05
43_1G_WTF_C5M_AGATTGCTCAACGGCC	0.0204153	0.330353	3.58603e-05	0.287341	1.93673e-05	0.0849725	0.121719	0.00185478	0.0325723	1.89588e-05	0.0184488	0.0650836	0.00223201	0.00540244	0.00159717	0.0279341
43_1G_WTF_C5M_AGATTGCTCCTTAATC	0.0535933	0.452761	0.000208236	0.162664	4.51124e-05	0.0191625	0.121604	0.00762373	0.0467025	0.00076414	0.0352011	0.0359689	0.0226392	0.0176865	0.000257909	0.0231178
43_1G_WTF_C5M_AGATTGCTCGCGTAGC	0.396063	0.0476389	0.051858	0.034454	0.000343453	0.0241288	0.0534703	0.000714978	0.135598	0.0431474	0.000365525	0.068092	0.124708	0.000215135	0.00993191	0.00927063
43_1G_WTF_C5M_AGCAGCCAGACAGACC	0.000572878	0.0299306	0.00291628	0.695464	4.45658e-05	0.0124959	0.0355666	0.0286109	7.81791e-05	0.00341088	4.52716e-05	0.0835075	0.019563	0.00235806	0.0396553	0.0457803
43_1G_WTF_C5M_AGCAGCCAGACTAGGC	0.10831	0.000506342	3.00428e-05	0.577061	0.000328819	0.068428	0.0769137	0.0238127	0.0894529	4.49835e-05	0.000242163	0.018456	0.000210383	0.000177973	0.0174151	0.01861
43_1G_WTF_C5M_AGCAGCCAGCGAAGGG	0.35855	0.0781182	0.147491	0.0524175	0.0815234	0.0507572	0.000378808	0.107669	0.000168419	0.0860983	0.000161791	0.000744587	0.0099817	0.0246864	0.00082608	0.000427685
43_1G_WTF_C5M_AGCAGCCCATGCCACG	0.211246	0.118676	0.290363	0.0830333	0.0740385	0.0499957	0.000122075	0.0179163	0.000318068	0.104103	9.18619e-05	0.0010606	0.0363272	0.0123891	2.85369e-05	0.000290658
43_1G_WTF_C5M_AGCAGCCGTACCTACA	0.261108	0.151222	0.167147	0.0840463	0.0507594	0.0337678	0.0552203	0.116587	0.00739063	0.0515338	0.00016568	5.11272e-05	0.0168809	0.00405158	4.34306e-05	2.53848e-05
43_1G_WTF_C5M_AGCAGCCGTTCAGCGC	0.0640751	0.19291	1.62749e-05	0.290928	0.000241464	0.116517	0.192374	0.00713757	0.0383224	0.0030828	8.29265e-06	0.0508371	1.49189e-05	6.82419e-06	0.0269857	0.0165434
43_1G_WTF_C5M_AGCAGCCTCCAAGTAC	0.0499032	0.0002364	0.281065	0.491889	0.00950446	0.00571465	0.00253743	0.0740581	0.0292081	0.000340477	0.0119337	6.17769e-05	0.0415862	0.00102369	0.000906816	3.08112e-05
43_1G_WTF_C5M_AGCAGCCTCCGCAGTG	0.0996183	0.104047	0.110281	0.138585	0.0226151	0.118456	0.035495	0.000121301	0.099443	0.0595921	0.00296841	4.11595e-05	0.207902	5.2174e-05	3.865e-05	0.000743668
43_1G_WTF_C5M_AGCAGCCTCTGGCGTG	0.0939214	0.000261134	0.00121767	0.59057	0.000108666	0.000268173	0.000137961	0.17145	0.00231623	0.0744366	0.000156032	0.047707	0.000448569	0.00162894	0.00267452	0.0126977
43_1G_WTF_C5M_AGCATACAGAAGGACA	0.000879773	0.382972	0.0763557	0.037725	0.00177943	0.0685746	0.102741	0.00455326	0.148468	0.0457405	0.0726085	1.22833e-05	0.0562656	0.000806352	0.000180386	0.00033764
43_1G_WTF_C5M_AGCATACAGAGGGCTT	0.287327	0.0546369	0.0490773	0.18104	0.0270623	0.0501978	0.00236913	0.173779	0.00634303	0.114109	0.00307153	0.00256851	0.0465018	0.000223478	0.000159454	0.00153375
43_1G_WTF_C5M_AGCATACAGTCGTACT	0.268146	0.00318024	0.00177127	0.0533528	0.24275	0.0827589	0.0153284	0.147269	0.0148274	0.0861402	8.87652e-05	0.000948836	0.00627028	0.0765747	5.55396e-05	0.000538135
43_1G_WTF_C5M_AGCATACCACTGCCAG	0.456282	0.151165	0.000163368	0.188977	2.8759e-05	6.57315e-05	2.74766e-05	0.0348711	0.00104419	0.054591	0.000990862	0.0590354	0.015122	0.000234513	0.0216392	0.0157622
43_1G_WTF_C5M_AGCATACCATAAAGGT	0.0452143	0.378189	0.0239602	0.0942138	1.72013e-05	0.0344806	0.167681	0.00380142	0.0428775	0.00601183	0.0518439	0.00052008	0.115718	0.0295954	0.000736307	0.00514023
43_1G_WTF_C5M_AGCATACGTCTTCTCG	0.273477	0.0463952	0.165703	0.0459769	0.0295052	0.152852	0.0274994	0.169815	0.00025953	0.0497643	0.00910587	0.00204755	0.025039	0.00149555	6.05186e-05	0.00100375
43_1G_WTF_C5M_AGCCTAACAACTGCGC	0.151203	0.149486	0.29286	0.0616522	0.00465135	0.0332531	0.161086	0.0158236	0.0481727	0.00144755	0.0293418	0.000354854	0.0159807	0.0341933	1.71872e-05	0.000476305
43_1G_WTF_C5M_AGCCTAACACCTCGGA	0.096651	0.24586	4.58126e-05	0.203731	0.000410584	0.268467	0.132518	0.00223231	0.00614795	0.000407858	0.0293202	0.0111408	8.55806e-05	0.00139143	0.000316666	0.00127384
43_1G_WTF_C5M_AGCCTAACATGCCTTC	0.000326988	0.226844	0.00607564	0.313011	3.50498e-05	0.00272423	0.157458	0.0204252	0.0694735	0.00168077	0.0176877	0.0901033	0.0128607	0.00871751	0.0416756	0.0309002
43_1G_WTF_C5M_AGCCTAATCTGCTGTC	0.11778	0.192975	5.67275e-05	0.227174	0.00526724	0.219836	0.0069377	0.000162771	0.0821921	0.0854694	0.00045915	0.0049248	0.0559539	0.000328972	0.000295676	0.000186494
43_1G_WTF_C5M_AGCGGTCAGACAGACC	0.138344	0.369438	0.093402	0.0834231	2.37462e-05	0.0292378	0.105403	0.00352178	0.023498	0.0536273	6.76582e-05	0.0701948	0.0153784	1.10339e-05	0.000558213	0.0138722
43_1G_WTF_C5M_AGCGGTCAGCTAAGAT	0.0934537	0.00857398	0.113824	0.485825	0.0014308	0.000131006	0.0287753	0.101305	0.0631969	0.00220527	0.0607228	0.000613926	0.0373819	0.00248902	4.34261e-05	2.82951e-05
43_1G_WTF_C5M_AGCGGTCAGCTTATCG	0.415336	0.0199199	0.205104	0.0608576	7.96661e-05	0.0315395	0.0307423	0.107258	0.00053272	0.12151	0.000150983	3.84365e-05	0.00410963	0.000668768	3.0313e-05	0.00212218
43_1G_WTF_C5M_AGCGGTCAGTGTGAAT	0.392826	0.233846	0.0274268	0.0588594	1.61119e-05	5.29088e-05	0.011707	0.0141547	4.47338e-05	0.0149065	0.0598948	0.0107242	0.0185146	9.33333e-06	0.103691	0.0533263
43_1G_WTF_C5M_AGCGGTCCACGGATAG	0.000318938	0.0453287	8.34177e-05	0.56003	4.06558e-05	0.0001132	0.0884678	0.00225083	0.0484664	7.21722e-05	0.00829502	0.0317237	0.00466923	0.0034517	0.109345	0.0973435
43_1G_WTF_C5M_AGCGGTCGTAAATACG	0.177638	0.217824	0.00840839	0.349525	2.86453e-05	0.00376265	0.00317594	0.0270998	0.146427	0.00248928	0.0272253	0.00186165	0.0186662	0.015645	0.000178906	4.29099e-05
43_1G_WTF_C5M_AGCGGTCGTAATCGTC	0.423443	0.000371682	0.06817	0.00766607	0.134274	0.0872362	0.00294827	0.0734319	0.000156487	0.121627	0.0375605	0.0380771	0.000481944	5.36148e-05	0.000705478	0.0037977
43_1G_WTF_C5M_AGCGGTCGTCGGCTCA	0.0218683	0.44056	0.00165832	0.14742	0.00131063	0.00038337	0.0977308	0.000555718	0.0674194	0.000177594	0.0596305	0.0242574	0.0149917	0.0517091	0.00357426	0.0667534
43_1G_WTF_C5M_AGCGGTCGTTCGTTGA	0.0360798	0.471812	6.7943e-05	0.285911	0.000468689	4.01675e-05	0.047362	0.00282299	0.0403744	3.37947e-05	0.0415686	0.0100141	0.015564	0.000327382	0.0158964	0.0316572
43_1G_WTF_C5M_AGCGGTCTCCGATATG	0.0491005	0.128569	0.00839093	0.555429	6.53672e-05	0.04584	0.109293	0.00328544	0.0198767	0.0180445	0.00016334	0.0378679	0.00953021	0.00875874	1.70125e-05	0.00576904
43_1G_WTF_C5M_AGCGGTCTCTGCGGCA	0.000124587	0.0026591	0.00782669	0.678793	7.6455e-05	0.000177981	0.122845	0.0162653	0.0344189	0.00528253	0.0174182	0.0591781	0.0195919	3.48475e-05	0.0129355	0.0223727
43_1G_WTF_C5M_AGCGGTCTCTGTTGAG	0.150828	0.424314	0.000528291	0.220104	1.23995e-05	2.87058e-05	2.90308e-05	0.0156186	5.77307e-05	0.0162262	0.0155158	0.050484	0.0204232	6.07014e-06	0.0218133	0.0640109
43_1G_WTF_C5M_AGCGTATAGGCTAGAC	0.0586344	0.113771	0.0339698	0.0276176	0.415878	0.0187095	0.00877591	0.183258	0.0104378	0.00207395	0.000178477	0.000155121	0.00952576	0.115901	0.000106125	0.00100757
43_1G_WTF_C5M_AGCGTATAGTTGTAGA	0.000640358	0.0275682	0.000224697	0.669366	5.49103e-05	0.000240348	0.114637	0.0214889	0.0311666	0.000113667	0.000227437	0.0162031	0.0346413	0.00841122	0.0273841	0.0476329
43_1G_WTF_C5M_AGCGTATCATCCCATC	0.104289	0.070923	0.00049013	0.414136	2.01137e-05	8.39456e-05	0.0580961	0.00539818	0.0776347	1.57328e-05	0.011209	0.0302121	0.022923	0.0222742	0.0845079	0.0977864
43_1G_WTF_C5M_AGCGTATCATCTACGA	0.281758	0.00183442	0.244057	0.0783145	0.0614491	0.00752305	0.018764	0.116059	0.0118006	0.0608882	0.0424687	0.000128712	0.0382797	8.4594e-05	0.0365279	6.29581e-05
43_1G_WTF_C5M_AGCGTATGTTACGCGC	7.59539e-05	0.55973	2.51408e-05	0.0840872	1.12256e-05	0.0010754	0.122514	0.00249391	0.0623002	0.032533	0.0168497	0.0796037	0.00784889	0.00307921	0.0034291	0.0243433
43_1G_WTF_C5M_AGCGTATGTTCAGTAC	0.135594	0.366461	0.187586	0.0729576	1.74438e-05	0.0375119	0.0211134	0.0146327	0.00255877	0.0108127	0.0443276	0.0396825	0.0471441	1.46585e-05	0.00552273	0.0140631
43_1G_WTF_C5M_AGCGTATTCATCACCC	0.143352	0.000982419	0.191337	0.229207	0.107468	0.0516326	0.000265634	0.238403	0.00772699	0.00363345	0.0115864	0.000158552	0.0138919	0.000162209	0.000111571	8.17531e-05
43_1G_WTF_C5M_AGCGTATTCGCCAGCA	0.498121	0.0495444	0.181909	0.0568675	0.0390426	0.000164238	0.000223893	0.0333914	0.00257491	0.104723	0.0142514	0.00148929	0.0174382	2.83148e-05	2.07421e-05	0.000210038
43_1G_WTF_C5M_AGCGTATTCTGATTCT	0.169239	0.0175162	0.0795043	0.0932372	0.185078	0.000749423	0.0353737	0.162888	0.00101915	0.0738593	0.00019073	0.00281197	0.0902654	0.0881503	7.75602e-05	4.00287e-05
43_1G_WTF_C5M_AGCGTCGAGTATGACA	0.153846	0.398727	0.077487	0.112103	0.000190886	0.0222472	0.139969	0.0038355	0.0461258	0.0137235	0.0294004	5.65299e-05	0.00138071	8.90311e-05	0.000788569	2.9458e-05
43_1G_WTF_C5M_AGCGTCGAGTCCAGGA	0.318913	0.0288604	0.176968	0.078935	0.0162811	0.09434	0.0454983	0.0127433	0.143101	0.0489865	0.0248223	0.000561381	0.00931534	5.08056e-05	0.000600622	2.26039e-05
43_1G_WTF_C5M_AGCGTCGAGTGTCCCG	0.0785276	0.48944	0.0735458	0.0861241	0.00342947	0.0223992	0.0628784	0.000135811	0.0391862	0.000108647	0.0846613	0.00781392	0.0161505	0.0354197	2.24022e-05	0.000157177
43_1G_WTF_C5M_AGCGTCGCACAAGCCC	0.179909	0.301859	0.0396798	0.139761	2.80797e-05	0.0340146	0.103402	0.000362494	0.000253748	0.0361642	0.0409363	0.0740654	0.0319154	1.61227e-05	0.00021344	0.0174205
43_1G_WTF_C5M_AGCGTCGCACATCCGG	0.000669094	0.0317043	0.08537	0.00248887	0.373464	0.0465085	0.0512185	0.213009	0.00643516	0.0139048	0.0292743	0.000216472	0.00119671	0.142964	0.000164771	0.00141117
43_1G_WTF_C5M_AGCGTCGGTACCTACA	0.00823999	0.459321	0.0518864	0.0654035	0.000682781	0.121371	0.170509	6.17245e-05	0.0061216	0.0452034	8.28694e-05	0.0531342	0.0064064	0.0114262	0.000136995	1.2975e-05
43_1G_WTF_C5M_AGCGTCGGTAGCTAAA	0.341391	0.170857	0.000168546	0.0276521	0.000705582	0.0690223	0.0154457	0.0157196	0.0035431	0.00743442	0.0416823	0.104059	0.0215593	1.82549e-05	0.121438	0.0593032
43_1G_WTF_C5M_AGCGTCGGTCCAGTTA	0.000155202	0.435068	5.64776e-05	0.204948	1.45536e-05	3.72103e-05	0.0800262	2.00668e-05	0.0586712	4.83362e-05	0.0274313	0.0733727	0.0151742	0.00709885	0.0323123	0.0655653
43_1G_WTF_C5M_AGCGTCGGTTGAGTTC	0.185293	0.136932	0.257563	0.000715733	0.0245812	0.0439288	0.0128922	0.00609217	0.000204774	0.000417139	0.172011	0.0765622	0.0453799	3.4976e-05	0.0373665	2.51607e-05
43_1G_WTF_C5M_AGCGTCGGTTGTACAC	0.546667	0.0191754	0.129947	0.000863349	0.000184393	0.0306983	0.0232189	0.0696483	0.000746658	0.167745	9.39926e-05	4.94748e-05	0.00891377	8.82727e-05	0.000721256	0.00123817
43_1G_WTF_C5M_AGCGTCGTCAACACAC	0.192104	0.217343	0.254827	0.000195842	0.016999	0.000152758	0.00129676	0.00584258	0.0101834	0.00621067	0.147989	0.0455885	0.0323647	0.0682525	0.00063869	1.13837e-05
43_1G_WTF_C5M_AGCGTCGTCGCGCCAA	0.10139	0.206438	0.0338132	0.466827	7.78734e-05	0.00283784	0.000133004	0.029146	0.000399674	0.0450134	0.00601766	0.0679373	0.0306443	0.00161981	4.19358e-05	0.00766269
43_1G_WTF_C5M_AGCGTCGTCTTTCCTC	0.183423	0.00387818	0.0558857	0.0802127	0.248307	0.00192745	0.000583257	0.254946	0.0486506	0.0672208	0.000277546	0.000185073	0.00505524	0.0492037	0.000150337	9.323e-05
43_1G_WTF_C5M_AGCTCCTAGGTAAACT	0.0800022	0.47587	9.61885e-05	0.157959	6.27825e-05	0.000138199	0.00214411	0.0121557	0.000478447	0.0204095	0.0494938	0.0970271	0.0354933	0.000486677	0.0170363	0.0511472
43_1G_WTF_C5M_AGCTCCTAGTCTTGCA	0.173045	0.0311515	0.132379	0.0500557	0.0442239	0.00257777	0.0453804	0.0355822	0.305387	0.0148518	0.0563031	0.00369834	0.103558	0.00175529	3.0429e-05	2.14619e-05
43_1G_WTF_C5M_AGCTCCTAGTTCCACA	0.0225651	0.428185	0.000161919	0.204106	2.00685e-05	0.000108291	0.0209514	0.00109475	0.0328431	0.010404	0.000476476	0.0852079	0.0234529	0.000151077	0.0927984	0.0774734
43_1G_WTF_C5M_AGCTCCTCAGTCACTA	0.129727	0.249151	0.12783	0.0847637	0.000769279	0.0875853	0.160897	0.000320384	0.0790462	0.0263238	0.0255993	0.000292853	0.0268335	0.000542883	0.000207825	0.000111412
43_1G_WTF_C5M_AGCTCCTCATGCCTAA	0.157135	0.346224	5.64449e-05	0.194533	1.48884e-05	2.65309e-05	0.0422378	0.031889	0.00103752	2.97082e-05	0.0178638	0.0214584	0.106083	0.000742382	0.029254	0.0514152
43_1G_WTF_C5M_AGCTCCTGTAGAAGGA	0.569797	0.00595054	0.0621262	0.0353927	3.8674e-05	0.00972356	0.0225416	0.0445069	0.000148795	0.047833	0.105442	0.015879	0.0135401	1.97345e-05	0.0460065	0.0210543
43_1G_WTF_C5M_AGCTCCTGTCAATACC	0.123155	0.0591483	0.226113	0.00178083	0.0831183	0.212094	0.0195483	0.176691	0.00907347	0.0365947	0.0392071	0.00157117	0.0100562	0.00174438	6.84179e-05	3.64029e-05
43_1G_WTF_C5M_AGCTCCTGTCATCGGC	0.312614	0.135551	0.198134	0.0404567	0.00072222	0.0473269	0.0270554	0.0475722	4.89531e-05	0.0500978	0.086675	4.77158e-05	0.0460984	2.60194e-05	0.00741269	0.000160733
43_1G_WTF_C5M_AGCTCCTGTGATGTCT	0.303942	0.123471	0.154138	0.00429204	0.0346362	0.118331	0.00146663	0.165807	0.000386024	0.0871289	8.53994e-05	5.09852e-05	0.00393919	0.00137028	4.48304e-05	0.000909418
43_1G_WTF_C5M_AGCTCCTGTTATCACG	0.10823	0.349918	0.0287562	0.0909939	0.000206578	0.000177614	0.103194	0.00710787	0.141542	0.0823886	2.19722e-05	0.0641472	0.0210069	0.00015469	5.76443e-06	0.00214845
43_1G_WTF_C5M_AGCTCCTTCAGTTCGA	0.259932	0.160085	0.012526	0.0545167	0.00249924	0.141365	0.213698	0.0164293	0.0547331	0.0614031	0.00428592	0.00956954	0.00837874	0.00022075	0.000166086	0.00019107
43_1G_WTF_C5M_AGCTCCTTCCACTGGG	0.373688	0.017764	0.126132	0.0172741	0.0781429	0.0171005	0.0369054	0.155152	0.00040919	0.0452512	0.0359794	0.0241465	0.0601523	6.73946e-05	0.0046192	0.00721534
43_1G_WTF_C5M_AGCTCCTTCCGTTGTC	0.149659	0.0262588	0.0649692	0.0896019	0.298308	0.000551025	0.0579304	0.172617	0.000907788	0.046574	0.000148774	4.74047e-05	0.0186743	0.0736874	4.00919e-05	2.52639e-05
43_1G_WTF_C5M_AGCTCCTTCTTTACGT	0.00136028	0.398687	0.0822635	0.143511	2.37089e-05	0.000207104	0.12438	0.021034	0.149578	0.0114482	0.0396367	0.000958294	0.0255983	0.000481071	0.000578107	0.000254105
43_1G_WTF_C5M_AGCTCTCCACACCGAC	0.337291	0.186699	0.202852	0.0776502	6.67424e-05	0.00402549	0.0106715	0.0497392	0.00373633	0.094493	0.00675061	0.0048938	0.0169165	0.0034253	2.18528e-05	0.000766814
43_1G_WTF_C5M_AGCTCTCGTAACGACG	0.340533	0.0723318	0.125956	0.0364128	0.000100473	0.094329	0.00552454	0.111123	0.00387103	0.17029	8.96967e-05	0.0267434	0.0104287	6.63006e-05	0.000682108	0.00151819
43_1G_WTF_C5M_AGCTCTCGTTAAGACA	0.240491	0.321109	0.0229733	0.110837	0.000900596	0.0140627	0.0849786	0.006939	0.0110748	0.0263321	0.0537044	0.0448101	0.0168201	9.02909e-06	0.0249582	0.0199995
43_1G_WTF_C5M_AGCTTGAAGACCCACC	0.116624	0.0205544	0.0197436	0.0471258	0.339541	0.00110092	0.0225973	0.183795	0.0496396	0.0277006	0.000624955	0.000189493	0.00630938	0.163032	0.000138809	0.00128293
43_1G_WTF_C5M_AGCTTGAAGCTGTCTA	0.247748	0.271879	0.0431604	0.0748067	0.000532856	2.6907e-05	3.28812e-05	0.0224866	8.1866e-05	0.00798076	0.081364	0.0693222	0.0343787	0.0657036	0.0187134	0.061782
43_1G_WTF_C5M_AGCTTGAAGTGAACAT	0.176978	0.00945794	0.0279062	0.00364082	0.358636	0.00405329	0.0249706	0.112529	0.014402	0.0380287	0.00604742	0.00198506	0.0548307	0.165685	8.27963e-05	0.000766546
43_1G_WTF_C5M_AGCTTGAGTAGGGACT	0.0874233	0.417924	4.51015e-05	0.121214	0.000249051	0.0580104	0.141813	0.00111712	0.049466	0.00100645	0.0628657	0.0167006	0.00218679	0.00744246	0.0188943	0.013642
43_1G_WTF_C5M_AGCTTGAGTCGCGAAA	0.191088	0.155415	0.227656	0.0821832	0.00626894	0.0591145	0.0372006	0.0184184	0.0927834	0.0595136	5.45516e-05	0.00183485	0.0212974	0.0469728	1.92137e-05	0.000179008
43_1G_WTF_C5M_AGCTTGAGTCGTGGCT	0.0688247	0.361371	0.0104141	0.112556	0.000131004	0.000362739	0.123462	0.00918121	0.130845	0.0365989	0.0397648	0.0100517	0.0129904	0.0779002	0.00105708	0.00448904
43_1G_WTF_C5M_AGCTTGAGTCTTCTCG	0.045979	0.404902	0.00577976	0.0712125	0.000167554	2.88009e-05	0.103207	0.00438123	0.0416352	0.0118335	0.0754822	0.0559416	0.0132344	0.0133965	0.0773362	0.0754827
43_1G_WTF_C5M_AGCTTGAGTTAGATGA	0.264917	0.114676	0.129718	0.0190012	0.0388581	0.0665294	0.0072042	0.215867	0.00576679	0.112667	9.83094e-05	0.00124497	0.0225773	0.000115168	7.28959e-05	0.000687319
43_1G_WTF_C5M_AGCTTGATCAGCCTAA	0.174471	0.324647	0.0307387	0.191256	0.000366524	0.0136773	0.00344455	0.0261526	0.0120581	0.0234045	0.0105959	0.0325936	0.133867	0.0187308	0.000193528	0.00380251
43_1G_WTF_C5M_AGCTTGATCCTAGGGC	0.423992	0.13548	0.0522577	0.0855818	2.07063e-05	5.55998e-05	6.23564e-05	0.0139692	0.000946577	0.0809921	2.44312e-05	0.100918	0.0266936	0.000303369	0.0449389	0.0337636
43_1G_WTF_C5M_AGCTTGATCGGAGCAA	0.398049	0.00179415	0.211018	0.0451945	0.115389	0.0872801	0.000947905	0.0816096	0.0091955	0.0110509	0.000619906	0.000786377	0.0063397	0.0306678	3.5928e-05	2.09322e-05
43_1G_WTF_C5M_AGGCCACCATGCCACG	0.0325925	0.15358	3.0265e-05	0.373526	2.21089e-05	0.00010908	0.073992	0.0519502	0.105948	3.86648e-05	0.0777241	0.019259	0.00102563	0.00334892	0.0621445	0.0447096
43_1G_WTF_C5M_AGGCCACTCAAGCCTA	0.110612	0.234814	0.0797235	0.0826795	2.60454e-05	0.0315108	0.121219	0.0174405	0.251505	0.029323	5.64198e-05	0.000111347	0.0101511	0.0305485	0.000138421	0.000140762
43_1G_WTF_C5M_AGGCCACTCACATAGC	0.00610314	0.362592	6.49251e-05	0.239078	0.000508194	0.0941779	0.198499	0.00943208	0.0376351	0.0118188	0.00742759	0.031657	3.34377e-05	0.000176014	0.00059555	0.000201149
43_1G_WTF_C5M_AGGCCACTCAGTTCGA	0.407556	0.0748088	0.193724	0.0766168	6.24533e-05	0.0473136	0.002014	0.0560173	0.00155457	0.122943	0.00761838	0.00121033	0.0082461	3.75611e-05	2.41273e-05	0.000253478
43_1G_WTF_C5M_AGGCCACTCTCGCTTG	0.00779014	0.429947	5.33453e-05	0.279896	0.000261895	0.000555589	0.0318342	0.0122229	0.0376062	0.000128547	0.0277108	0.0248344	0.00783422	0.0251065	0.0333168	0.0809012
43_1G_WTF_C5M_AGGCCACTCTTTAGTC	0.080638	0.28804	0.17982	0.0912295	0.0142257	0.0127015	0.00084683	0.0239924	0.150046	0.00784056	0.0470629	0.0392997	0.0368144	0.0269184	0.000367753	0.000156388
43_1G_WTF_C5M_AGGCCGTAGAGCCTAG	0.000440561	0.0148683	0.118948	0.0105196	0.325018	0.0653843	0.0862835	0.152836	0.000698898	0.0149172	0.00295521	0.000244923	0.0741461	0.130178	0.00248229	7.95305e-05
43_1G_WTF_C5M_AGGCCGTAGCGTCTAT	0.00651807	0.0398431	0.0023904	0.653214	0.000592839	0.000149821	0.00697298	0.0423022	8.46384e-05	0.000103452	6.2755e-05	0.115664	0.0277754	0.00202741	0.016591	0.0857083
43_1G_WTF_C5M_AGGCCGTCAAGGACAC	0.279696	0.366694	0.0313676	0.118237	1.80871e-05	3.97473e-05	0.00574721	0.0072579	0.00316178	0.0732145	0.0124344	0.0662024	0.02348	0.00034965	0.000528837	0.0115713
43_1G_WTF_C5M_AGGCCGTCACAGAGGT	0.000471051	0.00108664	0.0579651	0.237024	0.322984	0.00170954	0.0116013	0.211532	0.0367145	0.0111972	0.00334072	0.000175225	0.00638809	0.0961894	0.000163584	0.00145815
43_1G_WTF_C5M_AGGCCGTCATGTTGAC	0.186732	0.168241	0.110129	0.234524	0.000534405	0.00716527	0.114846	0.0120519	0.110693	0.0326329	3.25501e-05	0.000726124	0.0147867	0.00622622	0.000559014	0.000119232
43_1G_WTF_C5M_AGGCCGTTCCTATTCA	0.405636	0.0335904	0.0554556	0.0453766	0.0394209	0.100686	0.0232208	0.0979801	0.000568068	0.11084	0.0826519	0.00193395	0.00234846	3.5786e-05	2.89133e-05	0.000226912
43_1G_WTF_C5M_AGGCCGTTCTTGAGGT	0.000454828	0.0613329	0.101737	0.00696465	0.30404	0.167905	0.0457805	0.19206	0.00058251	0.00100097	0.00915228	0.000122747	0.0305037	0.0782158	8.58286e-05	6.13422e-05
43_1G_WTF_C5M_AGGGAGTAGTGACATA	0.131745	0.403373	0.000387384	0.113392	2.67941e-05	0.00945427	0.126296	0.00417083	0.093489	0.0355349	0.00251122	0.0482886	0.028359	0.000435744	9.61907e-05	0.00244063
43_1G_WTF_C5M_AGGGAGTGTGGCGAAT	0.10379	0.33385	0.00399612	0.111281	1.56001e-05	0.000159334	0.0538934	0.00515869	0.155872	0.0211031	0.0239538	0.0674563	0.0243588	0.000113873	0.0613793	0.0336175
43_1G_WTF_C5M_AGGGAGTGTTGATTGC	0.000203536	0.452296	8.78088e-05	0.201715	2.83691e-05	0.00311466	0.0526497	8.14329e-05	0.0824878	0.0095513	0.0503604	0.0379963	0.0184771	9.13105e-06	0.0339945	0.0569472
43_1G_WTF_C5M_AGGGAGTTCATTGCGA	0.394828	0.0262492	0.0586171	0.0564807	0.183785	0.0446404	0.0183395	0.121009	0.00189531	0.0383079	0.000100157	4.78814e-05	0.00394155	0.0512069	4.48674e-05	0.000506723
43_1G_WTF_C5M_AGGGAGTTCGTACCGG	0.0474879	0.364315	0.0472195	0.0789273	0.000743697	0.102165	0.146586	0.0002533	0.0474145	0.00933699	0.0822836	0.0168915	0.00993216	0.0415802	0.000112657	0.00475015
43_1G_WTF_C5M_AGGGATGAGAATGTGT	0.00956275	0.0006595	0.0163176	0.730051	5.82184e-05	0.0601471	0.0283069	0.0456502	0.00339156	0.000213946	0.00289006	0.053206	0.0163866	0.0274902	4.00817e-05	0.00562808
43_1G_WTF_C5M_AGGGATGAGTCTCAAC	0.0593489	0.350113	0.0799012	0.0264412	0.000640024	0.134267	0.082048	7.48517e-05	0.0471205	0.0591451	0.0526619	0.0697794	0.0322205	0.000178779	0.000147523	0.00591281
43_1G_WTF_C5M_AGGGATGCAGTAAGCG	0.00591346	0.41937	0.0390023	0.135226	1.61346e-05	0.0499667	0.143453	1.96362e-05	0.0170269	0.000150237	0.0806626	0.059881	0.0186074	0.0114287	0.00152277	0.0177537
43_1G_WTF_C5M_AGGGATGGTATGAATG	0.292115	0.00253472	0.127138	0.0641764	0.00815187	0.156756	0.01569	0.205681	0.0202534	0.0843838	0.0045129	6.36429e-05	0.0160973	0.00137428	5.13559e-05	0.00102098
43_1G_WTF_C5M_AGGGATGGTTCCGTCT	0.0458689	0.0916232	0.00536944	0.0574935	0.474475	0.000810986	0.0239165	0.127735	0.00728147	0.00253246	0.0153515	0.00229752	0.00928225	0.134914	0.000109014	0.000940099
43_1G_WTF_C5M_AGGGATGTCAAGCCTA	0.0471834	0.496081	0.000267417	0.106886	0.000212606	2.48691e-05	0.000184685	0.00864156	0.00483207	0.00776412	0.0653581	0.0715394	0.0272562	0.00287671	0.0603222	0.10057
43_1G_WTF_C5M_AGGGATGTCAGAGACG	0.376094	0.078344	0.263302	0.0688927	0.000231999	0.05871	0.00423991	0.0276788	0.000518719	0.101602	0.00217167	0.00182666	0.0107452	0.00549128	9.49938e-05	5.56547e-05
43_1G_WTF_C5M_AGGGATGTCCACGTGG	0.0261733	0.158661	0.0592523	0.0395378	0.325682	0.000397496	0.00874839	0.117316	0.00372493	0.000433726	0.0577148	0.000136984	0.0527526	0.147687	0.000113513	0.00166821
43_1G_WTF_C5M_AGGGATGTCGTACCGG	0.0052091	0.0555567	0.122382	0.0349089	0.348737	0.051845	0.0191887	0.160518	0.0278411	0.000731518	0.00828944	0.000137406	0.03126	0.131473	0.00186068	6.22028e-05
43_1G_WTF_C5M_AGGGATGTCGTTACAG	0.160893	0.282288	0.18692	0.0856363	0.00219806	0.0278875	0.162002	0.00914851	0.00138539	0.0155443	0.0554864	0.000506643	0.00962186	0.000341453	1.35661e-05	0.000126674
43_1G_WTF_C5M_AGGGTGAAGAAGAAGC	0.333747	0.128203	0.00365305	0.174792	3.76222e-05	0.0029333	0.00525967	0.0241119	0.00193305	0.00753207	0.117512	0.0537164	0.0354235	1.30837e-05	0.0782234	0.0329093
43_1G_WTF_C5M_AGGGTGAAGCGCTCCA	0.136006	0.388074	0.0885275	0.188035	0.000159445	0.00172826	0.0366711	0.00406936	0.0179286	0.00194053	0.0966177	0.0210486	0.0174506	0.000277834	0.000210692	0.00125483
43_1G_WTF_C5M_AGGGTGAAGGACCACA	0.417186	0.157433	0.0713012	0.0737766	0.000242189	0.0697614	0.0184411	0.0584845	0.00849164	0.116971	0.000103963	0.00173368	0.00592599	7.49927e-05	4.49036e-05	2.70421e-05
43_1G_WTF_C5M_AGGGTGAAGTCGTACT	0.197997	0.216751	0.0527023	0.115836	3.55509e-05	7.62915e-05	0.00632463	0.0129644	0.00233888	0.0397247	0.0818281	0.0520376	0.162106	0.000457684	0.0154155	0.0434049
43_1G_WTF_C5M_AGGGTGACATCCAACA	0.371917	0.0192853	0.219314	0.113022	0.0180184	0.0549006	0.00738516	0.149435	0.00384879	0.0376838	5.86567e-05	0.00137007	0.00327518	3.75044e-05	0.000433163	1.46295e-05
43_1G_WTF_C5M_AGGGTGACATTTGCTT	0.0910683	0.43408	0.101424	0.0700515	0.000730663	0.0287165	0.049992	0.00214623	0.00893727	0.0055856	0.0458621	0.0621939	0.0249027	0.048877	0.000660771	0.0247721
43_1G_WTF_C5M_AGGGTGAGTACGCTGC	0.0307737	0.14041	0.0329565	0.0445309	0.40233	0.00116811	0.041827	0.0736481	0.00663499	0.0526028	0.000403464	0.00183887	0.0317625	0.138632	0.000129476	0.000351116
43_1G_WTF_C5M_AGGGTGAGTTGACGTT	0.390594	0.112999	0.192541	0.0866423	3.40248e-05	0.00166524	0.0165924	0.038693	0.000987781	0.0714388	0.0441293	0.0124858	0.0201153	0.000551736	0.00230552	0.00822473
43_1G_WTF_C5M_AGGGTGATCACTTACT	0.301065	0.191104	0.132056	0.0939089	2.82681e-05	0.000115536	0.000431924	0.0688606	0.00132768	0.0446913	0.0792178	0.0124967	0.0476201	0.0201656	0.00312749	0.00378282
43_1G_WTF_C5M_AGGTCATAGCACACAG	0.391715	0.00180605	0.100919	0.0413275	0.0143934	0.14356	0.103248	0.131892	0.000125542	0.050206	0.0194045	0.000770296	0.00049969	6.31321e-05	4.73205e-05	2.30025e-05
43_1G_WTF_C5M_AGGTCATAGTGAATTG	0.385385	0.130997	0.0400677	0.0287097	0.000369119	0.000219651	0.025827	0.0433566	9.72386e-05	0.0559997	0.00476425	0.0565035	0.0677577	0.000585673	0.118543	0.0408162
43_1G_WTF_C5M_AGGTCATCAAAGTCAA	0.312643	0.0835171	0.145537	0.0139435	0.00012575	0.0414223	0.0548934	0.092644	0.025638	0.110229	0.0257309	0.00660083	0.0780346	0.00187642	0.000588456	0.00657505
43_1G_WTF_C5M_AGGTCATCATATGCTG	0.258063	0.0780004	0.226774	0.0437316	0.013373	0.0758729	0.0659783	0.0577629	0.0388167	0.0357995	0.0419956	0.0182342	0.0398936	0.00506157	0.000432142	0.000210655
43_1G_WTF_C5M_AGGTCATCATGTCTCC	0.0772776	0.338678	0.119698	0.129744	2.80498e-05	0.0523236	0.171644	9.42768e-05	0.0656272	9.40348e-05	0.00482768	0.00070251	0.0145225	0.0240778	0.000442363	0.000218933
43_1G_WTF_C5M_AGGTCATGTAGCAAAT	0.284564	0.00183498	0.0739925	0.126146	0.158958	0.0109931	0.00445792	0.154168	0.00838518	0.0977927	0.000154143	9.40539e-05	0.0203256	0.0580048	7.74225e-05	5.09982e-05
43_1G_WTF_C5M_AGGTCATGTCAGTGGA	0.23449	0.129537	0.189123	0.036546	0.000146409	0.131917	0.0541476	0.0386475	0.00954521	0.153637	8.64286e-05	0.0006149	0.0191662	0.00124703	0.000726677	0.000422718
43_1G_WTF_C5M_AGGTCATGTCGCATAT	0.0166423	0.11027	0.0233997	0.0315974	0.399305	0.000485253	0.0119408	0.155985	0.0261273	0.0894833	0.00206619	0.000227727	0.0232698	0.10894	0.000173527	8.74919e-05
43_1G_WTF_C5M_AGGTCATTCAGGCAAG	0.290415	0.0803092	0.203292	0.187466	0.00175382	0.0578887	0.0178116	0.0463062	0.0026677	0.09612	0.000499281	3.01295e-05	0.0119499	0.00344773	2.64949e-05	1.71908e-05
43_1G_WTF_C5M_AGGTCATTCATAGCAC	0.196341	0.167036	0.174637	0.086855	0.0223451	0.0979174	0.0981879	0.00887662	0.0279901	0.0142723	0.0115421	0.00198495	0.037655	0.0538078	0.000541916	9.32489e-06
43_1G_WTF_C5M_AGGTCATTCATCGATG	0.333665	0.115136	0.0256031	0.111457	0.119034	0.031209	0.0457192	0.0929553	0.000665122	0.0569602	8.71955e-05	0.000658634	0.0100701	0.0555316	0.000842431	0.000405201
43_1G_WTF_C5M_AGGTCATTCCAGTAGT	0.525902	0.00107851	0.0764683	0.107542	0.00577232	0.0447885	0.0107367	0.0976625	0.0114329	0.104758	0.00642845	0.00462149	0.0017985	3.11448e-05	0.000961892	1.6988e-05
43_1G_WTF_C5M_AGGTCATTCGCCCTTA	0.316782	0.016151	0.161242	0.106727	0.000282825	0.0353026	0.00210823	0.290673	0.000504631	0.0644691	0.000122738	6.30569e-05	0.00444317	8.46399e-05	0.00100471	3.85368e-05
43_1G_WTF_C5M_AGGTCCGAGCAGATCG	0.168711	0.00849171	0.223421	0.0777811	0.131157	0.0484005	0.0775824	0.150531	0.000717129	0.102266	0.000383039	0.000149015	0.00636877	0.00384539	0.000114762	8.02379e-05
43_1G_WTF_C5M_AGGTCCGAGCGTAATA	0.328792	0.0219231	0.000629821	0.105071	0.000380878	0.00313279	0.0523757	0.0514837	0.144302	0.0391264	0.00022816	0.050611	0.164892	0.000164106	0.0132133	0.0236734
43_1G_WTF_C5M_AGGTCCGCACGGTAAG	0.398604	0.0569167	0.0676735	0.14469	0.0078518	0.0811097	0.000939656	0.0427312	0.0137897	0.178674	3.25857e-05	0.000443862	0.00624435	3.51203e-05	2.47444e-05	0.000239367
43_1G_WTF_C5M_AGGTCCGCATGCCTTC	0.368692	0.156236	0.189984	0.0594538	0.00152219	9.62346e-05	0.0285053	0.0438541	7.12732e-05	0.0364568	0.0379466	0.011507	0.0391219	0.0255139	1.49087e-05	0.00102434
43_1G_WTF_C5M_AGGTCCGGTTCAGCGC	0.0772923	0.298807	0.0719414	0.106454	0.000178393	0.00326087	0.163752	0.00658031	0.210304	0.00639566	0.0209801	0.000364923	0.00595057	0.0270625	0.000520734	0.000154836
43_1G_WTF_C5M_AGGTCCGTCATGTGGT	0.144093	0.0863832	0.152331	0.0640083	0.238795	0.0703882	0.000655205	0.119576	0.000483261	0.065585	0.000281592	0.0024859	0.00750265	0.0454158	0.00135027	0.000664882
43_1G_WTF_C5M_AGGTCCGTCTTACCTA	0.00127558	0.0672718	0.107462	0.00215661	0.39814	0.0115405	0.0125186	0.133704	0.0177694	0.000631001	0.0271405	0.000165405	0.053192	0.166037	0.000104808	0.000890898
43_1G_WTF_C5M_AGTAGTCAGTGACTCT	0.368535	0.190203	0.00412899	0.0807197	1.68254e-05	0.000136262	0.00780999	0.0179215	0.00080248	0.0544603	0.0022715	0.14439	0.0145064	0.00016677	0.071353	0.0425786
43_1G_WTF_C5M_AGTAGTCAGTGTCTCA	0.25671	0.0582767	0.105903	0.0850618	0.0907153	0.0297034	0.00651516	0.209595	0.0174451	0.13452	0.000151214	0.00119805	0.00027893	0.00164459	7.52875e-05	0.00220646
43_1G_WTF_C5M_AGTAGTCCACGAAATA	0.0412323	0.391843	0.00149182	0.271555	0.00177598	0.000137318	0.000446485	0.0108127	0.0026205	0.0222857	0.0175738	0.0301055	0.169071	0.00187934	0.00827979	0.0288905
43_1G_WTF_C5M_AGTAGTCGTCCATGAT	0.280791	0.00797431	0.0168752	0.151211	0.323384	0.00490809	0.0120799	0.128087	0.00107192	0.00230088	9.19808e-05	0.000907379	0.00980474	0.0561041	0.00377426	0.000633453
43_1G_WTF_C5M_AGTAGTCTCTTAGAGC	0.0810354	0.328053	0.00266713	0.0987657	0.00161264	0.0353487	0.13099	0.00226349	0.148285	0.0657957	0.0106664	0.0688129	0.0235051	0.000560681	0.000905204	0.000734062
43_1G_WTF_C5M_AGTAGTCTCTTGTTTG	0.456879	0.0427375	0.126284	0.0317638	8.52323e-05	0.0289726	0.0220626	0.112184	0.00544165	0.0512164	0.082949	0.0191731	0.0193926	4.13204e-05	0.000594158	0.000224028
43_1G_WTF_C5M_AGTCTTTAGCCGATTT	0.354459	0.151581	0.0425785	0.175672	0.0123965	5.84715e-05	0.000115865	0.0622752	7.9288e-05	0.019892	0.0906915	0.0353377	0.0323101	0.00753848	0.000168234	0.0148465
43_1G_WTF_C5M_AGTCTTTCAAACTGTC	0.317634	0.108492	0.120429	0.142444	0.0179275	0.0568667	0.000695685	0.127286	8.03933e-05	0.024849	0.0395654	0.0185019	0.0156835	0.00822588	0.00120123	0.000118386
43_1G_WTF_C5M_AGTCTTTCAACGATCT	0.200948	0.359399	0.048399	0.0663842	2.05291e-05	7.42121e-05	0.114588	0.013309	0.00132432	0.0285181	0.0728979	0.0217145	0.0238738	0.0315799	0.00301039	0.01396
43_1G_WTF_C5M_AGTCTTTCAACTTGAC	0.0893485	0.275713	0.0925435	0.0732198	0.00246538	0.010748	0.224629	0.016246	0.0706442	0.00392153	0.0680851	0.000800913	0.0156533	0.0558235	8.29982e-06	0.000150152
43_1G_WTF_C5M_AGTCTTTCACCGAATT	0.124598	0.329211	0.236579	0.117043	0.000607074	0.0204299	0.000115125	0.015364	0.0295001	0.000224969	0.0767034	0.0021615	0.0456381	0.000293156	0.000928073	0.000602979
43_1G_WTF_C5M_AGTCTTTGTACCGTAT	0.118873	0.30702	0.0190576	0.146701	0.00682985	0.0543077	0.116642	0.000238183	0.110815	0.0027596	0.0346906	0.0559208	0.0138684	0.0100821	0.000420092	0.001773
43_1G_WTF_C5M_AGTCTTTGTCTACCTC	0.091869	0.0175654	0.227212	0.124588	0.104101	0.00172279	0.0220334	0.342425	0.000700557	0.0184825	0.00271257	0.000143336	0.0289741	0.017226	0.000154015	9.09462e-05
43_1G_WTF_C5M_AGTGAGGAGATTACCC	0.486943	0.0822304	0.0619216	0.0629908	0.000211687	0.00177863	0.00911283	0.0351449	0.000126737	0.0611167	0.0151694	0.0785248	0.0133793	0.00326305	0.0567885	0.0312975
43_1G_WTF_C5M_AGTGAGGAGGAACTGC	0.000302512	0.491654	0.033875	0.0476657	1.96232e-05	0.0881899	0.104381	0.00245981	0.0754524	0.0176907	0.0477334	0.0511736	0.0104717	0.0224536	0.00032625	0.00615031
43_1G_WTF_C5M_AGTGAGGCAATGAATG	0.582115	0.000808139	0.0948197	0.0363864	0.00499415	0.000169583	0.000445736	0.0760087	0.00238379	0.0840902	0.0699595	0.0323521	0.0114642	0.000723367	3.02053e-05	0.00324912
43_1G_WTF_C5M_AGTGAGGCATCACAAC	0.295351	0.0577153	0.000705413	0.0708616	0.000639717	0.00329385	0.0843181	0.0198152	0.214706	0.0940889	0.000302606	0.0750688	0.0813871	2.30974e-05	2.0457e-05	0.00170343
43_1G_WTF_C5M_AGTGAGGGTGACTCAT	0.0794146	0.32634	3.22041e-05	0.207359	0.000573347	0.0223371	0.117831	0.000166262	0.0968917	0.0109825	0.000557044	0.0360392	0.00458243	0.00571038	0.0525522	0.0386304
43_1G_WTF_C5M_AGTGAGGGTGTATGGG	0.00266066	0.504392	0.188535	0.0601447	0.000762736	0.00148365	0.0316028	0.00840751	0.0490745	0.0512063	0.0424059	0.00236915	0.0562556	0.000285085	1.0267e-05	0.000403812
43_1G_WTF_C5M_AGTGAGGGTTCCGTCT	0.104277	0.137895	0.0627243	0.0816233	0.000577337	0.28292	0.116155	0.00975216	0.00853823	0.0205439	0.109365	0.0374026	0.0185626	1.03499e-05	0.000507801	0.00914588
43_1G_WTF_C5M_AGTGAGGTCGGATGGA	0.392165	0.000656163	0.239112	0.0472855	0.0746619	0.00121572	0.0209589	0.0647251	0.00022183	0.0798398	0.00705017	0.064233	0.00778269	4.33999e-05	3.01048e-05	1.86742e-05
43_1G_WTF_C5M_AGTGGGAAGAACAACT	0.211401	0.121438	0.146669	0.00128976	0.00930608	0.0307526	0.0270748	0.235601	0.0268596	0.164346	0.000119789	0.00123584	0.0224336	0.000125166	7.62069e-05	0.00127082
43_1G_WTF_C5M_AGTGGGACACAAGCCC	0.354616	0.000829243	0.0850834	0.0139053	0.000117489	0.0345622	0.0248067	0.0742643	0.000172423	0.0846492	0.070416	0.129524	0.0644223	0.00129629	0.0420254	0.0193097
43_1G_WTF_C5M_AGTGGGACACGGTGTC	0.0260264	0.329225	4.29672e-05	0.23481	0.000155996	0.000461642	0.115092	0.00519157	0.084442	3.23759e-05	8.07159e-05	0.0774521	0.0129712	0.00356276	0.0513601	0.0590935
43_1G_WTF_C5M_AGTGGGACATTAGGCT	0.0108998	0.152011	0.0244768	0.00155888	0.431182	0.00124258	0.0275941	0.163396	0.00546301	0.0487019	0.0003221	0.000158124	0.00916505	0.123627	0.000128149	7.38772e-05
43_1G_WTF_C5M_AGTGGGAGTAAGTAGT	0.13841	0.0195434	8.0936e-05	0.0915101	0.000761851	0.304339	0.161154	0.000100546	0.121904	8.48425e-05	0.0172694	0.11349	0.0289243	0.00014283	0.00205971	0.000224377
43_1G_WTF_C5M_AGTGGGATCAGAAATG	0.12412	0.000688309	5.04712e-05	0.543452	2.51548e-05	0.0140552	0.00579542	0.0438716	0.000226222	0.00104303	3.79722e-05	0.0902857	0.0137161	0.000563559	0.0643889	0.0976801
43_1G_WTF_C5M_AGTGGGATCGGAGCAA	0.149211	0.336627	0.000114932	0.196639	3.26116e-05	6.28049e-05	0.0323216	0.00284148	0.000189208	0.000111429	0.0325788	0.0224604	0.136505	0.000853443	0.0347653	0.0546858
43_1G_WTF_C5M_AGTGGGATCGGCTTGG	0.326337	0.00113048	0.200398	0.0343724	0.0341722	0.118112	0.00938008	0.157157	0.000348308	0.069553	0.0239516	0.0174049	0.000169114	6.35613e-05	0.00740281	4.76679e-05
43_1G_WTF_C5M_AGTGGGATCTTAGAGC	0.334008	0.0244837	0.185039	0.0469916	0.00302572	0.11832	0.0194259	0.133327	0.00289338	0.126652	7.43119e-05	0.00069287	0.0024526	8.0825e-05	0.000895464	0.00163741
43_1G_WTF_C5M_AGTGTCAAGACAGACC	0.235848	0.000484576	0.134591	0.0503202	0.069465	0.221689	0.083612	0.0179898	0.00365521	0.00194239	0.138458	0.0301269	0.0103751	0.000390009	0.00058938	0.000463929
43_1G_WTF_C5M_AGTGTCACACCGTTGG	0.181289	0.226733	0.000125276	0.227851	1.51263e-05	4.54254e-05	0.0178358	0.0259338	0.00109791	6.39654e-05	0.0176252	0.0455479	0.0250984	0.000950984	0.150587	0.0791997
43_1G_WTF_C5M_AGTGTCACATGAAGTA	0.0168929	0.351982	0.00117366	0.0900904	1.57002e-05	0.086545	0.109577	3.23285e-05	0.115868	0.0778136	0.0261869	0.0650445	0.0502202	0.000181702	0.000142747	0.00823389
43_1G_WTF_C5M_AGTGTCAGTATAGGTA	0.314514	0.00119996	0.172444	0.0310812	0.0716644	0.0648086	0.0278645	0.12379	0.0042595	0.130801	0.0136072	0.000841569	0.0423807	5.13228e-05	0.000669592	2.26343e-05
43_1G_WTF_C5M_AGTGTCAGTGATGATA	0.187496	0.109874	0.0887209	0.0544962	0.000497699	0.0350201	0.045033	0.0195909	0.319624	0.0866836	2.17291e-05	0.000459253	0.0505926	0.000851225	0.000578224	0.000460887
43_1G_WTF_C5M_AGTGTCATCAGCATGT	0.0183931	0.617615	0.0515488	0.0348022	8.61116e-05	0.000530756	0.0316406	0.000269878	0.0268176	0.0840674	0.000446544	0.0770046	0.0121336	5.65999e-05	0.02253	0.0220578
43_1G_WTF_C5M_AGTGTCATCCGTAGGC	0.3343	0.139627	0.209913	0.0495302	4.16121e-05	0.0369486	0.00877461	0.0240124	0.00528348	0.144551	5.09334e-05	0.0295348	0.0173799	2.40846e-05	1.74994e-05	9.87163e-06
43_1G_WTF_C5M_AGTTGGTCAACAACCT	0.0626949	0.497205	0.00309504	0.128448	1.48679e-05	0.00118732	0.120305	0.00328467	0.0536576	0.012456	0.0356172	0.0175547	0.0170601	0.043401	0.000224956	0.00379376
43_1G_WTF_C5M_AGTTGGTCACACAGAG	0.10266	0.0944144	0.261881	0.0393742	0.00639109	0.0521999	0.0935491	0.00842245	0.265777	0.000102395	0.0293326	0.00797954	0.0370378	0.000221881	9.68529e-06	0.000646662
43_1G_WTF_C5M_AGTTGGTCACATCTTT	0.000113529	0.51826	0.000139352	0.211571	1.86502e-05	7.16031e-05	0.0314566	0.00212346	0.0513833	0.0114108	0.0335745	0.0646622	0.0234795	0.000149698	0.000234782	0.0513504
43_1G_WTF_C5M_AGTTGGTCATGCCCGA	0.136237	0.232289	0.084896	0.0504192	0.000676195	0.208531	0.0714753	0.0188163	0.0135254	0.0684368	0.0755953	0.023185	0.0153896	1.75468e-05	1.36787e-05	0.000496449
43_1G_WTF_C5M_AGTTGGTGTAAATGAC	0.163067	0.0721558	0.225591	0.0731671	0.0701478	0.193707	0.000589359	0.0615369	0.00185754	0.0871921	0.000236337	5.319e-05	0.0494112	8.88104e-05	0.000747694	0.000452044
43_1G_WTF_C5M_AGTTGGTGTATATCCG	0.131986	0.336451	0.000306949	0.183995	0.000471538	4.71557e-05	7.53887e-05	0.0103928	5.02626e-05	0.0185034	0.00622452	0.150507	0.0472959	0.00175438	0.000278522	0.11166
43_1G_WTF_C5M_AGTTGGTGTTGACGTT	0.000178818	0.39402	6.43224e-05	0.0736933	1.48279e-05	0.108242	0.188247	0.000393011	0.0922265	0.00643811	0.0386539	0.0603105	0.0107064	0.0148123	0.00351226	0.00848755
43_1G_WTF_C5M_AGTTGGTGTTGCCTCT	0.0085498	0.000242039	7.34989e-05	0.534598	3.14808e-05	5.63894e-05	0.0246443	0.075999	0.0601164	4.11664e-05	0.0177503	0.0182877	0.00110747	0.00862991	0.145012	0.10486
43_1G_WTF_C5M_AGTTGGTTCCATTCTA	0.00180616	0.116637	0.11611	0.0101953	0.272863	0.0530657	0.0883206	0.198601	0.00240884	0.0255558	0.00221923	0.000145061	0.0278611	0.0808373	0.000104449	0.0032695
43_1G_WTF_C5M_AGTTGGTTCTCACATT	0.0700165	0.380439	0.0697552	0.110782	0.000769519	0.00706153	0.18762	0.00164327	0.0853462	0.0206897	0.0252489	0.00344913	0.0350954	0.0012845	0.000360783	0.000438484
43_1G_WTF_C5M_AGTTGGTTCTTTAGGG	0.0439681	0.507333	0.0010086	0.183054	0.000368169	0.000382198	0.104735	0.00264911	0.00986693	0.0284997	0.020191	0.0449722	0.0155039	0.00158474	0.014528	0.0213548
43_1G_WTF_C5M_ATAACGCAGACACGAC	0.294919	0.0514581	0.333896	0.13082	0.0168658	0.0442648	0.000433873	0.0223738	0.000262599	0.0171551	0.0687868	0.00168897	0.0130389	0.00364645	3.75593e-05	0.000351718
43_1G_WTF_C5M_ATAACGCAGATAGGAG	0.0229436	0.000827248	0.137578	0.327912	0.00194247	0.162645	0.0137268	0.0446658	0.223215	8.00568e-05	0.0139786	0.00345385	0.041774	0.00462455	0.000442441	0.000190448
43_1G_WTF_C5M_ATAACGCAGCGTAATA	0.258892	0.0961035	0.000157375	0.211311	3.74447e-05	0.000111486	0.0251693	0.0640726	0.00765305	0.00798876	0.0771381	0.00468446	0.000839118	0.0100911	0.162227	0.073524
43_1G_WTF_C5M_ATAACGCAGTGTGGCA	0.129197	0.72883	0.0102717	5.37117e-05	0.000574789	7.0574e-05	0.0311869	2.06663e-05	0.00499661	7.30136e-05	0.00692796	0.00461403	0.0463403	0.00305177	0.0146741	0.0191171
43_1G_WTF_C5M_ATAACGCCAATGGAAT	0.103795	0.3314	0.0874064	0.105859	0.000600052	0.110168	0.00112744	0.0234126	0.155364	0.0417682	0.0127567	0.000254118	0.0244042	0.00123951	0.000300326	0.000145279
43_1G_WTF_C5M_ATAACGCCACAGCGTC	0.0127515	0.503796	0.000370409	0.217198	0.000363707	8.36903e-05	0.0762911	0.00320694	0.0364477	2.50385e-05	0.0179678	0.0188805	0.000813421	0.00945021	0.0505841	0.0517704
43_1G_WTF_C5M_ATAACGCGTCAAACTC	0.258311	0.0916985	0.000284959	0.243633	4.73421e-05	0.0123275	0.000137497	0.0139644	0.177718	0.0896613	3.62451e-05	0.0702104	0.0131375	2.81155e-05	0.0146432	0.014161
43_1G_WTF_C5M_ATAACGCGTTAGAACA	0.139729	0.000351638	0.258859	0.354348	0.0793782	0.00112592	0.000145315	0.112755	0.00243971	0.00362187	0.00867249	0.00151215	0.0363167	8.50099e-05	7.16163e-05	0.000589128
43_1G_WTF_C5M_ATAACGCTCATCTGTT	0.348125	0.0355342	0.12539	0.0474724	0.0290406	0.100281	0.0213384	0.158438	0.00105785	0.121388	9.64553e-05	0.00174645	0.0093725	6.05369e-05	0.00063822	2.11591e-05
43_1G_WTF_C5M_ATAACGCTCCAATGGT	0.0714323	0.109977	0.0430277	0.0438353	0.260728	0.051891	0.0239794	0.235957	0.0387877	0.0596575	0.000405739	0.00180555	0.000412997	0.0579328	0.000111591	5.83614e-05
43_1G_WTF_C5M_ATAACGCTCTGCAAGT	0.0175928	0.0972404	0.0177401	0.554237	0.000406383	0.000128179	9.49005e-05	0.0229818	0.00312981	0.00105638	6.96931e-05	0.0903237	0.0279219	0.00220901	0.0618085	0.103059
43_1G_WTF_C5M_ATAAGAGAGAGATGAG	0.0247394	0.369914	0.259066	0.0201777	0.0303915	0.0735339	0.00576038	8.35216e-05	0.0896213	0.0154399	0.0436209	2.38138e-05	0.0585475	0.00873416	0.000333466	1.28662e-05
43_1G_WTF_C5M_ATAAGAGAGTCTTGCA	0.392093	0.115621	0.0472625	0.151041	0.000184995	0.0713598	0.0956403	0.0245164	0.0330912	0.0274855	0.0186365	0.0130012	0.00861153	0.000159023	4.3719e-05	0.00125311
43_1G_WTF_C5M_ATAGACCCAAAGGCGT	0.215156	0.0924071	0.120419	0.0166759	0.000146611	0.323198	0.0421725	0.106512	0.00228576	0.0626853	0.00470871	0.000682722	0.00885036	0.00302118	0.000684927	0.000394475
43_1G_WTF_C5M_ATAGACCCAGACGCTC	0.165911	0.104704	0.302161	0.0434145	0.125302	0.0691096	0.0205748	0.105824	0.000214212	0.0329733	0.00153776	6.14525e-05	0.0275206	8.75036e-05	5.35891e-05	0.000551355
43_1G_WTF_C5M_ATAGACCGTACAGACG	0.422467	0.114882	0.129391	0.0669116	0.000504841	0.0630821	0.0454387	0.0324919	4.41712e-05	0.0793973	0.0184649	0.000718265	0.0223997	2.11487e-05	1.64256e-05	0.00376924
43_1G_WTF_C5M_ATAGACCGTGCAACGA	0.15155	0.393738	0.101711	0.137216	2.57048e-05	0.0320035	0.0327385	0.0110574	0.0232604	0.0260057	0.0392478	0.00255219	0.0199954	0.0272908	0.00126889	0.00033897
43_1G_WTF_C5M_ATAGACCGTTCCGTCT	0.375915	0.000560284	0.0852413	0.116605	0.11044	0.0744175	0.0169057	0.0956184	0.000118334	0.0961716	0.0163493	0.00343206	0.00512216	0.00272879	3.64267e-05	0.000338984
43_1G_WTF_C5M_ATAGACCTCACCCGAG	0.003263	0.268007	0.156358	0.0438769	0.0227808	0.255666	0.0499266	0.0206571	0.0303082	0.0485467	0.0630496	0.00328668	0.0244743	0.00917342	2.39757e-05	0.000601657
43_1G_WTF_C5M_ATAGACCTCATCATTC	0.0001021	0.000207817	0.0979145	0.60165	9.49018e-05	0.000139337	0.0652961	0.109088	0.0644619	0.00402104	0.00472916	0.00251871	0.0327837	0.0142884	0.0015898	0.00111483
43_1G_WTF_C5M_ATAGACCTCCCTCTTT	0.168427	0.322296	0.0158648	0.09012	0.000651812	0.0498762	0.117589	0.00788379	0.00340574	0.0332954	0.0626073	0.0690339	0.0192373	7.8321e-06	0.0284009	0.011304
43_1G_WTF_C5M_ATCACGAAGACGCACA	0.191995	0.192472	3.77956e-05	0.103467	0.000698238	0.0762302	0.206068	0.00504727	0.0608093	0.00138102	0.0391214	0.111628	5.17045e-05	0.00223822	0.00249899	0.00625562
43_1G_WTF_C5M_ATCACGAAGGATGGTC	0.222147	0.246698	0.0200577	0.0940311	1.48819e-05	0.0121048	0.217528	0.00251196	0.0659809	0.013616	0.0638604	0.0231137	0.0117702	0.000148838	0.00391152	0.00250532
43_1G_WTF_C5M_ATCACGAAGTACCGGA	0.333062	0.0211313	0.148612	0.0409926	0.0327954	0.153614	0.0415905	0.107973	0.000269261	0.115109	0.000105884	0.000732704	0.000283163	0.00245541	0.00086162	0.000412023
43_1G_WTF_C5M_ATCACGACACAGATTC	0.0838307	0.402744	5.35929e-05	0.252672	5.08785e-05	0.000110567	0.000104673	0.0179546	0.0007928	0.020262	0.0198465	0.0318511	0.127679	0.00210265	0.00867591	0.031269
43_1G_WTF_C5M_ATCACGACATTGCGGC	0.545337	0.0906832	0.000278243	0.127423	2.55364e-05	6.52555e-05	2.07569e-05	0.0234889	0.000158877	0.0616894	0.00590488	0.0336074	0.00556578	0.00373217	0.0451819	0.056838
43_1G_WTF_C5M_ATCACGACATTTCACT	0.410141	0.107445	0.110921	0.00870571	0.000616639	0.0317416	0.018087	0.0400237	0.00052701	0.0587284	0.0238405	0.0744456	0.0157289	0.0905931	0.00739646	0.00105811
43_1G_WTF_C5M_ATCACGAGTAGTGAAT	0.135009	0.3225	0.0221014	0.0947731	1.64754e-05	0.0370772	0.0919097	0.0111514	0.109298	0.0293816	0.0513817	0.00722259	0.0841809	0.00024958	0.00339257	0.000354901
43_1G_WTF_C5M_ATCACGAGTCGCATCG	0.0507152	0.275027	0.145112	0.105658	0.0108682	0.0193675	0.0443862	0.0185491	0.215949	0.0172067	0.0167677	0.000234088	0.0368538	0.0427178	0.000203504	0.000383414
43_1G_WTF_C5M_ATCACGAGTGGCAAAC	0.360769	0.00449254	0.29509	0.0250749	0.0525483	0.0122794	0.000672888	0.149818	0.00176178	0.0135133	0.0299984	0.0122155	0.0195717	5.41255e-05	0.0221154	2.39622e-05
43_1G_WTF_C5M_ATCACGATCGGAGGTA	0.234003	0.0340547	0.00727186	0.284131	0.000896252	9.45304e-05	0.0082943	0.0202456	0.164863	0.0405056	0.0053873	0.0656426	0.0947823	1.41157e-05	0.0095778	0.0302351
43_1G_WTF_C5M_ATCACGATCGTTACAG	0.337892	0.0831851	0.11619	0.0480111	0.00231082	0.136052	0.0868325	0.0681335	0.00031168	0.0185923	0.0851299	0.00123847	0.0114031	3.80143e-05	0.00466375	1.53204e-05
43_1G_WTF_C5M_ATCATCTAGAATTCCC	0.218193	0.000889392	0.402473	0.0263842	0.0513322	0.0848977	0.000338546	0.0886043	0.00551204	0.0527063	0.0197073	0.00392683	0.0442079	5.50041e-05	0.000746556	2.53476e-05
43_1G_WTF_C5M_ATCATCTCACATCTTT	0.016885	0.431529	0.0366968	0.211132	0.000339692	0.00366036	0.0639202	0.00147489	0.125252	0.00058022	0.0138692	0.00212283	0.0704611	0.0207234	0.00130933	4.37184e-05
43_1G_WTF_C5M_ATCATCTCATCCAACA	0.301833	0.084599	0.16267	0.0553301	0.0194771	0.075225	0.119605	0.0807479	0.0219506	0.0214689	0.0327774	0.00280385	0.020919	2.85639e-05	0.000371338	0.000193258
43_1G_WTF_C5M_ATCATCTGTTCCCGAG	0.160141	0.344016	0.000212976	0.197251	1.80166e-05	2.50983e-05	3.18976e-05	0.0117059	0.00861246	0.020108	0.0373961	0.0545129	0.0185247	0.0012925	0.0550271	0.0911245
43_1G_WTF_C5M_ATCATCTTCTGATTCT	0.121896	0.0330505	0.204315	0.00953433	0.249705	0.130784	0.0242648	0.132174	0.0127343	0.0414079	0.0222258	0.00123138	0.0159432	8.21162e-05	6.38947e-05	0.000587859
43_1G_WTF_C5M_ATCATCTTCTGTTTGT	0.186044	0.279731	0.000109182	0.167774	0.000215213	0.000665005	0.0641844	0.0153195	5.98216e-05	3.27523e-05	0.0219419	0.0587584	0.0351437	0.021214	0.0537765	0.0950309
43_1G_WTF_C5M_ATCATGGAGTTACCCA	0.363813	0.07018	0.0064545	0.161296	0.00102765	0.218949	0.0176607	0.062762	7.37661e-05	0.0387356	0.0452819	0.000600221	0.0126882	2.84232e-05	2.41953e-05	0.000424792
43_1G_WTF_C5M_ATCATGGGTTGATTCG	0.235275	0.000970241	0.421262	0.0606492	0.0354891	0.00975574	0.000771128	0.150307	0.00551384	0.0712948	0.000906748	0.00144694	0.00616663	8.33999e-05	6.85277e-05	4.00823e-05
43_1G_WTF_C5M_ATCATGGTCACTCTTA	0.24037	0.0152727	0.324613	0.00649483	0.0168814	0.0769789	0.034285	0.208527	0.00979152	0.0547628	0.00237169	0.00143656	0.00803943	7.7532e-05	6.20265e-05	3.64274e-05
43_1G_WTF_C5M_ATCATGGTCAGCTGGC	0.00124691	0.0166739	0.111783	0.584351	7.87131e-05	0.000197817	0.000299216	0.0495879	0.0264406	0.0783779	0.00708764	0.0276252	0.0591884	4.89431e-05	0.0277752	0.00923799
43_1G_WTF_C5M_ATCATGGTCAGTGCAT	0.251433	0.0122297	0.419814	0.000323735	0.0430492	0.0832035	0.000112092	0.121619	0.00396335	0.0363913	0.00973785	6.66354e-05	0.01629	0.000857598	0.000870812	3.85726e-05
43_1G_WTF_C5M_ATCATGGTCGTTGCCT	0.000887566	0.339595	0.138835	0.07174	0.00198368	0.0902636	0.107044	0.00596527	0.12997	0.0287626	0.0191743	0.00198106	0.0299711	0.0330669	0.000420596	0.000339609
43_1G_WTF_C5M_ATCCACCGTCCGAAGA	0.173959	0.158574	0.108396	0.0515759	0.00059518	0.0421083	0.0770626	0.00721422	0.204481	0.0567816	0.0260522	0.0569112	0.0236205	0.0085599	0.00031643	0.00379223
43_1G_WTF_C5M_ATCCACCGTCCGCTGA	0.352567	0.163016	0.0366286	0.0530145	0.00384984	0.0204957	0.0016337	0.0455572	0.00738638	0.206557	9.40069e-05	0.0952047	0.010956	2.01647e-05	1.39127e-05	0.00300517
43_1G_WTF_C5M_ATCCACCGTTGGTTTG	0.283162	0.159957	0.0805913	0.0320529	4.66595e-05	0.168632	0.104899	0.0406296	5.17519e-05	0.0495484	0.0492689	0.00748942	0.0227799	0.000371861	0.000277265	0.000242818
43_1G_WTF_C5M_ATCCACCTCCCACTTG	0.13729	0.323194	0.210928	0.140167	0.00343538	0.0323674	0.00036516	0.0179223	0.0666426	0.0242593	0.024236	6.21254e-05	0.0189544	9.37538e-05	4.9734e-05	3.33574e-05
43_1G_WTF_C5M_ATCCACCTCCGATATG	0.0167241	0.427116	0.0750828	0.24265	6.20709e-05	0.00681956	0.0766586	0.00727287	0.0500697	0.0236506	0.0329691	0.00035793	0.0168866	0.0231121	0.000318775	0.000249165
43_1G_WTF_C5M_ATCCACCTCGCAGGCT	0.133745	0.120759	0.0987099	0.0883407	2.96002e-05	0.0384653	0.141764	0.0257491	0.225661	0.0288584	0.0350323	0.00171113	0.03132	0.0294927	0.000186222	0.000175383
43_1G_WTF_C5M_ATCCACCTCTCGAGTA	0.266	0.144366	0.154883	0.104613	0.0159901	0.0710347	0.0189107	0.154626	0.00504531	0.055041	0.000104798	0.00132149	0.00360101	0.00325784	0.000761801	0.000443031
43_1G_WTF_C5M_ATCCGAAAGCGTGAGT	0.168411	0.0628882	0.311184	0.0403703	0.00440802	0.140266	0.018534	0.0528085	0.000900079	0.163472	0.00220157	0.0219456	0.0104043	9.33979e-05	0.00207649	3.78113e-05
43_1G_WTF_C5M_ATCCGAAAGCTAGTCT	0.452186	0.0241273	0.0287942	0.0560078	6.92826e-05	0.178441	0.00983983	0.104223	0.000675935	0.0850368	0.0486196	0.00380558	0.000122654	0.000748713	0.00289014	0.00441285
43_1G_WTF_C5M_ATCCGAAAGTTGTCGT	0.369545	0.0620336	0.00792968	0.132371	0.00013672	0.000605258	0.0208089	0.0453046	0.00033847	0.00914387	0.0287893	0.152544	0.0885481	0.0147613	0.00294395	0.0641972
43_1G_WTF_C5M_ATCCGAACAATGAATG	0.0017263	0.349447	0.155455	0.0716195	5.51307e-05	0.0608009	0.100628	0.0111652	0.0908414	0.0402391	0.0039574	0.000503966	0.0917643	0.0212624	0.000438182	9.66159e-05
43_1G_WTF_C5M_ATCCGAACATTTGCCC	0.0337259	0.084977	0.0430859	0.00869898	0.115536	0.351796	0.0498831	0.0784218	0.000234912	0.0475083	0.0504467	0.0234962	0.00802928	0.103115	0.0010274	1.72206e-05
43_1G_WTF_C5M_ATCCGAAGTCTCCACT	0.0271708	0.513799	0.0743533	0.101891	1.16882e-05	0.0108424	0.127044	0.00507122	0.0333569	0.0116063	0.049318	0.00274325	0.0183906	0.0234115	0.000438632	0.000551753
43_1G_WTF_C5M_ATCCGAATCATCGATG	0.0780496	0.45713	0.124273	0.100197	1.58934e-05	0.0136611	0.063708	0.000346028	0.031533	0.0026899	0.0532527	0.0287129	0.0324245	0.000409118	0.0133222	0.000274381
43_1G_WTF_C5M_ATCCGAATCGACGGAA	0.0852495	0.231003	0.0459646	0.0595653	1.46477e-05	0.152326	0.163278	0.0128184	0.175484	0.0252307	0.0148819	0.00722118	0.00802762	0.0183099	0.000310554	0.000314969
43_1G_WTF_C5M_ATCGAGTAGCAACGGT	0.146592	0.00612704	0.0596574	0.0986221	0.277396	0.000938329	0.0637894	0.00898393	0.160625	0.0386558	0.000388095	6.63701e-05	0.0225942	0.112686	0.00148893	0.00139017
43_1G_WTF_C5M_ATCGAGTCAGGGTATG	0.351435	0.00129889	0.0647419	0.0216176	0.0626506	0.17677	0.000405103	0.160772	0.0169996	0.141485	0.000183311	6.76868e-05	0.000170915	7.82386e-05	5.93915e-05	0.00126538
43_1G_WTF_C5M_ATCGAGTCATTAACCG	0.0304267	0.00132245	0.24766	0.00097353	0.10016	0.211087	0.0380066	0.22572	0.00052947	0.0814207	0.0142117	0.000117281	0.0184995	0.029687	8.35621e-05	9.48742e-05
43_1G_WTF_C5M_ATCGAGTTCACAGTAC	0.0864762	0.204352	0.190333	0.00162097	0.188694	0.00740087	0.0356545	0.0957065	0.00720473	0.0403618	0.00029168	6.62514e-05	0.0400821	0.101674	5.01906e-05	2.97856e-05
43_1G_WTF_C5M_ATCGAGTTCGGATGGA	0.186012	0.351094	5.93183e-05	0.207231	0.000466867	0.0456377	1.86531e-05	0.0153021	1.77774e-05	0.0118419	0.0613963	0.0428999	0.0235247	9.0505e-06	0.0121003	0.0423888
43_1G_WTF_C5M_ATCGAGTTCGGTGTTA	0.0650354	0.192754	0.0296391	0.102588	0.00719667	0.267983	0.178401	0.00297057	0.00311499	0.0230992	0.0831493	0.0291879	0.003342	0.0105722	0.000166606	0.000801407
43_1G_WTF_C5M_ATCTACTAGACATAAC	0.000139324	0.000183428	0.225809	0.0732101	0.0800966	0.00202694	0.0533381	0.133593	0.00327219	0.0900508	0.265041	0.0128959	0.0576468	7.63442e-05	0.00195282	0.000668124
43_1G_WTF_C5M_ATCTACTAGAGGTTGC	0.0728761	0.314695	3.47698e-05	0.103851	1.38201e-05	0.00176097	0.0679588	0.00422574	0.0249615	0.000148047	0.098629	0.0445562	0.00956469	0.0186663	0.114707	0.123352
43_1G_WTF_C5M_ATCTACTAGATACACA	0.000178182	0.48606	8.10128e-05	0.0831288	1.36362e-05	0.0228237	0.0627201	0.00372851	0.0151381	0.0258068	0.00727962	0.10253	0.0835599	0.00188009	0.0624901	0.0425819
43_1G_WTF_C5M_ATCTACTCAATGCCAT	0.0479549	0.41542	0.00130349	0.144437	0.000284045	0.0712543	0.11596	0.001058	0.0824324	0.0281176	0.0284693	0.0394121	0.0143334	7.14527e-05	0.00855565	0.000935828
43_1G_WTF_C5M_ATCTACTCACACAGAG	0.054659	0.0216343	0.00120046	0.150686	0.361948	0.000879323	0.000514433	0.169824	0.0131009	0.069199	0.000491442	0.000135647	0.0424279	0.113115	0.00011403	7.00884e-05
43_1G_WTF_C5M_ATCTACTCATCATCCC	0.192008	0.249059	0.189834	0.11179	0.00156577	0.0402678	0.0494256	0.0402417	0.0357847	0.0507594	4.90356e-05	0.000257407	0.0369981	0.00145389	0.00032704	0.000177643
43_1G_WTF_C5M_ATCTACTCATGACGGA	0.0778669	0.263758	0.00263763	0.0620056	1.89732e-05	0.122388	0.0923497	0.0161222	0.207967	0.0921129	0.00189909	0.0315496	0.0200711	0.00128425	0.000167269	0.0078023
43_1G_WTF_C5M_ATCTACTGTCAGGACA	0.23327	0.0897615	0.190573	0.0012372	8.28471e-05	0.197526	0.0146825	0.0414682	0.00262133	0.141263	0.0289044	0.0231467	0.0353912	3.62523e-05	2.25686e-05	1.3782e-05
43_1G_WTF_C5M_ATCTACTGTGACCAAG	0.262026	0.000956186	0.207749	0.00377619	0.112634	0.126294	0.0152346	0.185577	0.01237	0.042641	0.0239346	0.00102543	0.00495599	5.3784e-05	0.000746063	2.64698e-05
43_1G_WTF_C5M_ATCTACTGTTACAGAA	0.000377264	0.506587	0.000425291	0.0687296	0.000404412	0.0493212	0.0297932	0.0141064	0.00513749	0.0176698	0.0399447	0.123858	0.0916058	0.00433164	0.000827628	0.0468808
43_1G_WTF_C5M_ATCTACTTCGATCCCT	0.145551	0.10282	0.126266	0.101777	0.0339508	0.173714	0.00533038	0.259166	0.000515201	0.0387447	0.000930415	7.34121e-05	0.00924243	9.76091e-05	0.00115015	0.000671043
43_1G_WTF_C5M_ATCTACTTCGCAGGCT	0.149786	0.26266	0.186957	0.0716067	0.0042492	0.0983996	0.0951548	0.00824379	0.0301418	0.0684513	3.85109e-05	0.000682835	0.016997	0.00611956	0.000255898	0.000255277
43_1G_WTF_C5M_ATCTACTTCTGAAAGA	0.48211	0.000723991	0.13528	0.0519826	0.0035717	0.0296272	0.000372778	0.0672109	0.0109573	0.133274	0.00337668	0.0316931	0.0478648	0.000742239	0.000666218	0.000546337
43_1G_WTF_C5M_ATCTGCCAGGTGACCA	0.238164	0.378992	4.09866e-05	0.0115411	1.28092e-05	0.000645217	0.0585752	7.39574e-06	0.0242026	0.014963	0.0535058	0.113048	0.0130425	0.000164963	0.00034212	0.092752
43_1G_WTF_C5M_ATCTGCCAGTGGAGAA	0.176211	0.382325	0.160107	0.0514201	2.79953e-05	4.58015e-05	0.000124191	0.0151871	0.0123564	0.039709	0.0696387	0.0145518	0.0401061	0.0315261	0.00102455	0.00563874
43_1G_WTF_C5M_ATCTGCCCATACCATG	0.112419	0.313183	9.88087e-05	0.0694545	1.58534e-05	0.101	0.0762076	0.0216462	0.219701	0.0603012	1.98782e-05	0.00954671	0.0114594	0.00245279	0.00246353	3.03196e-05
43_1G_WTF_C5M_ATCTGCCGTACCGGCT	0.11204	0.0848846	0.156164	0.0420904	0.00323688	0.304244	0.0309209	0.116758	0.00470602	0.125274	0.00106334	5.23738e-05	0.017934	7.88763e-05	5.38653e-05	0.000497019
43_1G_WTF_C5M_ATCTGCCGTCTGCAAT	0.141095	0.0944789	0.182511	0.1136	0.0731905	0.170114	0.0417738	0.163906	0.000279311	0.00226226	0.00653894	7.69783e-05	0.00996744	0.000105546	6.05263e-05	3.89888e-05
43_1G_WTF_C5M_ATCTGCCGTTCCCGAG	0.0209165	0.0169735	0.260301	0.0383972	0.0609564	0.130368	0.000157882	0.0426477	0.325326	0.000188751	0.0603538	0.00868318	0.0342649	2.39704e-05	0.000327004	0.00011461
43_1G_WTF_C5M_ATCTGCCTCAGTGCAT	0.0796399	0.374515	0.018452	0.0687924	1.67661e-05	0.0903536	0.0883814	0.00992528	0.000778464	0.0204145	0.0731113	0.12868	0.0215048	0.0149982	7.1013e-06	0.0104287
43_1G_WTF_C5M_ATCTGCCTCCGTAGGC	0.250599	0.299696	0.145458	0.179384	0.000905061	0.000104515	5.72074e-05	0.0307428	0.0014771	0.01264	0.0474216	0.00266749	0.0203148	0.00137106	0.0012836	0.0058778
43_1G_WTF_C5M_ATCTGCCTCGGTGTTA	0.000320005	0.0739513	0.000599593	0.177437	3.34045e-05	0.371002	0.00826716	0.0599424	0.175995	0.0671451	0.0263609	0.0269027	0.0105249	0.00044582	0.000337176	0.000735644
43_1G_WTF_C5M_ATGAGGGAGGACTGGT	0.425054	0.12601	0.100118	0.0336424	0.000470195	0.00167774	0.0257688	0.00229396	0.000499888	0.133499	0.0201848	0.0914542	0.0221516	2.67012e-05	0.000227163	0.0169214
43_1G_WTF_C5M_ATGAGGGCATGAAGTA	0.11064	0.411137	0.0188429	0.177561	2.00967e-05	6.59551e-05	0.0444526	0.0176868	0.125849	5.15726e-05	0.0155742	0.00256531	0.0145376	1.43675e-05	0.0439708	0.0170317
43_1G_WTF_C5M_ATGAGGGGTAGCACGA	0.0942412	0.381744	0.198954	0.0947156	0.00103535	0.000332198	0.0473655	0.00422607	0.0863022	0.0300936	0.0368233	0.00121514	0.0221231	0.000270821	0.000366425	0.000191551
43_1G_WTF_C5M_ATGAGGGGTTGCCTCT	0.23921	0.2177	0.194006	0.115809	0.0124118	0.00356979	0.000170953	0.0637513	0.0103044	0.116649	3.38235e-05	0.00226672	0.00653649	0.0171286	2.35393e-05	0.000428123
43_1G_WTF_C5M_ATGAGGGTCAATAAGG	0.138006	0.321431	0.156877	0.0930844	0.00102455	0.0117071	9.15549e-05	0.0210939	0.135381	0.0529756	0.0120456	0.00270964	0.0389608	0.0137667	0.000289783	0.000555632
43_1G_WTF_C5M_ATGAGGGTCACTCCTG	0.209743	0.384529	0.0515701	0.193707	0.000289162	2.44158e-05	8.25506e-05	0.0284886	0.00103641	0.010118	0.0390809	0.0346295	0.0240306	0.0173558	0.000941579	0.0043732
43_1G_WTF_C5M_ATGCGATAGTGTCCCG	0.302571	0.0662723	0.0723069	0.0730323	0.112018	0.0781342	0.0470722	0.0239417	0.0599741	0.111205	3.77775e-05	0.000947044	0.0114935	0.0407028	2.8333e-05	0.000263027
43_1G_WTF_C5M_ATGCGATCACCTCGTT	0.0436202	0.410919	0.147099	0.0881631	0.000148924	0.0851097	0.0883385	0.0064865	0.0233966	0.0193554	0.0475759	0.000172615	0.0371831	0.000619222	0.00144971	0.000362606
43_1G_WTF_C5M_ATGCGATCACTGTGTA	0.179812	0.0135649	0.082589	0.0607055	0.0222541	0.339892	0.0854939	0.0354834	0.00637534	0.0573869	0.0537972	0.0427352	0.00617336	0.00518811	0.00163373	0.00691524
43_1G_WTF_C5M_ATGCGATGTGTGCGTC	0.0849516	0.490012	0.0314086	0.100758	4.71642e-05	0.00972778	0.047519	0.00509499	0.0123731	0.00602521	0.0673803	0.043013	0.0183563	0.000302987	0.0341837	0.0488461
43_1G_WTF_C5M_ATGCGATTCACATAGC	0.262406	0.16752	0.133916	0.0634393	0.000923883	0.119008	0.0119218	0.0569118	0.00368679	0.078208	0.0654579	0.0101252	0.0240895	2.67292e-05	2.09372e-05	0.00233848
43_1G_WTF_C5M_ATGCGATTCTGTCTCG	0.155674	0.166901	0.386764	0.0156886	0.0158162	0.0118045	0.00371623	0.0270091	0.0290805	0.0367111	0.0770812	0.0212864	0.050643	0.000915199	0.000630635	0.000278693
43_1G_WTF_C5M_ATGGGAGAGTAAGTAC	0.222792	0.150687	0.0547148	0.106883	0.015815	0.149958	0.119864	0.0304247	0.000101836	0.00814091	0.0311047	0.00876229	0.0999158	3.1195e-05	0.000437883	0.0003677
43_1G_WTF_C5M_ATGGGAGCACCAGATT	0.00125739	0.410132	0.00628119	0.0808042	0.00585132	0.000157597	0.0490479	0.00905857	0.018272	0.00489014	0.0490306	0.011723	0.131879	0.0290493	0.119384	0.0731819
43_1G_WTF_C5M_ATGGGAGGTCTGGAGA	0.380534	0.137023	0.162092	0.0614225	2.60022e-05	6.42525e-05	0.0325084	0.0203807	3.08769e-05	0.0288888	0.111633	0.0333832	0.0313139	0.000273193	0.000188679	0.00023699
43_1G_WTF_C5M_ATGGGAGTCACATACG	0.0206312	0.387635	0.0400529	0.0544101	0.000674713	0.200714	0.0198438	0.010486	0.0560751	0.179607	3.63847e-05	0.00897058	0.0199277	1.9253e-05	0.000690078	0.000226712
43_1G_WTF_C5M_ATGGGAGTCCGTCATC	0.0347345	0.461087	0.0305887	0.0804218	1.81482e-05	0.0438335	0.0699634	0.000482769	0.0401752	0.0118161	0.0703888	0.0923203	0.0282087	0.0200098	0.000290995	0.0156599
43_1G_WTF_C5M_ATGGGAGTCTTTAGGG	0.000261699	0.0926656	0.0028077	0.690711	3.75928e-05	0.000162235	0.00870478	0.0172479	0.0161474	0.00545303	8.17872e-05	0.0360367	0.0223876	0.00169423	0.0534492	0.0521511
43_1G_WTF_C5M_ATGTGTGAGTACGATA	0.0093327	0.513916	0.000433787	0.133347	0.000250245	0.0009078	0.00988672	0.0024286	0.010469	0.0101325	0.0234086	0.0693191	0.0448518	0.00096398	0.0697036	0.100647
43_1G_WTF_C5M_ATGTGTGCAAACCTAC	0.260578	0.313509	0.173642	0.0337773	2.32812e-05	7.27783e-05	0.0639955	0.0254398	5.17141e-05	0.0375064	0.0546768	0.0109776	0.0249657	0.000327032	0.000451978	6.06447e-06
43_1G_WTF_C5M_ATGTGTGCAAGCGCTC	0.208898	0.0868675	0.316647	0.0588181	0.0456887	0.111395	0.0424009	0.104111	0.00157684	0.0118741	0.00172302	7.20807e-05	0.00829261	7.96329e-05	0.00100682	0.000549996
43_1G_WTF_C5M_ATGTGTGGTAAATGTG	0.139244	0.363999	0.0820483	0.121452	6.15496e-05	0.00275245	0.00527127	0.00381985	0.0221349	0.090609	0.0162141	0.0745463	0.0770267	3.69487e-05	2.53897e-05	0.000758245
43_1G_WTF_C5M_ATGTGTGGTCTTCTCG	0.000395843	0.43268	0.000108485	0.292061	0.000931369	5.7848e-05	0.0466617	0.00359392	0.0376369	0.00152945	0.00652806	0.0683053	0.015333	0.00201409	0.0280356	0.0641268
43_1G_WTF_C5M_ATGTGTGTCACGATGT	0.103242	0.149721	0.156185	0.294482	4.94528e-05	0.0371349	0.0883816	0.000287204	0.0875608	0.00943375	0.00844931	0.00372407	0.0216851	0.0379284	0.000547595	0.00118731
43_1G_WTF_C5M_ATGTGTGTCGGTCTAA	0.100144	0.0494113	6.40311e-05	0.55498	0.000812098	6.00813e-05	0.0121039	0.0299462	0.000684244	0.00480682	7.34352e-05	0.070775	0.0210609	0.00154585	0.0927819	0.0607501
43_1G_WTF_C5M_ATGTGTGTCTTTACGT	0.00139146	0.104007	0.153337	0.020593	0.305735	0.104941	0.0081271	0.155638	0.0033416	0.0015987	0.000445501	0.000149423	0.0202111	0.118402	0.00201146	6.96189e-05
43_1G_WTF_C5M_ATTACTCAGCTAGCCC	0.111065	0.198994	0.131917	0.00672059	0.0247765	0.142599	0.0201926	0.0184663	0.0706161	0.0971731	0.000171328	0.00136441	0.116878	0.0582887	6.94729e-05	0.000708978
43_1G_WTF_C5M_ATTACTCCAAAGAATC	0.0566147	0.00824309	0.370823	0.100401	0.163957	0.00468375	0.0261855	0.215463	0.0137953	0.00704983	0.000206624	0.00381918	0.0275994	0.000139186	9.56926e-05	0.000923631
43_1G_WTF_C5M_ATTACTCCAAGAAAGG	0.298934	0.0228641	0.246566	0.00808604	0.0728227	0.0600066	0.0290382	0.119541	0.00641811	0.0157696	0.0596102	0.0036312	0.0405292	0.0155132	0.000650231	1.88262e-05
43_1G_WTF_C5M_ATTACTCCACAGCGTC	0.233901	0.00100066	0.143193	0.000506989	0.175564	0.190104	0.00823609	0.097663	0.000646704	0.0418358	0.0911704	0.00125132	0.00495951	4.78058e-05	0.00905196	0.000867314
43_1G_WTF_C5M_ATTACTCGTGTTGAGG	0.00045683	0.0147448	0.000610447	0.716759	7.09311e-05	0.00916885	0.0954233	0.0289151	0.0837291	0.00147607	0.00261969	0.0203178	0.0161637	0.00300883	0.00153158	0.00500396
43_1G_WTF_C5M_ATTACTCGTTAAAGAC	0.085896	0.0964255	0.19545	0.17848	0.0499545	0.0350951	0.115848	0.0884863	0.0300286	0.0375206	0.000253833	8.23432e-05	0.0799011	0.00646074	7.20217e-05	4.48725e-05
43_1G_WTF_C5M_ATTACTCTCAACACCA	0.252452	0.338399	9.31432e-05	0.191224	0.000694627	0.00151144	3.62614e-05	0.0180318	2.64612e-05	0.022146	0.0326868	0.0615457	0.0275435	0.000742945	0.0282916	0.0245742
43_1G_WTF_C5M_ATTACTCTCAATAAGG	0.133442	0.163278	0.111221	0.0559719	9.36528e-05	0.115707	0.0117672	0.14682	0.0061021	0.127643	7.65404e-05	0.112447	0.0142088	0.00115783	3.89794e-05	2.37942e-05
43_1G_WTF_C5M_ATTACTCTCCTGCCAT	0.281871	0.0721748	0.234747	0.0128996	0.0478716	0.036878	0.0625023	0.0942126	0.00295079	9.59451e-05	0.0943784	0.0297032	0.0238134	0.00516925	0.000572819	0.000159494
43_1G_WTF_C5M_ATTACTCTCTCCTATA	0.163893	0.154667	0.0798615	0.0450201	0.000914244	0.112517	0.219686	0.0406951	0.0648566	0.0365192	4.31792e-05	0.000225227	0.0802658	2.75587e-05	0.000646046	0.000163669
43_1G_WTF_C5M_ATTATCCAGAGGTAGA	0.192086	0.273771	0.121794	0.145215	3.94701e-05	0.0124501	0.0683078	0.00359602	0.0277853	0.035429	0.00511617	0.000200183	0.0684099	0.0454458	1.30403e-05	0.000341629
43_1G_WTF_C5M_ATTATCCAGATATGCA	0.0758638	0.442435	0.0508262	0.201947	2.5195e-05	0.000120267	0.0195963	0.00971578	0.0858233	0.00197467	0.0379556	0.0157116	0.0536023	0.000434809	0.000180962	0.00378719
43_1G_WTF_C5M_ATTATCCCAGCTGTGC	0.364891	0.0968179	0.134666	0.0628166	0.0119204	0.0973093	0.0142346	0.176271	0.000244173	0.0351799	8.73859e-05	0.00315369	0.000911289	6.91811e-05	4.79544e-05	0.00138027
43_1G_WTF_C5M_ATTATCCGTGATGATA	0.125039	0.0141467	0.338221	0.0519083	0.124582	0.178543	0.00195723	0.103097	0.0111542	0.00512568	0.00327061	5.48895e-05	0.0427778	5.33784e-05	4.34178e-05	2.61768e-05
43_1G_WTF_C5M_ATTATCCTCCGCGGTA	0.249312	0.229545	0.0247938	0.106978	0.000535126	0.0300882	0.144723	0.0255433	0.0197337	0.0300047	0.00030801	0.0945866	0.00875351	0.00790484	0.000286086	0.0269034
43_1G_WTF_C5M_ATTATCCTCTGTGCAA	0.17137	0.0644586	0.0381776	0.504507	0.000137658	0.000395636	0.000622268	0.0480921	0.000507856	0.0348943	0.0178352	0.0938994	0.0188486	9.11718e-05	0.00359404	0.0025685
43_1G_WTF_C5M_ATTCTACAGAGGGATA	0.131276	0.155715	0.00399047	0.109769	0.00600466	0.159432	0.0983507	0.0265548	0.0588488	0.0655936	0.0505385	0.0212733	0.107872	5.93127e-05	3.50951e-05	0.00468581
43_1G_WTF_C5M_ATTCTACAGGCAAAGA	0.193552	0.28481	0.0312379	0.114424	2.40294e-05	0.131322	0.0562953	0.00649231	7.14747e-05	0.123675	4.40222e-05	0.0358901	0.0185251	0.000288903	0.0015175	0.00183117
43_1G_WTF_C5M_ATTCTACAGTACGCGA	0.0253949	0.283743	0.0294948	0.112679	1.62863e-05	0.174321	0.107774	0.00209815	0.093079	0.05159	0.0242715	0.0642301	0.0219018	1.01654e-05	0.00123843	0.00815737
43_1G_WTF_C5M_ATTCTACAGTAGGCCA	0.3536	0.000702376	0.165152	0.000374191	0.0874361	0.0380635	0.0440584	0.0923678	0.00180105	0.0859771	0.00669529	0.0739038	0.00330867	0.0451819	3.24795e-05	0.00134601
43_1G_WTF_C5M_ATTCTACCAAAGGTGC	0.234332	0.0602095	0.255783	0.0119404	0.0261009	0.0382233	0.0125955	0.307687	0.0100004	0.0348708	0.00216436	0.000162215	0.00546561	0.000249437	0.000132586	8.33373e-05
43_1G_WTF_C5M_ATTCTACCAAGTCATC	0.255455	0.000173558	0.141239	0.324704	0.0388256	0.00195208	0.000114067	0.174587	0.00304737	0.013392	0.00998069	6.26279e-05	0.0198298	0.0165449	5.53586e-05	3.64655e-05
43_1G_WTF_C5M_ATTCTACCATTCGACA	0.140639	0.0455993	0.175466	0.0563467	0.00676531	0.0682405	0.165421	0.0127526	0.246298	6.15922e-05	0.0369226	0.0160896	0.0292015	1.19012e-05	0.000160334	2.43097e-05
43_1G_WTF_C5M_ATTCTACGTAGGGTAC	0.178347	0.323252	0.000377608	0.281564	2.8032e-05	5.15017e-05	4.94976e-05	0.0173787	6.68442e-05	0.0191863	0.0820195	0.0154799	0.0422132	0.0258224	0.000853836	0.0133094
43_1G_WTF_C5M_ATTCTACGTCAGCTAT	0.249379	0.017785	0.00125254	0.0678748	0.375169	0.0324437	0.000790412	0.0912676	0.000344122	0.0410074	9.68313e-05	0.00185949	0.0153323	0.104382	0.000984727	3.09306e-05
43_1G_WTF_C5M_ATTCTACGTGACAAAT	0.114895	0.435705	8.13051e-05	0.0797603	2.34705e-05	0.0144326	0.0972935	0.00282166	0.0166765	0.0249995	0.0703191	0.0665653	0.0608638	0.000146697	6.9629e-06	0.0154091
43_1G_WTF_C5M_ATTCTACGTTTGTTTC	0.243567	0.105137	0.359942	0.0462009	0.0259003	0.0786503	0.032987	0.0386177	0.000277065	0.024265	0.0199426	6.67042e-05	0.0242868	7.5687e-05	5.11519e-05	3.24708e-05
43_1G_WTF_C5M_ATTCTACTCCGCAAGC	0.164334	0.0835902	0.14409	0.0157732	0.049915	0.12167	0.0362691	0.012168	0.249333	3.18333e-05	0.0440307	0.00598624	0.0205251	0.0519081	0.000203164	0.00017285
43_1G_WTF_C5M_ATTGGACAGCGATAGC	0.104927	0.423357	0.00195082	0.0908371	8.66792e-06	0.000203337	0.05259	0.0124054	0.12906	0.00325098	0.0594449	0.0152477	0.0357611	0.0205748	0.010787	0.0395946
43_1G_WTF_C5M_ATTGGACAGCTGCAAG	0.403037	0.0520951	0.112883	0.0971676	0.000189728	0.0894978	0.027733	0.139487	0.00221647	0.0710469	0.00240443	4.26029e-05	0.00206283	6.27676e-05	4.51452e-05	2.9926e-05
43_1G_WTF_C5M_ATTGGACCACAGGCCT	0.297106	0.0565125	0.170177	0.0756063	0.0223964	0.0830404	0.00579598	0.199324	0.00607672	0.076002	8.59832e-05	0.000976469	0.00574343	7.93603e-05	5.45271e-05	0.00102251
43_1G_WTF_C5M_ATTGGACCACGAAGCA	0.154517	0.231956	0.0509573	0.0256287	1.41123e-05	0.0831055	0.0281832	0.0197428	0.232	0.0559795	0.0872957	0.00684337	0.0226871	8.04394e-06	0.000108029	0.000972594
43_1G_WTF_C5M_ATTGGACGTATATCCG	0.0698961	0.0443484	0.256436	0.0362833	0.0325545	0.0727146	0.107434	0.0225503	0.306861	0.000177038	0.00766717	0.00112629	0.0415967	1.77026e-05	0.000229761	0.000108005
43_1G_WTF_C5M_ATTGGACTCGTTGACA	0.233044	0.0103226	0.211472	0.0232798	0.0226066	0.0026645	0.169538	0.000786525	0.20131	4.63883e-05	0.06076	0.0389073	0.0246649	0.000352275	0.000235591	9.74308e-06
43_1G_WTF_C5M_ATTGGTGAGACGCACA	0.0207604	0.000379206	0.119578	0.690902	0.00838082	0.000262168	0.0345449	0.0489948	0.0356707	0.000192878	0.00975605	0.000685884	0.0289969	6.23601e-05	0.000807658	2.51782e-05
43_1G_WTF_C5M_ATTGGTGAGATGCCAG	0.370038	0.20275	0.0655526	0.000961934	0.0205546	0.0502141	0.00886112	0.105495	0.00344796	0.152001	0.000437024	0.000107059	0.0010421	0.0184101	7.60636e-05	5.06464e-05
43_1G_WTF_C5M_ATTGGTGAGTAGGTGC	0.0529122	0.445637	0.000357922	0.106593	1.20507e-05	2.24186e-05	0.0821931	0.00335168	0.0130161	5.0791e-05	0.0392661	0.0512788	0.0223388	0.00387334	0.1018	0.0772967
43_1G_WTF_C5M_ATTGGTGCAGTGGAGT	0.0646561	0.179386	0.163758	0.0971281	0.000224728	0.105175	0.043771	0.000683923	0.0163642	0.0157803	0.125676	0.00293105	0.184322	6.77811e-05	4.99914e-05	2.56716e-05
43_1G_WTF_C5M_ATTGGTGCATCTATGG	0.144167	0.00680477	0.190598	0.0789713	0.0163686	0.0292779	0.0713169	0.0351004	0.275577	0.0147622	0.0468566	0.00498975	0.0400185	0.0426701	0.00203053	0.000490325
43_1G_WTF_C5M_ATTGGTGCATGGATGG	0.405311	0.0863218	0.14983	0.0743251	0.0294749	0.000164191	0.0339029	0.08911	9.52635e-05	0.024548	0.0179283	0.0363619	0.00501624	0.0111853	0.0363758	4.87862e-05
43_1G_WTF_C5M_ATTGGTGGTTCACCTC	0.406087	0.165538	0.0657493	0.243815	2.99853e-05	0.000138085	0.000104472	0.0429158	7.88638e-05	0.00558319	0.017956	0.0122866	0.0182884	0.0070111	0.0118068	0.00261203
43_1G_WTF_C5M_ATTGGTGTCCGAACGC	0.058084	0.0240366	0.000167759	0.569661	0.000518687	0.00026758	0.00075738	0.051958	0.00270292	0.000236004	0.000179852	0.118464	0.0108473	0.00289331	0.0637499	0.0954758
43_1G_WTF_C5M_ATTTCTGAGACAGACC	0.0389296	0.444561	0.00551305	0.0249341	0.00666248	0.000178815	0.0561568	0.0197295	0.01281	0.000236425	0.0366507	0.017317	0.129386	0.0302655	0.1011	0.0755696
43_1G_WTF_C5M_ATTTCTGAGAGCAATT	0.146462	0.142427	0.125241	0.066506	0.00390987	0.0214562	0.142666	0.0247839	0.284191	0.0253601	4.12269e-05	0.000677117	0.0129866	0.00279953	0.000483805	8.72774e-06
43_1G_WTF_C5M_ATTTCTGAGCTGGAAC	0.161782	0.0234904	0.103142	0.0667478	0.00423618	0.189151	0.0431174	0.0412703	0.315047	0.045	0.000113721	0.00176997	0.00323207	0.000179856	3.83983e-05	0.00168251
43_1G_WTF_C5M_ATTTCTGCAGCCACCA	0.137281	0.290793	0.0482521	0.179312	0.000234314	0.0677478	0.0663519	0.00722434	0.0767277	0.0416684	0.0203789	0.0170285	0.0175117	0.0270363	0.000760512	0.0016913
43_1G_WTF_C5M_ATTTCTGGTAGCGCTC	0.10492	0.455548	0.045811	0.158032	1.904e-05	3.4914e-05	0.0147096	0.0128083	0.0105351	0.000303575	0.0819508	0.0297026	0.0267434	0.0182823	0.00480468	0.0357957
43_1G_WTF_C5M_ATTTCTGGTGTTTGGT	0.127171	0.268338	0.163971	0.0680392	0.000650333	0.0174139	0.15591	0.0108797	0.0469192	0.0314417	0.00523747	1.3112e-05	0.0297006	0.0733779	0.000537594	0.000397941
43_1G_WTF_C5M_ATTTCTGTCAACCAAC	0.425992	0.000467574	0.000132513	0.20505	0.00129402	0.000681579	0.000803534	0.118918	0.000193707	9.20878e-05	0.00655318	0.0312443	0.0147464	5.96451e-05	0.105839	0.0879321
43_1G_WTF_C5M_ATTTCTGTCCTTAATC	0.219168	0.198639	0.205215	0.069712	0.00240233	0.0161138	0.0350604	0.0394675	0.0143096	0.0500979	0.0195831	0.000598446	0.0303514	0.0943025	0.00474545	0.00023279
43_1G_WTF_C5M_CAACCAAAGCTGTCTA	0.35338	0.00371338	0.220475	0.0650478	0.101796	0.0584012	0.0104096	0.0654699	8.86505e-05	0.000159864	0.0534721	0.0371428	0.0261917	0.00313721	0.00035498	0.000758707
43_1G_WTF_C5M_CAACCAAAGGTGGGTT	0.191989	0.266892	0.260988	0.045828	0.00339654	0.0374917	0.0375741	0.00850737	0.0168318	0.0688865	0.0030438	0.00420919	0.047056	0.00660709	0.000624093	7.38964e-05
43_1G_WTF_C5M_CAACCAATCGGCGGTT	0.0312824	0.303619	0.0608657	0.323109	2.8847e-05	7.25584e-05	0.0721854	0.00247303	0.119732	0.0167233	0.0264124	0.00287479	0.0244229	0.0106509	0.000876901	0.00467045
43_1G_WTF_C5M_CAACCTCAGTGATCGG	0.293988	0.0688521	0.275891	0.0354055	0.0426778	0.061046	0.00674841	0.14232	0.00561624	0.0557607	0.00323125	0.00114783	0.00714187	7.92792e-05	5.95251e-05	3.3941e-05
43_1G_WTF_C5M_CAACCTCCAACGCACC	0.156865	0.0631924	0.208018	0.0710288	0.0185924	0.172369	0.00061781	0.240895	0.00923524	0.0393986	0.000739909	0.00120498	0.0136839	0.00348898	6.81632e-05	0.000601784
43_1G_WTF_C5M_CAACCTCGTCGACTAT	0.434035	0.0948766	0.0623722	0.066035	0.00333213	0.00453089	0.0947253	0.0274864	0.0371906	0.0981876	0.0228981	0.0182451	0.0112686	1.27436e-05	0.0157201	0.00908379
43_1G_WTF_C5M_CAACCTCGTCTGGAGA	0.00691268	0.333095	2.84428e-05	0.202585	0.000283824	9.86513e-05	0.0557494	0.0115769	0.003	4.84493e-05	0.0664321	0.124941	0.0113529	0.0124259	0.0394672	0.132003
43_1G_WTF_C5M_CAACCTCGTGCTGTAT	0.158978	0.25345	0.0299899	0.22594	0.0031694	0.0476754	0.0849343	0.0135437	0.0841569	0.00816613	0.0482218	0.0152248	0.0200386	0.000553224	0.00309425	0.0028629
43_1G_WTF_C5M_CAACCTCGTTACGGAG	0.270488	0.00261252	0.262013	0.0135972	0.0506705	0.0782299	0.0224658	0.101208	0.00443451	0.120599	0.0305073	0.00405939	0.014429	0.0234964	0.00114961	3.97488e-05
43_1G_WTF_C5M_CAACCTCGTTTGGGCC	0.303221	0.0764391	0.149294	0.0749609	0.0394603	0.13043	0.0340639	0.108734	0.000297274	0.0720272	5.88245e-05	0.00174494	0.00887498	5.52389e-05	3.56079e-05	0.000303314
43_1G_WTF_C5M_CAACCTCGTTTGTGTG	0.173888	0.118994	0.0480577	0.0037558	0.323959	0.000338026	0.00198988	0.0773781	0.000786724	0.0183761	0.0744952	7.40309e-05	0.015496	0.141062	6.59267e-05	0.00128296
43_1G_WTF_C5M_CAACTAGAGAAACCTA	0.0614953	0.35886	0.0833345	0.170812	3.69895e-05	0.0180797	0.077125	0.00629793	0.0679375	0.00898748	0.0290161	0.00225844	0.112818	0.00167495	0.000154877	0.00111076
43_1G_WTF_C5M_CAACTAGAGGTGCAAC	0.00639392	0.0609644	0.0875052	0.0626573	0.431282	0.00152765	0.0303052	0.192964	0.00111019	0.000784059	0.00210236	0.00013931	0.0162481	0.105847	9.75096e-05	7.23695e-05
43_1G_WTF_C5M_CAACTAGAGTATCTCG	0.105367	0.24933	6.59325e-05	0.125008	2.03674e-05	0.082837	0.27488	2.42648e-05	0.055389	0.0198917	0.0132193	0.0567726	0.00457432	0.0120004	0.000414066	0.000205315
43_1G_WTF_C5M_CAACTAGAGTCGTTTG	0.000541373	0.136362	0.0122523	0.255959	0.00156509	0.323547	0.00122659	0.00340348	0.0940159	0.00702261	0.0227845	8.65218e-05	0.12004	0.021041	8.13874e-05	7.15558e-05
43_1G_WTF_C5M_CAACTAGGTATAGGTA	0.361262	0.000604939	0.0241644	0.0591617	0.0197403	0.157667	0.00281727	0.246674	0.0106487	0.101786	7.29999e-05	5.77634e-05	0.015174	8.3281e-05	5.0152e-05	3.45666e-05
43_1G_WTF_C5M_CAACTAGTCAAACCAC	0.0836635	0.21721	0.00154977	0.0359821	0.286771	0.136121	0.00451115	0.145998	0.000693264	0.0667028	0.000148455	0.00256374	0.000167727	0.0177958	7.0591e-05	4.98547e-05
43_1G_WTF_C5M_CAAGAAAAGCTCTCGG	0.0145349	0.0315815	0.0743556	0.114893	0.384603	0.0514336	0.00710143	0.185505	0.0296581	0.0364192	0.00297035	0.000144718	0.000776986	0.0658348	0.000115083	7.32099e-05
43_1G_WTF_C5M_CAAGAAAAGGTCATCT	0.0951909	0.432284	0.0960838	0.0873507	1.83862e-05	0.00840225	0.0437536	0.00393343	0.0527468	0.0778799	1.9447e-05	0.0485738	0.052414	0.000215788	0.000949342	0.000183339
43_1G_WTF_C5M_CAAGAAAAGTGGTAAT	0.260455	0.0334579	0.118897	0.0977669	0.0633383	0.0851488	0.00033145	0.162962	0.000731302	0.123518	9.77365e-05	0.00174382	0.0493678	0.00139201	6.0531e-05	0.000731134
43_1G_WTF_C5M_CAAGAAACAAGAAAGG	0.0357586	0.463957	0.000132394	0.171209	2.13837e-05	0.000453754	0.0300614	0.00506354	0.00229321	0.00769647	0.0380695	0.0238008	0.118871	0.0110016	0.0393159	0.0522944
43_1G_WTF_C5M_CAAGAAATCACAACGT	0.134909	0.25536	0.0337306	0.169001	6.1536e-05	0.0129216	0.174795	0.0181752	0.121915	0.0117405	0.0123145	0.00283087	0.0213393	0.0299468	0.000498434	0.00045961
43_1G_WTF_C5M_CAAGAAATCACATGCA	0.142206	0.32635	0.0113622	0.144812	1.10242e-05	7.1467e-05	0.015731	0.0181757	0.168592	0.00738516	0.0189629	0.00285324	0.0319486	0.0150528	0.0651565	0.0313293
43_1G_WTF_C5M_CAAGAAATCCAAAGTC	0.000291022	0.000712666	0.081991	0.742428	0.000155943	0.000337568	0.0686122	0.00356484	0.0484991	0.014602	0.000522335	0.0168109	0.0139815	0.00220104	8.2709e-05	0.00520703
43_1G_WTF_C5M_CAAGAAATCTTGAGAC	0.347416	0.00111966	0.281347	0.0176629	0.0351688	0.0238654	0.00012842	0.0399459	0.000100421	0.000271695	0.154914	0.0519584	0.0440873	3.4252e-05	0.00145016	0.000529631
43_1G_WTF_C5M_CAAGATCCAGGCAGTA	0.114586	0.247658	3.13961e-05	0.36406	1.90723e-05	0.0253716	0.059115	0.00478215	0.0881703	3.44807e-05	0.0034475	0.0373342	0.00963045	0.00699269	0.0188987	0.0198689
43_1G_WTF_C5M_CAAGATCGTGTGAAAT	0.00012448	0.00030292	0.000931041	0.719932	7.49343e-05	0.000130718	0.101395	0.0323481	0.0587512	0.014775	0.00443573	0.0216798	0.0259088	5.35333e-05	0.00152461	0.0176317
43_1G_WTF_C5M_CAAGATCTCTGCTGCT	0.066914	0.451604	0.0513048	0.179903	4.73669e-05	0.0105281	0.0573426	0.00430187	0.101301	0.0161335	0.0277294	0.000114259	0.0120887	0.0189056	0.000426145	0.00135569
43_1G_WTF_C5M_CAAGGCCAGGCTAGGT	0.32888	0.00711923	0.349073	0.000426927	0.0171982	0.0274129	0.0163524	0.0631624	0.000276502	0.000715163	0.0857539	0.0807054	0.0218128	2.96795e-05	0.000814795	0.000266108
43_1G_WTF_C5M_CAAGGCCAGGTGCAAC	0.106526	0.0753917	0.120645	0.0605208	7.10865e-05	0.0427048	0.0735072	0.023279	0.366786	0.0665035	4.28547e-05	0.000400522	0.014402	0.048898	0.000216379	0.000105427
43_1G_WTF_C5M_CAAGGCCCAATGCCAT	0.0770874	0.0790823	0.00653587	0.0241325	0.443094	0.000826623	0.00602384	0.163438	0.000928148	0.0157043	0.000593005	0.000139154	0.0163314	0.165922	0.000103121	5.85982e-05
43_1G_WTF_C5M_CAAGGCCCAGCCTGTG	0.255709	0.0909953	0.15553	0.00757002	0.17544	0.0193775	0.0535688	0.145796	0.000216885	0.0362676	0.0403468	6.31309e-05	0.0164379	8.14046e-05	0.00163468	0.000965116
43_1G_WTF_C5M_CAAGGCCGTAATCACC	0.155321	0.341237	0.182406	0.126641	8.00403e-05	0.0299682	0.0118619	0.0045598	0.0695391	0.0472764	0.00233534	0.000627741	0.0268358	2.88992e-05	0.000757369	0.000524552
43_1G_WTF_C5M_CAAGGCCTCAAACGGG	0.162743	0.138797	0.254661	0.100318	0.00411682	0.064127	0.0561432	0.00561274	0.065513	0.0307418	0.0251497	0.000567486	0.0230674	0.0677745	0.000260642	0.000406972
43_1G_WTF_C5M_CAAGGCCTCGAACTGT	0.000961147	0.215598	0.295711	0.0139	0.0226801	0.0520225	0.0103713	0.222595	0.000520551	0.15457	0.000190326	7.51777e-05	0.00973094	9.43577e-05	6.11422e-05	0.000918281
43_1G_WTF_C5M_CAAGGCCTCTCATTCA	0.249581	0.0940122	0.010155	0.193681	0.000608184	0.0530269	0.0342342	0.031524	0.0569249	0.0712875	0.0852342	0.0129987	0.091349	0.0095054	0.000260822	0.00561674
43_1G_WTF_C5M_CAAGTTGCACGTGAGA	0.419786	0.000968789	0.0573158	0.16721	0.0327488	0.00401047	0.000301893	0.171833	0.00040227	0.0371609	0.000184749	0.000111878	0.107638	0.000171308	9.23237e-05	6.40494e-05
43_1G_WTF_C5M_CAAGTTGCATGATCCA	0.115324	0.277044	0.0465458	0.190641	2.71871e-05	0.104433	0.000111791	0.0310881	0.140919	0.05437	0.0184805	0.00245257	0.0160318	0.00198622	0.000170401	0.000375393
43_1G_WTF_C5M_CAAGTTGGTACTTGAC	0.441104	0.0199128	0.207115	0.0481506	0.00853063	0.0331641	0.000562874	0.104383	0.00909512	0.103811	0.00125987	0.00599051	0.0168326	4.06486e-05	3.06262e-05	1.66549e-05
43_1G_WTF_C5M_CAAGTTGGTGTTTGTG	0.248129	0.0972656	0.0884141	0.0741186	0.165287	0.0221301	0.0149217	0.128573	0.00890166	0.121442	7.87006e-05	5.06038e-05	0.00494965	0.0244369	0.000817488	0.00048446
43_1G_WTF_C5M_CAAGTTGGTTGCGTTA	0.171359	0.608069	0.00020454	0.000160436	0.000130334	0.0372578	0.0283852	4.85727e-05	0.048013	0.00019541	0.00309207	0.0273816	0.00779954	4.84167e-05	0.0536968	0.0141575
43_1G_WTF_C5M_CAAGTTGTCACCGTAA	0.0964018	0.128303	0.218815	0.0266091	0.0152146	0.0994197	7.00714e-05	0.0213964	0.237976	0.000672609	0.0680213	0.0223664	0.0340298	0.0304306	0.000261575	1.06963e-05
43_1G_WTF_C5M_CAAGTTGTCAGCTCTC	0.148525	0.00806081	0.00887936	0.0757031	0.453605	0.000366171	0.0223038	0.138923	0.00389484	0.0444639	0.000321181	0.00149275	0.00369379	0.0871689	0.00174419	0.000853732
43_1G_WTF_C5M_CACAAACAGAATGTTG	0.00302258	0.0166012	0.0267833	0.0517881	0.387056	0.016247	0.00514188	0.204039	0.0305545	0.0408754	0.0149155	0.00256305	0.0885741	0.111528	0.000148862	0.000161039
43_1G_WTF_C5M_CACAAACAGACTGGGT	0.0204855	0.328956	0.000878257	0.172883	1.60709e-05	0.118375	0.155593	0.00289112	0.128881	0.0432598	0.00223651	0.0175108	0.00767826	0.000126339	9.05489e-05	0.000138635
43_1G_WTF_C5M_CACAAACAGGGCACTA	0.315147	0.0366906	0.0708679	0.038696	0.0113821	0.134477	0.00485848	0.144577	0.000139572	0.0522026	0.16691	0.0218176	0.000808726	3.84839e-05	0.000942316	0.00044547
43_1G_WTF_C5M_CACAAACGTCCGAAGA	0.192936	0.000776003	0.135169	0.001348	0.0765172	0.192657	0.00625013	0.134962	0.00868514	0.182614	0.0433098	0.00846787	0.0152143	0.00102775	4.26446e-05	2.36442e-05
43_1G_WTF_C5M_CACAAACGTTCCTCCA	0.0637333	0.477917	0.00928738	0.0970482	3.41024e-05	0.000559422	0.09568	0.00319393	0.0504305	0.0485584	0.00180517	0.0812821	0.0219019	0.000149559	0.0120336	0.0363852
43_1G_WTF_C5M_CACAAACTCCTCGCAT	0.101775	0.00767602	0.000542947	0.0283718	0.449274	0.00223363	0.0112429	0.247469	0.0018434	0.067581	0.0185904	0.000109641	0.00660452	0.0565538	7.92498e-05	5.27734e-05
43_1G_WTF_C5M_CACAAACTCGCCGTGA	0.21687	0.0755237	0.107013	0.0937801	0.241154	0.00110467	0.0142541	0.0958639	0.0149053	0.0474183	0.00051632	6.31634e-05	0.0112817	0.0791669	4.87496e-05	0.00103571
43_1G_WTF_C5M_CACAAACTCTAGAGTC	0.300635	0.0170249	0.0705748	0.0562939	0.103364	0.10443	0.0163305	0.246375	0.00063105	0.0727948	7.7225e-05	5.32125e-05	0.000510255	0.010816	5.00933e-05	3.88692e-05
43_1G_WTF_C5M_CACACAAAGACCACGA	0.134621	0.404424	0.0435816	0.0750868	0.000523011	0.0207887	0.00929915	0.00420205	0.0334376	0.057308	0.052556	0.0770892	0.021546	0.000225185	0.0314132	0.0338988
43_1G_WTF_C5M_CACACAACAGCATGAG	0.30254	0.155926	0.0423775	0.149028	0.00691618	0.0530486	0.0600443	0.0166871	0.0536714	0.126883	0.000117273	0.0202595	0.0114083	0.00055398	1.14953e-05	0.000526371
43_1G_WTF_C5M_CACACAACAGTACACT	0.184186	0.219708	0.027375	0.11957	0.000705946	0.0163726	0.179999	0.0150651	0.10647	0.0231194	0.0662429	0.0127683	0.0258105	1.1922e-05	0.000422083	0.00217195
43_1G_WTF_C5M_CACACAAGTAGCGTGA	0.0498643	0.537063	0.158034	0.0778997	0.000504627	0.00159281	0.0829599	0.00606929	0.00244606	0.00552275	0.02495	0.023392	0.0275048	0.0002	0.000270951	0.00172548
43_1G_WTF_C5M_CACACAAGTCGTTGTA	0.307594	0.00108279	0.131348	0.0526171	0.0241399	0.216423	0.0248557	0.137673	0.00283837	0.0953662	0.000129405	0.00156712	0.00222771	0.0013671	0.000746179	2.41944e-05
43_1G_WTF_C5M_CACACAATCAGCACAT	0.264824	0.286114	0.0224311	0.0971937	2.24837e-05	7.56936e-05	0.0616783	0.0290424	0.0394488	0.034754	0.0660134	0.0014789	0.0209575	0.0662322	0.0021889	0.00754431
43_1G_WTF_C5M_CACACAATCCTAGAAC	0.205097	0.20456	0.0299491	0.0525904	0.0799577	0.17565	0.00280501	0.0470531	0.0115649	0.132287	0.000224614	5.37503e-05	0.0269221	0.0303625	4.49175e-05	0.000878952
43_1G_WTF_C5M_CACACAATCGAGGTAG	0.120973	0.124374	0.174762	0.00838532	0.0926771	0.176715	0.0347472	0.16107	0.0128528	0.0428909	0.00010785	7.30833e-05	0.00868914	0.0409605	6.39431e-05	0.000658887
43_1G_WTF_C5M_CACACAATCTAACTTC	0.34787	0.0966482	0.136606	0.0756399	0.0256851	0.0348963	0.0119008	0.11497	0.000108686	0.0650645	0.00775813	0.000427689	0.0818726	3.58764e-05	2.69692e-05	0.000489455
43_1G_WTF_C5M_CACACCTAGATCGGGT	0.398605	0.0702422	0.0796785	0.0681289	4.18615e-05	0.112383	0.0841902	0.0262682	6.71082e-05	0.037319	0.0736794	0.0274903	0.0188262	2.59343e-05	0.00226213	0.000791906
43_1G_WTF_C5M_CACACCTAGATGTTAG	0.443957	0.0797512	0.0878982	0.072863	0.000767182	0.00877974	0.0335713	0.0573235	0.00103641	0.030691	0.0598597	0.0750336	0.0457919	2.12418e-05	2.01933e-05	0.00263508
43_1G_WTF_C5M_CACACCTAGCTATGCT	0.0408972	0.363909	0.000144833	0.180488	5.55862e-05	0.000246112	0.118871	0.000551978	0.119749	9.34525e-05	0.0390144	0.0370625	0.0160062	0.0429338	0.000661447	0.0393167
43_1G_WTF_C5M_CACACCTAGGACTGGT	0.331555	0.0154176	0.128393	0.0250721	0.0973981	0.13343	0.000786134	0.160973	0.00674125	0.0900593	0.00128714	0.00282301	0.00590085	7.96238e-05	5.36142e-05	3.06396e-05
43_1G_WTF_C5M_CACACCTAGTTGTAGA	0.199719	0.268287	4.77391e-05	0.243452	3.76007e-05	0.0124695	0.0397055	0.0276751	0.0287594	0.00642465	0.0674617	0.0226879	0.0494087	0.000386007	0.00338519	0.0300935
43_1G_WTF_C5M_CACACCTCAATCTACG	0.21278	0.0874133	0.118453	0.0644685	3.73357e-05	0.00658742	0.00451947	0.0456435	0.307789	0.0558523	0.010226	0.00250089	0.0318437	0.0515332	0.000237843	0.000115506
43_1G_WTF_C5M_CACACCTCAATGAATG	0.000104741	0.00036637	0.0112388	0.749348	4.9689e-05	0.0182605	0.0709588	0.0709517	0.00577199	0.033631	0.000397452	0.0270766	0.0094885	0.00156254	4.02779e-05	0.000753158
43_1G_WTF_C5M_CACACCTGTCATTAGC	0.45922	0.000599228	0.147804	0.0663593	0.0128104	0.0421172	6.94737e-05	0.123313	0.00152273	0.131906	0.004757	0.000447614	0.0071866	0.000702545	0.000493277	0.000692046
43_1G_WTF_C5M_CACACCTGTTCCACGG	0.346126	0.0947788	0.20616	0.0349674	0.0256184	0.061702	0.0209641	0.138785	0.000594402	0.0545452	0.000677355	0.000754294	0.01345	7.15262e-05	4.65004e-05	0.000758652
43_1G_WTF_C5M_CACACCTTCTTTCCTC	0.00320794	0.0634242	0.150757	0.00127133	0.289828	0.023289	0.0503314	0.316019	0.0192616	0.0158994	0.0111946	0.000248381	0.000673877	0.0543596	0.000141764	9.31101e-05
43_1G_WTF_C5M_CACACTCAGAGACTAT	0.0605252	0.285845	0.00143218	0.08989	0.000206836	0.106044	0.152362	0.00559758	0.135242	0.0855307	2.52758e-05	0.0727823	0.00234866	0.000140929	0.000106848	0.00192071
43_1G_WTF_C5M_CACACTCAGCCTTGAT	0.36573	0.214624	0.186906	0.0776046	3.3995e-05	0.000370313	0.000106747	0.0380113	0.00136164	0.0896609	0.00241049	0.000807661	0.0216776	2.40665e-05	0.000515384	0.00015515
43_1G_WTF_C5M_CACACTCAGCTACCGC	0.400374	0.0324857	0.104703	0.097459	0.0179509	0.13778	0.0372272	0.0895268	0.000147341	0.0644804	0.00922184	2.47759e-05	0.00775313	3.35335e-05	0.00081451	1.77873e-05
43_1G_WTF_C5M_CACACTCGTAAACCTC	0.269545	0.239119	0.0126668	0.196746	3.72085e-05	0.0016151	3.46352e-05	0.0324107	0.17499	0.0230219	0.0110506	0.000422061	0.0140989	0.0225391	0.00125723	0.000446084
43_1G_WTF_C5M_CACACTCTCTTGTACT	0.182618	0.00133641	0.035239	0.249481	0.00889868	0.0234784	0.055786	0.0546687	0.181053	0.000358304	0.0172009	0.00241193	0.157537	0.0279986	0.00174936	0.000184562
43_1G_WTF_C5M_CACAGGCAGCTAGCCC	0.1114	0.425378	0.197412	0.093931	3.439e-05	0.0335659	0.000213465	0.0161399	0.0105075	0.0469037	0.0138256	0.000429269	0.0235251	0.0235688	0.00300828	0.000156943
43_1G_WTF_C5M_CACAGGCAGTCAAGGC	0.000736266	0.000325343	0.0980047	0.616079	0.00734065	0.0218727	0.0586787	0.0692129	0.00852137	9.93863e-05	0.0404843	0.0439645	0.0338589	4.86944e-05	0.000640114	0.000132565
43_1G_WTF_C5M_CACAGGCCAATTCCTT	0.128761	0.349652	0.0862284	0.179742	1.63609e-05	0.00299745	3.579e-05	0.0266413	0.140647	0.0223827	0.0093814	0.000713831	0.0332676	0.0188236	0.000242381	0.000468213
43_1G_WTF_C5M_CACAGGCCACCTTGTC	0.220539	0.119109	0.128651	0.0814393	0.000417125	5.01855e-05	0.158433	0.0153692	0.130446	0.0124369	0.0855082	0.00527048	0.0259872	0.015775	9.47978e-06	0.000559182
43_1G_WTF_C5M_CACAGGCCATCGGACC	0.371212	0.115438	0.132507	0.12983	5.78328e-05	0.0548577	0.0173753	0.0813182	0.000329781	0.000277426	0.0346257	0.051181	0.0094382	0.000600021	0.000450786	0.000501946
43_1G_WTF_C5M_CACAGGCGTAACGCGA	0.000221154	0.234412	0.0105252	0.270417	0.0105006	6.19754e-05	0.165268	0.00422979	0.0748012	6.96645e-05	0.108033	0.0669508	0.0174359	0.0054307	0.000162513	0.0314819
43_1G_WTF_C5M_CACAGGCTCCATGAGT	0.246886	0.0870074	0.0604209	0.25306	2.41682e-05	0.0207499	0.0830295	0.0232928	0.125441	0.00556461	0.0425765	0.00163615	0.0263025	0.00394687	0.0190862	0.000975887
43_1G_WTF_C5M_CACAGTAAGTCCCACG	0.277681	0.118932	0.355391	0.0306239	0.00340305	0.0723764	0.0144598	0.0537317	0.00152281	0.00907151	0.0333379	0.00166902	0.0275837	9.90342e-05	7.4686e-05	4.35992e-05
43_1G_WTF_C5M_CACAGTACAATGTAAG	6.90593e-05	0.000189601	0.00077845	0.667104	0.00118993	6.7544e-05	0.0551139	0.058665	0.00628695	0.00199358	0.000176261	0.070254	0.0463453	0.00312679	0.049561	0.0390784
43_1G_WTF_C5M_CACAGTACACTAAGTC	0.0843549	0.0970761	0.00276782	0.0578601	0.164724	0.296212	0.0935084	0.0436739	0.0548183	0.0243618	0.0045561	0.000554545	0.0281557	0.0455798	0.000721554	0.00107539
43_1G_WTF_C5M_CACAGTACAGCCTATA	0.443865	0.0205882	0.137445	0.0705551	9.8787e-05	0.00515678	0.0138017	0.12282	0.00098944	0.042112	0.0536841	0.0721361	0.00903674	5.28481e-05	0.00472415	0.00293425
43_1G_WTF_C5M_CACAGTACAGGTCCAC	0.141174	0.0340639	0.204795	0.0535066	0.106332	0.13831	0.000811903	0.248451	0.0135198	0.0478515	0.000187475	0.00514947	0.00278987	8.88466e-05	0.00117884	0.00178881
43_1G_WTF_C5M_CACAGTAGTCGGCACT	0.0487095	0.0914637	0.0831926	0.00661756	0.481077	0.0145026	0.00132594	0.110619	0.00677421	0.000479165	0.000572733	0.00130564	0.00740815	0.144652	0.00125957	4.08007e-05
43_1G_WTF_C5M_CACAGTATCAGCGACC	0.190819	0.435656	0.0615221	0.0858333	2.31749e-05	0.000132427	0.00160733	0.0101737	0.000985305	0.0264515	0.0536151	0.0316168	0.0253682	0.075084	0.000224781	0.000887154
43_1G_WTF_C5M_CACAGTATCATGCATG	0.320357	0.0542749	0.216965	0.0393571	0.013857	0.0688604	0.000216991	0.104941	0.00667962	0.154952	7.76011e-05	0.000813159	0.015162	0.00244183	4.79974e-05	0.000996402
43_1G_WTF_C5M_CACAGTATCTAACCGA	0.284747	0.0783438	0.267182	0.0357212	0.0166752	0.0673409	0.0681232	0.0332498	0.00122982	0.0150915	0.0703696	0.0102726	0.0510351	0.000450876	2.13999e-05	0.000146447
43_1G_WTF_C5M_CACATAGAGCCAGGAT	0.119781	0.0237284	0.00212416	0.115883	0.516489	0.000862361	0.000772244	0.0815328	0.0201885	0.0167216	0.000728837	0.000213459	0.000497351	0.100222	0.000130004	0.000125414
43_1G_WTF_C5M_CACATAGCATATGAGA	0.261463	0.0019548	0.111699	0.0298189	0.0439284	0.1022	0.106972	0.107214	0.00332772	0.00285841	0.0979126	0.0450884	0.085069	4.99773e-05	3.76375e-05	0.000406477
43_1G_WTF_C5M_CACATAGTCATGTCTT	0.0465474	0.381161	0.0613858	0.169199	3.28929e-05	0.00398049	0.000108349	0.00470482	0.129266	0.0923231	0.000652553	0.032671	0.0768164	0.000866266	1.1736e-05	0.00027303
43_1G_WTF_C5M_CACATAGTCCAGGGCT	0.121664	0.334468	0.123111	0.134027	3.0862e-05	0.0275871	0.0909808	0.011843	0.0679287	0.0388577	0.0202758	0.00188815	0.0230589	0.00391177	1.05268e-05	0.000356926
43_1G_WTF_C5M_CACATAGTCCGTAGGC	0.481681	0.0856961	0.12916	0.0724189	0.0009855	0.000344094	0.0136537	0.098978	0.00032683	0.0255209	0.0718755	0.00636509	0.00866869	0.000709757	0.00177783	0.001838
43_1G_WTF_C5M_CACATAGTCGACCAGC	0.267453	0.0921667	0.157892	0.0101328	0.0412775	0.0678312	0.00575024	0.211328	0.0117336	0.128267	9.90195e-05	0.000965265	0.00135844	0.00364679	6.25711e-05	3.50524e-05
43_1G_WTF_C5M_CACATAGTCTGGTGTA	0.262699	0.000619723	0.179674	0.000461902	0.12825	0.17155	0.000342127	0.12337	0.000124629	0.0252088	0.0035784	0.00109793	0.0102524	0.0917579	5.22859e-05	0.000959072
43_1G_WTF_C5M_CACATTTAGATGCCAG	0.359481	0.201606	0.104723	0.113311	3.00971e-05	8.8328e-05	0.0310881	0.0224304	0.0323302	0.0807278	0.000251238	0.0312456	0.0207247	0.00126263	0.00040935	0.000290581
43_1G_WTF_C5M_CACATTTAGCTGCAAG	0.361699	0.000247743	0.131795	0.0106705	0.212357	0.035946	0.000120867	0.112279	0.000523225	0.0308421	0.0525249	0.00602894	0.00314949	4.25232e-05	0.0417444	2.95416e-05
43_1G_WTF_C5M_CACATTTAGTCAAGGC	0.119086	0.0503564	2.3745e-05	0.296146	1.50395e-05	9.96229e-05	0.138524	0.016729	0.0750964	4.66763e-05	0.00507955	0.085954	0.00486959	0.00256189	0.0942471	0.111165
43_1G_WTF_C5M_CACATTTCAGTTCATG	0.0761499	0.43791	0.054823	0.120222	2.8716e-05	6.1305e-05	0.0382761	0.0145695	0.0189256	0.0125811	0.0861151	0.0256494	0.0676554	0.0451905	0.00126858	0.000573413
43_1G_WTF_C5M_CACATTTCATGTCTCC	0.138823	0.232544	1.85688e-05	0.291472	0.000236278	0.0271712	0.101473	0.0250191	0.084818	3.10079e-05	0.0184947	0.0438207	0.0089914	0.000228583	0.000355508	0.0265031
43_1G_WTF_C5M_CACATTTCATTTCAGG	0.0115222	0.175704	0.0104455	0.474825	0.000345095	0.000253916	0.104465	0.0105006	0.0642257	5.08652e-05	0.0222252	0.0022815	0.073166	0.020246	0.0166098	0.0131341
43_1G_WTF_C5M_CACATTTGTAAATGAC	0.0816091	0.180199	3.92963e-05	0.125912	0.0012433	0.112015	0.148532	3.67203e-05	0.127074	0.0466514	0.0142267	0.0536133	0.107955	0.00012287	0.000312807	0.000457496
43_1G_WTF_C5M_CACATTTGTAGGCTGA	0.0722254	0.0281584	0.0851919	0.0574318	0.357426	0.00245977	0.0302045	0.144957	0.00936887	0.0054269	0.0032803	0.000194625	0.0434288	0.160045	0.000127007	7.3683e-05
43_1G_WTF_C5M_CACATTTGTCCTCCAT	0.0555331	0.144584	0.000173889	0.256785	0.000153814	0.00175357	0.146433	0.0102816	0.103849	0.000341932	0.00106058	0.016919	0.166103	0.00148194	0.0317837	0.0627638
43_1G_WTF_C5M_CACATTTGTTCAGACT	0.000217895	0.00983985	0.0227053	0.680052	0.000101903	0.0226725	0.16483	0.036349	0.00324714	0.0355071	0.000157596	0.0168964	0.00569661	5.08941e-05	0.000712081	0.000964246
43_1G_WTF_C5M_CACATTTTCACGACTA	0.2441	0.025202	0.120268	0.00711826	0.000150104	0.299277	0.0568939	0.0919152	0.00146556	0.0369295	0.0203475	4.88777e-05	0.0230757	0.0725341	0.000648871	2.48925e-05
43_1G_WTF_C5M_CACATTTTCGCTTAGA	0.34588	0.229838	0.140185	0.0216533	0.000962927	0.0350544	0.0147886	0.0381183	0.00128	0.133981	2.61739e-05	0.0259324	0.0116227	2.12604e-05	0.000473193	0.000182416
43_1G_WTF_C5M_CACATTTTCTTATCTG	0.0159623	0.373789	1.84845e-05	0.114949	0.000303748	0.0207764	0.160216	0.00390202	0.0777435	0.00204205	0.017335	0.082873	0.0717965	0.00317961	0.00447018	0.0506436
43_1G_WTF_C5M_CACCACTAGATGCCAG	0.200976	0.275234	3.61375e-05	0.200268	1.24841e-05	0.0076226	0.0405796	3.80336e-05	0.00369532	0.0107935	0.0136006	0.0459873	0.0106479	0.00120804	0.100715	0.0885852
43_1G_WTF_C5M_CACCACTAGGAATTAC	0.234334	0.00288184	0.182568	0.0118898	0.15826	0.0835365	0.01988	0.172751	0.000200245	0.0633881	0.0136959	0.00236589	0.0458234	0.00832692	6.37275e-05	3.42516e-05
43_1G_WTF_C5M_CACCACTAGGACAGAA	0.0738476	0.135187	0.0055039	0.0547874	0.229333	0.233616	0.104606	0.101657	0.000414346	0.00363147	0.00763365	9.00121e-05	0.00366172	0.0448468	0.00114404	3.94251e-05
43_1G_WTF_C5M_CACCACTAGGAGTCTG	0.271387	0.0766066	0.212888	0.156104	0.00813932	0.0012396	0.0671096	0.105472	0.00202365	0.0825915	0.000211809	3.12277e-05	0.0157064	4.11049e-05	0.000432058	1.60171e-05
43_1G_WTF_C5M_CACCACTAGGGTTCCC	0.0416162	0.196112	0.000225703	0.250433	0.000244019	0.00244136	0.115734	0.000633626	0.100997	0.000322478	0.0303454	0.026173	0.126205	0.00904875	0.045235	0.0542338
43_1G_WTF_C5M_CACCACTTCACCGTAA	0.337497	0.00214798	0.163136	0.102567	0.00118993	0.0676672	0.0432466	0.205512	0.0347307	0.032401	0.00244731	0.00294488	0.00236093	2.98775e-05	0.00127531	0.000846587
43_1G_WTF_C5M_CACCACTTCTGGCGAC	0.144337	0.34228	0.278437	0.0842513	0.00148412	0.0130838	0.000170145	0.025688	0.00541664	0.0643063	0.0164335	0.00069363	0.0232432	2.85025e-05	1.87924e-05	0.000128264
43_1G_WTF_C5M_CACCAGGAGACAATAC	0.431539	0.0169165	0.02865	0.0432892	0.00756595	0.0963174	0.0444896	0.0561161	0.000191297	0.0160086	0.138452	0.098692	0.00947753	0.00038912	0.000574108	0.0113318
43_1G_WTF_C5M_CACCAGGAGACTAGAT	0.120523	0.386602	0.070988	0.0370589	0.000383897	0.000651307	0.036124	0.010301	0.0224719	0.0348602	0.0859017	0.00716246	0.03959	0.144275	0.00065629	0.00245027
43_1G_WTF_C5M_CACCAGGAGAGACTAT	0.342736	0.304994	0.0558525	0.0363027	6.3378e-05	0.0250124	0.145062	9.30604e-05	0.00736341	0.00940109	0.0387195	0.00952442	0.0245356	4.55528e-05	3.66152e-05	0.000257333
43_1G_WTF_C5M_CACCAGGAGTCGAGTG	0.37801	0.000604533	0.153434	0.229856	0.0858106	0.0541235	0.000423227	0.0553115	0.00224198	0.0304936	0.00229628	0.00697487	0.00030475	4.88757e-05	4.06261e-05	2.60238e-05
43_1G_WTF_C5M_CACCAGGCAACTGCGC	0.189991	0.0638897	0.238954	0.0945178	0.0207848	0.0736268	0.000732116	0.204275	0.0104832	0.0950138	0.00207675	0.000978477	0.00452574	7.18703e-05	4.86315e-05	3.02299e-05
43_1G_WTF_C5M_CACCAGGCAGCATGAG	0.209908	0.209585	0.091946	0.0835843	2.93158e-05	0.0530041	0.117728	0.0151999	0.109135	0.00812198	0.0548197	0.0112566	0.0101803	0.0229121	0.000145961	0.00244372
43_1G_WTF_C5M_CACCAGGCATGCAACT	0.184091	0.289984	4.60685e-05	0.0643304	0.0155065	4.30734e-05	0.0046517	2.17097e-05	0.00215505	3.03309e-05	0.00233123	0.0251609	0.0155254	0.0041127	0.197625	0.194385
43_1G_WTF_C5M_CACCAGGGTCGACTGC	0.315458	0.0106113	0.138669	0.0554776	0.0249927	0.0468566	0.0541482	0.0554131	0.00449886	0.0299798	0.0358242	0.0662334	0.00919313	0.14277	0.00985054	2.36599e-05
43_1G_WTF_C5M_CACCAGGTCTTCAACT	0.06853	0.293544	5.1233e-05	0.305639	2.60995e-05	0.0014225	0.0349346	0.0260929	3.84785e-05	0.00531991	0.0700651	0.0402312	0.00892661	0.00753852	0.069915	0.0677241
43_1G_WTF_C5M_CACCTTGAGTAAGTAC	0.00671579	0.512795	5.13495e-05	0.203527	2.05269e-05	0.00533832	0.0697222	0.00774342	0.0330177	0.00539347	0.0232741	0.0635499	0.0405844	0.000250937	0.000108377	0.0279078
43_1G_WTF_C5M_CACCTTGCAATGGTCT	0.0183654	0.00536604	0.343042	0.00606951	0.119514	0.157157	0.00974645	0.275964	0.00717734	0.0488388	0.000468347	8.91625e-05	0.00797575	0.000106171	7.50786e-05	4.43285e-05
43_1G_WTF_C5M_CACCTTGGTACAGTTC	0.256967	0.12979	0.057275	0.0622799	0.0156612	0.185857	0.00574375	0.132654	0.0159243	0.135893	0.000214957	0.000743851	0.000540023	5.27531e-05	4.16722e-05	0.00036153
43_1G_WTF_C5M_CACCTTGGTAGCTGCC	0.0729894	0.00115833	0.0186579	0.500799	0.00511085	0.0352986	0.00282311	0.0333588	0.18814	0.114679	7.49509e-05	0.00231885	0.0242788	3.42518e-05	2.48779e-05	0.000253683
43_1G_WTF_C5M_CACCTTGGTCATATGC	0.314493	0.0361475	0.133554	0.0313923	0.0455142	0.0583436	0.000965161	0.275813	0.0155171	0.0470803	0.000233635	0.000155098	0.0336922	0.00689659	0.000127775	7.45798e-05
43_1G_WTF_C5M_CACCTTGGTGGCCCTA	0.295856	0.0538899	0.236216	0.0649482	0.0340553	0.0835057	0.000339807	0.0963631	0.000382603	0.116334	8.31006e-05	4.90997e-05	0.0164786	7.00453e-05	4.49248e-05	0.00138397
43_1G_WTF_C5M_CACCTTGTCATGTCTT	0.000196603	0.000458498	0.0300565	0.318198	0.000130791	0.000150266	0.0428075	0.457083	0.00518069	0.00337045	0.0011577	0.0183958	0.00348774	0.00325328	0.0488	0.0672728
43_1G_WTF_C5M_CACCTTGTCGAATCCA	0.245107	0.17493	0.0876924	0.128361	0.00477686	0.0841078	0.109667	0.0464386	0.0260536	0.0336795	0.0315946	0.00144925	0.0127757	0.0133324	2.1403e-05	1.25844e-05
43_1G_WTF_C5M_CACCTTGTCTGCTGCT	0.126201	0.135704	7.83925e-05	0.0675623	0.0502198	0.148676	0.238392	4.23395e-05	0.0865233	0.000223663	0.0772874	0.0687561	2.85178e-05	8.11379e-06	0.000109151	0.00018767
43_1G_WTF_C5M_CACCTTGTCTTCAACT	0.014244	0.436058	0.0488719	0.152389	2.06078e-05	0.000160474	0.125976	0.00607362	0.0386544	0.0138023	0.0669752	0.0184533	0.0381256	0.0301395	0.000275332	0.00978013
43_1G_WTF_C5M_CACTCCAAGAGACTTA	0.117279	0.240461	0.0233852	0.0866114	0.000813303	0.176545	0.195256	0.000816278	0.000846333	0.0579781	0.00122522	0.0391916	0.0149801	0.000263628	0.0317079	0.0126405
43_1G_WTF_C5M_CACTCCACAATGGAGC	0.105527	0.128851	0.241166	0.141456	0.027908	0.0195161	0.0309052	0.115027	0.000261905	0.163824	0.000202781	0.00108734	0.0213705	0.00170021	0.00115954	3.67902e-05
43_1G_WTF_C5M_CACTCCAGTATCTGCA	0.0227408	0.421144	0.0449768	0.0932057	3.70164e-05	0.123818	0.0814581	7.28107e-05	0.0644808	0.0562367	0.00789053	0.0642484	0.0136517	0.00175843	0.000489092	0.00379051
43_1G_WTF_C5M_CACTCCAGTCGGCTCA	0.0742148	0.338441	0.255937	0.0614106	6.19707e-05	0.000366258	0.000148896	0.00616569	0.0490861	0.0657506	0.00927402	0.000281993	0.0433373	0.0946947	0.000324349	0.000505535
43_1G_WTF_C5M_CACTCCATCGCAAGCC	0.103321	0.451203	0.08982	0.103975	0.00644968	7.70751e-05	0.00189099	0.00194889	0.0418377	0.00413368	0.138428	0.021605	0.0329427	9.98002e-06	0.00165595	0.00070174
43_1G_WTF_C5M_CACTCCATCTGTCCGT	0.0688105	0.367874	0.000126643	0.21038	0.000461412	0.0271906	0.12051	0.0158461	8.14827e-05	0.0132663	0.0154861	0.100438	0.0180007	0.00797075	0.00669647	0.026861
43_1G_WTF_C5M_CACTCCATCTGTCTCG	0.299137	0.189556	0.106548	0.190042	0.00106724	0.0215875	0.0291901	0.0473479	0.0172634	0.0870374	5.72288e-05	0.000308943	0.0101438	3.05034e-05	0.000346429	0.00033647
43_1G_WTF_C5M_CAGAATCCAGCATGAG	0.178113	0.334357	0.0634656	0.17856	0.000497414	0.0116461	0.10944	0.00885786	0.0143036	0.00350329	0.0626404	0.0240108	0.00382593	0.00170913	0.000712911	0.00435754
43_1G_WTF_C5M_CAGAATCCATAGGATA	0.417044	0.122228	0.0391481	0.0548578	3.21479e-05	0.000238552	0.00978467	0.0528938	0.00399911	0.155767	0.0131711	0.0631746	0.0487136	2.50511e-05	0.00119	0.0177323
43_1G_WTF_C5M_CAGAATCCATGCCTTC	0.184812	0.284417	0.167853	0.0784271	1.96394e-05	0.00421663	0.122973	0.0113347	0.00748529	0.0338001	0.0396196	0.027123	0.0370005	0.000238336	0.000488885	0.000191001
43_1G_WTF_C5M_CAGAATCGTAGATTAG	0.00502783	0.232659	0.185904	0.0316004	0.0011201	0.209805	0.0309178	0.0177457	0.0623617	0.10063	5.74021e-05	0.00097943	0.120615	3.03724e-05	2.01091e-05	0.00052563
43_1G_WTF_C5M_CAGAATCGTTACTGAC	0.00014701	0.341435	0.0549567	0.0677296	0.0166942	0.273488	0.0387111	0.00715307	0.0314739	0.0957269	0.0175747	0.000661562	0.0293964	0.0246828	1.81298e-05	0.000150515
43_1G_WTF_C5M_CAGAATCGTTCCAACA	0.0604781	0.0929031	0.00272923	0.0146595	0.198464	0.267256	0.021337	0.155966	0.004336	0.0938554	0.000200635	7.83721e-05	0.0231519	0.0644604	7.69374e-05	4.74732e-05
43_1G_WTF_C5M_CAGAATCTCAACACGT	0.473676	0.0384036	0.00218191	0.0511359	1.73093e-05	7.67833e-05	0.0367824	0.03449	5.27437e-05	0.0223485	0.0313047	0.03905	0.00865967	8.58585e-06	0.19368	0.0681325
43_1G_WTF_C5M_CAGAATCTCGTTGACA	0.279991	0.0379292	0.135959	0.0409334	0.0560302	0.140747	0.00189289	0.233824	0.00587445	0.0553131	0.000338446	0.00138265	0.000920617	0.00875046	7.1861e-05	4.15716e-05
43_1G_WTF_C5M_CAGAGAGAGATCCGAG	0.034673	0.540802	0.00772683	0.133178	1.07503e-05	2.53291e-05	0.0624567	5.26447e-05	0.0249127	0.00600356	0.0426461	0.0121991	0.0193616	0.0206984	0.0603451	0.0349088
43_1G_WTF_C5M_CAGAGAGCAGCCTATA	0.282628	5.23752e-05	0.000871397	0.412394	0.000557698	5.88996e-05	3.71639e-05	0.0799495	0.0012513	0.00400408	0.0146452	0.00323087	0.00490999	0.000404087	0.157612	0.0373937
43_1G_WTF_C5M_CAGAGAGGTCGAGTTT	0.229088	0.000166641	0.208874	0.233726	0.000117995	0.016028	5.3637e-05	0.0477996	0.16364	0.019466	0.0294933	0.0166969	0.0237573	0.0105377	2.25748e-05	0.000532943
43_1G_WTF_C5M_CAGAGAGGTTAAAGTG	0.000712158	0.0101139	0.126735	0.00115259	0.317367	0.036593	0.0206891	0.199752	0.00249479	0.0432468	0.00474463	0.00404193	0.126628	0.1055	0.000150273	7.92764e-05
43_1G_WTF_C5M_CAGAGAGTCAACGAAA	0.00852316	0.127609	0.0432035	0.0607146	0.414901	0.000598396	0.00628168	0.145172	0.00367867	0.0285039	0.00259092	0.00200861	0.0192887	0.135297	0.000143226	0.00148606
43_1G_WTF_C5M_CAGAGAGTCACCCTCA	0.209474	0.120362	0.0619889	0.0753655	0.010666	0.247305	0.00630679	0.0960306	0.0120964	0.144549	0.000177899	4.51395e-05	0.0150581	5.38855e-05	3.33945e-05	0.000487334
43_1G_WTF_C5M_CAGAGAGTCGTCTGAA	0.148078	0.388917	0.0589926	0.0926698	1.16104e-05	4.42113e-05	0.0600891	2.97589e-05	0.0262886	0.05561	3.10206e-05	0.0637847	0.0194996	8.21488e-06	0.0653103	0.0206351
43_1G_WTF_C5M_CAGATCAAGTGGAGAA	0.110353	0.271716	0.0122773	0.251911	0.000317725	0.0174908	0.00924499	0.00558119	0.1907	0.0755621	2.40375e-05	0.0267494	0.026993	0.00038138	0.000568204	0.000129974
43_1G_WTF_C5M_CAGATCACAAGCTGGA	0.0353752	0.505251	9.12934e-05	0.229652	3.6198e-05	8.24789e-05	0.0288977	0.00387651	0.0357272	0.00011392	0.0302261	0.0249003	0.017981	0.00839935	0.0142461	0.0651447
43_1G_WTF_C5M_CAGATCAGTATTCTCT	0.00182242	0.427405	0.000170766	0.112206	0.000411612	0.000139377	0.109101	0.00295769	0.0287866	0.02229	0.0362074	0.101411	0.101118	0.000331553	0.024772	0.0308706
43_1G_WTF_C5M_CAGATCATCTTGAGGT	0.0230402	0.051926	0.0955866	0.00741841	0.312397	0.136511	0.0167998	0.18661	0.00023156	0.0566192	0.000139568	7.63109e-05	0.0148784	0.0968467	0.000886591	3.29317e-05
43_1G_WTF_C5M_CAGCAGCAGCAATCTC	0.463842	0.0183323	0.179815	0.0146716	0.000158438	0.0175123	0.000657646	0.161634	0.00855929	0.127261	0.00141919	0.000597688	0.00444909	5.08688e-05	3.831e-05	0.0010007
43_1G_WTF_C5M_CAGCAGCCATCAGTCA	0.0673671	0.158396	0.0788262	0.377794	0.000289967	0.0012873	0.134039	0.00236821	0.10274	3.79768e-05	0.0206188	0.0101118	0.0296988	0.0114036	0.00291028	0.00211181
43_1G_WTF_C5M_CAGCAGCGTAAGAGGA	0.158028	0.220566	0.113783	0.0733731	0.00743207	0.0626158	0.128895	4.14486e-05	0.161067	0.00457178	0.0472326	0.00545322	0.0156834	0.000878444	0.000269363	0.000109634
43_1G_WTF_C5M_CAGCAGCGTATAATGG	0.126819	0.372284	0.0758086	0.0594121	2.47668e-05	0.029773	0.185883	0.000819673	0.00529293	0.00722166	0.107658	0.00230681	0.0158648	0.000258101	0.000338503	0.0102353
43_1G_WTF_C5M_CAGCAGCGTCCCTTGT	0.0479302	0.462258	0.0218106	0.00326708	0.00719843	0.000266845	0.0480296	0.0101056	0.00853745	0.00251168	0.0319822	0.0146215	0.127697	0.0311095	0.105592	0.0770827
43_1G_WTF_C5M_CAGCAGCGTGTCTGAT	0.287732	0.13489	0.0197173	0.0563265	0.274839	0.0262055	0.000219036	0.0382369	0.0113628	0.0494799	0.000754501	0.000995942	0.0124652	0.0867014	4.80238e-05	2.54544e-05
43_1G_WTF_C5M_CAGCAGCTCCCTAACC	0.0180001	0.431728	0.137066	0.0921498	2.78958e-05	9.11484e-05	0.0209309	0.0060263	0.122363	0.0127053	0.022465	0.00592025	0.0433929	0.0864806	0.000371492	0.000280345
43_1G_WTF_C5M_CAGCAGCTCGCCCTTA	0.0985686	0.251583	0.00869794	0.213886	0.000278499	0.00961487	0.0308533	0.0144989	0.175189	0.0268144	0.00329137	0.120007	0.0213296	0.000158619	0.00760977	0.0176186
43_1G_WTF_C5M_CAGCAGCTCGGAATCT	0.348376	0.0400113	0.172533	0.0404724	7.5084e-05	0.169262	0.0234081	0.108552	0.000112279	0.0950227	8.77132e-05	0.000605992	0.00100371	4.94684e-05	3.68601e-05	0.000392812
43_1G_WTF_C5M_CAGCAGCTCGGCGGTT	0.440997	0.170002	0.196447	0.0301048	3.77281e-05	0.000131243	0.00469555	0.0436625	7.69958e-05	0.055863	0.0314728	0.00325317	0.0224202	2.42062e-05	0.000545537	0.00026626
43_1G_WTF_C5M_CAGCATAAGCAGCGTA	0.316907	0.0800896	0.0858344	0.0925591	0.0272061	0.119278	0.000689076	0.175565	0.000328544	0.0892719	0.00127102	0.00155084	0.0069015	0.00120777	0.000898288	0.000441192
43_1G_WTF_C5M_CAGCATAGTAAACCTC	0.0113933	0.197685	0.401072	0.0835472	0.00935341	0.0337407	9.92088e-05	0.0427747	0.0730131	0.0671784	0.000299664	0.031456	0.0476452	5.24574e-05	4.23686e-05	0.000646536
43_1G_WTF_C5M_CAGCATAGTAACGCGA	0.0209524	0.272367	2.88084e-05	0.1365	0.000146255	0.0650203	0.33114	1.36473e-05	0.105792	0.0143693	0.000167001	0.0276836	1.76542e-05	0.00164591	0.0076565	0.0164993
43_1G_WTF_C5M_CAGCATAGTAAGTGTA	0.37822	0.00976252	0.0430586	0.120793	0.0515779	0.112797	0.000195768	0.146532	0.020645	0.101663	6.29875e-05	0.000699196	0.0105888	0.002597	0.000775336	3.13363e-05
43_1G_WTF_C5M_CAGCATAGTCACACGC	0.0391433	0.00266679	0.29255	0.0528867	0.125138	0.193418	0.000542587	0.211628	0.0054914	0.000287586	0.0306452	0.0156031	0.0281991	0.0016696	8.4489e-05	4.60168e-05
43_1G_WTF_C5M_CAGCATAGTCTCTTAT	0.0901998	0.00234324	0.0497096	0.0187494	0.403654	0.000913005	0.0261553	0.160655	0.0117491	0.00488156	0.014153	0.00184793	0.0778411	0.136994	0.000101511	5.19212e-05
43_1G_WTF_C5M_CAGCATATCCGCGTTT	0.273052	0.199641	0.0968059	0.107824	0.00259129	0.0038851	0.100443	0.0045053	0.0512695	0.0305512	0.0551972	0.00673186	0.0203069	1.25099e-05	0.0343198	0.0128634
43_1G_WTF_C5M_CAGCATATCTAGCACA	0.290746	0.114941	0.119682	0.0668393	0.0311257	0.0473253	0.032878	0.0806473	0.00816179	0.161168	0.0287572	0.011447	0.00440255	3.2073e-05	0.00111942	0.00072694
43_1G_WTF_C5M_CAGCCGAAGACGACGT	0.176502	0.252265	0.0366383	0.0337201	0.0130219	0.0972122	0.145724	0.000318251	0.0447392	0.0276261	0.128323	0.00233064	0.00944944	0.031931	0.000125294	7.43531e-05
43_1G_WTF_C5M_CAGCCGAAGGGATGGG	0.0997748	0.0148256	0.103781	0.112338	0.23749	0.106061	0.0116131	0.131371	0.000782652	0.0024448	0.000535635	0.000180994	0.0940467	0.0844785	0.000171547	0.000104588
43_1G_WTF_C5M_CAGCCGACACCTTGTC	0.189255	0.182081	0.0471265	0.0738983	1.96154e-05	0.0840206	0.129883	0.0156003	0.110239	0.0437726	0.0886125	0.0130098	0.0130702	0.000207404	0.00167167	0.00753323
43_1G_WTF_C5M_CAGCCGACATGCAATC	0.0692256	0.421126	0.0428604	0.154958	1.70735e-05	0.0010577	0.000700911	4.05988e-05	0.0618251	0.0465772	5.69584e-05	0.123344	0.0243644	0.000199095	0.0219765	0.0316702
43_1G_WTF_C5M_CAGCCGATCACCCTCA	0.100246	0.332866	0.0777861	0.063583	0.000136814	0.0272436	0.00076613	0.00710893	0.0980768	0.207713	0.000131561	0.0283669	0.0557765	6.41448e-05	4.64123e-05	8.91451e-05
43_1G_WTF_C5M_CAGCGACAGCACCGTC	0.226761	0.0338537	0.119635	0.017985	0.217968	0.00292829	0.0139764	0.248621	0.00562361	0.0386312	0.000291147	0.00136129	0.0088503	0.063399	7.35097e-05	4.06015e-05
43_1G_WTF_C5M_CAGCGACCAAGTCTAC	0.183745	0.344125	0.168548	0.100287	0.000657823	0.0178081	0.05431	0.0145416	0.0229842	0.0272742	0.00518445	0.00216716	0.0165867	0.041488	1.15275e-05	0.000281496
43_1G_WTF_C5M_CAGCGACCATGGTTGT	0.349983	0.000742502	0.233257	0.00882223	0.109068	0.0755469	0.00115719	0.135453	0.00483372	0.0175942	0.0539571	0.000976416	0.00740421	0.00078788	3.86468e-05	0.000377624
43_1G_WTF_C5M_CAGCGACTCAGGATCT	0.0819985	0.299297	0.17098	0.107308	0.00114297	0.066333	0.168702	0.00901073	0.0421934	0.00102592	0.0183396	0.00257557	0.0187969	0.0120665	0.000158779	7.14623e-05
43_1G_WTF_C5M_CAGCGACTCCCTGACT	0.400019	0.0205666	0.12372	0.135167	0.0167102	0.0395031	0.0127782	0.165136	0.00170698	0.0830033	0.000108228	0.000536214	0.000119521	5.20292e-05	0.00055165	0.000320715
43_1G_WTF_C5M_CAGCGACTCTCAAACG	0.0020444	0.530981	3.37419e-05	0.250372	1.30753e-05	0.00402375	0.048648	0.00618408	0.00688542	1.96228e-05	0.02148	0.0443818	0.00993041	0.00302806	0.0302546	0.0417204
43_1G_WTF_C5M_CAGCTAAAGGATGGTC	0.206453	0.117936	0.0943826	0.0255281	0.0774307	0.164163	0.0142332	0.213986	0.0103592	0.0734201	7.75983e-05	5.25813e-05	0.000161762	0.00173665	4.64068e-05	3.33904e-05
43_1G_WTF_C5M_CAGCTAACAAATTGCC	0.0542183	0.157182	0.174098	0.100657	0.0109126	0.142587	0.0697649	0.0141169	0.0479106	0.052984	0.104254	0.000227808	0.0476433	0.0227816	0.000510926	0.00015074
43_1G_WTF_C5M_CAGCTAACAAGCTGGA	0.163583	0.143423	0.183983	0.116167	6.65177e-05	0.0474676	0.160439	0.0130064	0.0100692	0.0374803	7.15644e-05	2.62858e-05	0.112509	0.0116717	2.29687e-05	1.49117e-05
43_1G_WTF_C5M_CAGCTAACAATCTGCA	0.305662	0.0984381	0.230517	0.0784106	0.00551246	0.0675023	0.0200093	0.125012	0.000113683	0.0441404	0.000117924	0.00105198	0.0213754	0.00154815	0.00057222	1.67891e-05
43_1G_WTF_C5M_CAGCTAACAATGCCAT	0.336229	0.000325173	0.232344	0.031587	0.0671976	0.00678994	0.0177676	0.114596	0.000283628	0.0861909	0.0371687	0.053158	0.0106697	0.00539633	4.87011e-05	0.000247618
43_1G_WTF_C5M_CAGCTAACACGAAGCA	0.531302	0.000125428	0.0516893	0.0637579	0.0584457	9.10166e-05	7.23028e-05	0.0471823	0.00179966	0.00327738	0.086413	0.0745563	0.0105088	0.0314593	0.0299827	0.00933742
43_1G_WTF_C5M_CAGCTAACATGTCCTC	0.153009	0.247202	0.102989	0.130365	0.00200238	0.115732	0.000389078	0.0165262	0.10694	0.0377333	0.0331212	0.0281409	0.0217405	2.04462e-05	0.00109049	0.00299836
43_1G_WTF_C5M_CAGCTAATCTGAGGGA	0.0730367	0.0544387	0.0891144	0.0360114	0.0447914	0.281244	0.0160409	0.0168701	0.20904	0.000248943	0.121544	0.00871033	0.0213374	0.0272243	0.00023047	0.000117678
43_1G_WTF_C5M_CAGCTGGAGCTGGAAC	0.072882	0.0987207	0.000888669	0.0115856	0.370576	0.0174321	0.0462075	0.118104	0.00233755	0.000190732	0.125806	0.00130578	0.027576	0.103608	0.00115612	0.00162327
43_1G_WTF_C5M_CAGCTGGAGTAGCCGA	0.273116	0.0165639	0.23283	0.0414688	0.126346	0.122649	0.00466062	0.131926	0.00178417	0.00205196	0.0444346	7.97772e-05	0.00194161	6.08023e-05	4.60018e-05	4.06599e-05
43_1G_WTF_C5M_CAGCTGGAGTCATCCA	0.069055	0.439814	0.139098	0.0722946	3.22173e-05	0.091784	0.0173833	0.00820149	0.00747142	0.0814433	0.0429668	0.000181052	0.0295911	0.000270825	1.27985e-05	0.000399501
43_1G_WTF_C5M_CAGCTGGCAATAAGCA	0.0580013	0.18063	0.072289	0.097853	0.27549	0.000686307	0.0115284	0.146458	0.0291603	0.00256997	0.000310373	0.0018964	0.00572834	0.115438	0.000112122	0.00184826
43_1G_WTF_C5M_CAGCTGGCACACCGAC	0.101486	0.318367	0.000188725	0.172966	2.02734e-05	7.19696e-05	0.0359262	0.000524918	0.0500989	0.00213259	0.034499	0.0356352	0.0653854	0.016774	0.0885931	0.0773306
43_1G_WTF_C5M_CAGCTGGCAGGATCGA	0.155689	0.00208624	0.019358	0.0458412	0.313505	0.0547457	0.0226364	0.183382	0.000867552	0.0787462	0.000661735	0.000148538	0.00679326	0.114051	0.000114063	0.0013754
43_1G_WTF_C5M_CAGCTGGGTAGCTAAA	0.0782001	0.0253957	0.261078	0.0015437	0.00574664	0.104772	0.0706971	0.0248997	0.317379	0.0265035	0.0403958	0.00188116	0.0411401	2.81944e-05	1.59241e-05	0.000322308
43_1G_WTF_C5M_CAGCTGGGTATAATGG	0.00136151	0.00169417	0.141165	0.000334425	0.145619	0.268102	0.0322423	0.21009	0.0128502	0.0904941	0.0115207	8.69322e-05	0.0301238	0.052384	0.00124338	0.000688042
43_1G_WTF_C5M_CAGCTGGGTTACCAGT	0.50299	0.0372762	0.000958545	0.0973225	0.000307534	0.00103097	0.0495177	0.0368296	0.00167131	0.081331	0.0325293	0.127224	0.00176014	0.0005644	0.026827	0.00185997
43_1G_WTF_C5M_CAGCTGGTCAATAAGG	0.223701	0.133628	0.270087	0.000484196	0.000256989	0.0633667	0.00901316	0.161369	0.000409666	0.0947116	0.0155044	0.00259234	0.0224861	8.06951e-05	0.00110115	0.00120856
43_1G_WTF_C5M_CAGCTGGTCACAGTAC	0.217734	0.0375188	0.23797	0.0385929	0.0291026	0.139219	0.0038668	0.201533	0.00074342	0.089737	0.000155264	6.54971e-05	0.00204342	0.00162145	5.85948e-05	3.85565e-05
43_1G_WTF_C5M_CAGCTGGTCCATTCTA	0.0928312	0.38922	0.0676295	0.0948482	4.06565e-05	0.0740297	0.0456128	0.00902538	0.00576642	0.0239702	0.164339	0.00404711	0.0274965	1.81783e-05	0.000830216	0.000294234
43_1G_WTF_C5M_CAGCTGGTCTGTGCAA	0.289661	0.28216	0.0196509	0.0803192	2.26263e-05	0.000676715	0.0379488	0.015761	8.80519e-05	0.0272904	0.0195785	0.11206	0.0263386	0.000345317	0.052061	0.0360377
43_1G_WTF_C5M_CAGGTGCAGGCAAAGA	0.371453	0.0200683	0.108013	0.174073	0.00810231	0.0722089	0.019713	0.141642	0.00147512	0.0810744	0.0001429	0.0016465	0.000225411	8.1264e-05	5.20331e-05	2.90663e-05
43_1G_WTF_C5M_CAGGTGCCAGCTCGAC	0.25506	0.379746	0.000117558	0.0871719	0.000462705	8.66937e-05	0.0155809	0.0335448	0.013086	0.0372478	0.0185263	0.0664293	0.0128979	1.46195e-05	0.0228803	0.0571472
43_1G_WTF_C5M_CAGGTGCGTCGCTTTC	0.295414	0.119711	0.127765	0.114567	0.00531727	0.137936	0.0113948	0.032039	0.0055888	0.0699038	0.0727626	0.00105619	0.000898758	0.00555183	5.95727e-05	3.39649e-05
43_1G_WTF_C5M_CAGGTGCGTTCCGGCA	0.132414	0.365343	0.0205573	0.159146	1.97801e-05	0.000646527	0.113244	0.011159	0.13991	0.00013859	0.0189018	0.00144447	0.00843585	0.0186115	0.000211849	0.00981618
43_1G_WTF_C5M_CAGGTGCGTTGGTAAA	0.39961	0.00535477	0.14893	0.0199388	0.0176978	0.132511	0.0389026	0.129376	0.000343911	0.0990114	0.000283963	6.87979e-05	0.00634974	8.67213e-05	0.000946991	0.000587029
43_1G_WTF_C5M_CAGGTGCTCACGAAGG	0.247653	0.260611	0.155118	0.0911633	0.000724756	0.00892351	0.0436267	0.0183118	0.0129496	0.0156941	0.116943	0.00697185	0.0187641	0.000314006	0.000211986	0.00201978
43_1G_WTF_C5M_CAGGTGCTCCTATGTT	0.290368	0.00458769	0.0217008	0.127492	0.231038	0.0141124	0.0526564	0.10148	0.00673019	0.060637	9.59481e-05	0.00188106	0.0122301	0.0748957	6.23702e-05	3.27438e-05
43_1G_WTF_C5M_CAGGTGCTCTTGTATC	0.0659478	0.00508104	0.0837098	0.00273367	0.443351	0.00197597	0.0403659	0.0662176	0.000563973	0.0642208	0.0139005	0.000102819	0.0218637	0.18911	8.0084e-05	0.000775769
43_1G_WTF_C5M_CAGTAACAGGGATCTG	0.133098	0.00473346	0.0795486	0.0686101	0.339591	0.0778143	0.00416131	0.110763	0.001153	0.0768078	0.00347816	0.00455864	0.022689	0.072199	8.21939e-05	0.000712506
43_1G_WTF_C5M_CAGTAACAGTAATCCC	0.131312	0.0166578	0.0727579	0.00629075	0.185097	0.074807	0.0456031	0.261966	0.0144871	0.114027	0.000317885	0.00233171	0.0332631	0.0299675	0.0080804	0.00303294
43_1G_WTF_C5M_CAGTAACCACATTAGC	0.016568	0.0396869	0.0504405	0.0248215	0.297135	0.235395	0.00950757	0.125743	0.0227843	0.00246988	0.0129912	0.0024008	0.0387145	0.120963	3.74149e-05	0.000341195
43_1G_WTF_C5M_CAGTAACCACCCATGG	0.0714696	0.171021	0.187512	0.0226703	0.00199204	0.0454947	0.123313	0.0257052	0.268874	0.0175067	0.015694	1.05937e-05	0.0285175	0.0196115	9.25189e-06	0.000598026
43_1G_WTF_C5M_CAGTAACGTCCAGTTA	0.410302	0.168894	0.133886	0.130269	0.0026034	0.00340601	0.000276049	0.0509798	0.00813389	0.0761764	0.00136762	0.00478264	0.00846914	3.40893e-05	2.15339e-05	0.000397739
43_1G_WTF_C5M_CAGTAACTCACTTATC	0.108904	0.175631	0.179532	0.121443	0.00154494	0.00672197	0.0695298	0.0104129	0.0762438	0.0618166	0.00953786	3.18415e-05	0.178132	4.74185e-05	0.000454021	1.6737e-05
43_1G_WTF_C5M_CAGTCCTAGAAGGTTT	0.0731432	0.0342861	0.168097	0.0519678	0.0196419	0.177457	0.165896	0.00706008	0.109991	0.0332077	0.0675805	0.0102217	0.0373004	0.0436171	0.0002045	0.000326799
43_1G_WTF_C5M_CAGTCCTAGTACGTTC	0.0365858	0.524008	0.0519833	0.153252	1.24572e-05	3.60865e-05	0.057558	0.00870936	0.0195201	0.0085868	0.0209683	0.00374247	0.0448917	0.0118199	0.0429541	0.015371
43_1G_WTF_C5M_CAGTCCTCACCAGGCT	0.0612399	0.0891775	0.280033	0.0311658	0.0497778	0.2049	0.0319732	0.213099	0.00255999	0.0299484	0.0019685	0.00186259	0.00116532	0.000139968	9.87105e-05	0.000889542
43_1G_WTF_C5M_CAGTCCTGTTGCTCCT	0.379803	0.0111953	0.0294952	0.161383	0.0630547	0.0095928	0.000199988	0.0867905	0.00708689	0.0136463	0.0488127	0.0573769	0.129799	0.000530992	2.8597e-05	0.00120424
43_1G_WTF_C5M_CAGTCCTTCACAGGCC	0.271377	0.0579473	0.0278006	0.0943535	0.000526719	0.098635	0.0620275	0.0282782	0.197529	0.143566	3.44659e-05	0.00408216	0.012547	1.92591e-05	0.000599985	0.000675942
43_1G_WTF_C5M_CAGTCCTTCATAGCAC	0.0393981	0.243887	0.000333317	0.411059	0.000473741	0.000108644	0.0252605	0.0200147	0.0445404	0.00119375	0.0295862	0.0344489	0.026249	0.0230632	0.0124371	0.0879462
43_1G_WTF_C5M_CAGTCCTTCGCCGTGA	0.252253	0.117438	0.160275	0.034188	0.110285	0.00226387	0.000699546	0.227086	0.000264736	0.076028	0.000305043	7.59556e-05	0.0128393	0.0058828	6.53966e-05	4.98447e-05
43_1G_WTF_C5M_CATATGGAGCCAGAAC	0.209638	0.19744	0.0433669	0.0535034	1.63384e-05	0.0652517	0.261541	0.0153001	0.0405728	2.58264e-05	0.0495836	0.0229806	0.00651868	0.0337422	0.000376618	0.000142115
43_1G_WTF_C5M_CATATGGAGTGGGCTA	0.0480564	0.497468	0.00366871	0.0744624	1.63484e-05	7.10895e-05	0.010143	0.00394218	0.018593	0.0125502	0.0397095	0.118506	0.0278631	0.0164959	0.0618888	0.0665649
43_1G_WTF_C5M_CATATGGAGTTACGGG	0.038078	0.244536	0.0192327	0.457792	1.70985e-05	0.00124589	0.10545	6.09981e-05	0.0339936	0.000300576	0.0157258	0.00687721	0.0192654	0.0193501	0.0103009	0.0277743
43_1G_WTF_C5M_CATATGGCACCTGGTG	0.403879	0.097689	0.0192143	0.0705183	2.67641e-05	0.000572586	0.0569675	0.0519071	5.07863e-05	0.00642241	0.179128	0.0742181	0.00644024	1.83763e-05	0.0175324	0.0154156
43_1G_WTF_C5M_CATATGGTCAACACTG	0.0758927	0.391827	8.44116e-05	0.13847	1.27088e-05	0.0369907	0.128295	1.23782e-05	0.0453003	0.0160059	0.0039271	0.121889	0.0264114	0.000332703	0.000460011	0.014089
43_1G_WTF_C5M_CATATGGTCAGTACGT	0.0597088	0.0948138	0.0436412	0.0587818	0.300703	0.037269	0.000663778	0.250134	0.0115831	0.0468031	0.000692541	0.000132778	0.00508631	0.0898243	0.000103811	5.85907e-05
43_1G_WTF_C5M_CATATGGTCATACGGT	0.215804	0.135768	0.0273116	0.170774	0.00022385	0.0230321	0.117387	0.0165037	0.111854	0.0277162	0.0961559	0.0301847	0.0206776	0.000177112	0.00157276	0.00485802
43_1G_WTF_C5M_CATATTCAGACTACAA	0.0777159	0.0576369	0.0560539	0.00714538	0.259178	0.0681751	0.0415166	0.155108	0.000522541	0.0736613	0.00594783	0.00142481	0.0732823	0.122518	7.46578e-05	3.90891e-05
43_1G_WTF_C5M_CATATTCAGGGCTTGA	0.00173636	0.317044	0.0539116	0.122441	2.08177e-05	0.235721	0.0335833	4.60677e-05	0.00369505	0.00457496	0.16997	0.0207608	0.0272501	0.00022662	0.000168904	0.00884907
43_1G_WTF_C5M_CATATTCAGTACTTGC	0.223067	0.0854336	0.0839252	0.156578	0.00164685	0.0422041	0.087874	0.0402087	0.21468	0.0239624	4.72922e-05	0.000351817	0.0392355	2.41312e-05	0.000751038	1.01348e-05
43_1G_WTF_C5M_CATATTCAGTATGACA	0.000227175	0.000254697	0.0136612	0.571076	0.00192884	0.000248134	0.0491009	0.031605	0.0353415	0.0127875	0.0229094	0.0329167	0.0984104	0.0174528	0.0755732	0.0365063
43_1G_WTF_C5M_CATATTCAGTCCGTAT	0.00138422	0.0795688	0.00210125	0.0427118	0.43518	0.00113852	0.00595692	0.205293	0.0100695	0.00440511	0.0145915	0.00275449	0.0662509	0.125981	0.000136583	0.00247679
43_1G_WTF_C5M_CATATTCCACCTTGTC	0.0263636	0.358086	1.99471e-05	0.11886	7.57443e-06	0.0486544	0.235536	0.00282791	0.0753406	0.0047927	0.000276141	0.0651098	0.0112058	0.0182155	0.0132616	0.0214423
43_1G_WTF_C5M_CATATTCCACGGTTTA	0.122098	0.194013	0.140558	0.0715373	0.0394687	0.111045	0.014746	0.000130722	0.0869052	0.0306658	0.00537554	3.30686e-05	0.182569	4.1194e-05	0.000516596	0.000296857
43_1G_WTF_C5M_CATATTCCAGATCTGT	0.0687093	0.205569	0.0609241	0.0810744	0.0321013	0.317373	0.0335756	0.00340112	0.00871789	0.089296	0.0328887	0.0239615	0.0295462	0.0121545	0.000487265	0.000219674
43_1G_WTF_C5M_CATATTCCATGCCTAA	0.229579	0.221711	0.0603	0.106582	1.96222e-05	0.0316143	0.110748	0.0188861	0.133786	0.0398889	0.00822933	0.000430217	0.0359082	0.00167267	9.46789e-06	0.000635189
43_1G_WTF_C5M_CATCAAGAGAAACGCC	0.144357	0.0469264	0.329299	0.047921	0.0416995	0.0157005	0.0748924	0.0135776	0.212886	0.000531578	0.0391531	0.00281398	0.0300398	2.23191e-05	1.83143e-05	0.000161777
43_1G_WTF_C5M_CATCAAGAGCATGGCA	0.2224	0.064725	0.00108574	0.181908	0.340094	0.00192794	0.0108351	0.087224	0.00912244	0.00864087	0.000114881	0.00118911	0.00026864	0.0644693	0.00443459	0.00156078
43_1G_WTF_C5M_CATCAAGCAAAGGAAG	0.082029	0.364935	0.0456376	0.0996983	2.49753e-05	0.00226379	0.227256	5.92656e-05	0.100862	5.84024e-05	0.0516914	0.00334836	0.0209596	1.84082e-05	0.000198916	0.000958381
43_1G_WTF_C5M_CATCAAGCATCCCACT	0.0938728	0.430118	2.93017e-05	0.122899	1.10577e-05	3.67323e-05	0.0439715	0.00890309	0.0276234	3.24579e-05	0.0275441	0.0213554	0.0173004	0.0343378	0.0953934	0.0765715
43_1G_WTF_C5M_CATCAAGGTCCCGACA	0.30691	0.114858	0.185367	0.0175535	5.61871e-05	0.0423969	0.00049039	0.0376783	0.00498652	0.0969524	0.04616	0.0208066	0.0169111	0.108241	0.000324852	0.000307861
43_1G_WTF_C5M_CATCAGAAGAGTAATC	0.242353	0.00680035	0.0227602	0.0555561	0.217277	0.0952774	0.0457014	0.146593	0.0086199	0.0293975	0.000105782	7.30943e-05	0.112439	0.0156284	6.76176e-05	0.00135121
43_1G_WTF_C5M_CATCAGAAGGACTGGT	0.0688863	0.439081	4.70543e-05	0.241414	0.000542459	4.43117e-05	0.0530917	0.00151454	0.00897999	2.32637e-05	0.0370024	0.0288513	0.0149896	0.0204477	0.0424186	0.0426654
43_1G_WTF_C5M_CATCAGACACATTCGA	0.0821185	0.176724	0.000919539	0.257705	2.93464e-05	0.00298725	0.207252	0.0218634	0.0196513	0.0104116	0.0413901	0.0796278	0.0292984	0.0215164	0.0121527	0.0363524
43_1G_WTF_C5M_CATCAGACACCGTTGG	0.000166013	0.154253	0.0826763	0.459373	0.000741229	0.0100714	0.069484	0.00614974	0.122201	0.0714758	3.63714e-05	0.000138029	0.021512	2.42986e-05	0.00106827	0.00063063
43_1G_WTF_C5M_CATCAGAGTACCTACA	0.135561	0.258076	0.0599463	0.115051	1.58371e-05	0.00279224	0.135566	0.0114639	0.183229	0.0411077	0.0143122	0.000930686	0.029907	0.0111087	0.000341351	0.000591034
43_1G_WTF_C5M_CATCAGAGTATAAACG	0.325709	0.0168005	0.0179112	0.102001	0.16699	0.00350805	0.026882	0.244963	0.00166555	0.0227963	0.000101031	8.02499e-05	0.019202	0.0484315	0.00228151	0.000677377
43_1G_WTF_C5M_CATCAGAGTATATGGA	0.362583	0.0868386	0.149281	0.139802	0.000950536	0.000198375	0.000108179	0.0608573	0.00536317	0.0976867	4.01171e-05	2.44046e-05	0.0876884	0.00778351	0.000360841	0.000433902
43_1G_WTF_C5M_CATCAGATCATAAAGG	0.0414165	0.00359192	0.00127342	0.0241576	0.52001	0.00118063	0.0438754	0.125042	0.000929822	0.00080226	0.0361669	0.00363856	0.109683	0.0872388	0.000115896	0.000877739
43_1G_WTF_C5M_CATCAGATCGCTTGTC	0.271252	0.231441	0.0703624	0.111716	0.00141296	0.0224928	0.0997363	0.00766583	0.0375893	0.00813713	0.080319	0.00526369	0.0110361	0.040782	0.000157532	0.000636483
43_1G_WTF_C5M_CATCCACAGAGGTTGC	0.0382729	0.406719	1.58571e-05	0.183206	9.54428e-06	0.00571134	0.170591	0.00533962	0.102517	0.00281937	0.0125455	0.0511855	2.38383e-05	0.000153107	0.000461302	0.020429
43_1G_WTF_C5M_CATCCACAGATGCCAG	0.104365	0.0113822	0.154001	0.224524	0.209093	0.00658053	0.0163064	0.135472	0.00160791	0.108897	0.000209588	0.00362169	0.02051	0.000213753	0.00219292	0.00102265
43_1G_WTF_C5M_CATCCACAGGATGGTC	0.0535803	0.137133	0.000154818	0.516261	2.0148e-05	0.00152097	0.0528798	4.82092e-05	0.030469	4.44695e-05	4.44159e-05	0.0575633	0.0144086	0.0107472	0.0629081	0.0622171
43_1G_WTF_C5M_CATCCACAGTCAAGCG	0.118643	0.317095	0.00804547	0.116019	1.02821e-05	5.01977e-05	0.105	0.0118368	0.135183	6.07563e-05	0.0600968	0.0293785	0.0339526	0.0550749	0.00262771	0.00692595
43_1G_WTF_C5M_CATCCACCACCAGGTC	0.228677	0.138679	0.263213	0.0532273	0.0245164	0.0690449	0.0379306	0.118988	0.00102813	0.0461682	8.92663e-05	0.00120413	0.0171269	5.04668e-05	3.59131e-05	2.01619e-05
43_1G_WTF_C5M_CATCCACCAGGTTTCA	0.0742024	0.273269	0.0383792	0.345166	0.000624093	9.31436e-05	0.064551	0.00728907	0.0311717	3.45017e-05	0.0397838	0.0310549	0.0345703	0.0433736	0.000229205	0.0162082
43_1G_WTF_C5M_CATCCACGTGGTACAG	0.109924	0.363552	0.00108538	0.117592	1.21807e-05	0.0114652	0.125624	0.00429356	0.108566	0.0170367	0.0622846	0.02979	0.015491	0.00596768	0.000324565	0.026992
43_1G_WTF_C5M_CATCCACGTTCAACCA	0.330434	0.00888863	0.282682	0.0370024	0.0651952	0.0294862	0.0324423	0.138975	0.0164187	0.0344467	0.0146932	0.0088573	0.000204349	0.000124776	9.39697e-05	5.44304e-05
43_1G_WTF_C5M_CATCCACGTTCCGTCT	0.0293619	0.0245288	0.0116107	0.00532367	0.15479	0.241656	0.000563974	0.242552	0.0404887	0.00295165	0.110293	0.000165618	0.032554	0.101319	0.000150635	0.00168975
43_1G_WTF_C5M_CATCGAACAACAACCT	0.309775	0.0369613	0.145048	0.223284	0.0301553	0.0511482	0.013115	0.130546	0.0020569	0.0359041	0.00957925	0.00244933	0.00813801	8.10841e-05	0.00117217	0.000586931
43_1G_WTF_C5M_CATCGAACATCCTTGC	0.238043	0.0736185	0.249442	0.0382791	0.0590252	0.0573331	0.00807403	0.19926	0.0129397	0.0612891	0.00010892	0.00108656	0.00131113	9.20584e-05	6.27374e-05	3.50724e-05
43_1G_WTF_C5M_CATCGAAGTAAGGGCT	0.357756	0.0654394	0.0412271	0.0462655	0.237314	0.00157183	0.0425855	0.121448	0.000424118	0.0162332	9.86094e-05	0.00175666	0.0156497	0.0506212	0.00108457	0.00052458
43_1G_WTF_C5M_CATCGAAGTACCGCTG	0.000111713	0.000118964	0.000126477	0.744856	4.37608e-05	0.00439518	0.0873233	0.0352941	0.052947	0.00941694	0.000394422	0.0389754	0.000543804	2.99591e-05	0.00154758	0.0238753
43_1G_WTF_C5M_CATCGAAGTCGAGATG	0.000647643	0.000361234	0.000487192	0.624879	8.14005e-05	0.118791	0.0691709	0.0315449	0.0645853	0.00681924	0.019176	0.0468673	0.0103577	0.00100877	0.000505389	0.00471717
43_1G_WTF_C5M_CATCGGGAGAGAACAG	0.183869	0.13825	0.118299	0.119818	0.109958	0.137944	0.0400203	0.0736739	0.00133527	0.0221384	6.07215e-05	0.000673967	0.0113876	0.0412767	0.000872104	0.000422692
43_1G_WTF_C5M_CATCGGGAGCCACTAT	0.13491	0.0639921	0.00196141	0.0626814	0.441462	0.00127294	0.00626706	0.0930798	0.000373151	0.0297004	0.000399366	0.00171612	0.00313024	0.158906	9.16393e-05	5.71202e-05
43_1G_WTF_C5M_CATCGGGAGCTAGGCA	0.449443	0.0356655	0.0973992	0.0314194	0.000472835	8.30756e-05	0.00232105	0.0311724	0.0044869	0.0708266	0.021491	0.144306	0.0160347	0.070376	0.0244919	1.03263e-05
43_1G_WTF_C5M_CATCGGGCATTCACTT	0.0751346	0.500209	0.045715	0.100203	1.80286e-05	0.000185011	0.030651	0.00275969	0.0247016	0.0574533	0.00583093	0.121848	0.027811	0.000183282	0.000753848	0.00654315
43_1G_WTF_C5M_CATCGGGGTCCGCTGA	0.162266	0.187385	0.0153039	0.235149	0.00215774	0.0655166	0.0402328	0.018274	0.159117	0.00574423	0.0243147	0.0631192	0.0163656	0.00268457	0.00207571	0.000293818
43_1G_WTF_C5M_CATCGGGGTCGTGGCT	9.8105e-05	0.448251	0.152691	0.0751002	4.74055e-05	0.0310661	0.0939413	0.00293696	0.120629	0.0201917	0.0157183	0.00127603	0.0286648	0.00866398	0.000636206	8.79308e-05
43_1G_WTF_C5M_CATCGGGTCAAACGGG	0.0909895	0.396919	2.28497e-05	0.228198	9.56828e-06	0.0111919	0.109279	0.00393038	0.106218	0.00221341	0.00701665	0.0244381	0.000344355	8.33135e-05	0.0128966	0.00624958
43_1G_WTF_C5M_CATCGGGTCACCCGAG	0.000799723	0.000188417	0.000105751	0.591436	0.00281224	0.102571	0.0411118	0.0233821	0.109448	0.00101267	0.00193925	0.110951	0.0141198	2.7406e-05	2.8795e-05	6.69361e-05
43_1G_WTF_C5M_CATCGGGTCCGAACGC	0.20657	0.222261	0.125382	0.0742318	2.09573e-05	0.0852624	0.137202	0.00560145	0.00910939	0.0833926	3.55258e-05	0.0332366	0.016874	0.000244257	0.000179634	0.000396223
43_1G_WTF_C5M_CATCGGGTCTTACCTA	0.0116926	0.439792	0.0184723	0.157035	2.13387e-05	0.0200039	0.0773622	0.000997652	0.0840466	0.0313889	0.0149184	0.0897769	0.0180472	0.000166225	0.0173989	0.0188796
43_1G_WTF_C5M_CATCGGGTCTTTACAC	0.0481797	0.0708369	0.101671	0.0959893	0.106542	0.339039	0.0719232	0.0702458	0.00418071	0.031559	0.0376302	0.0013708	0.00606135	0.0141551	3.53894e-05	0.00058078
43_1G_WTF_C5M_CATGACAAGTCGCCGT	0.0489375	0.396284	9.18071e-05	0.176956	1.3004e-05	2.56998e-05	0.0955901	0.00895081	0.114873	0.000108061	0.0581553	0.00219156	0.0225133	0.0577371	0.00029209	0.0172812
43_1G_WTF_C5M_CATGACACACATCTTT	0.173141	0.210224	5.91693e-05	0.202601	1.96735e-05	0.0651609	0.135926	0.00849994	0.124757	0.0184517	0.0069889	0.0206297	0.00734765	1.08033e-05	0.0183872	0.00779528
43_1G_WTF_C5M_CATGACACACGGTAGA	0.341691	0.186405	0.137447	0.0245844	0.00109739	0.0324427	0.00933897	0.0221918	0.00338629	0.135821	0.0445262	0.0125907	0.0132899	1.96742e-05	0.0338828	0.00128491
43_1G_WTF_C5M_CATGACACAGCTCCGA	0.0814067	0.412596	0.00240163	0.135125	1.34129e-05	0.000115542	0.153273	0.00882845	0.125396	8.05667e-05	0.0255756	0.00244802	0.0136658	0.0368402	0.00170714	0.000527128
43_1G_WTF_C5M_CATGACACATGCCTAA	0.000285989	0.413785	5.48585e-05	0.182069	9.79917e-06	7.90108e-05	0.11002	1.74411e-05	0.0526651	0.000588411	0.0945049	1.30756e-05	0.0220887	0.0311841	0.0409004	0.0517348
43_1G_WTF_C5M_CATGACACATGTCCTC	0.285185	0.0626214	0.0751479	0.154674	0.0176874	0.191696	0.0384941	0.0990515	0.00478427	0.0541532	0.00771691	0.000636069	0.00631722	6.24055e-05	0.000739143	0.00103222
43_1G_WTF_C5M_CATGACAGTAGCCTCG	0.158986	0.3728	4.73776e-05	0.20175	1.80632e-05	0.0277512	0.0609723	0.00547525	6.96371e-05	0.004131	0.00666623	0.088756	0.011456	0.000377639	0.000380924	0.0603622
43_1G_WTF_C5M_CATGACAGTGGACGAT	0.143227	0.259015	0.245303	0.0196753	0.00196371	0.104333	0.0186936	0.0178937	5.92234e-05	0.0378384	0.0915515	0.010296	0.0476643	0.000837692	1.75017e-05	0.00163023
43_1G_WTF_C5M_CATGACATCAAGGCTT	0.369036	0.0567988	0.337293	0.00565378	0.00520203	0.011598	0.0150188	0.0619682	0.000997897	0.0375054	0.0479139	0.0257013	0.0245756	3.09833e-05	0.00039909	0.000306487
43_1G_WTF_C5M_CATGACATCAATCACG	0.0974958	0.370027	0.0351419	0.0666948	2.53944e-05	0.0500112	0.268231	0.0104546	0.00595435	0.0142074	0.0548368	0.00311247	0.0157228	0.00549437	0.000231876	0.00235835
43_1G_WTF_C5M_CATGACATCACCCGAG	0.166455	0.00279143	0.231839	0.146261	0.141605	0.0382691	0.00281419	0.226578	0.00693915	0.0104589	0.00514069	0.0186907	0.000383686	0.000129068	0.00158872	5.63892e-05
43_1G_WTF_C5M_CATGACATCTTGCCGT	0.162867	0.224486	0.0118976	0.0696991	1.78286e-05	0.0595971	0.211055	0.000857096	0.0707512	0.0498413	0.0416756	0.0744196	0.0121424	0.000162934	0.000717488	0.00981264
43_1G_WTF_C5M_CATGCCTGTAATTGGA	0.118547	0.35356	0.188416	0.0456059	3.70322e-05	0.00966525	0.121414	0.0106607	0.028608	0.048381	0.0212392	0.000143256	0.0500852	0.00237936	0.000861534	0.000397745
43_1G_WTF_C5M_CATGCCTGTACACCGC	0.0600518	0.396445	0.0211209	0.16421	0.000169803	0.000239979	0.172066	0.00280677	0.050914	4.04477e-05	0.0476414	0.00686843	0.0256206	0.0421977	0.000159821	0.00944705
43_1G_WTF_C5M_CATGCCTGTGCAGGTA	0.000276099	0.191926	0.00345087	0.240469	0.00263348	0.19117	0.112453	7.88909e-05	0.131832	0.105877	3.70878e-05	0.00849925	0.00922995	0.000209956	0.000188236	0.00166976
43_1G_WTF_C5M_CATGCCTTCCGCGGTA	0.000441144	0.0377319	0.00017874	0.655379	3.70987e-05	0.00199595	0.0972856	0.0300123	0.000348947	6.78522e-05	9.22212e-05	0.032987	0.0116402	0.00756977	0.0629141	0.0613187
43_1G_WTF_C5M_CATGGCGAGACTCGGA	0.149862	0.247295	0.00223875	0.139607	0.000592388	0.00026029	0.1674	0.00677915	0.0467977	0.00105741	0.0878573	0.00357767	0.120286	0.0248498	0.000441603	0.00109772
43_1G_WTF_C5M_CATGGCGAGCCTATGT	0.0400612	0.229372	0.119898	0.123852	0.00348351	0.0606752	0.0585367	0.00345439	0.144539	0.0459606	0.055399	0.00195629	0.111806	0.000250699	0.00019406	0.000560452
43_1G_WTF_C5M_CATGGCGAGCTAGTCT	0.142373	0.126303	0.0142766	0.0512778	0.000203846	0.403069	0.127973	0.0269328	0.000317467	0.0406211	0.0308334	0.0349683	5.92022e-05	2.35515e-05	0.000543968	0.000224327
43_1G_WTF_C5M_CATGGCGGTAAAGGAG	0.0578359	0.197706	0.000235064	0.106401	0.00555249	0.350191	0.0860866	0.0306907	0.000313601	0.11933	0.0420349	0.00274637	4.46367e-05	2.20598e-05	0.000336527	0.000473392
43_1G_WTF_C5M_CATGGCGGTCAACTGT	0.264	0.0863133	0.0325703	0.0595667	0.338993	0.0109974	0.0100982	0.0688796	0.0112506	0.0309261	6.89476e-05	4.44297e-05	0.0145821	0.070905	3.78923e-05	0.000766525
43_1G_WTF_C5M_CATTATCCAGCCTTTC	0.265945	0.0560642	0.120218	0.0763878	0.000802296	0.0563133	0.106988	0.0332424	0.200509	0.0681245	2.7556e-05	0.00120174	0.0130112	2.51452e-05	0.000251259	0.000888311
43_1G_WTF_C5M_CATTATCCAGGCAGTA	0.168931	0.019945	0.268896	0.0502403	0.0170898	0.00991575	7.92293e-05	0.0470502	0.29704	0.067022	0.00682845	0.00216035	0.0441123	2.64556e-05	0.000323971	0.000339094
43_1G_WTF_C5M_CATTATCCATAAAGGT	0.329198	0.00720095	0.213623	0.0796516	0.0762044	0.000398688	0.0245332	0.0864481	0.00368776	0.0117255	0.0281856	0.000683352	0.121954	0.00762575	0.00838297	0.000497301
43_1G_WTF_C5M_CATTATCGTAGCAAAT	3.46974e-05	0.306443	0.00571476	0.112999	1.21869e-05	0.000616545	0.159871	3.20706e-05	0.0961776	0.000151076	0.0333873	0.0757793	0.0824842	0.000220042	0.0639132	0.0621641
43_1G_WTF_C5M_CATTATCGTGTCTGAT	0.000104174	0.000153405	0.14109	0.0618877	0.00568694	0.0740842	0.0602489	0.163247	0.00166855	0.164326	0.277367	0.00647263	0.000224402	0.0339085	0.00874493	0.000785339
43_1G_WTF_C5M_CATTATCGTGTGCGTC	0.156501	0.000142499	0.202093	0.230065	0.0654605	0.000274207	4.84207e-05	0.10849	0.170066	0.000217242	0.0321467	0.00371622	0.021356	0.00905283	4.16595e-05	0.000328091
43_1G_WTF_C5M_CATTATCGTTGACGTT	0.481374	0.095702	0.14261	0.063125	0.000551964	0.0191955	0.00615584	0.0589117	0.00204147	0.0760153	0.0160239	0.00925644	0.00777216	0.0163302	0.00315843	0.00177616
43_1G_WTF_C5M_CATTATCTCCAATGGT	0.0909704	0.0413818	0.0179663	0.0105537	0.394615	0.0224065	0.0504473	0.158127	0.0120015	0.0129529	0.00907049	0.00158897	0.0798649	0.0950011	0.00150927	0.00154342
43_1G_WTF_C5M_CATTATCTCCCTCTTT	0.0900411	0.00132083	0.352889	0.040292	0.0625041	0.0874824	0.0221175	0.27726	0.0123137	0.000881305	0.0121267	0.00330866	0.0357889	0.00010732	0.00151888	4.71809e-05
43_1G_WTF_C5M_CATTCGCAGCCTATGT	0.0676271	0.354232	0.0872777	0.178179	0.000209911	0.0168154	0.0579389	0.0124986	0.120632	0.00367719	0.0493103	0.000371384	0.0206983	0.0298633	0.00021651	0.000451544
43_1G_WTF_C5M_CATTCGCCACCTGGTG	0.0842657	0.435732	0.0157956	0.223339	1.134e-05	0.0139498	0.0038389	0.00132776	0.0636164	0.0206394	0.0119316	0.0695882	0.0250775	0.00244246	0.00293261	0.0255116
43_1G_WTF_C5M_CATTCGCCACGGTAGA	0.157844	0.34054	0.0066087	0.112606	0.000454525	0.104114	0.0682195	0.0103579	9.72619e-05	0.0163755	0.0734822	0.0604652	0.0224035	0.000196466	0.00246857	0.0237669
43_1G_WTF_C5M_CATTCGCCAGCATGAG	0.00287262	0.502575	0.086168	0.0941868	5.6941e-05	0.000202216	0.0490258	0.00173465	0.0978251	0.0300642	0.0158774	0.00324694	0.0341326	0.081367	2.42537e-05	0.000640646
43_1G_WTF_C5M_CATTCGCGTGTGACGA	0.0015875	0.114587	0.257651	0.00233113	5.785e-05	0.12279	0.0270764	0.0478513	0.353814	0.0346153	0.00012385	0.000265824	0.0258885	0.0109207	0.000288226	0.000150998
43_1G_WTF_C5M_CATTCGCTCTACCAGA	0.245221	0.107898	0.0660023	0.0453434	0.214471	0.0216191	0.0449769	0.121219	0.0107864	0.0150489	0.000254496	0.00340779	0.0162376	0.0874104	6.59523e-05	3.80019e-05
43_1G_WTF_C5M_CCAATCCAGAAACGCC	0.0521838	0.520559	0.0185262	0.0887052	1.62678e-05	0.00328987	0.0269589	0.0129935	0.00118126	0.0376967	0.0318532	0.128768	0.0329775	0.00103605	0.00216504	0.0410894
43_1G_WTF_C5M_CCAATCCAGGGCTTGA	0.0933146	0.0101883	0.310991	0.00814001	0.222056	0.191073	0.000186369	0.0862945	0.0001356	0.0143006	0.0397538	0.00294436	0.0190782	0.00144418	6.23527e-05	3.76677e-05
43_1G_WTF_C5M_CCAATCCCAACGATGG	0.0682615	0.0323117	0.00335662	0.665125	3.34949e-05	8.41412e-05	6.39434e-05	0.0552511	5.36063e-05	0.0434606	0.006573	0.0463914	0.0193642	0.000370744	0.0364567	0.0228418
43_1G_WTF_C5M_CCAATCCGTCCAAGTT	0.210915	0.0650583	0.0890411	0.178442	0.0335704	0.0883833	0.121198	0.0832648	0.0715481	0.0172194	5.82131e-05	3.22534e-05	0.0106006	0.0301751	0.000473064	1.97251e-05
43_1G_WTF_C5M_CCAATCCGTCTCTTTA	0.0891996	0.132187	0.16436	0.110847	0.0278871	0.113361	0.00189567	0.254967	0.00446926	0.0979534	0.000120184	0.00110717	0.00140667	0.000128968	6.59742e-05	4.54403e-05
43_1G_WTF_C5M_CCAATCCGTGACCAAG	0.328776	0.0337762	0.207357	0.0258315	0.010366	0.135686	0.00100916	0.128315	0.00371426	0.104452	0.00536761	0.000592269	0.0133626	0.000899273	4.19037e-05	0.000453496
43_1G_WTF_C5M_CCAATCCGTTAAGATG	0.228938	0.124417	0.176496	0.0563676	0.169297	0.0012946	0.00413528	0.0580634	0.000394574	0.092251	0.000180483	0.00079847	0.0242918	0.0622217	0.00082345	2.93059e-05
43_1G_WTF_C5M_CCAATCCTCAAGAAGT	0.196528	0.200574	0.0194264	0.110035	1.30013e-05	0.0257155	0.118292	0.00838336	0.112699	0.0142455	0.0738633	0.0501308	0.0509758	0.000259327	0.0118532	0.0070048
43_1G_WTF_C5M_CCAATCCTCAGTGCAT	0.0115896	0.409767	0.101298	0.130686	0.000468512	7.12799e-05	0.0237035	0.0270396	0.15546	0.00963552	0.0507233	0.00110998	0.0394025	0.0387566	1.13647e-05	0.000276893
43_1G_WTF_C5M_CCAATCCTCCCAAGTA	0.0770873	0.110971	0.10674	0.495407	4.98687e-05	0.0451782	0.0302681	0.031415	0.00092998	6.87548e-05	0.0376841	0.00256451	0.0311732	0.0293541	0.000905915	0.000203595
43_1G_WTF_C5M_CCAATCCTCCCTGACT	0.00867107	0.338205	6.64045e-05	0.35347	0.000772393	0.0135439	0.006362	0.0139013	0.0126296	0.0063576	0.00207737	0.0759694	0.0247288	0.000810013	0.0757314	0.0667035
43_1G_WTF_C5M_CCAATCCTCGCGTTTC	0.534741	0.000408352	0.0856459	0.0811278	0.00158986	0.051984	0.00021643	0.170462	8.30914e-05	0.0708287	5.20474e-05	0.00158633	0.000177046	3.8604e-05	0.00053502	0.000523082
43_1G_WTF_C5M_CCACCTAAGAGTGAGA	0.110134	0.0399318	0.0321162	0.0468172	0.293744	0.00767707	0.0580488	0.160948	0.00100316	0.0391341	0.00160906	0.00230342	0.032558	0.171045	0.00011447	0.00281541
43_1G_WTF_C5M_CCACCTAAGCCCTAAT	0.369655	0.117719	0.151168	0.126842	0.00128066	0.000246534	0.00566814	0.113193	7.14219e-05	0.0236846	0.035813	0.0312103	0.0233438	3.85121e-05	3.15486e-05	3.47434e-05
43_1G_WTF_C5M_CCACCTAAGCTCCTTC	0.00551984	0.0186523	0.250947	0.469934	0.0193782	0.00853979	0.000322202	0.0388924	0.0855287	0.000142039	0.0182711	0.0258204	0.0500521	0.00794085	3.73907e-05	2.17841e-05
43_1G_WTF_C5M_CCACCTAAGGCCGAAT	0.0398465	0.200745	0.00194998	0.440097	0.000127086	0.00039858	0.0994213	0.00406681	0.122498	0.000668023	0.0203254	0.0307785	0.0153269	0.0208155	8.78345e-05	0.00284798
43_1G_WTF_C5M_CCACCTAAGGTGCTAG	0.16306	0.0617642	0.00265914	0.0421271	0.450597	0.000427964	0.011426	0.15933	0.00220653	0.00825458	0.000293436	0.000126675	0.0173699	0.0783976	0.00188873	7.06638e-05
43_1G_WTF_C5M_CCACCTACAATGAAAC	0.309523	0.00204917	0.0674132	0.066602	0.0199241	0.105702	0.00816459	0.183503	0.00757483	0.227459	0.000205939	0.00077234	0.000330354	7.35057e-05	5.25008e-05	0.000650656
43_1G_WTF_C5M_CCACCTACACGCATCG	0.0565783	0.476091	0.0152127	0.117671	1.53313e-05	0.00342103	0.122822	0.0053148	0.0425468	0.0111622	0.0389485	0.0447231	0.0136748	0.00570971	0.0247041	0.0214049
43_1G_WTF_C5M_CCACCTAGTATAATGG	0.15491	0.0866591	0.254801	0.0547664	0.00535489	0.082828	0.097508	0.0328386	0.051001	0.0514782	0.000132072	2.88949e-05	0.127065	3.14937e-05	2.49673e-05	0.000572723
43_1G_WTF_C5M_CCACCTAGTCTAACGT	0.0596293	0.356698	6.76824e-05	0.128599	1.25656e-05	0.071238	0.189135	4.10583e-05	0.13542	0.0472999	1.43526e-05	0.00920903	0.00136841	0.000225299	0.000173929	0.000868537
43_1G_WTF_C5M_CCACCTAGTGAGTATA	0.261416	0.29346	0.0655716	0.0977787	0.000463264	0.000389046	5.5379e-05	0.00719051	0.0288445	0.180525	3.23566e-05	0.024579	0.0383013	0.00071421	0.000671181	7.97231e-06
43_1G_WTF_C5M_CCACGGAAGCGTGAAC	0.115	0.501448	0.00268318	0.150343	4.80296e-05	0.00304389	0.0579286	0.000111908	0.0195392	0.00246507	0.0327697	0.0293184	0.00746852	0.000467411	0.0438461	0.0335187
43_1G_WTF_C5M_CCACGGAAGCGTTGCC	0.0293345	0.541582	0.0525406	0.0905104	0.000263582	3.83559e-05	0.0102558	0.000230318	0.0821752	0.0115459	0.0309019	0.0337035	0.0331349	0.00782677	0.0550902	0.0208664
43_1G_WTF_C5M_CCACGGAAGCTCTCGG	0.229749	0.100307	0.0632045	0.0283186	0.0161857	0.135682	0.100514	4.42488e-05	0.0843621	0.0124789	0.0628726	0.151877	0.00901651	8.9955e-06	0.00021516	0.00516212
43_1G_WTF_C5M_CCACGGAAGTGCCAGA	0.246193	0.378612	0.0506376	0.0350721	1.95039e-05	5.05632e-05	3.14045e-05	0.00880567	3.66092e-05	0.0721505	0.0222832	0.125368	0.0297372	0.00601497	0.00139502	0.0235926
43_1G_WTF_C5M_CCACGGAAGTGTTAGA	0.14408	0.190455	0.0232858	0.129818	0.000709626	0.0761039	0.24415	0.00903835	0.14216	0.0323922	0.00118082	0.000395413	4.92145e-05	0.0056969	0.000382406	0.000102619
43_1G_WTF_C5M_CCACGGACATCGGTTA	0.434701	0.0404399	0.147824	0.0812162	0.0263029	0.114506	0.0222324	0.0832805	0.000236178	0.0479911	9.08822e-05	3.52594e-05	0.000134461	0.000711297	2.905e-05	0.000268771
43_1G_WTF_C5M_CCACGGAGTCCGTGAC	0.225098	0.253796	0.104875	0.100787	0.00288616	0.000277175	8.14239e-05	0.0068125	0.106622	0.106296	0.0135604	0.0492932	0.0202002	1.79511e-05	0.00670411	0.00269332
43_1G_WTF_C5M_CCACGGAGTCGCGAAA	0.00025407	0.550045	0.0646112	0.0906854	1.17773e-05	3.97294e-05	0.100531	0.00299919	0.000986264	0.00411561	0.0864202	0.0200766	0.0235328	0.0206355	8.97344e-05	0.0349658
43_1G_WTF_C5M_CCACGGATCTTAGCCC	0.460865	0.0329574	0.144911	0.0445593	0.00137668	0.0658326	0.0265365	0.104613	0.000244095	0.0828103	0.0268455	3.00587e-05	0.00706079	4.01445e-05	2.39265e-05	0.00129392
43_1G_WTF_C5M_CCACTACAGAGGTTAT	0.418591	0.0305939	0.149009	0.0451356	0.0578973	0.00900188	0.000155115	0.0196888	0.000715083	0.064081	0.0726336	0.00245525	0.0444336	0.085449	1.71064e-05	0.000142651
43_1G_WTF_C5M_CCACTACAGCCCAGCT	0.195898	0.0411365	0.061391	0.0521647	0.147106	0.00250011	0.0337726	0.335848	0.00750114	0.100907	0.000541937	0.00215037	0.0115335	0.00630572	0.000131543	0.00111219
43_1G_WTF_C5M_CCACTACCAAGACACG	0.289962	0.285086	0.109032	0.134472	4.93654e-05	0.027595	6.33548e-05	0.0251218	0.0101183	0.0964875	3.25199e-05	0.00155114	0.0203732	2.69685e-05	1.81796e-05	1.04331e-05
43_1G_WTF_C5M_CCACTACCATGCTGGC	0.279488	0.0164144	0.000724812	0.121754	2.1943e-05	0.00491183	0.0632536	0.0506735	0.000263876	3.41947e-05	3.94338e-05	0.093435	0.0122716	0.0101681	0.245589	0.100957
43_1G_WTF_C5M_CCACTACCATGGGACA	0.11212	0.0312689	0.0467978	0.026763	0.449717	0.000546346	0.00850712	0.201825	0.0055943	0.0112142	0.000302861	0.00476842	0.000873094	0.0987197	0.000106726	0.000876078
43_1G_WTF_C5M_CCACTACTCCGTTGTC	0.0459899	0.0459436	0.0198103	0.0869624	0.425216	0.147891	0.00921294	0.108266	0.0107311	0.0160971	0.00272816	0.000110405	0.00157869	0.0761049	0.00173068	0.00162687
43_1G_WTF_C5M_CCACTACTCTTTAGGG	0.187924	0.250806	0.14733	0.125324	0.00327922	0.063349	0.080931	0.0190922	3.64053e-05	0.0447044	0.0270071	0.000221295	0.0496667	1.96429e-05	1.14051e-05	0.000296533
43_1G_WTF_C5M_CCAGCGACAAACTGTC	0.0555553	0.111038	0.00424181	0.00175121	0.465941	0.0479716	0.00774867	0.162678	0.000558282	0.00688361	0.011851	0.00449409	0.0240224	0.0950792	0.000123232	6.18879e-05
43_1G_WTF_C5M_CCAGCGACAACACGCC	0.259177	0.515836	0.00552087	3.76248e-05	2.05971e-05	3.24686e-05	7.44646e-05	1.59629e-05	0.00395792	0.0239686	0.00420917	0.0695025	0.0153755	1.00872e-05	0.0379384	0.0643231
43_1G_WTF_C5M_CCAGCGACATTGTGCA	0.105629	0.248014	5.04546e-05	0.295279	0.00045837	5.68646e-05	0.106062	0.00334078	0.0196431	0.000365071	0.0041631	0.03685	0.0119168	0.0133483	0.0913735	0.0634499
43_1G_WTF_C5M_CCAGCGATCAGCTTAG	0.363219	0.116607	0.122202	0.0901531	0.0349385	0.0521933	0.042383	0.084283	0.000171843	0.0737128	0.000690321	0.000447748	0.0179597	3.48237e-05	0.00045693	0.000547013
43_1G_WTF_C5M_CCAGCGATCCAGTAGT	0.0361574	0.109741	0.00063024	0.52868	2.18583e-05	0.00155159	0.00135338	0.0103857	7.086e-05	8.76025e-05	0.000125477	0.0955448	0.0184155	0.00151868	0.0921844	0.103532
43_1G_WTF_C5M_CCAGCGATCGGAGGTA	0.0900539	0.233974	3.40153e-05	0.37831	0.000271984	0.0377077	0.105421	2.8551e-05	0.0341228	0.00586573	0.000825765	0.0233885	0.00548906	1.01285e-05	0.0386271	0.04587
43_1G_WTF_C5M_CCATGTCCACAACGCC	0.140942	0.0224628	0.00112392	0.0471674	0.359001	0.00470148	0.00800763	0.201029	0.000847036	0.00824399	0.00358283	0.00295018	0.0747012	0.125004	0.000149287	8.5967e-05
43_1G_WTF_C5M_CCATGTCCACATTCGA	0.000471908	0.028558	0.061396	0.678691	3.51433e-05	9.33078e-05	0.0386478	0.0322138	0.0790303	0.000316127	0.0314811	0.00172977	0.0309385	0.0130123	0.00179729	0.00158752
43_1G_WTF_C5M_CCATGTCCACCGATAT	0.196945	0.117518	0.340752	0.0403044	0.143501	0.0089229	0.000237015	0.0511765	0.000245586	0.0051122	0.0302171	0.0254643	0.0339017	0.000977052	0.00257476	0.00214994
43_1G_WTF_C5M_CCATGTCGTATGAATG	0.274895	0.128195	0.237777	0.0367602	0.0145396	0.000484812	0.000614935	0.00805921	0.000619221	0.0011689	0.0912555	0.000202309	0.0572342	0.000103042	0.145375	0.0027166
43_1G_WTF_C5M_CCATGTCTCAACACAC	0.31446	0.0550858	0.0727716	0.0975951	0.150223	0.0989537	0.00244828	0.0984091	0.00359381	0.104635	0.000108707	7.13246e-05	0.000411173	0.00011334	0.00107627	4.40081e-05
43_1G_WTF_C5M_CCATGTCTCAACCATG	0.290173	0.102643	0.154818	0.0606776	3.46078e-05	0.0938177	0.130759	0.00369013	0.0666494	0.0661173	0.00650279	0.0081767	0.0156382	2.28016e-05	0.000246798	3.32366e-05
43_1G_WTF_C5M_CCATGTCTCAGTTTGG	0.41246	0.00037163	0.173807	0.0424972	0.00132731	0.0182867	0.000192593	0.0408902	0.000993073	0.0753005	0.0323116	0.0627839	0.0185203	0.102322	0.0179257	1.10485e-05
43_1G_WTF_C5M_CCATTCGAGATGCCAG	0.213228	0.0296687	0.262682	0.0244986	0.100784	0.0565498	0.00151893	0.132411	0.00111569	0.000832284	0.0188	0.125732	0.0319503	0.000104734	7.99803e-05	4.45167e-05
43_1G_WTF_C5M_CCATTCGAGTGACATA	0.303938	0.0525835	0.000145214	0.175537	0.00460996	0.0644494	0.014443	0.0395195	0.214448	0.0265501	0.0001575	0.0004079	0.101626	0.000635944	0.00056355	0.000385818
43_1G_WTF_C5M_CCATTCGAGTGCAAGC	0.00189038	0.000105264	0.0522255	0.0132186	0.126761	0.486875	0.000202967	0.00830572	0.00348575	0.065008	0.0267847	0.188772	0.0262868	2.91743e-05	2.07836e-05	2.84187e-05
43_1G_WTF_C5M_CCATTCGGTCTCATCC	0.482029	0.0841651	0.0674771	0.10005	4.54263e-05	0.0131112	0.000306693	0.0440332	0.000810352	0.132427	0.00683948	0.0525551	0.0137471	0.000910068	0.0013643	0.000129657
43_1G_WTF_C5M_CCATTCGGTTACGTCA	0.0684235	0.0384469	0.024513	0.00168511	0.475026	0.000863329	0.0263607	0.151781	0.0271633	0.00060244	0.00297272	0.0024761	0.0247107	0.154693	0.000117811	0.000164702
43_1G_WTF_C5M_CCATTCGGTTATCGGT	0.0692495	0.141907	0.0925912	0.0122298	0.0265472	0.162808	0.0587695	0.00011382	0.0181692	0.064647	0.0597786	0.0885217	0.12966	0.0741814	0.000812058	1.38045e-05
43_1G_WTF_C5M_CCATTCGTCCACGAAT	0.30002	0.266683	0.136868	0.0578221	0.000213074	0.000815635	0.000464744	0.0173412	0.00372734	0.086922	0.071463	0.0229318	0.0178559	0.0148316	0.000113739	0.00192714
43_1G_WTF_C5M_CCATTCGTCCTCGCAT	0.10369	0.079801	0.280078	0.0274474	0.118949	0.0983052	0.0247145	0.25952	0.00412199	0.0025465	0.00018548	0.000107868	0.000304687	0.000106643	7.44838e-05	4.68436e-05
43_1G_WTF_C5M_CCATTCGTCGGTCCGA	0.230973	0.0257296	0.288171	0.032074	0.173351	0.0335808	0.000550493	0.182888	0.00118963	0.0176001	0.000250999	0.00239147	0.00808127	0.00134052	0.00119407	0.000634536
43_1G_WTF_C5M_CCCAATCAGCAATATG	0.383168	0.052904	0.054017	0.29061	5.1534e-05	0.00746556	0.0154702	0.0908044	0.00140098	0.0680158	0.0108471	0.0167583	0.00782587	3.30855e-05	0.000464798	0.000163174
43_1G_WTF_C5M_CCCAATCAGCCTATGT	0.454649	0.0220907	0.131355	0.156181	0.00726252	0.00445981	0.000870564	0.132075	0.00588824	0.0797672	9.48126e-05	0.000758164	0.00441788	6.14943e-05	4.43325e-05	2.45312e-05
43_1G_WTF_C5M_CCCAATCAGCTATGCT	0.102524	0.0361505	0.00601954	0.00426005	0.256681	0.034541	0.0395555	0.313825	0.0365289	0.0673173	0.0139517	0.000152174	0.000312783	0.0867344	0.000113881	0.00133233
43_1G_WTF_C5M_CCCAATCCAGTGGAGT	0.0728933	0.110046	0.0574556	0.11549	0.33193	0.00239828	0.0540743	0.132989	0.00142066	0.000913876	0.023257	0.000124357	0.0316808	0.0635332	0.00173237	6.05668e-05
43_1G_WTF_C5M_CCCAATCTCACATGCA	0.0655524	0.42668	0.0279039	0.107311	0.000316454	0.000102904	0.000489115	0.00947557	0.0805943	0.0287325	0.0223055	0.0655794	0.0345687	9.90521e-06	0.1112	0.0191785
43_1G_WTF_C5M_CCCAATCTCCGCGCAA	0.11578	0.0874526	0.00110126	0.021732	0.402608	0.000858537	0.0180416	0.237333	0.0322144	0.0155728	0.000234616	0.00011316	0.000421561	0.0663821	9.27211e-05	6.15442e-05
43_1G_WTF_C5M_CCCAGTTAGAGCCCAA	0.277603	0.0855206	0.159873	0.0620553	0.0276313	0.0181298	0.00294649	0.257076	0.00588522	0.099657	0.000180465	8.92293e-05	0.00311151	0.000118845	7.5308e-05	4.81048e-05
43_1G_WTF_C5M_CCCAGTTAGATCGGGT	0.138324	0.0444321	0.0801887	0.0184466	0.336918	0.0337947	0.000973489	0.246863	0.00101315	0.0260471	0.00041265	0.00234877	0.0104229	0.0595967	0.000139633	7.83587e-05
43_1G_WTF_C5M_CCCAGTTCAGTTCCCT	0.457776	0.0169522	0.0607894	0.0307859	0.0422561	0.0496945	0.011604	0.095778	0.00166673	0.134724	0.0700766	0.00592414	0.0203008	2.9947e-05	0.000386094	0.00125512
43_1G_WTF_C5M_CCCAGTTCATAGACTC	0.176379	0.0833679	0.174032	0.298294	0.0133556	0.0526414	0.0313792	0.0267868	0.00249471	5.02017e-05	0.0755516	0.0170344	0.0433466	3.15201e-05	0.00400779	0.00124693
43_1G_WTF_C5M_CCCAGTTGTCTTCGTC	0.232828	0.139175	6.59831e-05	0.155991	0.00787589	0.266952	8.41642e-05	0.0395186	0.000361581	8.30648e-05	0.0671509	0.0673519	0.0121623	1.5601e-05	0.00967454	0.000708823
43_1G_WTF_C5M_CCCAGTTGTTAAAGAC	0.241107	0.00129135	0.000132879	0.288992	0.00315031	0.0666988	0.0125639	0.0458042	0.202642	0.0332964	0.0011873	2.18081e-05	0.102391	0.00046537	2.0465e-05	0.0002354
43_1G_WTF_C5M_CCCAGTTGTTCATGGT	0.227066	0.256673	0.109491	0.145242	1.13036e-05	0.00293714	0.0796245	0.0150734	0.0270215	0.00118979	0.0530756	0.0168785	0.0363057	0.0143114	0.0140622	0.0010377
43_1G_WTF_C5M_CCCAGTTTCAGCCTAA	0.00394526	0.0930514	0.151483	0.00120622	0.0317097	0.392334	0.0501671	0.240367	0.0103614	0.0207332	0.00015938	8.70097e-05	0.00337194	0.000156029	6.98831e-05	0.000797702
43_1G_WTF_C5M_CCCAGTTTCTGAGGGA	0.0176015	0.0961238	0.117764	0.040332	0.300376	0.0314367	0.00123748	0.223588	0.0410516	0.0216298	0.0311121	0.000184867	0.013876	0.0634676	0.000133052	8.5409e-05
43_1G_WTF_C5M_CCCATACAGGCTACGA	0.289965	0.022512	0.0423807	0.0235899	0.00715662	0.350618	0.00365309	0.0995335	0.00516367	0.143925	0.00339543	0.000507054	0.007509	4.59089e-05	2.84513e-05	1.64371e-05
43_1G_WTF_C5M_CCCATACAGTACCGGA	0.0168941	0.291961	7.6364e-05	0.0423765	2.55706e-05	0.155317	0.062237	0.036598	0.221875	0.0860077	0.00458352	0.0345533	0.0167111	0.0305893	0.000183831	1.07817e-05
43_1G_WTF_C5M_CCCATACGTTATCCGA	0.0630561	0.382337	0.000101128	0.236219	1.15416e-05	2.37327e-05	0.113284	0.0130121	0.0280233	1.5787e-05	0.0366876	0.0345122	0.0259202	0.0265859	0.00232188	0.0378892
43_1G_WTF_C5M_CCCATACTCATACGGT	0.255898	0.170958	6.14704e-05	0.297916	4.16162e-05	0.000213104	0.0295563	0.0361409	0.00204279	6.43082e-05	0.013125	0.0196473	0.120524	0.00611525	0.0200098	0.0276871
43_1G_WTF_C5M_CCCATACTCTAACTGG	0.223498	0.0375659	0.0029378	0.0400053	0.291811	0.0360281	0.0934109	0.133018	0.000791551	0.00027028	0.003912	0.00113459	0.0417838	0.0916023	0.00152717	0.000702529
43_1G_WTF_C5M_CCCTCCTAGACATAAC	0.354513	0.084734	0.153529	0.0667061	0.000609534	0.0156986	0.00500842	0.167139	0.000913815	0.136066	0.00186676	0.000992422	0.0116425	5.24461e-05	0.000510647	1.8933e-05
43_1G_WTF_C5M_CCCTCCTAGAGCTGGT	0.371652	0.105343	0.154783	0.110687	0.0194991	8.53501e-05	0.0454572	0.0402708	4.43908e-05	0.0439181	0.0688899	0.00753464	0.024474	0.00699172	0.000238944	0.000130286
43_1G_WTF_C5M_CCCTCCTAGGCGATAC	0.173265	0.377738	0.156095	0.0886148	3.05999e-05	0.0378078	0.0474494	0.00242615	0.0296166	0.0556712	0.000603711	0.00687422	0.0233597	0.00024964	1.03845e-05	0.000187735
43_1G_WTF_C5M_CCCTCCTCACTGTGTA	0.209525	0.20033	0.00812903	0.287681	3.36001e-05	0.0223523	0.038628	0.0529136	5.66492e-05	9.55287e-05	0.0833487	0.045877	0.0122247	0.0313739	0.00048689	0.00694305
43_1G_WTF_C5M_CCCTCCTCAGATGGGT	0.065416	0.414416	0.0663572	0.103958	1.5911e-05	0.0369625	0.0309916	4.55514e-05	0.111815	0.110217	3.76359e-05	0.0363207	0.022701	0.000369372	9.38959e-06	0.000366721
43_1G_WTF_C5M_CCCTCCTGTAGCCTCG	0.0831582	0.0932544	0.173434	0.0852939	0.00475975	0.064275	0.0845525	0.0419356	0.311982	0.0335742	4.38943e-05	0.000400438	0.0223753	0.000342752	0.000246075	0.000371634
43_1G_WTF_C5M_CCCTCCTGTCTAACGT	0.169752	0.105163	0.0513575	0.0901564	0.20893	0.000551331	0.0811849	0.102089	0.000865658	0.00856463	0.0004796	0.00149637	0.0570722	0.119857	0.00102514	0.00145579
43_1G_WTF_C5M_CCCTCCTTCAGGATCT	0.0431218	0.359999	3.54553e-05	0.290881	0.000377217	0.0272947	0.101735	0.00294335	0.088352	0.00887092	0.00843737	0.0272213	0.00394045	0.000396903	0.021621	0.0147725
43_1G_WTF_C5M_CCCTCCTTCTACTTAC	0.207972	0.0248594	0.178414	0.0682877	0.0241208	0.16757	0.0335254	0.185625	0.000247954	0.0385163	0.0495886	0.000818599	0.019137	6.43466e-05	0.000812891	0.000439878
43_1G_WTF_C5M_CCCTCCTTCTTATCTG	0.00147546	0.0722565	0.0525836	0.00198929	0.270654	0.0803017	0.0149869	0.346811	0.0043785	0.0382214	0.00152505	0.00259641	0.046905	0.0651111	0.000130269	7.32314e-05
43_1G_WTF_C5M_CCGGGATAGTGGTAAT	0.0884378	0.0539961	0.431194	0.0526288	0.0830137	0.163438	0.00366761	0.0524825	0.000314131	0.0223752	0.0108475	5.3458e-05	0.0355857	4.72206e-05	0.00124138	0.000677129
43_1G_WTF_C5M_CCGGGATCAAGCCTAT	0.123059	0.26295	0.0960019	0.0353282	0.000364427	0.0104255	0.037962	0.0116715	0.254761	0.0968259	0.00522475	0.034405	0.0306704	0.000336066	6.78442e-06	7.22467e-06
43_1G_WTF_C5M_CCGGGATCACAGCCCA	0.120057	0.101371	0.331043	0.00796501	0.104465	0.022881	0.00146095	0.229722	0.00422471	0.0613799	0.000216411	0.000106458	0.01403	0.000124884	8.07576e-05	0.000871738
43_1G_WTF_C5M_CCGGGATCAGACAGGT	0.187157	0.23791	0.166786	0.119069	0.000818582	0.0381953	0.0717571	0.000253528	0.0071117	0.0743713	6.34891e-05	0.0767486	0.0189547	3.18966e-05	2.26615e-05	0.000749343
43_1G_WTF_C5M_CCGGGATCAGCTGGCT	0.305617	0.0181124	0.0333606	0.0547721	0.0942693	0.238846	0.106781	0.0364453	0.000212671	0.0545454	0.054588	0.000927808	0.000382133	3.73509e-05	0.000454088	0.000648155
43_1G_WTF_C5M_CCGGGATTCATTCACT	0.125984	0.170314	0.0478592	0.194506	0.0414263	0.157848	0.0866654	0.0578347	0.0046493	0.0158762	0.0575775	0.0204811	0.00673248	0.0106234	0.000587438	0.00103521
43_1G_WTF_C5M_CCGGGATTCCTCTAGC	0.341499	0.017894	0.271466	0.0299649	0.0881453	0.000316129	0.0336623	0.138848	0.00401429	0.0464221	0.0213802	0.000797416	0.00152666	0.00282732	4.41942e-05	0.0011913
43_1G_WTF_C5M_CCGGTAGAGCACACAG	0.0886438	0.0160557	0.00480307	0.643056	3.59768e-05	0.0114138	0.0569164	0.0327266	0.0643774	0.00212981	0.0124605	0.0395636	0.0162998	0.00484858	0.000448001	0.00622095
43_1G_WTF_C5M_CCGGTAGAGCCTCGTG	0.000929469	0.00166471	0.0499939	0.68642	0.000408302	0.0123736	0.108643	0.0287417	0.0224201	0.0166796	0.000592137	0.0379107	0.0229796	0.000174017	0.00018784	0.00988079
43_1G_WTF_C5M_CCGGTAGAGTCAAGGC	0.42046	0.0164425	0.0887368	0.0778375	0.0226639	0.11688	0.0464395	0.0806545	0.00129322	0.0592522	0.000149397	6.681e-05	0.0671795	9.15808e-05	0.00181772	3.48739e-05
43_1G_WTF_C5M_CCGGTAGCATATACGC	0.137853	0.0747583	0.085803	0.00488635	0.160838	0.0016319	0.103981	0.181954	0.0088671	0.0479424	0.0171478	0.000206948	0.0491961	0.124746	0.000115621	7.25209e-05
43_1G_WTF_C5M_CCGGTAGCATGCCCGA	0.243505	0.0317209	0.235584	0.0548789	0.114085	0.122383	0.0101818	0.136562	0.00086406	0.0351578	0.00404591	0.000880656	0.00926883	6.48115e-05	0.000788872	2.71659e-05
43_1G_WTF_C5M_CCGGTAGGTACACCGC	9.70051e-05	0.488994	0.00710057	0.116127	0.00016879	2.69772e-05	0.0665861	2.65222e-05	0.0710648	0.0015294	0.0829188	0.0287741	0.030577	0.060527	0.00312915	0.0423528
43_1G_WTF_C5M_CCGGTAGGTCTTCTCG	0.345242	0.143374	0.0736104	0.126771	0.00142525	0.0644146	0.00888559	0.0512578	0.0013409	0.0246598	0.0498581	0.0854395	0.0117506	1.7011e-05	1.36737e-05	0.011939
43_1G_WTF_C5M_CCGTACTAGCGATATA	0.00473264	0.439591	1.6291e-05	0.145268	1.12098e-05	0.0402371	0.162471	0.00186972	0.0893926	0.0017507	1.14082e-05	0.0701228	0.00559639	0.00346699	0.0130928	0.0223694
43_1G_WTF_C5M_CCGTACTAGGCCCGTT	0.352934	0.136264	0.0763015	0.132626	3.90827e-05	0.0426953	9.1743e-05	0.0534653	5.6234e-05	0.143798	0.000270546	0.0352342	0.0248226	2.73963e-05	0.000319577	0.00105395
43_1G_WTF_C5M_CCGTACTGTAAGCACG	0.298881	0.22799	0.0268754	0.0493627	0.00103794	9.32885e-05	0.00690714	0.02346	0.000119941	0.0320423	0.0563457	0.051035	0.166602	2.74126e-05	0.0172565	0.0419634
43_1G_WTF_C5M_CCGTACTTCACAGGCC	0.221875	0.000380805	0.0119676	0.42208	5.22389e-05	0.00037983	0.0329341	0.0349945	0.010519	0.0203159	4.36709e-05	0.114702	0.0128511	0.00216542	0.065772	0.0489656
43_1G_WTF_C5M_CCGTACTTCATGTAGC	0.257393	0.0669481	0.0217373	0.0185931	0.332507	0.00231839	0.0148993	0.149635	0.0106942	0.0385166	0.000112441	8.31326e-05	0.00110507	0.0832824	7.03187e-05	0.0021051
43_1G_WTF_C5M_CCGTGGACATCCTAGA	0.227648	0.0965079	0.0187975	0.197619	0.0984935	0.112185	0.0225087	0.109365	0.000738273	0.106994	7.97518e-05	5.14044e-05	0.00184557	0.00666847	4.57785e-05	0.000451923
43_1G_WTF_C5M_CCGTGGAGTAGCGTCC	0.202961	0.0619816	0.141235	0.0970939	0.0981995	0.00333568	0.0266967	0.231349	0.00199042	0.115063	0.0187687	0.000179275	0.000682717	0.00022038	0.000154228	8.93812e-05
43_1G_WTF_C5M_CCGTGGAGTCATCGGC	0.151345	0.098107	0.234672	0.0953784	0.148719	0.0733383	0.0399421	0.0929139	0.00245182	0.0088174	0.00014889	6.77809e-05	0.00751108	0.044782	0.00116573	0.000638293
43_1G_WTF_C5M_CCGTGGAGTTCCCTTG	0.271621	0.064913	0.000535018	0.0462294	0.0033676	0.161058	0.155466	0.00683239	0.0962802	0.0317161	0.0906928	0.034944	0.0164564	0.0112933	0.00697103	0.00162383
43_1G_WTF_C5M_CCGTGGAGTTGAGTTC	0.498851	0.0027378	0.0559222	0.12212	0.108167	0.000445911	0.00882386	0.0712886	0.000192984	0.0517964	0.065001	0.00900981	0.00530388	3.57566e-05	2.87835e-05	0.000275282
43_1G_WTF_C5M_CCGTGGATCAGGCGAA	0.274278	0.0678935	0.168388	0.0319899	0.0129891	0.183384	0.0508809	0.0864638	0.000171775	0.0858662	9.55048e-05	0.0255035	0.0043639	0.00688591	0.000647812	0.000198007
43_1G_WTF_C5M_CCGTGGATCATGTAGC	0.024205	0.471871	0.119998	0.0713707	0.00207957	0.0281933	0.100584	0.000115368	0.0396707	0.0105578	0.0803176	0.00296061	0.0284697	0.0180762	0.00152303	7.75599e-06
43_1G_WTF_C5M_CCGTGGATCCATTCTA	0.204971	0.0787371	0.0154748	0.0960359	0.224962	0.0687619	0.0480286	0.107409	0.00388943	0.0351387	0.00405773	6.06558e-05	0.0100043	0.101014	0.000934749	0.000519872
43_1G_WTF_C5M_CCGTGGATCTGCTTGC	0.0960807	0.278049	0.165103	0.0417396	0.000261437	0.0606414	3.42782e-05	0.0245149	0.188409	0.0557499	0.0505486	0.00114774	0.0373188	1.10083e-05	0.000136321	0.000255073
43_1G_WTF_C5M_CCGTGGATCTTGCAAG	0.20841	0.151578	0.0590467	0.152519	0.000121884	0.0753154	0.0330754	0.00999321	0.0424421	0.0703289	0.0622934	0.0125486	0.113668	0.00519579	4.511e-05	0.00341909
43_1G_WTF_C5M_CCGTTCAAGTTCCACA	0.0337133	0.468397	3.49224e-05	0.276543	0.000654758	0.000594309	0.026096	0.00585955	0.0404067	4.66229e-05	0.0660493	0.015401	0.0152189	0.0171282	0.00191782	0.031939
43_1G_WTF_C5M_CCGTTCACAGCTGCAC	0.0970707	0.411477	0.150306	0.0784441	1.69732e-05	0.000161932	0.0709421	0.00583651	0.000142507	0.00451571	0.111428	0.0107659	0.0534371	1.23384e-05	0.000572101	0.00487129
43_1G_WTF_C5M_CCGTTCAGTCAAAGCG	0.134053	0.394509	6.50321e-05	0.0685767	9.99823e-06	5.55882e-05	0.126815	6.88745e-06	0.0484912	0.014273	0.0266267	0.0524003	0.0057721	0.0142776	0.0347269	0.0793419
43_1G_WTF_C5M_CCGTTCAGTCTCAACA	0.0378805	0.0183591	0.021291	0.632361	2.16505e-05	6.9088e-05	0.0444284	0.051698	0.0940063	4.12632e-05	0.00126599	0.0185245	0.0181732	0.00458048	0.0355688	0.0217307
43_1G_WTF_C5M_CCGTTCAGTCTCTCGT	0.0362418	0.0861602	0.0947358	0.394785	9.68464e-05	0.03238	0.0660125	0.0543849	0.152295	0.0195421	0.0250451	0.00279146	0.0339206	0.000704636	0.000798466	0.000105379
43_1G_WTF_C5M_CCGTTCAGTTACGCGC	0.351044	0.0872145	0.163719	0.0426259	0.000122457	0.0697925	0.0275517	0.138189	0.00693817	0.091659	6.55368e-05	0.00159489	0.0166939	0.00109165	0.0013448	0.000352449
43_1G_WTF_C5M_CCGTTCAGTTAGTGGG	0.187208	0.101282	0.184207	0.0760662	3.92757e-05	0.0177531	0.163002	0.00520579	0.183858	0.0185961	0.0262492	0.0108055	0.0233546	0.00162159	0.000462789	0.000288769
43_1G_WTF_C5M_CCGTTCATCAACCAAC	0.119001	0.395327	0.0593303	0.12832	0.000300949	0.033327	0.0557399	0.0111958	0.0869826	0.0472178	0.0284733	0.00179192	0.00853233	0.0237956	0.00033731	0.000326976
43_1G_WTF_C5M_CCGTTCATCATGTCTT	0.0819198	0.254407	0.00015777	0.0558999	0.0358071	0.243401	0.126788	0.0276359	0.0135664	0.0321639	0.0392785	0.0798156	0.00313067	0.00589242	1.39257e-05	0.000122306
43_1G_WTF_C5M_CCTAAAGAGGGTGTTG	0.000375744	0.0025912	0.0560931	0.000674599	0.467079	0.135754	0.0229712	0.104983	0.000692212	0.000659001	0.0425203	0.00205919	0.02684	0.13311	0.00181832	0.0017787
43_1G_WTF_C5M_CCTAAAGCATGAGCGA	0.0663051	0.514204	0.0106396	0.0657686	1.83552e-05	0.0138117	0.0606635	0.00454561	0.00102566	0.045529	0.0074722	0.131334	0.023906	0.000944905	0.000301127	0.0535309
43_1G_WTF_C5M_CCTAAAGGTTCTGGTA	0.078349	0.0345608	0.059468	0.0425681	0.308585	0.0211002	0.0429943	0.208584	0.0133027	0.000941696	0.000886142	0.000131219	0.0247022	0.162554	0.000106243	0.00116685
43_1G_WTF_C5M_CCTAAAGTCTAACTTC	0.134075	0.0984184	0.160462	0.052274	0.0320383	0.02659	0.1061	0.0162135	0.0630764	0.00590884	0.0500758	0.00233491	0.104148	0.147762	0.000208507	0.000313745
43_1G_WTF_C5M_CCTAAAGTCTTTCCTC	0.0408406	0.33851	0.000113506	0.223718	0.000155893	2.18849e-05	0.111884	0.0106567	0.0236426	2.11636e-05	0.0400588	0.0359773	0.0220867	0.00891511	0.0564823	0.0869157
43_1G_WTF_C5M_CCTACACAGAGAGCTC	0.0807929	0.211575	0.0959292	0.00370881	0.25327	0.00063693	0.0650232	0.10521	0.000752196	0.000262173	0.0212218	0.00241594	0.034465	0.124635	6.58808e-05	3.60664e-05
43_1G_WTF_C5M_CCTACACAGCCACGTC	0.167008	0.260432	0.13336	0.181626	0.00017807	0.0120286	0.121024	0.0109712	0.0657843	0.00899747	0.018653	6.75591e-05	0.0175056	0.00170758	5.70406e-05	0.00060016
43_1G_WTF_C5M_CCTACACAGCCAGTTT	0.244237	0.132538	0.123775	0.0359652	6.54901e-05	0.0676622	0.000150418	0.0312988	0.178084	0.161428	0.000616285	0.00243897	0.0198832	3.43358e-05	0.000867939	0.000954964
43_1G_WTF_C5M_CCTACACAGTGCTGCC	0.362523	0.197915	3.5163e-05	0.108899	0.000439601	0.0435576	0.0442646	0.0247727	0.000613499	0.00294254	0.0409078	0.049108	0.00855596	7.96008e-06	0.0742164	0.0412404
43_1G_WTF_C5M_CCTACACCACCATGTA	0.30959	0.0860227	0.188069	0.067205	0.0505478	0.0959832	0.0106588	0.0715342	0.0113386	0.0607931	0.0213946	0.011254	0.0141384	0.00103555	2.7825e-05	0.00040671
43_1G_WTF_C5M_CCTACACCATTAGGCT	0.146961	0.000449329	0.0363317	0.381194	0.0799651	0.000268095	0.0182332	0.157833	0.00914326	0.0559664	0.0104265	0.0121539	0.0197389	0.0686468	0.00105854	0.00163087
43_1G_WTF_C5M_CCTACACCATTCGACA	0.0135856	0.319442	0.0164132	0.0766546	1.50568e-05	0.109768	0.164699	0.00603494	0.0745018	8.19813e-05	0.117889	0.0561353	0.0247005	0.0115645	0.00779322	0.000722161
43_1G_WTF_C5M_CCTACACGTCCGTTAA	0.43243	0.000180862	0.0546418	0.208659	4.84142e-05	0.000146005	0.000101749	0.0913898	0.000704704	0.0689357	0.0131786	0.0958497	0.0281244	0.000588915	0.00130588	0.00371414
43_1G_WTF_C5M_CCTACACGTGGACGAT	0.122714	0.064082	0.327017	0.0835377	0.0759812	0.116091	0.041195	0.0179732	0.0446034	0.00156823	0.0642676	0.00403253	0.0295563	0.00557027	0.000100224	0.00171033
43_1G_WTF_C5M_CCTACACGTGGTTTCA	0.307131	0.0223878	0.0981513	0.280348	0.000503602	0.000950882	0.0011221	0.0215498	0.00754084	0.0524496	0.00392046	0.134844	0.0301413	0.00304885	0.0335445	0.0023664
43_1G_WTF_C5M_CCTACACTCAATAAGG	0.110781	0.213652	0.182336	0.0622885	1.90108e-05	0.0500395	0.0248868	0.0192675	0.194949	0.00965114	0.0385185	0.000881211	0.0911033	1.25967e-05	0.00126924	0.000344801
43_1G_WTF_C5M_CCTACACTCACCGTAA	0.340276	0.0909073	0.000341747	0.176844	3.44275e-05	0.0404938	0.0382273	0.0405456	0.19168	0.0637359	2.88262e-05	0.0116844	0.00432676	0.000285727	0.000210531	0.000377858
43_1G_WTF_C5M_CCTACACTCGCTGATA	0.407678	0.0131406	0.11615	0.0524736	0.121744	0.0234615	0.0169754	0.130407	0.00258452	0.049586	0.0528995	0.00381824	0.00722227	0.000820982	0.00066066	0.000377076
43_1G_WTF_C5M_CCTACCACAACTTGAC	0.127154	0.0206349	0.0124414	0.0551179	0.418919	0.0497179	0.00921569	0.126456	0.0294566	0.0987257	0.000186039	0.00154244	0.00924402	0.0410535	8.4264e-05	5.13712e-05
43_1G_WTF_C5M_CCTACCACAGGTGGAT	0.205783	0.368284	0.0234573	0.134769	2.8585e-05	0.0231885	0.0243089	9.39819e-05	0.103016	0.0785999	7.76831e-05	0.0238595	0.0135869	0.000256676	0.000367551	0.000321957
43_1G_WTF_C5M_CCTACCACAGTCGTGC	0.0864617	0.0830599	0.0969899	0.0423063	0.453083	0.00144052	0.0107382	0.0414031	0.000684154	0.0257585	0.0331588	0.00158336	0.0115583	0.110795	8.3788e-05	0.000895568
43_1G_WTF_C5M_CCTACCATCTCGGACG	0.000291319	0.0261463	0.000208941	0.687045	0.000627139	0.0446445	0.110988	0.00660783	0.0423858	0.00474665	5.20379e-05	0.0279905	0.00937186	2.77918e-05	0.0187666	0.0201003
43_1G_WTF_C5M_CCTAGCTAGAAAGTGG	0.329318	0.112585	0.18195	0.0282931	0.000306317	0.0325932	0.00178633	0.178599	0.00423305	0.115946	0.000147798	0.00129772	0.0108628	0.00195882	7.8298e-05	4.49214e-05
43_1G_WTF_C5M_CCTAGCTCACGACTCG	0.326328	0.0729309	0.158243	0.104373	0.0341587	0.0176092	0.088354	0.0561047	0.0556533	9.62746e-05	0.0535726	0.010345	0.00630711	0.00502922	0.0108439	5.07816e-05
43_1G_WTF_C5M_CCTAGCTCACGGTTTA	0.0533654	0.388995	2.66762e-05	0.123078	2.13182e-05	3.03188e-05	0.0727789	0.0126995	0.00147783	1.47052e-05	0.0486621	0.0365756	0.102871	0.0396649	0.0370725	0.082666
43_1G_WTF_C5M_CCTAGCTCAGGAATGC	0.000336959	0.000151435	0.1244	0.531604	0.0109251	0.0648731	0.103653	0.0480694	0.0839589	0.000121908	0.00520407	0.002053	0.0224422	0.00114914	5.85199e-05	0.000999659
43_1G_WTF_C5M_CCTAGCTTCTCGATGA	0.248936	0.104461	0.0578998	0.144403	0.00471986	0.133963	0.153355	0.0544488	0.0249358	5.22494e-05	0.0607604	0.00598102	0.00508417	2.18644e-05	0.000785678	0.000192095
43_1G_WTF_C5M_CCTATTAAGACAGACC	0.186695	0.21645	0.0035923	0.000804122	0.0649087	0.164756	0.0271966	0.119463	0.0256276	0.154121	0.000101401	0.000600028	0.0234514	0.0112587	0.000641176	0.000333072
43_1G_WTF_C5M_CCTATTAAGAGTTGGC	0.123974	0.0623965	0.00611007	0.0324217	0.479989	0.000783096	0.000424344	0.111148	0.00644022	0.0477586	0.000329315	0.000117942	0.0224349	0.0996749	0.000106691	0.00589055
43_1G_WTF_C5M_CCTATTACAGGTCTCG	0.274189	0.0640946	0.193528	0.206969	0.00520179	0.0147719	0.0231106	0.145199	0.000207258	0.0401448	0.0180718	5.60443e-05	0.0131525	7.90609e-05	0.000746934	0.000476735
43_1G_WTF_C5M_CCTATTAGTGTTCGAT	0.14886	0.00658899	0.000995683	0.0484908	0.202212	0.00112351	0.0621265	0.306423	0.0106282	0.0661682	0.000704868	0.000200626	0.0253017	0.11993	0.000152196	9.41263e-05
43_1G_WTF_C5M_CCTATTAGTTATTCTC	0.271201	0.000232356	0.0128122	0.320989	0.000120809	0.0459996	8.41475e-05	0.131036	0.000265325	0.0673761	0.000146298	0.0534066	0.0597208	4.76414e-05	0.0356369	0.000925465
43_1G_WTF_C5M_CCTATTATCTACCTGC	0.0785966	0.111076	0.0268062	0.0752171	0.0013893	0.274875	0.137646	0.0196718	0.110856	0.0241481	0.0147586	0.00220505	0.109575	0.0116467	0.000152147	0.00138084
43_1G_WTF_C5M_CCTCAGTCAGGTGGAT	0.194785	0.267714	0.000262174	0.197164	0.00289515	0.0523673	0.0967298	0.00120244	0.0884946	0.0792176	1.6645e-05	0.0137046	0.00503488	1.14451e-05	0.00027626	0.000122919
43_1G_WTF_C5M_CCTCTGAAGATAGGAG	0.0454044	0.0500331	0.15105	0.0427739	0.297025	0.046004	0.000464352	0.165354	0.00041287	0.0366574	0.000307897	0.000153501	0.0444333	0.119735	0.00011531	7.53506e-05
43_1G_WTF_C5M_CCTCTGACAGCTCGCA	0.449102	0.000288915	0.113936	0.0059007	0.104186	0.130845	0.0189893	0.0974394	0.00350204	0.00521801	0.0613515	0.00101115	0.00695038	0.000485536	0.000387579	0.000406571
43_1G_WTF_C5M_CCTCTGACATCGACGC	0.268908	0.285704	0.0491384	0.1325	1.92625e-05	4.19275e-05	0.0502695	0.0166442	0.0908218	0.000144784	0.0475777	0.0345017	0.0220406	0.000470566	0.000646087	0.000571589
43_1G_WTF_C5M_CCTCTGAGTCTCTCTG	0.164062	0.435604	0.0254076	0.0811297	0.000300507	0.00529259	0.118444	0.00953806	0.0276308	0.0134104	0.0384412	0.033705	0.0119905	0.00726299	0.0146975	0.0130837
43_1G_WTF_C5M_CCTCTGATCGGAGCAA	0.282014	0.112459	0.213405	0.0550035	0.00639392	0.0987567	0.0775952	0.0171002	0.00948301	0.0824401	0.0136254	0.00156137	0.025815	0.00419313	9.71497e-05	5.72479e-05
43_1G_WTF_C5M_CCTTACGAGTGAACAT	0.125577	0.211543	0.0802623	0.16943	0.000509226	0.0229489	0.0988132	0.00491757	0.199898	0.00843288	0.0381378	0.0103124	0.0279897	1.1881e-05	0.00078911	0.000426718
43_1G_WTF_C5M_CCTTACGCACTGAAGG	0.403218	0.101028	0.0463543	0.116404	0.00114172	0.152802	0.0409913	0.0368646	0.0026717	0.0434281	0.0371803	0.0053692	0.0115789	2.0132e-05	0.000846912	0.000100225
43_1G_WTF_C5M_CCTTACGCAGCATGAG	0.239966	0.0576164	0.240191	0.0287107	0.0950206	0.135063	0.0293872	0.082763	0.0002068	0.0731701	0.00373369	0.000825162	0.0119671	0.000954293	4.14452e-05	0.000383808
43_1G_WTF_C5M_CCTTACGGTGCCTGCA	0.136419	0.368649	0.00862021	0.151186	0.00017074	0.000551108	0.0474101	0.0085572	0.0255944	0.0394145	6.99947e-05	0.119451	0.0232143	0.000366803	0.0407111	0.0296153
43_1G_WTF_C5M_CCTTACGTCATCACCC	0.0793784	0.15092	0.000102371	0.431637	3.27165e-05	0.0196251	0.120584	0.0103613	0.0795451	0.00830739	3.79798e-05	0.0595478	0.0225893	1.32256e-05	0.00786402	0.00945333
43_1G_WTF_C5M_CCTTACGTCATCTGCC	0.104804	0.328982	0.0849236	0.236764	8.27351e-05	0.00024698	0.0019345	0.0399219	0.0104335	0.00127376	0.0248129	0.00268773	0.13665	0.0261336	3.75851e-05	0.00031082
43_1G_WTF_C5M_CCTTACGTCGTCGTTC	0.176559	0.0539445	0.25012	0.0229808	0.166456	0.0336143	0.0105487	0.186428	0.00207885	0.081501	0.000324822	0.00016217	0.000499651	0.013149	0.00156203	7.16141e-05
43_1G_WTF_C5M_CCTTCCCCATACGCCG	0.250256	0.142546	9.63861e-05	0.211844	2.66568e-05	0.000117648	0.113001	0.0169287	0.00670109	0.00234381	0.0280817	0.0893309	0.0124188	0.027518	0.0413597	0.0574304
43_1G_WTF_C5M_CCTTCCCGTATAAACG	0.105545	0.0220627	0.022245	0.00188486	0.488397	0.0210909	0.0194502	0.163525	0.0146417	0.0126099	0.00044912	0.00222715	0.0123786	0.113316	0.000114924	6.23535e-05
43_1G_WTF_C5M_CCTTCCCGTTGTCGCG	0.00452792	0.00154826	0.0818802	0.0876069	0.0242688	0.0130216	0.00102477	0.460769	0.032217	0.268238	0.00987487	0.000205023	0.000290241	0.0115925	0.00284858	8.64734e-05
43_1G_WTF_C5M_CCTTCCCTCTCTGAGA	0.387085	0.0699308	0.176646	0.0427221	0.0351874	0.0642049	0.00509077	0.115647	0.000374458	0.0857014	0.000994413	0.000448468	0.014867	4.07278e-05	0.000556959	0.00050254
43_1G_WTF_C5M_CCTTCGAAGCGATAGC	0.0659642	0.42704	0.0360403	0.185511	6.75062e-05	5.82287e-05	0.0447089	0.00476543	0.0973726	0.0319841	0.0335825	0.000595866	0.0213273	0.0506298	9.13773e-06	0.000342704
43_1G_WTF_C5M_CCTTCGACAAAGCAAT	0.276681	0.038235	2.73246e-05	0.209044	1.38883e-05	0.0539354	0.132008	0.0145845	0.0183552	2.67116e-05	3.12667e-05	0.0626111	8.49496e-05	0.00487857	0.127519	0.0619654
43_1G_WTF_C5M_CCTTCGACACAAGTAA	0.210396	0.370285	0.0220688	0.0740667	6.53156e-05	0.00535426	0.00187123	0.00400195	0.0120016	0.088603	0.0322814	0.113289	0.0452453	1.13318e-05	0.000301167	0.0201581
43_1G_WTF_C5M_CCTTCGATCGCTTAGA	0.0885472	0.0153205	0.000482174	0.477942	6.55698e-05	0.0220971	0.023867	0.0386414	0.116527	4.81936e-05	7.19563e-05	0.178432	0.0101111	0.0109908	1.84952e-05	0.0168378
43_1G_WTF_C5M_CCTTCGATCTGCTTGC	0.0947241	0.29319	0.0789521	0.29369	0.000141014	8.56903e-05	6.26459e-05	0.0193964	0.091776	0.0216843	0.0415133	0.0246521	0.0170554	0.010752	0.000310946	0.0120146
43_1G_WTF_C5M_CCTTTCTAGCCAGAAC	0.346695	0.123347	0.219278	0.0422437	4.50317e-05	0.0567669	0.037991	0.03742	0.00217285	0.0297596	0.0225769	0.0385821	0.0318389	0.00742167	0.000918798	0.00294275
43_1G_WTF_C5M_CCTTTCTAGCTCCTCT	9.04793e-05	7.16674e-05	0.0235873	0.630211	0.000614391	0.000521378	0.0197304	0.126525	0.146484	0.00902745	0.0141203	0.0133261	0.0146298	4.00473e-05	0.000612379	0.000408772
43_1G_WTF_C5M_CCTTTCTAGTACACCT	0.265011	0.0719559	0.135343	0.00980917	0.0164259	0.209891	0.00663128	0.0757575	0.0147186	0.16074	0.0104015	0.00033539	0.021629	0.000547564	0.000395471	0.000406419
43_1G_WTF_C5M_CCTTTCTAGTAGGCCA	0.0110068	0.202249	0.0187886	0.00254645	0.385045	0.000880333	0.00220099	0.230675	0.00312172	0.0341774	0.000420438	0.0022649	0.00735472	0.0980642	0.000129499	0.00107521
43_1G_WTF_C5M_CCTTTCTAGTCATGCT	0.162965	0.284344	0.101024	0.117136	1.9925e-05	0.0090845	0.0359776	0.0290795	0.13241	0.0376063	0.0307444	0.00772033	0.0368544	0.0134936	0.000509377	0.00103024
43_1G_WTF_C5M_CCTTTCTCACAAGCCC	0.232632	0.195556	0.0504068	0.183448	0.064657	0.061748	0.0606058	0.0407675	0.0375242	0.0341079	5.58485e-05	0.000303675	0.00569557	0.0316435	0.000835911	1.35285e-05
43_1G_WTF_C5M_CCTTTCTCACACCGCA	0.423965	0.0386082	0.135902	0.0842396	0.00173683	0.0211837	0.00883817	0.14465	0.000341106	0.133	0.000153656	0.00342604	0.0031168	0.000783281	3.57724e-05	2.08652e-05
43_1G_WTF_C5M_CCTTTCTGTCCGAGTC	0.013306	0.372922	0.00335201	0.224268	2.81794e-05	0.000107174	0.136239	0.024885	0.0623232	6.40682e-05	0.0542065	0.0135221	0.0263839	0.0463686	0.0042449	0.0177799
43_1G_WTF_C5M_CCTTTCTGTGAGTGAC	0.121816	0.353543	0.0691449	0.16175	0.000445089	0.00904548	0.126165	0.0128021	0.0319869	0.00455367	0.0755705	0.000861595	0.0296671	0.000427793	0.000607525	0.00161242
43_1G_WTF_C5M_CCTTTCTTCGGAAACG	0.33622	0.000218129	0.156047	0.030422	0.126207	0.0794258	0.000533213	0.153574	0.00224538	0.0278058	0.0258317	0.0603417	0.000425803	4.31919e-05	0.000639352	2.07769e-05
43_1G_WTF_C5M_CCTTTCTTCGTAGGAG	0.102308	0.314885	0.0562893	0.273603	0.000156287	2.96468e-05	0.0222756	0.00795295	0.00833068	0.000162896	0.0543661	0.062346	0.0347608	0.000411323	0.0278555	0.0342673
43_1G_WTF_C5M_CGAACATAGACCCACC	0.00449938	0.000428049	0.150369	0.0840861	0.0382902	0.10758	0.0707917	0.0411602	0.271133	0.00197525	0.0754911	0.000362385	0.153609	2.39802e-05	2.04197e-05	0.000180994
43_1G_WTF_C5M_CGAACATAGAGACTTA	0.144027	0.0112432	0.00917271	0.0802495	0.430351	0.0274366	0.00555302	0.136914	0.000727053	0.0452949	0.000472987	0.00152959	0.0455151	0.0596	0.00186321	5.00539e-05
43_1G_WTF_C5M_CGAACATAGAGCTGGT	0.0353757	0.00138521	0.0290244	0.435845	0.00915502	0.0744395	0.0265579	0.0223064	0.1778	0.0306637	0.000366803	0.0660005	0.0895164	5.09535e-05	0.000757389	0.000755062
43_1G_WTF_C5M_CGAACATAGAGGTTAT	0.0322131	0.234996	0.0505974	0.0769343	1.91663e-05	0.0817683	0.0981334	0.00826402	0.236698	0.079712	3.53646e-05	0.0184998	0.0476244	0.0341181	5.41298e-06	0.00038078
43_1G_WTF_C5M_CGAACATAGCTGGAAC	0.0514502	0.469242	0.0784214	0.0963651	1.50636e-05	3.48546e-05	0.0447203	0.000979723	0.0188071	0.00022541	0.0844932	0.0356634	0.0367359	0.0350896	0.0217887	0.0259676
43_1G_WTF_C5M_CGAACATAGGCCCTCA	0.226286	0.142348	0.128902	0.0616412	0.0486839	0.223584	0.000308996	0.0669982	0.0314272	0.0520809	0.00164784	0.00142204	0.00938898	0.00455734	2.51959e-05	0.000698613
43_1G_WTF_C5M_CGAACATCACCCAGTG	0.297778	0.30537	0.00616292	0.0863651	1.64458e-05	7.77152e-05	0.0217289	0.0206247	0.00278149	0.0839002	0.00234046	0.11799	0.015166	1.20084e-05	0.00283882	0.0368466
43_1G_WTF_C5M_CGAACATGTCACACGC	0.0968897	0.0320418	0.297631	0.000635721	0.000237986	0.303236	0.0453869	0.150157	0.000127379	0.0329042	0.00915945	0.0027718	0.0247811	0.0012546	0.00249251	0.000293792
43_1G_WTF_C5M_CGAACATTCACTATTC	0.324462	0.0544629	0.0914803	0.0531357	0.0329498	0.239283	0.0248356	0.0807745	9.35366e-05	0.063849	0.000101506	0.000380479	0.0337075	3.64122e-05	0.000431398	1.69068e-05
43_1G_WTF_C5M_CGAACATTCATCGATG	0.18712	0.187502	0.19356	0.051857	6.71418e-05	0.0691573	0.121986	0.0789105	0.0387772	0.040564	0.000137404	0.00239377	0.0157837	0.0111906	2.08571e-05	0.000973432
43_1G_WTF_C5M_CGAATGTAGGATGCGT	0.0586714	0.0189626	0.0632149	0.181391	0.33698	0.000589458	0.00203915	0.127581	0.00736289	0.0178422	0.00248135	0.00514624	0.0374351	0.138276	0.000118996	0.00190701
43_1G_WTF_C5M_CGAATGTCATCACCCT	0.0901682	0.45114	0.0365234	0.214744	1.42247e-05	0.00360245	0.0163867	0.0072034	0.0805086	0.0205151	0.0274757	0.0211893	0.0181808	0.00949201	0.000403729	0.00245291
43_1G_WTF_C5M_CGAATGTGTAAAGGAG	0.0908523	0.00251506	0.0245409	0.0878723	0.416944	0.000974962	0.0554866	0.108439	0.00882515	0.0547883	0.000517057	0.000132093	0.0358805	0.112078	9.54351e-05	5.86337e-05
43_1G_WTF_C5M_CGAATGTGTACCATCA	0.308422	0.097934	0.129295	0.0594154	0.0115744	0.00136668	0.122308	0.000363496	0.0409351	0.0423679	0.0481338	0.0146473	0.0278517	0.0948424	0.000438239	0.000103888
43_1G_WTF_C5M_CGAATGTGTCTCCACT	0.0964966	0.392245	0.0176337	0.0680124	1.67881e-05	0.0405529	0.187277	0.00152551	0.0348875	0.0160229	0.063359	0.0489865	0.00989963	9.40935e-06	0.000294998	0.0227794
43_1G_WTF_C5M_CGAATGTGTCTGCGGT	0.00026779	0.0665431	0.000553248	0.578528	3.48224e-05	0.00141842	0.0445993	0.000118838	0.0154104	6.47655e-05	9.5389e-05	0.0773588	0.0104051	0.000575943	0.0776332	0.126393
43_1G_WTF_C5M_CGAATGTGTCTTGCGG	0.20644	0.0921075	0.159281	0.0469313	0.146428	0.0142152	0.0138556	0.264603	0.000463715	0.0511865	0.000200146	0.000130844	0.00178612	0.000216027	0.00207684	7.85333e-05
43_1G_WTF_C5M_CGAATGTTCGGTGTTA	0.285944	0.116551	0.143746	0.123134	0.00101249	0.0737969	0.0913256	0.041381	0.0184607	0.0486898	0.0214131	0.0201879	0.00765632	0.00355387	0.00033738	0.00280994
43_1G_WTF_C5M_CGAATGTTCTGGCGAC	0.527671	0.0513374	0.0271527	0.0307347	0.000400435	0.000344541	0.0261023	0.050576	0.00320639	0.0358517	0.0411444	0.0631681	0.00806866	0.000229836	0.0960066	0.0380049
43_1G_WTF_C5M_CGACCTTAGAATTGTG	0.289241	0.0947466	0.116136	0.0599036	0.00484062	0.179691	0.0424989	0.0952951	0.00139854	0.0886801	0.0131658	0.0022316	0.0112354	6.34308e-05	4.64963e-05	0.00082588
43_1G_WTF_C5M_CGACCTTCAATGGAGC	0.432318	0.170721	6.04615e-05	0.109404	1.36235e-05	0.000126611	0.0252296	0.031396	3.61375e-05	0.000384111	0.0182297	0.03737	0.00773482	0.0067286	0.108279	0.0519687
43_1G_WTF_C5M_CGACCTTCAATTGCTG	0.119246	0.347515	0.142171	0.111985	2.56841e-05	0.000486709	0.000123107	0.00780866	0.10272	0.00686367	0.0846324	0.0231929	0.0256849	0.0219303	0.00175898	0.00385625
43_1G_WTF_C5M_CGACCTTCATCTATGG	0.039777	0.545542	0.000153519	0.247008	1.53251e-05	5.2437e-05	0.00519999	0.0099845	0.00934911	0.0127688	0.0192709	0.0532982	0.0254457	0.00233398	0.0106131	0.0191882
43_1G_WTF_C5M_CGACCTTGTAAGCACG	0.3077	0.016628	0.0374608	0.0122641	0.273147	0.0926412	0.0267073	0.132169	0.00902028	0.00931628	0.00069879	9.10139e-05	0.015135	0.0669008	7.18833e-05	4.84484e-05
43_1G_WTF_C5M_CGACCTTGTACAGCAG	0.0366705	0.608982	0.000392261	7.10803e-05	3.91294e-05	0.000106648	0.0692556	2.5139e-05	0.01763	5.97966e-05	0.0477955	0.00796725	0.0359498	0.00667851	0.0921177	0.0762588
43_1G_WTF_C5M_CGACCTTGTCCAGTGC	0.3772	0.0359605	0.110635	0.0391369	0.0739274	0.0965258	0.0075645	0.145849	0.000312505	0.102338	0.000111789	8.83075e-05	0.00894709	0.000122979	0.00123553	4.4832e-05
43_1G_WTF_C5M_CGACCTTGTCTAAACC	0.000873289	0.0922684	0.0741356	0.168007	0.0446654	0.196609	0.0357987	0.256167	0.00417029	0.0325879	0.0546139	0.00143666	0.0364267	0.000111065	7.45827e-05	0.00205475
43_1G_WTF_C5M_CGACCTTGTTGAACTC	0.0975863	0.339147	0.0312626	0.126661	1.40694e-05	0.0268102	0.0899777	0.0157416	0.174828	0.0191535	0.0309604	0.0169664	0.0282269	0.00200463	0.00020734	0.000453017
43_1G_WTF_C5M_CGACCTTGTTTAGGAA	0.282472	0.245284	0.000386885	0.105841	0.000495658	0.032925	0.140694	0.0132065	0.0494641	0.00523895	0.0410889	0.0614331	0.0200949	0.000159598	0.000577441	0.000638695
43_1G_WTF_C5M_CGACCTTTCACGCGGT	0.00138611	0.0803461	0.0853214	0.0618654	0.311234	0.000468544	0.016955	0.183381	0.0111782	0.0578712	0.00462808	0.000182225	0.0343576	0.150613	0.000129977	8.20928e-05
43_1G_WTF_C5M_CGACTTCAGGATGCGT	0.000413842	0.0932562	0.0290914	0.00141613	0.42967	0.0112258	0.069861	0.203317	0.00107189	0.00575366	0.0048406	0.0035225	0.0254543	0.120854	0.000155488	9.62526e-05
43_1G_WTF_C5M_CGACTTCCAGAAGCAC	0.294906	0.0774317	0.146239	0.0900288	0.0457502	0.14425	0.027254	0.131805	0.000195115	0.030299	0.000184554	3.8221e-05	0.0115123	5.06945e-05	3.35969e-05	2.14915e-05
43_1G_WTF_C5M_CGACTTCCAGGAACGT	0.0656218	0.17146	0.105087	0.058336	1.71968e-05	0.285719	0.00015268	0.0346071	0.141448	0.0542136	0.0648768	0.00217042	0.0159084	1.28823e-05	9.81166e-06	0.000358659
43_1G_WTF_C5M_CGACTTCCATTGCGGC	0.179514	0.08023	0.0335743	0.0113879	0.352859	0.00114795	0.0195748	0.15431	0.00844415	0.00188112	0.00292904	0.000119716	0.022084	0.13183	7.52777e-05	3.85367e-05
43_1G_WTF_C5M_CGACTTCGTATTACCG	0.36778	0.0483999	0.212388	0.0900477	0.000450127	0.0442415	0.0131481	0.128106	0.000147901	0.0832581	0.0028217	0.00193017	0.00486223	0.00075691	0.00064552	0.00101656
43_1G_WTF_C5M_CGACTTCGTCTCTCGT	0.0402618	0.0796438	0.240449	0.0563563	0.0275686	0.125153	0.0244487	0.0226601	0.263142	0.00027302	0.065285	0.0164666	0.0315156	8.70056e-05	0.00665552	3.44928e-05
43_1G_WTF_C5M_CGACTTCGTGTTGAGG	0.00114561	0.0833486	0.000226059	0.661726	0.000887281	0.0628909	0.10523	0.000250724	0.0287912	0.0180687	5.40375e-05	0.029452	0.000351813	0.000405999	2.05266e-05	0.00715098
43_1G_WTF_C5M_CGACTTCTCGGTTCGG	0.0138943	0.39459	0.324162	0.0222838	0.00488012	0.0647824	0.0225984	0.0356208	0.0144801	0.0646357	0.00120601	0.00182439	0.0320929	0.00248516	0.000449032	1.48237e-05
43_1G_WTF_C5M_CGACTTCTCTACTATC	0.30376	0.0402709	0.0416534	0.0284058	0.00911689	0.0532258	0.141296	0.0212392	0.151487	0.0841935	0.0129707	0.00200468	0.0482088	0.0608363	0.00131804	1.32536e-05
43_1G_WTF_C5M_CGAGAAGAGCACAGGT	0.000125698	0.441692	8.91799e-05	0.244273	0.000424682	3.52788e-05	0.0594648	0.0014286	0.0496141	0.00716246	0.0272044	0.092806	0.0142838	0.00277227	0.00642911	0.0521948
43_1G_WTF_C5M_CGAGAAGGTCCTCTTG	0.0949902	0.125302	0.00105623	0.555326	0.000476161	0.0142969	0.0927327	0.00442776	0.0145435	0.00140978	4.22396e-05	0.0679266	0.00947134	0.000282543	0.000409904	0.0173058
43_1G_WTF_C5M_CGAGAAGTCAACACCA	0.116083	0.376288	7.24972e-05	0.221457	3.5426e-05	0.00968369	0.083418	0.0169602	3.98255e-05	3.38696e-05	0.0467494	0.0116808	0.0171757	0.000139022	0.069278	0.0309051
43_1G_WTF_C5M_CGAGAAGTCCGAAGAG	0.321386	0.0314806	0.109394	0.125494	0.18669	0.0616123	0.0169193	0.0475602	0.000267827	0.000861691	0.000439626	5.04229e-05	0.0136723	0.0829028	0.00124509	2.39458e-05
43_1G_WTF_C5M_CGAGAAGTCGACAGCC	0.0418245	0.366031	2.01394e-05	0.136435	0.000126257	0.0146647	0.255539	1.60612e-05	0.0346762	1.53102e-05	0.01421	0.0746952	1.91424e-05	0.000513777	0.0296552	0.0315585
43_1G_WTF_C5M_CGAGCACAGTACGATA	0.161164	0.344096	0.188072	0.0719104	0.0173113	0.000234175	0.0579413	0.0309568	3.53532e-05	0.0094359	0.067024	0.00903335	0.0290664	0.012457	0.00108716	0.000175424
43_1G_WTF_C5M_CGAGCACAGTGGTAGC	0.193546	0.0424525	0.168545	0.137916	0.00030138	0.109737	0.0100678	0.261836	0.000400378	0.0696145	0.000238338	0.000106924	0.00493894	0.000155307	8.83998e-05	5.58311e-05
43_1G_WTF_C5M_CGAGCACAGTTGAGAT	0.0657774	0.331211	1.76561e-05	0.220505	1.27863e-05	0.0762546	0.189942	7.93395e-05	0.0792979	0.000479719	0.000486689	0.0287181	1.24301e-05	0.000103351	0.000271353	0.00683068
43_1G_WTF_C5M_CGAGCACCATATGAGA	0.000161564	0.0748545	0.0123032	0.604678	0.000105783	0.000260037	0.00242027	0.0165643	0.0153852	0.00299509	0.000176032	0.0568564	0.018526	3.3746e-05	0.0941081	0.100572
43_1G_WTF_C5M_CGAGCACGTTAGGGTG	0.137322	0.246005	0.096117	0.100357	1.80599e-05	0.000137446	0.0582863	0.0193929	0.199203	0.0571586	0.00416407	0.00107501	0.0275036	0.0529926	7.74711e-06	0.000259777
43_1G_WTF_C5M_CGAGCACTCACAGTAC	0.380822	0.0781669	0.180238	0.0729588	0.0207055	0.016177	0.0119906	0.162716	0.00184178	0.0644807	9.36605e-05	5.80769e-05	0.00886076	8.80061e-05	6.59634e-05	0.000735919
43_1G_WTF_C5M_CGAGCACTCATGTGGT	0.0804717	0.295599	0.251473	0.0199441	0.00533256	0.0508288	0.0411231	0.00407573	0.0139618	3.17531e-05	0.0740716	0.0731485	0.0512696	0.0381973	1.08124e-05	0.000460445
43_1G_WTF_C5M_CGAGCACTCCATGCTC	0.369855	0.0479269	0.236349	0.0759854	0.0447247	0.0569207	0.0136696	0.10841	0.000205498	0.028305	0.000129792	0.000675952	0.00848353	0.00829859	4.05793e-05	2.05079e-05
43_1G_WTF_C5M_CGAGCACTCCTGCCAT	0.150357	0.232814	0.185667	0.0674084	3.2285e-05	0.0235739	0.127132	0.0101174	0.0829399	0.055688	0.00449981	0.000579242	0.0297216	0.0286346	0.000673882	0.00016173
43_1G_WTF_C5M_CGAGCACTCTGAGTGT	0.0916063	0.375349	0.155231	0.0309215	0.000527914	0.0957702	0.0206356	0.00835888	6.54908e-05	0.0248811	0.132379	0.021202	0.0425423	2.05251e-05	1.4725e-05	0.000494546
43_1G_WTF_C5M_CGAGCCAAGACCTTTG	0.20022	0.000960508	0.142635	0.0662878	0.0214842	0.24591	0.0948395	0.131359	0.000222543	0.0494101	0.039404	0.00194566	0.000453932	0.00437895	4.84929e-05	0.000440892
43_1G_WTF_C5M_CGAGCCAAGTGGAGTC	0.112059	0.407445	0.0797269	0.0668148	0.000401955	0.0125856	0.105199	0.00141113	0.10597	0.053355	0.0106647	0.0200429	0.0201345	0.00397098	8.0241e-06	0.000210674
43_1G_WTF_C5M_CGAGCCACAAAGGCGT	0.136044	0.281902	0.171292	0.0950441	0.0130893	0.0304719	0.0768322	9.80891e-05	0.114623	0.0337844	0.0205654	0.00043595	0.0256618	1.91433e-05	1.39785e-05	0.00012301
43_1G_WTF_C5M_CGAGCCACACACGCTG	0.108955	0.0679348	0.0129225	0.107314	0.31049	0.000533837	0.00623587	0.220257	0.0059707	0.0523629	0.000364428	0.0041662	0.0104438	0.0906781	0.000141646	0.00122905
43_1G_WTF_C5M_CGAGCCACACCAGGCT	0.25161	0.0188723	0.0036582	0.0399032	0.174498	0.0886815	0.00892968	0.246983	0.00332049	0.112562	0.000111012	0.00129215	0.000732838	0.0463764	0.00164161	0.000827014
43_1G_WTF_C5M_CGAGCCACATCCTTGC	0.349615	0.0243144	0.140022	0.107085	0.00249003	0.125719	0.0413857	0.145377	0.0125374	0.0408098	0.000799761	4.76182e-05	0.00710171	0.00263756	3.61693e-05	2.18582e-05
43_1G_WTF_C5M_CGAGCCAGTACTCAAC	0.0373849	0.10413	0.0830495	0.0117294	0.434892	0.00222126	0.0106013	0.159704	0.0207656	0.0161338	0.000645537	0.00011458	0.0076426	0.110836	9.43668e-05	5.46836e-05
43_1G_WTF_C5M_CGAGCCAGTAGCGTGA	0.0706117	0.28243	0.084842	0.122776	0.00704214	0.00402395	0.0788792	4.07562e-05	0.0496622	0.0299974	0.0703165	0.0299378	0.167797	0.00118902	0.000297392	0.000157191
43_1G_WTF_C5M_CGAGCCAGTTTGGGCC	0.172395	0.407897	0.00026955	0.239762	0.000177318	0.000313363	0.0280307	0.0171363	0.00077465	0.0240999	0.0274628	0.0256662	0.0166526	6.68726e-05	0.0262778	0.0130183
43_1G_WTF_C5M_CGAGCCATCAAACCAC	0.235306	0.236492	0.179174	0.0537552	7.66353e-05	0.0667148	0.0830615	0.0109997	0.0693957	0.0472075	3.27624e-05	0.000553397	0.0171767	2.74319e-05	1.70655e-05	9.80277e-06
43_1G_WTF_C5M_CGAGCCATCTCTGCTG	0.0568783	0.137716	0.0899337	0.0349679	0.382262	0.0108206	0.00426864	0.147257	0.00323892	0.0320394	0.00039155	0.00185867	0.0170542	0.0793759	0.00187716	6.00479e-05
43_1G_WTF_C5M_CGAGCCATCTTGGGTA	0.144371	0.169186	0.154404	0.0213304	0.206499	0.00473152	0.0481938	0.0848016	0.00151709	0.000623153	0.00232678	7.10671e-05	0.0423508	0.11727	0.00185515	0.000467411
43_1G_WTF_C5M_CGATCGGAGAGTAAGG	0.209485	0.324137	0.0011916	0.154404	1.43046e-05	0.00827955	0.0584228	2.7201e-05	0.108767	0.0574468	1.301e-05	0.060925	0.00596817	0.000349944	0.00392363	0.00664427
43_1G_WTF_C5M_CGATCGGAGGAGCGTT	0.158819	0.264128	0.0311545	0.0847149	4.29279e-05	0.108803	0.164103	0.00338936	8.90672e-05	0.0331241	0.0507829	0.0697999	0.00414595	0.0240786	0.00281366	1.11998e-05
43_1G_WTF_C5M_CGATCGGAGGGTCTCC	0.000513584	0.000423861	0.000221836	0.643167	7.40962e-05	0.117401	0.0171693	0.0332927	0.000173718	0.0426288	0.000131967	0.113723	0.0221356	5.13154e-05	4.25044e-05	0.00884887
43_1G_WTF_C5M_CGATCGGCAAAGTCAA	0.311876	0.0773467	0.129437	0.073175	0.0115738	0.171727	0.0352731	0.0769909	0.00269263	0.104958	4.9535e-05	0.00195048	0.00212972	3.8584e-05	0.000523105	0.000258079
43_1G_WTF_C5M_CGATCGGCAATCTGCA	0.230712	0.0931932	0.000404245	0.232822	6.85222e-05	0.0429904	0.0669086	0.0440884	0.000255498	0.0069918	0.0744196	0.000214192	0.00766572	0.036156	0.139677	0.0234329
43_1G_WTF_C5M_CGATCGGCATCTACGA	0.152635	0.00172576	0.195592	0.258764	0.0641189	0.125792	0.0157805	0.0755708	0.00468518	0.0710867	0.00614203	0.0074944	0.0115623	0.00898141	4.80046e-05	2.15067e-05
43_1G_WTF_C5M_CGATCGGCATTAACCG	0.217237	0.27244	0.217217	0.155276	4.10764e-05	0.000262587	0.0276206	0.0128613	0.000212355	0.00612135	0.059616	0.00428599	0.0259817	0.000344703	0.000243195	0.000239742
43_1G_WTF_C5M_CGATCGGGTCGGCACT	0.271101	0.000958654	0.282488	0.0495395	0.00024918	0.070266	0.0261324	0.227278	0.000672787	0.070788	0.000108502	8.07979e-05	0.000158148	8.84625e-05	5.52218e-05	3.55858e-05
43_1G_WTF_C5M_CGATCGGGTTCAGCGC	0.239578	0.0320515	0.070436	0.089939	0.230532	0.0768132	0.0311441	0.114487	0.0079067	0.0544407	0.000146813	9.70472e-05	0.00293485	0.048573	8.0846e-05	0.000839766
43_1G_WTF_C5M_CGATCGGGTTCTGTTT	0.04857	0.0621292	0.0389026	0.0765128	0.410765	0.00331273	0.0392049	0.19052	0.00688127	0.00441744	0.00021334	0.00253249	0.0164706	0.098437	0.000132085	0.000999319
43_1G_WTF_C5M_CGATGGCAGTCAAGGC	0.000267701	0.0307391	0.028272	0.613363	9.17972e-05	0.0339005	0.0758373	0.000245588	0.0762553	0.0358473	0.0168933	0.0360185	0.0516404	4.41761e-05	3.47221e-05	0.000548887
43_1G_WTF_C5M_CGATGGCCAAAGTCAA	0.094239	0.0737396	0.272193	0.0438889	0.001854	0.0585904	0.037888	0.0162472	0.306934	0.00919949	0.0223934	0.00073028	0.0249139	0.0368795	3.23159e-05	0.00027734
43_1G_WTF_C5M_CGATGGCCAGGCGATA	0.0553287	0.461936	0.000295525	0.17	0.000474365	0.0732061	0.00187081	0.0131297	0.0372965	0.0134626	0.0964216	0.0417139	0.0135245	0.00184453	0.0022919	0.0172028
43_1G_WTF_C5M_CGATGGCGTAAACCTC	0.178065	0.00741025	0.146325	0.0472263	0.0362801	0.00189466	0.0490176	0.0203719	0.298691	0.027106	0.0663831	0.00201141	0.114835	0.00433736	2.90215e-05	1.57975e-05
43_1G_WTF_C5M_CGATGGCGTAGGACAC	0.18726	0.0650763	0.155001	0.111065	0.0215748	0.0437773	0.0864134	0.0107144	0.265276	0.000155958	0.0302865	0.00592554	0.016154	0.000797548	0.000407318	0.000114845
43_1G_WTF_C5M_CGATGTAAGCGACGTA	0.255027	0.292349	0.222612	0.0644106	0.000171181	0.000905228	0.000762256	0.000125438	0.00555345	0.0910923	0.00920719	0.00869074	0.0148555	0.0284361	0.00404058	0.00176275
43_1G_WTF_C5M_CGATGTAAGCGTTGCC	0.0779968	0.407254	0.119075	0.109874	3.93267e-05	0.0018319	0.138567	0.000144355	0.0633022	0.0274798	0.00308916	0.000249073	0.0192298	0.0313096	1.73571e-05	0.000540581
43_1G_WTF_C5M_CGATGTACACCTATCC	0.113483	0.00246504	0.00441829	0.0723226	0.314822	0.00121949	0.000780406	0.259903	0.0172601	0.00170834	0.0198779	0.000174073	0.0550112	0.136326	0.000149293	7.93585e-05
43_1G_WTF_C5M_CGATGTAGTCATGCCG	0.246722	0.561501	0.0146809	0.000183909	0.000158279	0.00024325	0.000439582	9.98906e-05	0.0026747	0.00152014	0.0268258	0.0660571	0.0478042	0.0195235	9.23209e-05	0.0114725
43_1G_WTF_C5M_CGATGTAGTTTCCACC	0.290002	0.00395493	0.00681143	0.00834439	0.00303671	0.0949475	0.180858	0.026727	0.0641777	0.0531462	0.0234741	0.0095794	0.21355	0.000166805	0.012662	0.00856274
43_1G_WTF_C5M_CGATGTATCACAACGT	0.301967	0.000507468	0.247141	0.0844802	0.136016	0.0504856	0.0274752	0.109451	0.000190332	0.00175254	0.00734878	0.02582	0.00723306	2.7628e-05	2.15839e-05	8.28616e-05
43_1G_WTF_C5M_CGATGTATCTTGTTTG	0.0059586	0.543618	1.44542e-05	0.156041	1.26227e-05	6.22879e-05	0.0813154	0.00851326	0.0414076	1.82883e-05	0.0196341	0.0158455	0.0475691	0.00862607	0.0307972	0.0405665
43_1G_WTF_C5M_CGATTGAAGACGCACA	0.0816177	0.386028	5.45964e-05	0.110451	0.000480798	0.00012672	0.0168807	0.0161006	0.000727323	2.78507e-05	0.0219078	0.069205	0.0171594	0.00038331	0.140058	0.138792
43_1G_WTF_C5M_CGATTGAAGTTCGCGC	0.147134	0.055436	0.00173879	0.0636794	0.511862	0.00575581	0.00692081	0.0370877	0.00547095	0.03999	0.00024421	8.84787e-05	0.0243326	0.0993803	7.80312e-05	0.00080013
43_1G_WTF_C5M_CGATTGACAAGTAATG	0.162226	0.0103799	0.141238	0.37962	0.00126303	0.00559668	0.0465937	0.0365379	0.00804745	0.0626759	0.0102145	0.0653872	0.0218876	0.00394062	0.0197555	0.0246359
43_1G_WTF_C5M_CGATTGACATAGTAAG	0.147915	0.0537801	0.15179	0.245273	4.96051e-05	0.114509	0.000292201	0.0416429	0.0022607	0.0338748	0.0852019	0.00080387	0.10566	3.39594e-05	0.0157324	0.00117939
43_1G_WTF_C5M_CGATTGAGTCCTCCAT	0.091214	0.177842	0.0338647	0.000553571	0.327869	0.0027776	0.00354871	0.230875	0.0022542	0.0671263	0.00166356	0.000134783	0.00263491	0.0546353	0.00180776	0.00119981
43_1G_WTF_C5M_CGATTGAGTGTGACGA	0.00474388	0.450744	4.48606e-05	0.128714	1.11996e-05	4.06685e-05	0.146835	0.00271874	0.0653103	0.000328178	0.0731526	0.00872157	0.0107089	0.0573747	0.0143893	0.0361624
43_1G_WTF_C5M_CGATTGATCGCACTCT	0.417602	0.000657129	0.113515	0.177953	0.000900369	0.043039	0.00367028	0.0910026	0.00146982	0.0117664	0.00542808	0.0802626	0.0152771	0.00203501	0.0348583	0.000563603
43_1G_WTF_C5M_CGATTGATCTACTATC	0.374198	0.0573682	0.0709865	0.128966	0.00367159	0.00669333	0.108466	0.032423	0.0493636	0.0407943	0.0497073	0.00312894	0.0712523	1.56089e-05	0.000228736	0.00273659
43_1G_WTF_C5M_CGCCAAGAGGTGCTTT	0.0406804	0.00028227	0.00245943	0.581568	2.8093e-05	0.00217623	7.70149e-05	0.020379	0.00215913	0.000304713	2.94122e-05	0.121178	0.00491159	0.000690175	0.108347	0.114729
43_1G_WTF_C5M_CGCCAAGCACATTCGA	0.205548	0.206099	0.236498	0.0468286	0.000768946	0.102619	0.0715516	0.0423691	0.00404974	0.0445152	3.40983e-05	0.000228431	0.0298539	0.00791042	0.000276862	0.000849792
43_1G_WTF_C5M_CGCCAAGCACTTCTGC	0.314535	0.236295	0.209549	0.0318749	3.24695e-05	0.000101836	2.7018e-05	0.0345846	5.70473e-05	0.0460089	0.0738013	0.00336233	0.0468406	0.00195638	1.53365e-05	0.000958029
43_1G_WTF_C5M_CGCCAAGTCTGTTTGT	0.246921	0.120604	0.133773	0.00224548	0.112755	0.106414	0.00297238	0.15826	0.003278	0.017986	0.0518327	0.0339585	0.00883505	7.40932e-05	5.83585e-05	3.18598e-05
43_1G_WTF_C5M_CGCGGTAAGGACAGAA	0.320363	0.121829	0.17533	0.0529983	0.00282715	0.0217243	0.000129744	0.0282248	0.0181127	0.217014	4.2009e-05	0.0057732	0.0157184	0.0153794	0.000440168	0.00409463
43_1G_WTF_C5M_CGCGGTAAGTTGCAGG	0.0145308	0.539722	0.0124938	0.0559219	1.29252e-05	0.00846475	0.0876812	0.00631907	0.0466822	0.040099	0.0326568	0.08531	0.0248799	0.0002392	0.0218099	0.0231765
43_1G_WTF_C5M_CGCGGTACATTACGAC	0.496628	0.0760627	0.114044	0.0769059	0.0014461	0.0048558	0.0351913	0.0526239	7.22423e-05	0.0536088	0.0533024	6.99451e-05	0.00621641	2.62103e-05	0.0282471	0.000699589
43_1G_WTF_C5M_CGCGGTAGTAAGCACG	0.000142775	9.65226e-05	0.000199484	0.489213	0.00133734	0.172025	0.104212	0.0463533	0.116992	0.0296027	0.00949066	0.0276921	0.000178479	0.000579305	3.15396e-05	0.00185387
43_1G_WTF_C5M_CGCGGTAGTATATGAG	0.0360457	0.252978	0.20298	0.0584679	0.000455443	0.0744282	0.00912569	0.0122722	0.247827	0.00153935	0.0551542	0.000990798	0.0445146	0.000168062	0.0026595	0.000392852
43_1G_WTF_C5M_CGCGGTATCAGCTTAG	0.292031	0.00127278	0.193016	0.00199014	0.127488	0.0976032	0.00037493	0.176149	0.00916045	0.0843331	0.015207	0.00110743	0.00011564	6.90452e-05	5.08805e-05	3.18056e-05
43_1G_WTF_C5M_CGCGGTATCCATGCTC	0.153074	0.092197	0.173518	0.000924347	0.263616	0.0411286	0.002961	0.150447	0.00465505	0.0828829	0.000584185	9.17197e-05	0.0140409	0.0197594	7.54101e-05	4.52876e-05
43_1G_WTF_C5M_CGCGGTATCTTATCTG	0.113501	0.308485	0.181216	0.0826882	8.35886e-05	0.0367706	5.77825e-05	0.0120411	0.0259079	0.0889448	0.0343745	0.0100611	0.0370149	0.0680761	0.000315981	0.000461349
43_1G_WTF_C5M_CGCGTTTAGCGGCTTC	0.369105	0.00889041	0.282128	0.0491827	0.0225961	0.0921968	0.0334105	0.0791142	0.00100083	0.0245663	0.0269836	0.000666621	0.00907834	0.000530795	2.92804e-05	0.000519891
43_1G_WTF_C5M_CGCGTTTAGGATGCGT	0.0623337	0.18731	0.112062	0.111328	0.00246998	0.125171	0.215784	0.00761952	0.0294406	0.0478924	0.000100381	0.00130123	0.0953316	0.00104588	4.26318e-05	0.000767062
43_1G_WTF_C5M_CGCGTTTAGTAATCCC	0.283872	0.201314	0.142988	0.044604	0.00275271	0.00935678	0.0687402	0.012732	0.044533	0.00172078	0.11744	0.0214423	0.0285601	0.0192806	0.000470934	0.000192738
43_1G_WTF_C5M_CGCGTTTCACGACGAA	0.388969	0.0486158	0.170508	0.0296005	0.0207893	0.013525	6.17613e-05	0.0114389	6.43322e-05	0.0643941	0.189671	0.0286584	0.0331064	0.000243072	0.000187968	0.000166273
43_1G_WTF_C5M_CGCGTTTCAGTCAGAG	0.068323	0.18251	1.27426e-05	0.156896	1.27971e-05	0.141473	0.251221	0.00268573	0.121587	1.89923e-05	0.00267005	0.0578718	1.41761e-05	0.0113094	0.000497443	0.00289693
43_1G_WTF_C5M_CGCGTTTCAGTTTACG	0.160581	0.299534	0.174698	0.104503	0.00947275	0.000737819	0.105637	0.00879847	0.00327522	0.0665511	0.0184752	0.000793607	0.018441	0.0282638	0.000230535	7.53697e-06
43_1G_WTF_C5M_CGCGTTTCATACTACG	0.0572043	0.177588	0.0133698	0.0032978	0.455039	0.0130016	0.000831219	0.168634	0.00299877	0.0154761	0.000224646	0.00014207	0.00404085	0.0879203	0.000128947	0.000101626
43_1G_WTF_C5M_CGCGTTTCATCGACGC	0.328131	0.217804	0.186984	0.0443641	2.45115e-05	0.0248396	0.0875739	0.0142893	0.00467851	0.053427	0.0152059	0.00467673	0.0177772	1.56724e-05	0.000202647	6.35873e-06
43_1G_WTF_C5M_CGCGTTTGTGAAATCA	0.0349024	0.374817	0.142438	0.0626889	6.22472e-05	0.158454	0.151935	0.00133593	0.0288041	0.0128905	0.0116918	0.000375875	0.0167484	0.0026542	1.17153e-05	0.000190075
43_1G_WTF_C5M_CGCGTTTTCTCGAGTA	0.0729794	0.00184039	0.0501321	0.0656275	0.334919	0.00841259	0.00370043	0.277856	0.0395392	0.072776	0.00535042	0.00292552	0.000376521	0.0609183	0.00255469	9.11457e-05
43_1G_WTF_C5M_CGCTATCAGACACTAA	0.0303662	0.417658	0.0492731	0.0967717	0.0106495	0.0702908	0.069356	0.0134921	0.0318608	0.017333	0.0368494	0.0468133	0.0297109	0.00776016	0.0494414	0.0223739
43_1G_WTF_C5M_CGCTATCAGACAGACC	0.114583	0.39593	0.00628144	0.148648	1.24823e-05	5.95006e-05	0.115884	0.00421896	0.0807932	4.71694e-05	0.0788039	0.00195782	0.00732815	0.0434262	0.000383291	0.0016422
43_1G_WTF_C5M_CGCTATCAGAGTACCG	0.106665	0.0884066	0.0865062	0.0013974	0.298073	0.105435	0.000564728	0.177407	0.000692046	0.0745797	0.000150458	9.19832e-05	0.0142754	0.044864	7.56948e-05	0.000815629
43_1G_WTF_C5M_CGCTATCAGATGGCGT	0.0527521	0.481046	0.0575019	0.120466	3.94469e-05	3.19445e-05	0.0444301	0.00321396	0.00200774	0.00460521	0.0895393	0.0821873	0.0364635	0.00205182	0.000114746	0.0235494
43_1G_WTF_C5M_CGCTATCAGGGTCTCC	0.0432259	0.0831674	0.22667	0.0798056	0.00966444	0.139541	0.00394442	0.0274429	0.310064	0.00683639	0.0353751	0.00136015	0.032247	0.000277721	0.000372263	6.55754e-06
43_1G_WTF_C5M_CGCTATCCAACACGCC	0.38259	0.0757577	0.0552295	0.0916077	2.10085e-05	5.72613e-05	7.56717e-05	0.0371068	0.225816	0.0628403	0.00125905	0.0498584	0.013647	0.000603942	0.00167291	0.00185609
43_1G_WTF_C5M_CGCTATCCACAGCCCA	0.0936901	0.175988	0.0461966	0.0766742	2.13354e-05	0.12234	0.19076	0.0165884	0.188156	0.0373594	0.0264468	0.0108722	0.0112934	0.00276688	0.000665014	0.000182157
43_1G_WTF_C5M_CGCTATCCACGGCCAT	0.321001	0.0131732	0.143718	0.0205728	0.0391773	0.125077	0.000427437	0.152532	0.00346997	0.168024	0.000448581	0.00276244	0.00688501	0.00130354	5.03216e-05	0.0013768
43_1G_WTF_C5M_CGCTATCCATACGCCG	0.330252	0.138668	0.122073	0.0167815	0.00776921	0.0198773	0.0535971	0.0345761	5.80709e-05	0.000447043	0.0855305	0.122037	0.017186	1.32136e-05	0.0293673	0.0217664
43_1G_WTF_C5M_CGCTATCCATCCGGGT	0.163843	0.176329	0.000154063	0.148517	2.30887e-05	0.054142	0.215157	0.0101722	0.0919003	0.0213396	2.38547e-05	0.0798914	0.000169399	0.0350321	0.00199185	0.00131477
43_1G_WTF_C5M_CGCTATCCATCGGAAG	0.176773	0.450149	0.000438382	0.209779	0.000802664	0.000989627	7.41343e-05	0.00285007	0.00723838	4.9077e-05	0.0423149	0.0084072	0.0140867	2.4622e-05	0.031703	0.0543198
43_1G_WTF_C5M_CGCTATCGTACCCAAT	0.217048	0.0668421	0.141756	0.0377499	0.0765608	0.0555856	0.178734	0.0301205	0.126482	0.000655633	0.00172744	0.000584173	0.0163799	0.0486436	0.000648548	0.000481192
43_1G_WTF_C5M_CGCTATCTCAATACCG	0.0623647	0.00107893	0.277089	0.34025	0.0855025	0.00164762	0.000792048	0.208062	0.000579881	0.00359516	0.000160117	0.0014737	0.0157301	0.000107108	0.0015182	4.84708e-05
43_1G_WTF_C5M_CGCTATCTCACGCGGT	0.243122	0.049632	0.235552	0.0319606	0.042155	0.0188297	0.126888	0.0599297	0.000116401	5.98633e-05	0.0470506	0.124816	0.0191823	0.000652149	2.69733e-05	2.64585e-05
43_1G_WTF_C5M_CGCTATCTCGATCCCT	0.141062	0.0670164	0.236839	0.0683058	0.0659623	0.126156	0.00491085	0.259374	0.00876971	0.00603624	0.000179254	8.48544e-05	0.0118473	0.00334701	6.99462e-05	4.00003e-05
43_1G_WTF_C5M_CGCTGGAAGCGTTCCG	0.316404	0.0595288	0.169669	0.0656761	0.000276985	0.118146	0.099329	0.125467	0.000599232	0.0290926	0.000117338	0.00966037	0.00459954	7.56637e-05	0.000945231	0.000413149
43_1G_WTF_C5M_CGCTGGACAATCACAC	0.060172	0.320638	0.188555	0.122447	0.00259759	0.113897	0.0448823	0.00694951	0.0504879	0.00248927	0.0556616	0.000456092	0.0247866	0.00522932	0.000511827	0.000239457
43_1G_WTF_C5M_CGCTGGACATGTCGAT	0.00138076	0.057791	0.0646064	0.00466718	0.349206	0.00101072	0.0737044	0.147862	0.000740623	0.0398652	0.00642126	0.000134865	0.0750623	0.175811	0.00168074	5.6682e-05
43_1G_WTF_C5M_CGCTGGAGTCGGCATC	0.0001381	0.000484874	0.000106963	0.690744	0.000424155	0.0299822	0.09844	0.0383683	0.0777676	0.00654636	0.000117121	0.0439244	0.00999499	0.000324711	0.000277494	0.00235872
43_1G_WTF_C5M_CGCTGGATCAAACAAG	0.0403537	0.450634	0.15169	0.0604164	0.000363098	0.0174835	0.062282	0.00561323	0.0808372	0.0449433	0.0167304	0.00932471	0.0288005	0.0296568	0.000366641	0.0005046
43_1G_WTF_C5M_CGCTGGATCCTTGGTC	0.0275035	0.0642867	0.0626736	0.0392264	0.388241	0.000839629	0.0238045	0.16537	0.00676152	0.0204344	0.00127981	0.000155776	0.0353113	0.163959	9.19631e-05	6.10398e-05
43_1G_WTF_C5M_CGCTGGATCTACTCAT	0.037598	0.000260914	0.202325	0.406896	0.0663925	0.000490559	0.000136616	0.233896	0.00016731	0.0006131	0.0176452	0.00274624	0.0287982	0.0019027	8.7842e-05	4.37154e-05
43_1G_WTF_C5M_CGCTTCAAGACAGAGA	0.0466563	0.0738332	0.0138954	0.642061	5.62152e-05	0.00345348	0.0529326	0.0156095	0.073611	0.026108	0.00518473	0.0144442	0.0222639	0.000492758	0.00245592	0.00694137
43_1G_WTF_C5M_CGCTTCAAGCTCTCGG	0.113925	0.236415	0.128732	0.0854762	2.60131e-05	0.020576	0.0941326	0.010135	0.175544	0.0272627	0.00945389	0.000252235	0.0284766	0.0690586	0.000150948	0.000384401
43_1G_WTF_C5M_CGCTTCACAACACCTA	0.000104723	0.0260752	8.46961e-05	0.628658	2.14255e-05	0.000145378	0.102348	0.00438361	0.017718	3.66056e-05	1.96252e-05	0.0536816	9.42684e-05	0.0118362	0.0701263	0.0846661
43_1G_WTF_C5M_CGCTTCACAAGTTAAG	0.284974	0.00460025	0.0728031	0.00209055	0.00294329	0.0529731	0.198027	0.00679512	0.0758741	0.0312983	0.0387806	0.0119335	0.202566	0.000157686	0.00725458	0.00692866
43_1G_WTF_C5M_CGCTTCAGTCAGAAGC	0.0518855	0.101625	0.367252	0.0632533	0.0320476	0.182483	0.00270024	0.142912	0.000187682	0.00468752	0.000970274	0.00551526	0.0442788	9.2074e-05	7.18844e-05	3.6876e-05
43_1G_WTF_C5M_CGCTTCATCGTCCAGG	0.0173762	0.545537	0.130278	0.0775023	0.000220111	0.000562043	0.0109211	0.00366338	0.112557	0.013328	0.0395541	0.00740543	0.0232215	0.000171838	0.0133406	0.00436153
43_1G_WTF_C5M_CGGACACCACGGTAGA	0.350772	0.123657	0.000164908	0.0532267	0.000958047	0.109373	0.0905045	0.0292888	7.86941e-05	0.0366068	0.0653509	0.108386	0.00175322	1.44304e-05	0.0266705	0.00319442
43_1G_WTF_C5M_CGGACACCAGCAGTTT	0.138146	0.0898047	0.122274	0.0286756	0.00896895	0.377892	0.0108522	0.0916633	0.0223927	0.0970209	0.00678421	0.000749026	0.00436128	5.27769e-05	3.67759e-05	0.00032524
43_1G_WTF_C5M_CGGACACCAGTTAACC	0.462658	0.105177	4.78545e-05	0.196672	1.33421e-05	5.93407e-05	0.0252367	0.020756	0.065989	0.0014308	0.00675546	2.24618e-05	0.00785315	0.000235245	0.0839279	0.0231654
43_1G_WTF_C5M_CGGACACGTAGCGTCC	0.204442	0.143923	0.0785609	0.0993831	0.000100836	0.113929	0.0121443	0.0164665	0.00358814	0.177949	0.0230392	0.0718902	0.0529088	0.000743765	3.41641e-05	0.000896654
43_1G_WTF_C5M_CGGACACGTAGTAGTA	0.000213042	0.594525	0.031641	0.071086	2.70418e-05	0.016458	0.0119014	0.000278102	0.0622762	0.00925718	0.0971736	0.0286834	0.0286252	0.0152669	0.0185879	0.0140005
43_1G_WTF_C5M_CGGACACGTCTCTCGT	0.000108766	0.47913	4.0688e-05	0.13854	0.000354887	5.94725e-05	0.0815992	0.00146922	0.0670461	0.00363763	0.0296991	0.0742847	0.00839232	0.00590364	0.0284445	0.0812895
43_1G_WTF_C5M_CGGACACTCGGCGGTT	0.36719	0.0872618	0.100144	0.105014	0.00164274	0.132114	0.0576288	0.0292134	9.04287e-05	0.0294849	0.0617351	0.0214211	0.00410314	2.68883e-05	0.00069251	0.00223756
43_1G_WTF_C5M_CGGACACTCGTAGGAG	0.161692	0.114414	0.202536	0.0357956	0.0188901	0.154284	0.0354039	0.170307	0.0110323	0.0861853	0.000157786	6.37285e-05	0.00590195	0.00271866	5.29341e-05	0.000565362
43_1G_WTF_C5M_CGGACACTCTGTCCGT	0.0857309	0.482596	0.0826898	0.051851	0.000503303	0.00689394	0.0724226	0.00381557	0.0363311	6.5096e-05	0.0817862	0.0235517	0.025936	0.00318273	0.0373366	0.00530707
43_1G_WTF_C5M_CGGACGTCAATCCAAC	0.151354	0.28184	0.0675091	0.0705592	1.22141e-05	2.66472e-05	0.107873	0.00705927	0.165334	0.00960628	0.0364362	0.0292891	0.0308181	0.0415701	0.000315187	0.000397759
43_1G_WTF_C5M_CGGACGTCACAGTCGC	0.18495	0.0126537	0.160772	0.0912354	0.218963	0.000602735	0.0225892	0.208956	0.00203443	0.041634	0.000411588	0.00165176	0.00513288	0.0474297	9.69491e-05	0.000886843
43_1G_WTF_C5M_CGGACGTCAGGGTACA	0.0609174	0.130694	3.09929e-05	0.115879	0.000341175	0.267515	0.227693	0.00560706	0.000233005	4.03954e-05	0.00759792	0.177537	2.17236e-05	0.0052612	0.000623945	8.18339e-06
43_1G_WTF_C5M_CGGACGTCATGTCCTC	0.0481802	0.451017	0.125187	0.0553686	6.424e-05	0.000603104	7.95769e-05	0.00740831	0.102453	0.0912939	0.0575862	0.00366552	0.0318124	0.0226151	1.27773e-05	0.00265313
43_1G_WTF_C5M_CGGACGTTCGCCTGAG	0.342664	0.240446	0.0480526	0.121416	0.000573733	0.000356886	0.0458555	0.0062224	0.0206247	0.0646361	0.00557546	0.0698586	0.0173223	9.78721e-06	0.0107822	0.00560396
43_1G_WTF_C5M_CGGACGTTCTACTCAT	0.166062	0.0825553	0.15815	0.0311155	0.0647163	0.140928	0.00215354	0.264398	0.000693065	0.0867512	0.000150369	7.65825e-05	0.000164923	0.00197019	6.74591e-05	4.85113e-05
43_1G_WTF_C5M_CGGACTGAGCGAGAAA	0.408894	0.0605987	0.150475	0.00271209	0.0152897	0.0657354	0.0139311	0.127847	0.000139778	0.148165	5.08113e-05	0.00101962	0.00259432	0.00249779	3.09689e-05	1.83575e-05
43_1G_WTF_C5M_CGGACTGAGGGATACC	0.0602128	0.306267	0.000152419	0.290647	7.41515e-05	0.0345199	0.000175413	0.00427994	0.00301557	0.0215858	0.00943066	0.0284815	0.18944	0.00331062	0.023306	0.0251008
43_1G_WTF_C5M_CGGACTGAGTACGCCC	0.0658005	0.0502756	0.00649222	0.599432	3.68723e-05	0.00322262	0.0375629	0.0120699	0.0451085	0.00164123	3.53077e-05	0.0942646	0.0271594	0.00106809	0.0373115	0.0185188
43_1G_WTF_C5M_CGGACTGCACCTATCC	0.0548399	0.222667	0.000593609	0.378672	1.90797e-05	0.00015117	0.000167903	0.00458751	0.0114076	2.37118e-05	0.0101724	0.0178859	0.0226374	0.0024315	0.136091	0.137652
43_1G_WTF_C5M_CGGACTGCAGCTCGAC	0.086228	0.0668398	0.0109102	0.0747299	0.419119	0.0352899	0.00410234	0.146386	0.00772582	0.0182012	0.00166655	0.000131746	0.0123246	0.114655	0.00163282	5.78198e-05
43_1G_WTF_C5M_CGGACTGCATGGTCTA	0.422252	0.00110654	0.135711	0.0331545	0.126208	0.0575761	0.000804667	0.10625	0.00469731	0.0812952	0.022676	0.00379028	0.000885737	0.00012153	0.00166977	0.00180154
43_1G_WTF_C5M_CGGACTGGTCTGGAGA	0.0248309	0.375729	0.00956517	0.11656	0.000354292	0.173025	0.141761	0.00272776	0.00044283	0.0224362	0.0449525	0.0548339	0.013645	0.00867402	0.000391618	0.0100698
43_1G_WTF_C5M_CGGACTGTCCGCTGTT	0.30691	0.00108551	0.322877	0.0462583	0.101564	0.00120902	0.000185422	0.136459	0.00372642	0.0491186	0.0259601	5.76972e-05	0.000369784	0.00260271	0.00124347	0.000372958
43_1G_WTF_C5M_CGGACTGTCGCCATAA	0.151576	0.34452	0.0137864	0.135697	4.55177e-05	0.023274	0.000195083	0.00959244	0.156957	0.0631903	0.00519434	0.0761264	0.0178568	1.75307e-05	0.000590306	0.00138157
43_1G_WTF_C5M_CGGACTGTCGTGGACC	0.0264786	0.161909	0.143299	0.0655852	0.297827	0.001776	0.0309321	0.127011	0.00296884	0.0220709	0.000586507	0.000156014	0.017696	0.0992334	0.00238569	8.39143e-05
43_1G_WTF_C5M_CGGAGCTAGAAGGGTA	0.100112	0.49558	0.0164983	0.175705	2.64506e-05	0.00105908	0.0495547	1.90127e-05	0.0676442	0.000195791	0.0440731	0.0109602	0.01309	0.0165023	0.000623248	0.00835649
43_1G_WTF_C5M_CGGAGCTAGTGGGATC	0.329454	0.055139	0.0790647	0.0763608	0.00227351	0.220721	0.00987107	0.139245	0.00168309	0.0845867	7.79902e-05	0.00087797	0.000514248	6.30158e-05	4.38056e-05	2.40544e-05
43_1G_WTF_C5M_CGGAGCTGTAAATACG	0.398026	0.0766259	0.171663	0.0929621	0.0340982	0.00214519	0.0239071	0.131247	0.000180291	0.0163578	0.0489653	0.000736548	0.00103047	5.58826e-05	0.00197658	2.3397e-05
43_1G_WTF_C5M_CGGAGCTGTACAGACG	0.0629325	0.392758	0.0335168	0.086132	0.000198596	0.0467852	0.0601747	0.0136952	0.0827134	0.0441475	0.0472425	0.058567	0.0184667	0.000291732	0.0102096	0.0421683
43_1G_WTF_C5M_CGGAGCTGTCAAAGAT	0.00938914	0.0448702	0.077153	0.05554	0.433781	0.140987	0.00622316	0.0983223	0.000391652	0.00072376	0.0037318	0.00158825	0.0339035	0.0932699	7.94687e-05	4.62715e-05
43_1G_WTF_C5M_CGGAGCTGTGCATCTA	0.000101432	0.501077	3.78307e-05	0.188515	0.000157646	2.41921e-05	0.112621	0.00633146	0.0223746	1.779e-05	0.063278	0.00490306	0.0109436	0.0234894	0.0234138	0.0427142
43_1G_WTF_C5M_CGGAGCTTCACGATGT	0.0524431	0.309099	0.0111801	0.341032	2.34425e-05	0.0149273	0.0685954	4.96488e-05	0.000321017	0.0190577	0.000191277	0.116417	0.0239765	0.000607227	0.0120929	0.0299863
43_1G_WTF_C5M_CGGAGCTTCATTTGGG	0.127862	0.0242134	0.0707392	0.00234836	0.441427	0.00368263	0.00173936	0.163562	0.00088135	0.0268591	0.00732298	9.66823e-05	0.0120922	0.114477	0.00264863	4.7343e-05
43_1G_WTF_C5M_CGGAGCTTCCTACAGA	0.165245	0.035826	0.0146813	0.0245341	0.3936	0.0392321	0.00581755	0.163322	0.00120481	0.0264449	0.00302575	0.00228344	0.00748257	0.117123	0.000110729	6.62139e-05
43_1G_WTF_C5M_CGGAGCTTCTGCAGTA	0.246382	0.042008	0.381595	0.034696	0.0126341	0.0885419	0.0392469	0.0280789	0.000109687	0.00979807	0.0246135	0.0692969	0.0197641	0.00208317	0.000486915	0.00066466
43_1G_WTF_C5M_CGGAGTCAGCCCAGCT	0.0771768	0.429217	0.112178	0.0689481	0.00229778	0.00382229	0.0908384	0.00273254	0.0922295	0.0306623	0.0383802	0.0100187	0.040504	0.000632973	8.86422e-06	0.000353121
43_1G_WTF_C5M_CGGAGTCAGCGAAGGG	0.315469	0.0002504	0.187723	0.000588351	0.0470509	0.117676	0.0049591	0.105497	0.00287906	0.0796568	0.00607512	0.0611587	0.00709223	0.0635188	3.2896e-05	0.000373094
43_1G_WTF_C5M_CGGAGTCAGCGTCTAT	0.584865	0.0867623	2.71805e-05	0.154199	2.3672e-05	0.000117718	0.00010067	0.0206994	0.00138633	0.0141951	0.0173847	0.0183437	0.00189792	8.89664e-06	0.0735769	0.0264116
43_1G_WTF_C5M_CGGAGTCAGTGAATTG	0.102414	0.410913	0.0579862	0.155518	1.3704e-05	4.39132e-05	0.135393	5.47505e-05	0.00166731	0.00169776	0.0931949	0.0123346	0.0232436	0.000177055	0.00184257	0.0035051
43_1G_WTF_C5M_CGGAGTCCAGAAGCAC	0.000239303	0.000749745	0.00327432	0.301043	0.000323533	0.0956143	0.165297	0.307561	0.00112259	0.0309149	0.00101533	0.0461531	0.0332016	0.000248321	0.00499655	0.00824442
43_1G_WTF_C5M_CGGAGTCCAGAGCCAA	0.227366	0.234723	0.173675	0.0630478	0.00202678	0.0604609	0.125425	0.031298	0.00663355	0.034003	8.5248e-05	0.000284138	0.0219022	0.0187064	0.000351199	1.18382e-05
43_1G_WTF_C5M_CGGAGTCCATCCGCGA	0.0672573	0.369957	0.186474	0.0866156	0.00142138	0.0727556	0.0816582	0.00429304	0.0399807	0.00962045	0.0284134	0.00116022	0.0306759	0.0195913	1.39377e-05	0.000112077
43_1G_WTF_C5M_CGGAGTCGTATGGTTC	0.171248	0.297693	0.188994	0.10765	0.000110476	0.0932186	0.0460129	0.025057	0.0298094	0.0194427	3.75352e-05	0.000561682	0.0191943	2.62247e-05	0.000816773	0.00012739
43_1G_WTF_C5M_CGGAGTCTCCTAGAAC	0.0827847	0.385844	0.13347	0.141305	2.30884e-05	0.00791222	0.134766	0.000578937	0.0572161	0.00412096	0.0172785	0.000300341	0.0276747	0.00588582	0.000705747	0.000133836
43_1G_WTF_C5M_CGGAGTCTCTATCGCC	0.00413027	0.555121	1.55704e-05	0.168769	9.83477e-06	0.0134626	0.0594547	0.00518419	0.000846585	1.84511e-05	0.0300541	0.0499773	0.0104676	0.00445274	0.0344905	0.0635456
43_1G_WTF_C5M_CGGAGTCTCTCTGCTG	0.243048	0.00018991	0.218382	0.0475743	0.122765	0.178774	0.000850347	0.068106	0.00360575	0.000171191	0.10224	0.000984722	0.0123068	0.000511195	2.47267e-05	0.000466918
43_1G_WTF_C5M_CGGCTAGAGACCTAGG	0.120217	0.43955	0.00546992	0.128113	1.49456e-05	2.96357e-05	0.0376554	0.00579955	0.00151205	0.0561627	0.0135845	0.10421	0.0265114	0.000156574	0.0286216	0.0323913
43_1G_WTF_C5M_CGGCTAGAGCTAACTC	0.306455	0.182987	0.273555	0.0784826	0.00990382	0.0243363	0.00139307	0.0178388	0.0218128	0.0534722	0.00116474	0.00909678	0.0191881	2.48053e-05	1.65803e-05	0.000272608
43_1G_WTF_C5M_CGGCTAGAGTTTAGGA	0.17286	0.0584206	0.152832	0.00267367	0.326241	0.00131414	0.00782192	0.128501	0.0127082	0.00104577	0.00091583	0.000154827	0.030486	0.101171	9.43732e-05	0.00275949
43_1G_WTF_C5M_CGGCTAGGTGAGTATA	0.0476154	0.475412	0.0883201	0.0937935	2.74496e-05	9.22415e-05	0.000200464	0.00453665	0.108262	0.0623088	0.0269829	0.0105763	0.0234092	0.04675	0.000635141	0.0110787
43_1G_WTF_C5M_CGGCTAGGTGATAAAC	0.0894829	0.292372	0.127518	0.074351	0.00391907	0.0688008	0.161046	0.000180598	0.0378451	8.5099e-05	0.0912043	0.00252571	0.0228572	0.0274226	0.000261779	0.000128221
43_1G_WTF_C5M_CGGCTAGGTTCAACCA	0.0634284	0.374971	0.146384	0.112252	1.85958e-05	0.0244988	0.0943197	0.00484943	0.0625179	0.047117	0.0184184	0.00287183	0.0384531	0.0014237	0.000683405	0.00779295
43_1G_WTF_C5M_CGGCTAGTCGGAGGTA	0.000138448	0.0338343	0.00014477	0.0561624	0.0137404	0.517231	0.265879	0.0138302	0.0165236	0.0338088	0.0476192	0.000271744	3.65387e-05	1.96269e-05	0.00025068	0.000509351
43_1G_WTF_C5M_CGGCTAGTCTACGAGT	0.0463125	0.363037	0.0873631	0.0520712	1.50719e-05	0.0745119	0.219997	0.00114418	0.00308592	0.00104975	0.12437	0.00435582	0.020637	0.000157583	0.00132253	0.00056899
43_1G_WTF_C5M_CGGCTAGTCTCATTCA	0.330347	0.0653485	0.135641	0.114225	0.00948585	0.0672436	0.137948	0.0577676	0.0206406	0.0231467	0.0244069	0.00504117	0.00766823	2.39128e-05	0.000917723	0.000149138
43_1G_WTF_C5M_CGGCTAGTCTGGCGTG	0.071411	0.344989	0.0116591	0.301925	0.000293484	0.00996369	0.109626	0.00695554	0.0951046	4.90294e-05	0.0257899	0.00652753	0.00561296	0.007458	0.000427258	0.00220731
43_1G_WTF_C5M_CGGGTCAAGAAGGTGA	0.199874	0.277523	0.311517	0.025083	0.00786505	0.000106548	6.39842e-05	0.00449619	0.0062255	0.0264758	0.0601561	0.027377	0.053096	2.98572e-05	2.38716e-05	8.80258e-05
43_1G_WTF_C5M_CGGGTCAAGGCATGGT	0.000160327	0.141122	0.0518854	0.092285	4.16869e-05	0.352015	0.0928393	0.00598772	0.137283	0.029897	0.0531851	0.0267545	0.0156909	0.00070948	1.43408e-05	0.000129411
43_1G_WTF_C5M_CGGGTCAAGTAGGCCA	0.250005	0.00122108	0.108411	0.0574817	0.000105556	0.301465	0.0132426	0.0131846	0.00116681	0.0119796	0.0480836	0.0892906	0.0219786	0.000782067	0.0815905	1.17915e-05
43_1G_WTF_C5M_CGGGTCACATGGTAGG	0.119016	0.39397	0.154969	0.121749	1.95252e-05	0.0113589	0.0928756	0.00511478	0.000229842	0.00340822	0.0296727	0.0329299	0.0340569	0.000212839	9.73905e-06	0.00040703
43_1G_WTF_C5M_CGGGTCAGTAAGCACG	0.400837	0.0147005	0.20404	0.0320256	0.00352923	0.115991	0.0466876	0.0991755	0.0090549	0.0692428	0.000115217	0.000646538	0.00236708	0.00153322	3.40661e-05	2.00111e-05
43_1G_WTF_C5M_CGGGTCAGTGAGGCTA	0.123712	0.411007	0.126349	0.0758407	2.25593e-05	4.85464e-05	0.00061042	0.00787857	0.0119848	0.00778121	0.106041	0.0236348	0.0431584	0.000293116	0.0259156	0.0357215
43_1G_WTF_C5M_CGGGTCAGTGGGTCAA	0.268765	0.09708	0.199409	0.036955	0.023172	0.14854	0.0267039	0.0851336	0.000497959	0.0952677	7.11417e-05	0.00129108	0.0153779	3.96238e-05	0.00149138	0.00020391
43_1G_WTF_C5M_CGGGTCAGTTCGAATC	0.341849	0.197435	7.33893e-05	0.0420201	0.00026523	0.00081203	0.0821022	0.0238214	3.24733e-05	0.00161587	0.104372	0.11205	0.00798932	0.00052435	0.0602304	0.0248067
43_1G_WTF_C5M_CGGGTCAGTTCTGAAC	0.431624	0.00127379	0.223869	0.0548881	0.00938217	0.0524774	0.000643555	0.0788667	0.000195471	0.119324	0.0157381	0.000896892	0.0105305	3.48476e-05	2.72621e-05	0.000228218
43_1G_WTF_C5M_CGGGTCATCCGCAAGC	0.349532	0.00096574	0.112953	0.0584464	0.116628	0.101124	0.0227736	0.142167	0.0043912	0.0897073	0.000134634	5.00791e-05	9.78791e-05	6.39505e-05	4.37933e-05	0.000922671
43_1G_WTF_C5M_CGGTTAACAAACTGCT	0.0574368	0.126743	0.142745	0.337264	0.000395611	0.0440875	0.00763631	0.0380732	0.163377	0.0257187	0.00422119	0.00240541	0.0381392	0.0109021	0.000411702	0.000443192
43_1G_WTF_C5M_CGGTTAACAACACCTA	0.0250956	0.168179	0.0237893	0.0150349	0.322273	0.00196151	0.043629	0.167896	0.00940136	0.0344669	0.00966777	0.00227484	0.00387469	0.172275	0.000117963	6.30959e-05
43_1G_WTF_C5M_CGGTTAACAAGCGATG	0.188426	0.175861	0.0487208	0.0384598	4.05201e-05	0.237959	0.0213807	0.0109131	0.00242903	0.0527048	0.0520987	0.107415	0.0161723	0.0404553	0.0034923	0.00347121
43_1G_WTF_C5M_CGGTTAACAATGGAAT	0.537652	0.0473485	0.000696427	0.136655	4.0446e-05	0.031679	0.0458808	0.0609853	7.20605e-05	0.0207966	0.0339071	0.0352495	0.0477013	0.000389319	0.000616431	0.000330246
43_1G_WTF_C5M_CGGTTAACACAGCCCA	0.114531	0.374315	0.164619	0.0619445	4.70831e-05	0.000965052	5.77023e-05	0.0103133	0.032494	0.0435143	0.0421875	0.00186566	0.0446212	0.108501	1.51877e-05	8.70133e-06
43_1G_WTF_C5M_CGGTTAAGTAAGGGCT	0.00445883	0.471408	0.130022	0.0808564	4.09329e-05	0.0709779	0.0661048	0.00974709	0.068108	0.000544154	0.0484748	0.00658616	0.0207841	0.0118538	0.000280425	0.00975247
43_1G_WTF_C5M_CGTAGCGAGCCTTGAT	0.000295161	0.0943659	8.25021e-05	0.0588985	0.075154	0.464937	0.149137	0.00940513	7.49453e-05	8.01799e-05	0.145453	0.000921595	5.37816e-05	2.59947e-05	0.000711431	0.000403611
43_1G_WTF_C5M_CGTAGCGAGCGGCTTC	0.122163	0.250749	0.11487	0.0469044	0.00284174	0.0186997	0.108789	0.0046635	0.250844	0.0440344	0.00176571	0.00103954	0.0324606	6.43435e-05	4.29504e-05	6.78962e-05
43_1G_WTF_C5M_CGTAGCGAGTGGGATC	0.248906	0.108388	0.128821	0.0836633	0.0198469	0.169917	0.0235834	0.115037	0.000233057	0.0965821	0.00155709	5.20504e-05	0.00200415	8.7402e-05	0.00077341	0.000547517
43_1G_WTF_C5M_CGTAGCGGTACGCTGC	0.452842	0.203525	5.28351e-05	0.185588	2.5717e-05	5.72843e-05	1.83441e-05	0.00669573	0.00723784	9.25176e-05	0.0422394	0.00337845	0.00584236	0.00163245	0.0446337	0.0461379
43_1G_WTF_C5M_CGTAGCGGTATAGGTA	0.218591	0.186865	0.0590694	0.0197235	0.117292	0.0730631	0.0900351	0.0687992	0.0322178	0.0411992	0.000118878	7.01664e-05	0.0196677	0.0731868	5.95681e-05	4.10641e-05
43_1G_WTF_C5M_CGTAGCGGTCTGATCA	0.236583	0.259505	0.198941	0.0840037	2.19236e-05	0.0120516	0.0934203	0.00729482	0.0134984	0.0518747	0.0198218	0.000885648	0.0216677	1.58301e-05	1.18189e-05	0.00040312
43_1G_WTF_C5M_CGTAGCGGTGAGCGAT	0.0750299	0.250138	0.14943	0.0532223	0.00182899	0.0315735	0.0403735	0.0146141	0.246215	0.0118865	0.0302028	0.000554465	0.0294689	0.0645413	0.000283116	0.000638281
43_1G_WTF_C5M_CGTAGCGGTGTAAGTA	0.126153	0.269028	0.0402942	0.177242	0.00121521	0.19087	0.05688	0.0184334	0.0126169	0.059175	0.0401762	0.00137341	0.00467361	2.58652e-05	0.000338909	0.00150359
43_1G_WTF_C5M_CGTAGCGTCACCGGGT	0.172956	0.00137057	0.155976	0.226158	0.0761096	0.00140966	0.00110216	0.30239	0.00293767	0.0574936	0.000347069	0.000175976	0.00114765	0.000194416	0.000149733	8.18116e-05
43_1G_WTF_C5M_CGTAGCGTCTATGTGG	0.335402	0.0515017	0.270959	0.00219547	0.00634199	0.041839	0.0332816	0.107262	0.00378857	0.145313	0.000260682	0.000759092	0.000615586	5.5213e-05	3.89275e-05	0.000385923
43_1G_WTF_C5M_CGTAGGCAGCGTGAAC	0.16015	0.0858144	0.0839557	0.044802	0.00693516	0.370032	0.0468118	0.068374	0.00251803	0.0725481	0.0489584	0.00191391	0.00656749	3.78681e-05	3.07529e-05	0.000551024
43_1G_WTF_C5M_CGTAGGCAGGACACCA	0.113413	0.46355	0.0205437	0.147458	1.76844e-05	7.85441e-05	0.0339816	0.012489	0.0444412	0.000140108	0.0606637	0.0147758	0.0138316	0.00713359	0.0393102	0.0281727
43_1G_WTF_C5M_CGTAGGCAGGGCATGT	0.329701	0.0728265	0.293543	0.00360071	0.00641189	0.000101119	0.02772	0.0190779	0.0224394	0.000294999	0.107146	0.0321801	0.0243613	2.02201e-05	0.0602397	0.000335061
43_1G_WTF_C5M_CGTAGGCAGTCATCCA	0.33147	0.00199593	0.193084	0.23576	0.00282425	0.03162	0.0190624	0.0935485	0.0148849	0.0682436	0.00155068	3.05717e-05	0.00422737	0.00053992	0.000412178	0.000745887
43_1G_WTF_C5M_CGTAGGCCAAAGTGCG	0.152051	0.41942	0.164984	0.0873948	0.000387715	0.000117227	4.71495e-05	0.0191138	0.000109764	0.0224613	0.0412188	0.0191014	0.0300743	0.0431882	0.000207495	0.000123272
43_1G_WTF_C5M_CGTAGGCCACGAGGTA	0.146598	0.195292	1.88677e-05	0.121777	0.000600703	0.050592	0.200542	0.00156701	0.190616	0.0694952	7.46071e-06	0.0210338	2.32943e-05	0.000210234	9.22531e-05	0.00153459
43_1G_WTF_C5M_CGTAGGCCACTTCTGC	0.353437	0.152152	0.131444	0.0471568	0.00829478	0.0553399	0.03686	0.101994	0.0130245	0.0879297	0.000123689	0.00141702	0.00698724	0.00377347	4.31509e-05	2.36802e-05
43_1G_WTF_C5M_CGTAGGCCATGTTGAC	0.0171091	0.000477966	0.0612208	0.660903	6.04725e-05	0.000164536	0.0307335	0.0314707	0.0311374	0.000634275	0.0115606	0.020019	0.028503	5.04114e-05	0.0798959	0.0260592
43_1G_WTF_C5M_CGTAGGCTCGGATGTT	0.0571589	0.447716	0.000374231	0.0748735	1.02446e-05	0.0149612	0.179149	3.10493e-05	0.0455812	0.0420222	0.0186943	0.091629	0.00290452	0.000132587	0.0227448	0.00201676
43_1G_WTF_C5M_CGTAGGCTCGTTACGA	0.156352	0.042086	0.185675	0.043569	0.231344	0.143559	0.0224691	0.0284396	0.000145257	0.0890714	0.0225458	0.0111888	0.0184411	0.00393122	0.000575778	0.000606116
43_1G_WTF_C5M_CGTCACTCACAAGCCC	0.0460841	0.179453	0.0169859	0.0635834	0.421415	0.0163786	0.0122685	0.111243	0.0128935	0.0395879	0.000366463	0.00165514	0.00146772	0.0757702	9.21385e-05	0.000756491
43_1G_WTF_C5M_CGTCACTCACCACCAG	0.358847	0.00836956	0.0863883	0.0326842	0.0379469	0.0844911	0.100684	0.0263197	0.0108578	0.000157257	0.144262	0.0137398	0.0102305	0.0845653	0.000266822	0.00018987
43_1G_WTF_C5M_CGTCACTCAGCTATTG	0.0291479	0.489312	0.0327203	0.12418	0.000306718	0.00469447	0.0969963	0.0011121	0.0771346	0.0309493	0.0104022	0.0697086	0.0122861	0.0126547	0.000112288	0.00828333
43_1G_WTF_C5M_CGTCACTGTAGTACCT	0.129352	0.0888285	0.248745	0.130534	0.0154965	0.0504545	0.0542511	0.0797363	0.162708	0.0223462	7.85872e-05	3.63463e-05	0.0170307	4.79975e-05	3.14374e-05	0.000322597
43_1G_WTF_C5M_CGTCACTGTGGACGAT	0.359677	0.10765	0.00474238	0.0916477	0.006471	0.070147	0.131996	0.00761756	0.0487438	0.00692682	0.0761819	0.0672183	0.00930436	0.00017099	0.000261988	0.0112434
43_1G_WTF_C5M_CGTCAGGAGGTGTGGT	0.277265	0.349301	7.40757e-05	3.83474e-05	1.65941e-05	0.00323446	2.87468e-05	8.31486e-06	4.38197e-05	2.71864e-05	8.34742e-05	0.0362664	0.00914332	0.00062846	0.154721	0.169119
43_1G_WTF_C5M_CGTCAGGCACGAAGCA	0.0332272	0.108731	0.0649328	0.0185793	0.363764	0.00159631	0.0190135	0.202213	0.0259427	0.0537795	0.000194035	0.00015398	0.00560597	0.099318	0.000117678	0.00283115
43_1G_WTF_C5M_CGTCAGGCAGCCTGTG	0.0406813	0.453983	0.132208	0.0909536	2.03436e-05	4.31982e-05	0.000148791	0.0138344	0.0810213	0.0172236	0.0763565	0.0323991	0.0276031	0.0247239	0.00577902	0.00302029
43_1G_WTF_C5M_CGTCAGGGTGTGAAAT	0.542853	0.0571819	0.0195987	0.0800024	2.39712e-05	9.72788e-05	0.000724158	0.0449206	0.0001192	0.0392983	0.00722756	3.6801e-05	0.00654211	1.69077e-05	0.151677	0.0496801
43_1G_WTF_C5M_CGTCAGGTCAACGGGA	0.327155	0.00555813	0.30862	0.0327953	0.0199813	0.0439881	0.0217426	0.166358	0.00878513	0.0196995	0.0123578	0.0295409	0.00288309	7.59204e-05	5.78144e-05	0.000401534
43_1G_WTF_C5M_CGTCAGGTCATGCTCC	0.116712	0.425849	0.106659	0.0952281	4.38313e-05	0.00633049	0.0460644	0.0137554	0.000206818	0.0152444	0.096419	0.0191026	0.0436585	0.0102281	0.000335759	0.00416259
43_1G_WTF_C5M_CGTCCATCAAACCCAT	0.159199	0.210559	0.224144	0.0190601	0.00333392	0.0730322	0.180019	0.0151225	0.0482813	0.0374139	5.80264e-05	0.000198447	0.013738	0.0151259	0.000567877	0.000147822
43_1G_WTF_C5M_CGTCCATCACGTGAGA	0.124669	0.381508	0.0636496	0.179428	4.1906e-05	0.102334	0.0363087	0.0173284	0.000874659	0.0385235	0.00579673	0.0242692	0.0135741	0.00900337	1.35968e-05	0.00267806
43_1G_WTF_C5M_CGTCCATGTAGCTGCC	0.10351	0.000158104	8.53867e-05	0.515409	0.000375559	7.52185e-05	0.0513517	0.0328191	0.0820812	2.54418e-05	0.000277635	0.00264495	0.0133092	0.0187867	0.141849	0.0372418
43_1G_WTF_C5M_CGTCCATGTCATATCG	0.0323785	0.305652	0.0293636	0.302632	1.8059e-05	0.013583	0.0386642	0.0125534	0.0187237	0.00527692	0.0390195	0.0890614	0.0244216	0.00973857	0.0206095	0.0583032
43_1G_WTF_C5M_CGTCCATTCGAATGCT	0.17598	0.321595	0.0100439	0.13358	1.4412e-05	4.17728e-05	0.00391636	0.00578727	0.00649072	0.0127955	0.0476121	0.0271883	0.0156061	0.0179064	0.121431	0.100012
43_1G_WTF_C5M_CGTCTACCAACACCTA	0.0370911	0.511261	0.16616	0.0696829	2.40887e-05	6.14176e-05	0.0417174	0.0163512	0.0134021	0.0101562	0.0426229	0.0187128	0.0439744	0.0265843	0.00048328	0.00171495
43_1G_WTF_C5M_CGTCTACCACTTCTGC	0.0338116	0.309394	0.126811	0.0572873	2.46653e-05	0.051523	0.114053	0.0167338	0.129163	0.0108724	0.025664	0.00517356	0.118655	0.000497251	1.02141e-05	0.000327252
43_1G_WTF_C5M_CGTCTACCATATGCTG	0.186104	0.441327	0.106005	0.0692679	0.000462764	0.0207592	0.00171869	0.00981255	0.0251664	0.0982942	0.00770983	0.000161701	0.0327654	0.00021764	0.000128735	9.90786e-05
43_1G_WTF_C5M_CGTCTACCATTCTTAC	0.00018965	0.469618	2.40455e-05	0.0665056	1.23724e-05	0.0632862	0.148939	0.00285702	0.063841	0.00408054	0.0106707	0.0958691	0.0140234	0.00538331	0.0123772	0.0423231
43_1G_WTF_C5M_CGTCTACTCCATTCTA	0.171622	0.0889002	0.342677	0.0353967	0.129442	0.0427308	0.000101023	0.00314031	0.00213977	0.00256609	0.0817376	0.038337	0.061128	3.62356e-05	2.79614e-05	1.77434e-05
43_1G_WTF_C5M_CGTCTACTCGCAAACT	0.182252	0.234736	0.14149	0.133612	0.000481533	0.0404102	0.0988939	0.0126631	0.000244995	0.0166188	0.0730007	0.0299953	0.0353071	2.14779e-05	0.000238491	3.29738e-05
43_1G_WTF_C5M_CGTCTACTCTAGCACA	0.0349523	0.458141	8.95288e-05	0.143839	0.000248162	1.64408e-05	2.81857e-05	0.014614	0.122289	1.61031e-05	0.0403286	0.0173676	0.0202908	0.0248687	0.0407216	0.0821887
43_1G_WTF_C5M_CGTCTACTCTCGCATC	0.0713699	0.0659619	0.20958	0.00910306	0.165437	0.136032	0.0285606	0.240368	0.0065137	0.0629658	0.000161164	0.000117379	0.0011358	0.00245885	7.77465e-05	0.000157559
43_1G_WTF_C5M_CGTGAGCAGTCTCAAC	0.272607	0.296107	0.102102	0.148212	1.60014e-05	0.0266019	0.000800825	0.0151212	0.0146719	0.00566612	0.054065	0.00447424	0.022938	0.0309695	0.00481392	0.000832249
43_1G_WTF_C5M_CGTGAGCCACCATGTA	0.375666	0.0454188	0.22819	0.0945979	0.0496367	0.00159074	0.000434733	0.113506	0.0029026	0.0404255	0.00789755	0.0181327	0.0213322	5.86615e-05	4.27679e-05	0.00016634
43_1G_WTF_C5M_CGTGAGCGTAGCCTCG	0.341222	0.303477	0.0105089	0.0619761	0.000262905	3.69749e-05	3.5863e-05	0.0102806	0.00448524	0.0691375	0.0100973	0.0937006	0.0247804	1.28699e-05	0.0312754	0.0387103
43_1G_WTF_C5M_CGTGAGCGTATAATGG	0.357318	0.210283	0.110634	0.137745	0.000112439	0.000126119	0.000102892	0.0130187	0.000166223	0.0748643	0.018302	0.00150171	0.0115664	0.0621384	3.4714e-05	0.00208528
43_1G_WTF_C5M_CGTGAGCTCTGCGTAA	0.395909	0.0646663	0.15516	0.133987	0.000117768	0.117683	0.0292087	0.0619974	0.000216015	0.0126012	0.00261815	0.018983	0.00601924	4.08469e-05	0.000551705	0.000239468
43_1G_WTF_C5M_CGTGTAAAGCCAGTTT	0.0736299	0.388949	0.0678115	0.207753	0.000905568	0.00916206	0.0131469	0.00104642	0.0939277	0.0325846	0.064309	0.00874123	0.0293857	0.000236468	1.09189e-05	0.00840008
43_1G_WTF_C5M_CGTGTAAAGGGTCGAT	8.22905e-05	0.000157983	0.0668678	0.107534	0.00143767	0.00964888	0.233226	0.123201	0.00391694	0.14517	0.162489	0.0619614	6.40583e-05	0.0841324	6.51734e-05	4.46005e-05
43_1G_WTF_C5M_CGTGTAACAATCTGCA	0.141763	0.0620397	0.000339378	0.0534555	0.198653	0.106836	0.181537	0.0602736	0.00762961	0.000126033	0.0229427	0.00106619	0.026426	0.136816	6.44824e-05	3.26596e-05
43_1G_WTF_C5M_CGTGTAACATCTCGCT	0.0984091	0.501099	0.11894	0.0626922	1.68976e-05	9.28814e-05	0.043503	0.000546261	0.0219611	0.00273019	0.0954744	0.00758684	0.0443086	0.000219922	0.00158875	0.000831845
43_1G_WTF_C5M_CGTGTAAGTCTTGCGG	0.371595	0.00289789	0.123068	0.039104	0.0676227	0.100971	0.0784907	0.000301613	0.0717991	0.0247133	0.0986443	0.00750609	0.0130658	2.36639e-05	1.83266e-05	0.000178371
43_1G_WTF_C5M_CGTGTCTAGCGAGAAA	0.0816827	0.000205672	0.190652	0.422614	8.74362e-05	0.0141211	0.000133228	0.0429118	0.207443	0.000238657	0.00956883	0.00141418	0.0164159	0.0124509	3.8845e-05	2.20764e-05
43_1G_WTF_C5M_CGTGTCTAGGAATTAC	0.242706	0.000647633	0.167712	0.0248918	0.175616	0.0971765	0.00463613	0.0984943	0.000159264	0.0186381	0.0411082	0.114548	0.0135011	4.73185e-05	3.52448e-05	8.27562e-05
43_1G_WTF_C5M_CGTGTCTCACAGAGGT	0.12127	0.240557	0.0787245	0.0783559	0.00893862	0.170368	0.0183988	0.00884304	0.113988	0.121178	0.0238475	0.00142175	0.0102349	0.00381775	3.25894e-05	2.28829e-05
43_1G_WTF_C5M_CGTGTCTCATGCAACT	0.106543	0.42145	2.76715e-05	0.0815612	8.15419e-06	0.0035568	0.180972	1.13841e-05	0.0822264	0.0275411	1.17036e-05	0.0612554	0.0100153	0.000691298	0.0141824	0.00994579
43_1G_WTF_C5M_CGTGTCTGTGACCAAG	0.160741	0.209298	0.158597	0.0595613	2.0972e-05	0.00432823	0.130128	0.00928034	0.202972	0.0146297	0.00739728	0.00119697	0.0166025	0.0250439	0.000161205	4.08807e-05
43_1G_WTF_C5M_CGTGTCTGTGTTCTTT	0.268798	0.0651381	0.000445489	0.0678466	4.24816e-05	0.0128537	0.0776187	0.0290894	0.204949	0.09612	0.000397334	0.0760166	0.0972416	0.000476524	0.000435205	0.00253126
43_1G_WTF_C5M_CGTGTCTTCTTTACAC	0.0227826	0.299419	0.000106963	0.404908	2.75424e-05	5.20755e-05	0.0731854	0.0116993	0.00600868	0.00229245	0.0024495	0.0697951	0.0195483	0.00328412	0.0169892	0.0674515
43_1G_WTF_C5M_CGTTAGAAGACTTTCG	0.281554	0.0323061	0.232392	0.0123624	0.0336176	0.159284	0.018125	0.145066	0.00409061	0.0469598	0.017885	0.0106715	0.00496186	4.36985e-05	3.43446e-05	0.0006459
43_1G_WTF_C5M_CGTTAGAAGCAACGGT	0.0501505	0.20541	0.0651836	0.081556	0.0218867	0.141746	0.226139	0.000435831	0.0443874	0.000119476	0.138674	0.00862793	0.00940608	0.000652026	0.00065584	0.00497004
43_1G_WTF_C5M_CGTTAGAAGTGGTAAT	0.000809724	0.335358	1.45639e-05	0.151716	9.12814e-06	9.4293e-05	0.160719	0.00234488	0.120402	9.83314e-05	0.0146185	0.0671254	0.0259097	0.000335456	0.0477991	0.0726449
43_1G_WTF_C5M_CGTTAGAAGTTACGGG	0.135939	0.209674	0.284758	0.00114247	0.050167	0.0408245	0.0010601	0.154725	0.00328936	0.0959615	0.000202481	0.000928002	0.020261	7.95402e-05	0.000954941	3.25119e-05
43_1G_WTF_C5M_CGTTAGAGTAGTACCT	0.202909	0.0345166	0.0728012	0.0505634	0.0591568	0.191187	0.0169356	0.155287	0.0189366	0.194353	0.000292203	0.00262488	0.000250771	9.30779e-05	5.81747e-05	3.45596e-05
43_1G_WTF_C5M_CGTTAGAGTTATCCGA	0.123142	0.15528	0.00255522	0.0994748	0.00214626	0.0958848	0.164971	0.0232267	0.161152	0.00530139	0.0345241	0.0785855	0.013942	0.0342272	0.002941	0.0026454
43_1G_WTF_C5M_CGTTAGAGTTGAGGTG	0.221556	0.176707	0.132099	0.0511405	0.0188741	0.11412	0.170158	0.0343899	0.000126622	0.05793	0.000163352	0.00049456	0.0166698	0.00525241	1.76683e-05	0.000301394
43_1G_WTF_C5M_CGTTCTGCACGTGAGA	0.131451	0.141581	0.0875417	0.0895562	2.21855e-05	7.99941e-05	0.137076	0.0273038	0.0884095	0.081438	0.0165964	0.16767	0.0186404	0.00453113	0.000409468	0.00769267
43_1G_WTF_C5M_CGTTCTGCATGGTAGG	0.225834	0.265006	0.147626	0.0708508	2.84121e-05	0.00572342	0.147842	0.00245312	0.0562511	0.0279291	0.0216366	0.00657279	0.0209205	1.31484e-05	0.000861879	0.000451824
43_1G_WTF_C5M_CGTTCTGGTAAATGAC	0.0895617	0.298306	0.226952	0.0466217	0.00249615	0.0809758	0.0786232	0.000680591	0.0487978	4.96276e-05	0.0429945	0.0281127	0.0434989	0.011807	0.000197108	0.0003249
43_1G_WTF_C5M_CGTTCTGGTACGAAAT	0.117556	0.18381	0.0117126	0.118728	0.000552265	0.000127095	0.0856645	0.00957554	0.0600384	0.0216953	0.0734848	0.0926688	0.0172522	0.000265293	0.153742	0.0531279
43_1G_WTF_C5M_CGTTCTGGTAGCTCCG	0.215647	0.128542	0.0342987	0.200474	0.00358166	0.249473	0.0287368	0.0289995	0.000171963	0.000120855	0.083779	0.0192515	0.00660527	1.76413e-05	1.30092e-05	0.000288423
43_1G_WTF_C5M_CGTTCTGTCCAGGGCT	0.421808	0.0725763	0.0886152	0.0788988	0.000469852	0.00391158	0.0163522	0.220514	0.0181103	0.0493027	0.000121547	7.77797e-05	0.0289734	0.000150402	6.86943e-05	4.94229e-05
43_1G_WTF_C5M_CGTTCTGTCGGAATCT	0.503227	0.0890563	0.0962872	0.0537265	2.49244e-05	0.00863452	0.00212686	0.0413989	5.66397e-05	0.0851055	0.0481936	0.0536689	0.0182048	2.04744e-05	0.000250532	1.73757e-05
43_1G_WTF_C5M_CGTTCTGTCTAACGGT	0.140216	0.095394	0.240479	0.133056	0.0187634	0.123154	0.0116764	0.221413	0.000505759	0.00642376	9.90517e-05	5.53115e-05	0.00741536	7.01027e-05	0.000828716	0.000449494
43_1G_WTF_C5M_CGTTGGGAGCTAACTC	0.0930722	0.000180029	0.000246879	0.620077	0.000114241	0.00034752	0.00030739	0.0522619	0.0966743	0.0165592	5.1461e-05	0.035354	0.0184472	2.52219e-05	0.039831	0.0264503
43_1G_WTF_C5M_CGTTGGGGTAAATACG	0.344546	0.191287	0.116589	0.0150893	0.000324842	4.12709e-05	0.0327419	0.0219582	0.000777767	0.00799918	0.0715115	0.020944	0.0388087	0.000224513	0.105597	0.0315589
43_1G_WTF_C5M_CGTTGGGGTATGCTTG	0.100572	0.455731	0.0616445	0.19399	2.38497e-05	0.000116601	0.0526726	0.00705779	0.0242317	0.0259985	0.0187422	0.00227434	0.0105086	0.0438996	9.71061e-06	0.00252756
43_1G_WTF_C5M_CGTTGGGTCGGGAGTA	0.211566	0.0108445	0.013952	0.0684069	0.368705	0.0261155	0.0480603	0.0874389	0.0178441	0.0474878	0.000151439	7.49364e-05	0.0043797	0.0942253	7.19395e-05	0.000675959
43_1G_WTF_C5M_CGTTGGGTCTGGTATG	0.183389	0.0757171	0.00221624	0.0213697	0.289476	0.0030057	0.0449296	0.156182	0.00091504	0.0545142	0.000472166	0.000119831	0.017089	0.148112	0.00158624	0.000906278
43_1G_WTF_C5M_CTAACTTAGACTGTAA	0.285026	0.176259	0.0616148	0.162066	0.000496327	0.0285907	0.0520558	0.00520185	0.056958	0.0342304	0.0447978	0.00435375	0.0866967	0.000379769	0.000345905	0.000926995
43_1G_WTF_C5M_CTAACTTAGATACACA	0.127676	0.212451	0.0953856	0.0732169	1.45326e-05	0.0442297	0.0876098	0.00637911	0.182814	0.0416475	0.01194	0.000921326	0.0986056	0.0162149	0.000553479	0.000340015
43_1G_WTF_C5M_CTAACTTAGATGTTAG	0.109279	0.312411	0.014583	0.16727	0.000849875	0.00277544	0.0248531	0.00686014	0.0721765	0.0492388	0.0411951	0.0321136	0.162117	1.28824e-05	0.000163401	0.00410095
43_1G_WTF_C5M_CTAACTTAGTGGGATC	0.334598	0.136783	0.201333	0.0602511	6.75017e-05	0.0808759	0.000178674	0.0271326	0.00723315	0.0529328	0.0383618	0.0111309	0.0131117	3.08531e-05	0.0325521	0.003427
43_1G_WTF_C5M_CTAACTTCAATGGAAT	0.000107737	0.429232	1.59813e-05	0.227461	1.0152e-05	0.000194718	0.139572	0.00027158	0.0423114	1.57369e-05	0.00994336	0.0149308	0.059552	0.00676518	0.0214715	0.0481452
43_1G_WTF_C5M_CTAACTTCATACAGCT	0.000101592	0.453934	0.00101787	0.160746	1.67062e-05	2.82618e-05	0.156303	0.00358353	0.0526139	2.36862e-05	0.041735	0.0260101	0.0395046	0.0156832	0.00719109	0.0415081
43_1G_WTF_C5M_CTAACTTGTATATGGA	0.174222	0.237861	0.16397	0.0899476	0.000615517	0.0205866	0.112502	0.00906596	0.0208203	0.0435732	5.75392e-05	0.00160713	0.123958	2.03313e-05	0.0004808	0.000711969
43_1G_WTF_C5M_CTAACTTGTCGGCACT	0.0455762	0.0347051	0.0806493	0.198145	0.0134617	0.286344	0.0803683	0.0896679	0.00368311	0.028418	0.0336763	0.0828164	0.0186362	0.000113083	0.00370203	3.69449e-05
43_1G_WTF_C5M_CTAACTTTCTGCTTGC	0.15121	0.409551	0.000197504	0.1587	0.000981707	0.000279056	0.000147862	0.0111617	0.00145068	0.0332718	0.0149864	0.126149	0.021746	0.000490234	2.11544e-05	0.069656
43_1G_WTF_C5M_CTAAGACAGGCATGGT	0.2383	0.027834	0.0596732	0.0693718	0.299234	0.00130513	0.0110418	0.162069	0.0125291	0.0371355	0.000292841	0.000113977	0.000603126	0.0782381	0.00144587	0.000812067
43_1G_WTF_C5M_CTAAGACAGGTGACCA	0.0695241	0.144393	0.000340794	0.446475	0.000295052	0.000839576	0.0974635	0.00533403	0.0232868	0.00108401	3.49557e-05	0.0743128	0.0190236	0.00418076	0.0232368	0.0901754
43_1G_WTF_C5M_CTAAGACAGTCACGCC	0.203991	0.298965	0.0697861	0.101832	0.000206925	0.0419129	0.0294708	0.0228831	0.00885285	0.0103454	0.0411811	0.135748	0.034436	0.000123754	0.000113486	0.000151643
43_1G_WTF_C5M_CTAAGACCACTGTTAG	0.0712084	0.154057	0.260808	0.137802	0.0103841	0.0544451	0.0519527	0.00834481	0.0677061	0.0138631	0.0332662	0.00298763	0.0563418	0.0765024	1.88253e-05	0.000311989
43_1G_WTF_C5M_CTAAGACCAGCTGTGC	0.187551	0.279083	0.0960533	0.0289575	0.00276149	0.0535173	0.0380044	0.00753217	0.0526646	0.0290099	0.108539	0.0422595	0.0351977	0.000205877	0.000161195	0.0385026
43_1G_WTF_C5M_CTAAGACGTCATATGC	0.000658794	0.039964	0.0566976	0.00249265	0.484742	0.000801598	0.0457833	0.115018	0.0011838	0.000482552	0.0295582	0.000204691	0.108392	0.113792	0.000139089	8.89289e-05
43_1G_WTF_C5M_CTAAGACTCAGCTCGG	0.14225	0.109786	0.0346543	0.0894509	0.286725	0.036278	0.0632568	0.140736	0.00350212	0.000625925	0.00892735	0.00192501	0.0101014	0.0687956	0.00011969	0.00286616
43_1G_WTF_C5M_CTAAGACTCTGATTCT	0.598685	0.0203794	0.0316079	0.120728	0.00111307	9.43691e-05	7.77782e-05	0.0948093	0.00187683	0.0332154	0.0056356	7.90704e-05	0.0104754	0.00177026	0.0657592	0.0136924
43_1G_WTF_C5M_CTAATGGAGGACAGCT	0.337095	0.137815	0.137179	0.0700573	0.00542486	0.00994557	0.0723502	0.0313236	3.64961e-05	0.0425481	0.0585467	0.0388599	0.0351591	0.0182022	0.000804435	0.00465265
43_1G_WTF_C5M_CTAATGGAGGCTCAGA	0.000147712	0.000266483	0.0150099	0.752612	5.76519e-05	0.00523162	0.123127	0.0179978	0.0171289	0.000147956	0.00456302	0.0411489	0.0107981	0.00461409	0.00114556	0.0060029
43_1G_WTF_C5M_CTAATGGCAACTGCTA	0.0634458	0.336875	0.0300359	0.137003	0.00283797	0.0699866	0.137961	5.19722e-05	0.132572	0.00837635	0.0183024	0.0502421	0.0105904	0.000444858	0.000438263	0.000834708
43_1G_WTF_C5M_CTAATGGCACCGGAAA	0.000184575	0.356393	0.000119407	0.277876	1.38908e-05	0.00057978	0.0330061	5.22204e-05	0.0420228	2.73213e-05	0.0138079	0.051975	0.0188551	0.0235739	0.0600171	0.121496
43_1G_WTF_C5M_CTAATGGCAGATCGGA	0.123876	0.353938	0.0112386	0.230597	2.73729e-05	6.02794e-05	0.0507559	0.00777618	0.0032725	0.00850587	0.0815704	0.0495839	0.0152435	0.00562125	0.0236116	0.0343212
43_1G_WTF_C5M_CTAATGGCATGAGCGA	0.0481149	0.00401256	0.0849343	0.10941	0.331105	0.0876494	0.000983323	0.164807	0.0271522	0.0482859	0.000255188	9.89329e-05	0.00649723	0.083562	0.00148744	0.00164588
43_1G_WTF_C5M_CTAATGGCATTGGGCC	0.0752046	0.406152	0.0132624	0.194311	2.61616e-05	0.0790247	0.0119815	0.0286704	0.00213706	0.0447466	0.0255912	0.0616601	0.0178543	0.0219221	0.000749054	0.0167073
43_1G_WTF_C5M_CTAATGGGTAAATACG	0.184627	0.349682	0.103188	0.0595624	0.000169208	0.00127785	0.0438225	0.0184521	0.0087332	0.0437498	0.0168502	0.0618466	0.0992651	0.00567055	0.00204197	0.0010611
43_1G_WTF_C5M_CTAATGGGTAGAAAGG	0.333595	0.258611	3.96348e-05	0.0464671	0.000460484	0.00026763	0.0815306	0.00411974	0.032339	0.0283329	0.0559376	0.0550426	0.0382976	0.000137488	0.000337357	0.0644842
43_1G_WTF_C5M_CTAATGGGTGTAAGTA	7.76297e-05	0.463218	4.90653e-05	0.204901	0.00116568	0.000181243	0.0636735	0.0038626	0.0481706	1.96817e-05	0.00885986	0.0292821	0.0362423	0.00936525	0.0388866	0.0920454
43_1G_WTF_C5M_CTAATGGGTTATGTGC	0.305969	0.105729	0.233175	0.000220222	0.029796	0.080999	0.0511718	0.138601	0.000831411	0.0393819	0.000337622	7.78681e-05	0.0130292	7.55649e-05	5.4475e-05	0.000551515
43_1G_WTF_C5M_CTAATGGTCACGACTA	0.129808	0.033295	0.169972	0.364288	0.0024003	0.0401598	0.0702276	0.0131993	0.115986	0.000184714	9.70075e-05	2.61431e-05	0.0200065	0.0398881	2.06401e-05	0.000441536
43_1G_WTF_C5M_CTACACCAGAATTGTG	0.182451	0.0846799	0.0706511	0.212445	0.00415804	0.106678	0.130224	0.0689486	0.0074474	0.0186992	0.000358071	0.000723638	0.111216	5.88624e-05	0.000795195	0.000465623
43_1G_WTF_C5M_CTACACCAGATATGGT	0.000351245	0.0545686	0.00157599	0.63004	0.00117083	0.00582931	0.0496211	0.0371927	0.00303499	0.000233133	8.12799e-05	0.102615	0.0261589	0.00358433	0.0286645	0.0552779
43_1G_WTF_C5M_CTACACCAGCGACGTA	0.0954382	0.0483801	0.0425004	0.0547524	0.559071	0.000550683	0.000216158	0.0421502	0.00741185	0.036313	0.000817991	0.00131165	0.0244015	0.0847292	6.88853e-05	0.0018868
43_1G_WTF_C5M_CTACACCCAACACCTA	0.339967	0.131962	0.0704854	0.0814689	0.000495889	0.05141	0.123441	0.037335	0.0218183	0.0490905	0.0329028	0.0306831	0.0268415	1.4874e-05	0.00152025	0.000562869
43_1G_WTF_C5M_CTACACCCATGCGCAC	0.167252	0.354604	7.22146e-05	0.252184	0.000282063	0.000498978	0.00371313	0.0280486	0.00025809	0.00107457	0.0613505	0.0165589	0.0132449	0.0305118	0.0413876	0.028959
43_1G_WTF_C5M_CTACACCGTCGAACAG	0.214086	0.199394	0.0882216	0.130846	0.00142205	0.0676807	0.174747	0.024075	0.0415753	0.0313018	3.82415e-05	0.000210344	0.0186691	0.00726859	1.31567e-05	0.000450913
43_1G_WTF_C5M_CTACACCGTTCAGTAC	0.00127532	0.225365	0.216167	0.211312	0.00636581	0.0531685	0.0571698	0.0271606	0.0961189	0.0552191	0.00756897	0.00957296	0.0275626	0.000866142	0.000670594	0.00443719
43_1G_WTF_C5M_CTACACCTCGGAGCAA	0.119641	0.369606	0.10913	0.0977516	0.000771787	0.0813346	0.0287186	0.00502782	9.88578e-05	0.0461103	0.07801	0.00618625	0.0305954	0.0265326	0.000479062	5.41825e-06
43_1G_WTF_C5M_CTACACCTCGGCCGAT	0.173301	0.0408489	0.0200264	0.0780029	0.40798	0.000401014	0.00286366	0.106539	0.000343063	0.000186312	0.0227888	7.51757e-05	0.0384161	0.107551	6.75007e-05	0.000608345
43_1G_WTF_C5M_CTACACCTCTAACCGA	0.177439	0.222194	0.0328485	0.117312	0.0138584	0.115502	0.0176371	0.033726	0.158936	0.0309881	0.0209409	0.00313524	0.0201573	0.0105671	0.0200899	0.00466856
43_1G_WTF_C5M_CTACATTAGACCTAGG	0.119754	0.0244612	0.0225131	0.408625	0.00755813	0.155908	0.0719107	0.102284	0.0064923	0.0453628	0.000112209	0.00237903	0.0270537	2.65773e-05	0.0037104	0.00184987
43_1G_WTF_C5M_CTACATTAGATCCGAG	0.0235899	0.000187663	0.0620386	0.627866	0.000996386	0.000123553	0.000528983	0.0731862	0.110014	0.00966576	0.0303976	0.00179126	0.0592472	4.28497e-05	3.37739e-05	0.000290301
43_1G_WTF_C5M_CTACATTAGATGGGTC	0.147329	0.286191	0.0298703	0.146422	0.000850692	0.0690048	0.123356	0.00101505	0.108297	0.030979	0.000118272	0.0367084	0.017014	9.03422e-06	0.000561405	0.00227329
43_1G_WTF_C5M_CTACATTAGGCGATAC	0.044701	0.494886	2.31399e-05	0.183301	1.23191e-05	0.0506496	0.0689894	0.000810932	0.014657	0.000322284	0.0302515	0.0274541	0.0134647	0.00184005	0.033462	0.0351744
43_1G_WTF_C5M_CTACATTCACGAAGCA	0.370341	0.109747	0.0793856	0.00381241	2.90716e-05	0.105399	0.0634572	0.0467516	3.07744e-05	0.00249365	0.061536	0.0214555	0.0113567	0.000559979	0.100948	0.0226973
43_1G_WTF_C5M_CTACATTCACGAGAGT	0.228325	0.104937	0.100274	0.0268244	0.0268195	0.191617	0.0737317	0.136217	0.00240482	0.0891207	0.00010029	0.00141645	0.00162212	0.0161356	4.49925e-05	0.000409826
43_1G_WTF_C5M_CTACATTGTAGCAAAT	0.3415	0.0712713	0.141356	0.0412838	8.7646e-05	0.134589	0.0334285	0.124986	0.000224182	0.0370537	0.000104383	0.000509395	0.0727197	0.000832811	3.37722e-05	1.96526e-05
43_1G_WTF_C5M_CTACATTTCCAGAAGG	0.310149	0.199035	0.137849	0.0558263	0.000455008	0.000101265	2.56284e-05	0.0138052	0.00447457	0.0323208	0.0662577	0.0387263	0.0899832	0.0503116	0.000258134	0.000421614
43_1G_WTF_C5M_CTACCCAAGAATTGTG	0.000111097	0.00029406	0.015004	0.615619	0.0621706	0.000155338	0.0623162	0.0982942	0.018293	0.00652821	0.0194092	0.00707901	0.0381491	0.0430992	0.00119689	0.0122811
43_1G_WTF_C5M_CTACCCAAGACGCAAC	0.290981	0.263351	0.0482302	0.196064	0.000643944	0.00449524	5.49065e-05	0.0276493	0.0412372	0.000244951	0.0858502	0.014098	0.0255556	1.84274e-05	0.000497357	0.00102929
43_1G_WTF_C5M_CTACCCAAGACTAAGT	0.451016	0.0430556	0.11255	0.0813374	7.50876e-05	0.0502936	0.0163364	0.140738	0.00157904	0.0966203	0.000209393	0.000586279	0.00442458	4.49887e-05	0.000522286	0.000610662
43_1G_WTF_C5M_CTACCCAAGGAATTAC	0.120037	0.337938	0.259517	0.0768583	2.3332e-05	0.00745389	7.24084e-05	0.0130623	0.00678228	0.0263687	0.0265885	0.022917	0.0805355	0.0135169	0.00744412	0.000884738
43_1G_WTF_C5M_CTACCCAAGGCCATAG	0.257374	0.404337	4.20632e-05	1.77477e-05	1.32051e-05	4.80245e-05	1.75477e-05	5.79124e-06	2.08278e-05	0.00113115	0.00609913	0.103714	0.0334124	0.000145315	0.125853	0.067769
43_1G_WTF_C5M_CTACCCACATTCGACA	0.153623	0.0579751	0.00168855	0.0564903	0.414848	0.00952394	0.00852372	0.196367	0.0115269	0.00438274	0.000281389	8.42718e-05	0.0135635	0.0698511	0.00122638	4.40128e-05
43_1G_WTF_C5M_CTACCCAGTTCGGGCT	0.0859538	0.149869	0.0980424	0.00213933	0.0280111	0.255242	0.120202	0.0523857	5.60682e-05	0.00903675	0.0582998	0.11444	0.0110884	0.0147743	0.000449098	1.04275e-05
43_1G_WTF_C5M_CTACCCATCAAGCCTA	0.20627	0.120723	0.237988	0.107787	0.00167117	0.0396825	0.127536	0.0179006	0.0267042	0.0741677	3.15217e-05	1.93084e-05	0.0273964	0.011221	1.6628e-05	0.000884905
43_1G_WTF_C5M_CTACCCATCAGTCCCT	0.0085122	0.131549	0.0122478	0.0122675	0.461402	0.0544225	0.00293141	0.18224	0.00146604	0.00184928	0.00218019	0.00246993	0.0351988	0.0901732	0.000112279	0.000977484
43_1G_WTF_C5M_CTACGTCAGCCAGGAT	0.127082	0.215968	0.175937	0.050339	0.000396858	6.25502e-05	0.0391136	0.0298799	0.233708	0.0780662	0.017742	0.00167157	0.0284351	0.000279359	0.000882624	0.000436741
43_1G_WTF_C5M_CTACGTCAGCGTGAAC	0.104231	0.227295	0.358308	0.0102058	0.0208479	0.0596387	0.0603871	0.017721	0.00408402	0.000515229	0.0704079	0.0113323	0.0308615	0.0236792	0.000307298	0.000178261
43_1G_WTF_C5M_CTACGTCCAGGCGATA	0.3263	0.0644443	0.140877	0.0393533	0.0180051	0.156471	0.0325958	0.121227	0.000219555	0.0775719	0.0160898	0.00359577	0.000697417	5.21e-05	0.000675556	0.00182497
43_1G_WTF_C5M_CTACGTCCAGTTCCCT	0.15236	0.280292	0.0868149	0.0809502	1.78518e-05	0.00010023	0.0260164	0.0193067	0.19207	0.0342925	0.0223721	0.0212649	0.0305967	0.0497826	0.000877514	0.00288525
43_1G_WTF_C5M_CTACGTCCATGATCCA	9.19595e-05	0.0605152	0.00469297	0.493977	4.80779e-05	7.18765e-05	0.118399	0.0678311	0.0167132	0.0132961	0.0495023	0.0647999	0.0553622	0.000840166	0.000314012	0.0535449
43_1G_WTF_C5M_CTACGTCGTGTGAAAT	0.276263	0.290462	0.00969256	0.0392986	2.05823e-05	7.07117e-05	0.0174661	0.00882516	0.000652382	0.0869516	0.0280532	0.171509	0.0230309	0.000414134	0.00525992	0.0420301
43_1G_WTF_C5M_CTACGTCTCAATACCG	0.12239	0.281838	8.14529e-05	0.268275	0.00058332	3.20292e-05	2.93162e-05	0.0303016	0.000226581	5.56507e-05	0.0347227	0.0862924	0.0448823	0.000515145	0.00726915	0.122506
43_1G_WTF_C5M_CTACGTCTCCGTCATC	0.233307	0.184619	0.148197	0.0270672	0.000293656	0.109494	0.0613298	0.184084	0.00532547	0.0386515	0.000121871	6.77607e-05	0.00622653	9.31666e-05	5.24479e-05	0.00106947
43_1G_WTF_C5M_CTAGAGTAGCCACGTC	0.476799	0.0235877	0.152277	0.0809968	5.39733e-05	0.0761657	0.000703847	0.062831	0.00239826	0.112427	0.00242921	0.00151486	0.00723751	3.68581e-05	2.70393e-05	0.000513644
43_1G_WTF_C5M_CTAGAGTAGGACGAAA	0.197444	0.206321	0.135441	0.0824509	0.00182792	0.00745126	0.151572	0.000234571	0.0543849	0.0130316	0.0300915	0.00594571	0.0607856	0.0521518	0.000515352	0.000350433
43_1G_WTF_C5M_CTAGAGTCACCGCTAG	0.000609729	0.456633	3.27046e-05	0.124124	1.21637e-05	0.0186268	0.19825	0.000252463	0.0847938	0.0117211	0.0210881	0.0506406	0.00518373	0.00632399	0.000401401	0.0213073
43_1G_WTF_C5M_CTAGAGTGTGTGACGA	0.0838239	0.0904224	0.202752	0.176987	0.0163249	0.0553099	0.0911079	0.0859966	0.000777616	0.058393	0.000555776	0.00131618	0.135207	0.000113669	9.81052e-05	0.000814521
43_1G_WTF_C5M_CTAGAGTTCCCGGATG	0.168702	0.109115	0.0100031	0.0664417	0.0021964	0.153036	0.204722	0.0111223	0.126879	0.0404945	0.0178391	0.0812304	0.00476171	1.95907e-05	0.00327477	0.000161911
43_1G_WTF_C5M_CTAGCCTCACGCATCG	0.287209	0.0251144	0.195775	0.000579669	0.0428133	0.116112	0.0285276	0.155267	0.00756008	0.0834486	0.0187282	0.0354555	0.00328596	5.96734e-05	4.09357e-05	2.33255e-05
43_1G_WTF_C5M_CTAGTGAAGACTAGGC	0.0207335	0.101146	0.115123	0.100467	0.366388	0.00435063	0.00593285	0.122132	0.00547117	0.00192895	0.00061299	0.000142955	0.045419	0.10746	0.00170036	0.000992718
43_1G_WTF_C5M_CTAGTGAAGGATGTAT	0.000137673	0.00010608	0.000131731	0.0262067	0.0798794	0.637692	0.0462021	0.0317687	5.17356e-05	0.000238936	0.156496	0.0012003	0.0188915	0.000519817	0.00046075	1.66869e-05
43_1G_WTF_C5M_CTAGTGACATGGTTGT	0.124523	0.0419817	0.0246278	0.0596384	0.384155	0.0341101	0.010713	0.133086	0.0081991	0.0364797	0.000478878	0.00228762	0.0513351	0.0854254	0.00286857	9.10873e-05
43_1G_WTF_C5M_CTAGTGAGTCACAAGG	0.148078	0.235565	0.21974	0.0877302	0.0660313	0.00857148	0.0411971	0.137521	0.00153592	0.0390928	0.000224138	0.000122888	0.0081072	0.0063113	0.000103981	6.73842e-05
43_1G_WTF_C5M_CTAGTGAGTTGAGGTG	0.0905002	0.417555	0.00131408	0.222095	0.000684263	5.57534e-05	0.00100855	0.0131525	0.0006395	0.00201009	0.0474808	0.0547635	0.0376596	0.000281787	0.0323218	0.0784778
43_1G_WTF_C5M_CTAGTGATCCGAGCCA	0.349739	0.000508145	0.193532	0.0530993	0.125094	0.06143	0.023891	0.0812995	0.000196308	0.022718	0.0565986	0.0274056	0.00207484	0.00101794	0.000919541	0.000476492
43_1G_WTF_C5M_CTCACACAGAACAATC	0.119798	0.251849	0.0734638	0.0946621	3.72016e-05	0.0761912	0.170556	0.0118521	0.141243	0.0205076	0.011002	0.000715953	0.0249485	0.00259532	0.00035615	0.000221524
43_1G_WTF_C5M_CTCACACAGTACTTGC	0.0128814	0.555371	0.0605397	0.100439	1.60556e-05	5.07962e-05	0.0590379	0.00620639	0.0541728	0.000844215	0.0659277	0.0368304	0.0274698	0.0123399	0.000413213	0.0074595
43_1G_WTF_C5M_CTCACACCACCGAAAG	0.0538643	0.451818	0.0495008	0.198953	0.00025843	3.18239e-05	0.0291453	0.0136644	0.00846811	0.00471589	0.00891654	0.0172025	0.0317655	0.00631146	0.0871946	0.0381897
43_1G_WTF_C5M_CTCACACCAGCATGAG	0.0296863	0.445093	0.0273	0.122033	0.000441689	0.0233667	0.149104	0.000132599	0.136032	0.0513128	3.24555e-05	0.00475794	0.0102237	1.00193e-05	0.000120632	0.000353476
43_1G_WTF_C5M_CTCACACGTGTATGGG	0.226761	0.00358551	0.00138368	0.0126947	0.296941	0.0543241	0.0144348	0.234191	0.00848863	0.0234757	0.000196348	0.00273345	0.0365201	0.0814145	0.000154095	0.00270048
43_1G_WTF_C5M_CTCACACTCAATACCG	0.000313881	0.0771888	0.000349117	0.421268	0.00145849	0.000485951	0.0985878	0.185227	0.000587088	0.000283201	0.00572845	0.0675135	0.033801	0.00144348	0.0275081	0.0782567
43_1G_WTF_C5M_CTCACACTCGGCCGAT	0.334506	0.00302765	0.163178	0.059036	0.114503	0.0762722	0.0148286	0.11158	0.000116563	0.0770711	0.0400259	0.0032712	0.00176425	5.47376e-05	4.03887e-05	0.000724199
43_1G_WTF_C5M_CTCAGAAAGGCTCAGA	0.013818	0.0674063	0.00142889	0.101455	0.395404	0.0205004	0.0159575	0.197797	0.00125918	0.0371234	0.000248801	0.000183741	0.00572336	0.141478	0.000139272	7.65993e-05
43_1G_WTF_C5M_CTCAGAAAGGGCTCTC	5.01828e-05	6.44992e-05	0.00143433	0.696234	0.000651045	6.40162e-05	0.0956446	0.0409782	0.0802377	0.00350133	3.58462e-05	0.0594987	0.00940433	3.2691e-05	0.0065396	0.0056287
43_1G_WTF_C5M_CTCAGAACAGCTTCGG	0.297469	0.199016	0.241386	0.0577967	0.00154641	0.000120223	0.0307291	0.0541139	0.000148804	0.0422636	0.0375153	0.00760565	0.0292697	0.000529531	2.16858e-05	0.000468075
43_1G_WTF_C5M_CTCAGAAGTATCAGTC	0.173642	0.0672352	0.011458	0.024475	0.357305	0.0167658	0.0148957	0.129929	0.0207485	0.00064835	0.000293981	0.00594377	0.0435606	0.1309	0.00151944	0.00068034
43_1G_WTF_C5M_CTCAGAATCCAAACTG	0.194185	0.237252	0.177749	0.040408	8.85908e-05	0.0582425	0.000193402	0.0183561	0.0821237	0.140106	0.0163935	0.000874046	0.0327245	0.000717055	0.000567676	1.84029e-05
43_1G_WTF_C5M_CTCAGAATCGGTTAAC	0.000748543	0.00108037	0.110562	0.000849148	0.346802	0.178743	0.00336139	0.242384	0.0150231	0.00131429	0.0172029	0.000185738	0.0461715	0.0353315	0.000150175	9.00183e-05
43_1G_WTF_C5M_CTCATTAAGACAGGCT	0.2503	0.100152	0.29962	0.0281205	0.0251941	0.0542245	0.0851626	0.0220119	8.49299e-05	0.000264235	0.0850509	0.0100505	0.0393064	0.000426225	1.976e-05	1.10268e-05
43_1G_WTF_C5M_CTCATTAAGATATACG	0.173679	0.0207847	0.18463	0.0477483	0.0151088	0.0501193	0.147355	6.74525e-05	0.152507	0.0152966	0.0311371	0.00278917	0.157953	3.8214e-05	2.76527e-05	0.000759017
43_1G_WTF_C5M_CTCATTAAGCGATATA	0.010591	0.0715625	0.262594	0.00178545	0.152897	0.13525	0.0315428	0.231323	0.000569241	0.0390375	0.00042296	0.003357	0.0536342	0.000128418	0.00313827	0.00216706
43_1G_WTF_C5M_CTCATTAAGGATCGCA	0.331637	0.0653269	0.185351	0.0602365	0.00715571	0.144836	0.0924397	0.0508337	6.90209e-05	0.0397279	0.00863395	0.000809265	0.0118473	0.000630436	2.57305e-05	0.000440026
43_1G_WTF_C5M_CTCATTAAGTGAAGTT	0.449158	0.000124855	0.0505669	0.171448	0.00177814	0.000115829	0.000205033	0.143647	6.89271e-05	0.0396874	0.00790414	8.65794e-05	0.0317256	0.00105127	0.0844764	0.0179557
43_1G_WTF_C5M_CTCATTAAGTGCCATT	0.253001	0.0551572	0.0273017	0.0473831	0.409912	0.000767224	0.00162778	0.0301802	0.000358841	0.0297399	0.000133596	0.00164837	0.0324366	0.11028	4.72708e-05	2.6018e-05
43_1G_WTF_C5M_CTCATTACACCAGGCT	0.111215	0.347529	0.046135	0.112437	2.08791e-05	0.0094062	0.0165884	0.0202296	0.173784	0.020095	0.0183842	0.0340752	0.0291741	0.0532475	0.000307604	0.00737179
43_1G_WTF_C5M_CTCATTACAGCGTTCG	0.593539	0.00197054	0.12922	0.0238855	3.81182e-05	0.00147374	0.000130953	0.062182	0.00167366	0.117906	0.00772844	0.0524923	0.0041115	2.50143e-05	0.0021409	0.00148219
43_1G_WTF_C5M_CTCATTACAGCTGGCT	0.2137	0.0342568	0.302845	0.127038	0.0275507	0.00200326	0.151143	0.00405473	0.0527585	0.000414147	0.0292029	2.5948e-05	0.031407	0.0230967	0.000316935	0.000186627
43_1G_WTF_C5M_CTCATTAGTCGAGTTT	0.108734	0.301007	0.0843756	0.0884919	1.81775e-05	0.00777431	0.169371	4.15712e-05	0.114886	0.00387881	0.0323055	0.00971208	0.0504412	0.0285645	0.000230557	0.000169097
43_1G_WTF_C5M_CTCATTATCAGTTCGA	0.388932	0.133982	0.000148763	0.190444	5.47929e-05	0.023602	0.0242284	0.027776	0.000243739	0.137926	0.0056684	0.0224156	0.0435584	2.36198e-05	0.000684166	0.000312716
43_1G_WTF_C5M_CTCCTAGCATGGAATA	0.396653	0.0837073	0.147975	0.0666695	0.00338631	0.000308132	0.000135705	0.184115	0.00028192	0.0740399	0.0156092	0.0156962	0.0105535	6.30278e-05	0.000778502	2.76405e-05
43_1G_WTF_C5M_CTCCTAGGTAGTACCT	0.456725	0.00787591	0.184518	0.0487069	9.18435e-05	0.000942855	0.0401974	0.161141	0.000423466	0.0886591	0.00205784	0.00140189	0.00554341	0.000772198	0.000623994	0.000319232
43_1G_WTF_C5M_CTCCTAGGTGAGTATA	0.390162	0.12647	0.0838738	0.100141	0.00039765	0.0127725	0.111403	0.0251437	0.0366133	0.0391105	0.016908	0.0289301	0.0265173	1.79031e-05	0.000775356	0.000764105
43_1G_WTF_C5M_CTCCTAGGTTCAGTAC	0.356118	0.0253767	0.245831	0.0326204	0.00185053	0.0357303	0.014054	0.171762	0.000321815	0.0909312	0.0047051	3.65872e-05	0.0194208	5.63663e-05	0.000496407	0.000688608
43_1G_WTF_C5M_CTCCTAGGTTGACGTT	0.33076	0.0183164	0.263168	0.0996401	0.0460675	0.0314078	0.000201056	0.106257	0.000190305	0.0744518	0.00744222	6.74257e-05	0.0176201	0.003406	0.000961973	4.25721e-05
43_1G_WTF_C5M_CTCCTAGTCCCTCTTT	0.281583	0.0428178	0.15704	0.177102	0.00126228	0.0394005	0.00407173	0.147738	0.000141827	0.0556667	0.0715887	0.00216466	0.016265	3.68087e-05	0.00310727	1.3572e-05
43_1G_WTF_C5M_CTCGAAAAGCAGGTCA	0.0800595	0.467655	0.0523992	0.0774185	0.000312565	5.16512e-05	0.0302264	0.00475135	0.0616031	0.025968	0.0442637	0.0279249	0.0377091	0.083439	0.000290456	0.00592793
43_1G_WTF_C5M_CTCGAAAGTACGAAAT	0.176816	0.00226333	0.00872674	0.0229783	0.350179	0.0770802	0.0106512	0.230706	0.0172233	0.00919144	0.00114196	0.000128332	0.012534	0.0802268	9.2046e-05	6.13795e-05
43_1G_WTF_C5M_CTCGAAATCTCCGGTT	0.249399	0.237103	0.11822	0.0778284	0.00414333	0.101114	0.0231794	0.0233141	3.03629e-05	0.0497186	0.0735291	0.00688888	0.0336871	1.91726e-05	0.00127022	0.000555219
43_1G_WTF_C5M_CTCGAAATCTCGTATT	0.0282278	0.383432	0.0760933	0.0399432	5.41029e-05	0.128178	0.0773002	0.00329117	0.0168304	0.0284648	0.155044	0.0219558	0.0332422	1.23769e-05	8.55793e-06	0.00792195
43_1G_WTF_C5M_CTCGAAATCTGTGCAA	0.294038	0.264261	9.75514e-05	0.0918447	1.79574e-05	0.0302666	0.0754957	0.0321242	7.39508e-05	0.0140624	0.0639844	0.0311808	0.0134759	9.09328e-06	0.0622777	0.02679
43_1G_WTF_C5M_CTCGAGGAGCGGATCA	0.224133	0.223453	0.212321	0.0548529	4.92866e-05	0.0902407	0.0692978	0.0031248	0.0607979	0.0421406	2.59335e-05	0.000510773	0.0184855	2.33448e-05	0.000281719	0.000261848
43_1G_WTF_C5M_CTCGAGGAGTCGCCGT	0.426822	0.021504	0.129255	0.0533562	0.0392283	0.0477667	0.0160396	0.137922	0.00515321	0.119872	0.000145844	4.6319e-05	0.000105649	0.00271232	3.86929e-05	3.16636e-05
43_1G_WTF_C5M_CTCGAGGCACGAAGCA	0.359184	0.00130598	0.167635	0.00839554	0.113132	0.0688602	0.000497577	0.135754	0.000539148	0.0854112	0.018497	0.00309935	0.000371019	0.0349899	0.00224152	8.629e-05
43_1G_WTF_C5M_CTCGAGGGTAGCTAAA	0.231328	0.095426	0.000110573	0.108423	3.07821e-05	0.0118929	0.0198385	0.0150823	0.168608	0.0766033	0.0268731	0.189952	0.0182011	0.000161994	0.000539891	0.0369293
43_1G_WTF_C5M_CTCGAGGGTCCTAGCG	0.368336	0.00197708	0.12229	0.000422545	0.000298438	0.133785	0.000936315	0.126986	0.000653075	0.149675	0.0120944	0.00206624	0.00230788	0.0771047	0.000390295	0.000676648
43_1G_WTF_C5M_CTCGAGGGTTGGACCC	0.164776	0.0437948	0.267578	0.000541218	0.0399731	0.0903953	0.10717	0.0127871	0.173332	4.21803e-05	0.0553452	0.0175679	0.0264198	2.07888e-05	0.000247267	9.12739e-06
43_1G_WTF_C5M_CTCGAGGTCGCGTAGC	0.149448	0.331993	0.175648	0.0210227	0.000471778	0.0298696	0.0774084	0.000211811	0.00216614	0.0110495	0.0889478	0.0677814	0.039682	0.000772321	2.90343e-05	0.00349885
43_1G_WTF_C5M_CTCGGAGAGCCAACAG	2.26635e-05	0.0454376	0.000458631	0.342647	1.78758e-05	0.00584184	0.246969	0.031785	0.126507	0.0291229	0.0343958	0.105643	0.000197943	0.00130982	0.000476225	0.0291671
43_1G_WTF_C5M_CTCGGAGAGTGTTGAA	0.121628	0.192298	2.93154e-05	0.290113	2.37299e-05	0.00972608	0.00013688	0.0240407	0.100209	0.000265246	0.0316482	0.0283992	0.0116853	0.00882722	0.120562	0.0604081
43_1G_WTF_C5M_CTCGGAGCAAGTTAAG	0.336561	0.0436772	0.111321	0.0544168	0.0313889	0.0962729	0.0181974	0.115414	0.0142455	0.16562	0.000137283	7.21516e-05	0.0115221	9.3732e-05	0.00102199	3.79404e-05
43_1G_WTF_C5M_CTCGGAGCACACCGCA	0.175846	0.15255	0.0213818	0.241669	1.38112e-05	3.45571e-05	0.0402455	0.0149326	0.153471	0.00833796	0.0304767	0.000454496	0.0473429	1.17355e-05	0.0762135	0.037019
43_1G_WTF_C5M_CTCGGAGCAGCTGCTG	0.276181	0.143452	0.0225441	0.0538778	0.00552607	0.0331247	0.178292	0.00807848	0.171337	0.0662308	5.28912e-05	0.000392173	0.00530475	0.0355714	2.09004e-05	1.31546e-05
43_1G_WTF_C5M_CTCGGAGCATGACGGA	0.100857	0.302391	0.145319	0.142423	2.58248e-05	0.031903	0.12181	0.0051548	0.0930331	0.0184586	0.00830211	0.000681488	0.0190648	0.00982634	0.000510989	0.000238526
43_1G_WTF_C5M_CTCGGAGTCTAGAGTC	0.000192664	0.18823	9.53323e-05	0.538853	3.26745e-05	0.0155242	0.120293	0.00805922	0.0429817	0.0256586	4.29629e-05	0.0384368	0.0131402	1.76679e-05	0.00266761	0.00577435
43_1G_WTF_C5M_CTCGGGAAGAGTAATC	0.368187	0.12068	4.22845e-05	0.0887803	2.27746e-05	0.000155125	0.0637599	1.70772e-05	0.0102269	2.92343e-05	0.00261282	0.0279317	0.0108261	0.0185337	0.110656	0.17754
43_1G_WTF_C5M_CTCGGGACAACTGGCC	0.418474	0.0727382	0.111466	0.0468726	0.00128868	0.000177421	0.0744461	0.0346235	0.00882862	0.0212204	0.0481035	0.000128086	0.0129529	0.00959933	0.139039	4.20604e-05
43_1G_WTF_C5M_CTCGGGACAAGACGTG	0.165611	0.000569242	0.0971324	0.376019	0.0456204	0.0539299	0.000720597	0.06592	0.00309332	0.0277024	0.0294743	0.083975	0.0477503	0.000110162	0.00184623	0.000525784
43_1G_WTF_C5M_CTCGGGACACGCTTTC	0.233209	0.054669	0.0925062	0.0755283	0.00693896	0.262937	0.153804	0.0662174	6.77149e-05	0.0016582	0.0382876	0.00618148	0.0073707	0.000584918	2.62554e-05	1.33155e-05
43_1G_WTF_C5M_CTCGGGACACTTAAGC	0.0669037	0.151563	0.37292	0.0449791	0.0359488	0.0341071	0.0315166	0.181259	0.00208637	0.00120791	0.0215827	0.0227854	0.0323291	8.46984e-05	7.45009e-05	0.000651731
43_1G_WTF_C5M_CTCGGGACAGATCCAT	0.512803	0.0156465	0.0935149	0.102304	8.47015e-05	0.0438346	0.0152707	0.121343	0.00430593	0.0726319	0.0045781	0.00301063	0.00704915	4.40578e-05	0.00279943	0.000779295
43_1G_WTF_C5M_CTCGGGAGTACATCCA	0.0658351	0.00184566	0.0798029	0.590985	4.59138e-05	0.00825245	0.0724288	0.0229806	0.0713124	0.00482828	0.0331952	0.00175666	0.0413282	0.000533356	0.00437354	0.000495836
43_1G_WTF_C5M_CTCGGGAGTCAGTGGA	0.313916	0.19572	3.01735e-05	0.153562	0.000346402	0.0191021	0.13791	0.001692	0.0348605	0.00356276	0.0347176	0.0519877	0.00777916	7.75134e-06	0.0201237	0.0246821
43_1G_WTF_C5M_CTCGGGAGTTCCAACA	0.184758	0.145923	0.0271698	0.0335092	0.000794396	0.153932	0.012001	0.0607535	0.000393431	0.0330193	0.0287929	0.271357	0.0117177	0.00883959	1.86766e-05	0.0270206
43_1G_WTF_C5M_CTCGGGAGTTGAACTC	0.00291258	0.536773	0.0263668	0.0684763	1.36757e-05	3.54615e-05	0.0670007	0.00080961	0.0831824	0.0596149	0.0125597	0.0909001	0.0288201	0.00759886	0.000300119	0.0146358
43_1G_WTF_C5M_CTCGGGATCAGCTCGG	0.30324	0.177291	0.115067	0.10485	0.00313264	0.0133954	0.00013056	0.00491717	0.00484647	0.140563	0.000403607	0.0860562	0.0274543	1.69566e-05	0.00419363	0.0144416
43_1G_WTF_C5M_CTCGTACAGAGTGAGA	0.148245	0.0859686	0.00785437	0.220393	0.289934	0.00265837	0.0349339	0.0617633	0.00957569	0.020801	0.000466854	7.49745e-05	0.0352366	0.0819896	6.71042e-05	3.77539e-05
43_1G_WTF_C5M_CTCGTACAGTTTGCGT	0.117859	0.230661	2.58557e-05	0.288738	1.31592e-05	0.0185135	0.0908792	0.00549063	0.0731157	0.000137511	0.000213575	0.0871654	0.013212	0.000205571	0.0419449	0.0318263
43_1G_WTF_C5M_CTCGTACCAAGCGTAG	0.105549	0.359715	0.093565	0.120742	0.000261667	5.18157e-05	0.149052	0.00203599	0.110414	0.0105655	0.0252257	0.00356182	0.0187201	0.000187918	0.000215881	0.000137252
43_1G_WTF_C5M_CTCGTACGTCAAGCGA	0.202616	0.282565	0.182772	0.0793785	0.000442707	0.0503414	0.0692957	0.0176231	8.62605e-05	0.0099827	0.0665307	0.00552654	0.029158	0.00133149	0.00167343	0.00067647
43_1G_WTF_C5M_CTCGTACGTCCCGACA	0.101561	0.33323	0.128481	0.0649037	2.23552e-05	0.0383633	0.146716	0.00609056	0.0719327	0.0406251	0.0212474	0.00163034	0.0314249	0.0130073	0.000457148	0.000308325
43_1G_WTF_C5M_CTCGTACGTCCGTCAG	0.141624	0.0018101	0.220981	0.172256	0.0922243	0.027869	0.0176922	0.153563	0.00025861	0.0977012	0.0556696	6.23882e-05	0.0172329	7.5526e-05	0.000948344	3.1527e-05
43_1G_WTF_C5M_CTCGTACGTCTTCAAG	0.176107	0.193746	0.045268	0.131012	0.000396309	0.00969547	0.00549927	0.0292918	0.219467	0.120557	0.00166984	0.0234526	0.0435399	1.47851e-05	0.000191921	9.0617e-05
43_1G_WTF_C5M_CTCGTACGTTCCACAA	2.61399e-05	6.10033e-05	4.78045e-05	0.176764	2.62085e-05	0.200532	0.214228	0.00971805	0.0185675	0.0877274	0.125876	0.151016	2.42842e-05	0.00172831	2.5406e-05	0.0136318
43_1G_WTF_C5M_CTCGTACGTTTAGCTG	0.232354	0.06785	0.00479624	0.00118986	0.000787834	0.293286	0.103962	0.0537362	5.33971e-05	0.018121	0.152265	0.039974	0.0140169	0.0126469	0.0030404	0.00192034
43_1G_WTF_C5M_CTCGTACTCGCATGGC	0.196696	0.254645	0.244969	0.0562158	0.00424282	0.000168194	0.0326504	0.0194765	0.0108747	0.00747256	0.0784148	0.0470187	0.0390308	1.96935e-05	0.00463382	0.00347103
43_1G_WTF_C5M_CTCGTCAAGAGACGAA	0.160423	0.0576392	0.0662402	0.226279	3.01258e-05	0.116076	0.139608	0.00772332	0.143962	0.000118296	0.0431928	0.000440918	0.0116209	0.0261977	0.000226985	0.000222107
43_1G_WTF_C5M_CTCGTCAAGATAGTCA	0.153966	0.00087642	0.145714	0.0875549	0.123811	0.107062	0.0175738	0.143954	0.00029741	0.187522	0.0214104	0.00455848	0.0010958	0.0002022	0.000120976	0.00427972
43_1G_WTF_C5M_CTCGTCAAGGTACTCT	0.0786806	0.24246	0.0797222	0.0562095	0.00622644	0.053649	0.0880062	0.0180326	0.153415	0.051576	0.0516633	0.00470919	0.11503	2.67971e-05	1.97846e-05	0.000573362
43_1G_WTF_C5M_CTCGTCAGTGACAAAT	0.379151	0.0816222	0.149275	0.0301707	0.0392803	0.0548496	0.074863	0.0734775	0.000167708	0.0139898	0.0438608	0.00163928	0.0199396	0.0371565	2.96106e-05	0.000527448
43_1G_WTF_C5M_CTCGTCAGTTTGGGCC	0.0562872	0.069829	0.196303	0.00639046	0.28314	0.00285174	0.0696075	0.187893	0.000691265	0.0207861	0.001574	0.000117855	0.0304049	0.0739702	9.65062e-05	5.68892e-05
43_1G_WTF_C5M_CTCGTCATCAGGTTCA	0.171849	0.176051	0.0110924	0.0445733	0.123308	0.115809	0.0982549	0.0594693	0.0596127	0.0468028	4.70224e-05	0.000299469	0.00153109	0.089227	0.00133489	0.00073727
43_1G_WTF_C5M_CTCGTCATCAGTTTGG	0.179734	0.349757	0.0950111	0.0860924	5.17192e-05	0.0153622	0.000367714	0.00326701	0.0370626	0.130986	8.57726e-05	0.0553998	0.0273567	3.39068e-05	0.0143359	0.0050957
43_1G_WTF_C5M_CTCGTCATCCCAAGTA	0.120577	0.424704	0.157997	0.111745	1.81829e-05	6.61535e-05	0.000225515	0.0159026	0.00707702	0.0299191	0.030056	0.0336487	0.0358468	0.0233912	0.0014772	0.00734827
43_1G_WTF_C5M_CTCTAATCAGGTGCCT	0.186667	0.325767	0.00891726	0.108582	0.00260559	0.0324147	0.0857831	0.0186451	0.000193643	4.52843e-05	0.0584693	0.143055	0.0190087	0.000178914	0.000136732	0.00953077
43_1G_WTF_C5M_CTCTAATGTACTCAAC	0.00330738	0.149728	0.339088	0.0422883	0.0250292	0.103819	0.000191885	0.00922185	0.0926327	0.0352589	0.0275131	0.000490898	0.169285	0.000646786	0.000484922	0.00101472
43_1G_WTF_C5M_CTCTAATTCACCGGGT	0.0225023	0.0841668	0.102949	0.109658	0.257085	0.0119852	0.00579465	0.315185	0.0117924	0.0144758	0.000802297	0.000620652	0.0236383	0.0391022	0.000151872	9.05582e-05
43_1G_WTF_C5M_CTCTAATTCCAACCAA	0.0122557	0.0648148	0.00110277	0.0137356	0.509533	0.041277	0.0416309	0.176894	0.00617899	0.0107672	0.000292977	0.000115054	0.0350506	0.0862046	9.22695e-05	5.45778e-05
43_1G_WTF_C5M_CTCTACGAGTGCGTGA	0.325601	0.111122	0.140095	0.166146	0.00231745	0.051996	0.0272463	0.0308795	0.000484568	0.0270311	0.0191858	0.0816392	0.0156541	0.000267734	0.000197294	0.000136676
43_1G_WTF_C5M_CTCTACGCAAGCTGTT	0.0223827	0.508692	0.0188601	0.102591	1.91621e-05	7.43995e-05	0.0674974	0.00274371	0.0438542	0.0301166	0.0311017	0.10647	0.0334518	0.000301304	0.00187658	0.0299674
43_1G_WTF_C5M_CTCTACGCACGGTGTC	0.0117086	0.469435	0.0252971	0.128567	0.000214088	0.0416725	0.147234	3.07556e-05	0.0387309	0.0458721	0.00435815	0.0595736	0.0207	8.69736e-06	0.000119955	0.00647779
43_1G_WTF_C5M_CTCTACGGTGGCAAAC	0.100892	0.250714	0.0676045	0.161835	0.00212903	0.0347119	0.12558	0.0155982	0.168335	0.0125264	0.0211235	0.000517069	0.0179312	0.0202072	3.13195e-05	0.00026285
43_1G_WTF_C5M_CTCTACGGTGTCTGAT	0.00032807	0.000373459	0.00126199	0.66407	0.000281006	0.00107048	0.0511795	0.115607	0.136418	0.00968528	0.000667145	0.000154271	0.0138742	0.00481487	0.000131621	8.31291e-05
43_1G_WTF_C5M_CTCTACGTCAACGCTA	5.8774e-05	0.470943	0.00792456	0.089328	1.08495e-05	0.000154685	0.117521	2.46704e-05	0.103561	0.0394066	0.0234875	0.0938715	0.0199323	0.000217507	0.0143513	0.0192063
43_1G_WTF_C5M_CTCTACGTCACATACG	0.0452025	0.398862	0.0987637	0.111649	0.000378364	0.0449272	0.157402	0.0101438	0.0155233	0.0148979	0.0313256	0.00307633	0.0244368	0.037864	0.00371591	0.00183105
43_1G_WTF_C5M_CTCTACGTCGACCAGC	0.112152	0.0128837	0.0597633	0.0477415	0.377628	0.000802973	0.0453146	0.146773	0.0102305	0.000934351	0.000531603	0.000126031	0.0467742	0.136808	0.00147975	5.68996e-05
43_1G_WTF_C5M_CTCTGGTAGATCGGGT	0.170115	0.167214	0.0889348	0.117135	0.246177	0.00132667	0.000207882	0.024529	0.0128359	0.0817435	0.000352892	7.10204e-05	0.00854423	0.0807093	6.13454e-05	4.24085e-05
43_1G_WTF_C5M_CTCTGGTCACAGATTC	0.28131	0.252509	0.145982	0.0734123	2.5981e-05	0.000214791	0.00646919	0.0211554	0.00040782	0.0192112	0.0396405	0.0546553	0.04371	0.059298	0.00100273	0.000995857
43_1G_WTF_C5M_CTCTGGTCACGGACAA	0.265346	0.228852	0.05271	0.115365	1.56498e-05	8.76618e-05	0.121639	0.00373284	0.102397	0.0310709	0.0416211	0.00997351	0.0255152	1.21378e-05	0.000147403	0.00151438
43_1G_WTF_C5M_CTCTGGTCAGATCCAT	0.0817816	0.000214293	0.108616	0.473603	0.0248945	0.0128852	0.000130257	0.0703137	0.113501	0.0228889	0.0408654	0.00797987	0.0370377	0.000992517	0.000829518	0.00346729
43_1G_WTF_C5M_CTCTGGTTCCACGTTC	0.0184338	0.0478543	0.06802	0.0276098	0.344223	0.0049161	0.0347348	0.218164	0.031803	0.0533321	0.0082908	0.000160247	0.0153934	0.124955	0.000110372	0.00199986
43_1G_WTF_C5M_CTCTGGTTCCTACAGA	0.151472	0.309453	7.6415e-05	0.221419	5.5083e-05	0.00768176	0.000134238	0.0246514	0.00340336	0.0223161	0.00220918	0.0354022	0.175239	0.000742318	0.0179475	0.0277972
43_1G_WTF_C5M_CTCTGGTTCCTGCAGG	0.295869	0.224546	7.50538e-05	0.0865817	3.3744e-05	4.94662e-05	0.0752535	0.0258782	0.0408984	0.000183934	0.0442472	0.0799562	0.030833	0.0135589	0.0223545	0.0596813
43_1G_WTF_C5M_CTGAAACAGCTAGGCA	0.250653	0.308489	0.0660705	0.0684962	0.000113853	0.000279745	0.0016165	0.0235123	0.00436246	0.0337272	0.0712459	0.0544279	0.0366969	0.0224839	0.0375818	0.0202431
43_1G_WTF_C5M_CTGAAACAGTGGAGAA	0.000265376	0.000518341	0.0279919	0.684625	0.00291368	0.0880501	0.0188348	0.0315165	0.0553267	0.0452002	0.0036764	0.0173432	0.0230904	8.1467e-05	6.62633e-05	0.000499436
43_1G_WTF_C5M_CTGAAACAGTGGGTTG	0.204485	0.354811	0.0153272	0.06672	0.000664254	2.36222e-05	4.19323e-05	0.0103036	0.00337258	0.0420925	0.0136396	0.07263	0.017122	9.31299e-06	0.076343	0.122414
43_1G_WTF_C5M_CTGAAACGTACCGGCT	0.0849953	0.0263257	0.0746428	0.0250312	0.298198	0.00363421	0.0898553	0.197972	0.000287761	0.00058952	0.000262247	0.00154437	0.0424028	0.152724	0.00148531	4.92807e-05
43_1G_WTF_C5M_CTGAAACGTGCACCAC	0.245204	0.337511	0.153793	0.0584885	0.00279941	0.000162933	0.0268596	0.0170115	0.0157253	0.0506196	0.00517855	0.0241857	0.0130979	0.0480214	0.000222799	0.00111858
43_1G_WTF_C5M_CTGAAACGTTTGTGTG	0.1225	0.440521	0.112008	0.157235	3.38179e-05	0.0043683	0.0479443	0.00433044	0.0420207	0.0221208	0.0161623	0.000492775	0.0292809	1.83621e-05	0.00020015	0.00076334
43_1G_WTF_C5M_CTGAAACTCAAACCGT	0.439064	0.0864391	0.128485	0.0821364	0.0127578	0.00306581	0.0560662	0.0805629	0.00194106	0.0436731	0.0494557	0.00656599	0.00778761	2.80693e-05	0.00188546	8.60247e-05
43_1G_WTF_C5M_CTGAAACTCAGCATGT	0.0919604	0.0925638	0.0992889	0.0833044	3.99863e-05	0.114349	0.0691411	0.0184937	0.216859	0.00477938	0.0488812	0.00270616	0.130582	0.027027	1.60241e-05	8.32469e-06
43_1G_WTF_C5M_CTGAAACTCGCTTAGA	0.0524602	0.498441	0.0295078	0.139853	0.000207913	0.000277463	0.0507977	0.00906583	0.000783442	0.00304022	0.0614439	0.0111629	0.048248	0.0759635	7.98716e-05	0.018667
43_1G_WTF_C5M_CTGAAACTCTTCCTTC	0.000639409	0.515079	0.0003404	0.16658	1.37632e-05	2.91627e-05	0.0423044	0.00736593	0.0394865	1.24242e-05	0.0453446	0.0116552	0.0213508	0.0148872	0.0526499	0.0822616
43_1G_WTF_C5M_CTGAAGTAGAATGTTG	0.189599	0.132534	0.0589196	0.315404	3.05604e-05	0.000132709	0.0862616	0.00512534	0.031482	0.00558488	0.0502885	0.000989012	0.122279	1.53469e-05	0.000362285	0.00099229
43_1G_WTF_C5M_CTGAAGTAGCGTGAAC	0.050098	0.461241	0.00757206	0.157336	1.90865e-05	5.04012e-05	0.0591252	0.00343568	4.10963e-05	0.00152784	0.117845	0.0208443	0.0277548	1.33603e-05	0.0492332	0.0438624
43_1G_WTF_C5M_CTGAAGTCAGCTGTAT	0.000506516	0.564114	0.00370113	0.134858	1.24784e-05	2.06573e-05	0.0591994	0.00563208	0.0593225	0.00628066	0.0689226	0.0167531	0.0134276	0.0331571	0.000757153	0.0333347
43_1G_WTF_C5M_CTGAAGTCAGCTTAAC	0.205099	0.181478	0.0532539	0.27489	3.77255e-05	0.000277168	0.00110727	0.00491333	0.00946798	0.0111832	0.0025905	0.0874298	0.0273757	0.00719774	0.0970346	0.0366641
43_1G_WTF_C5M_CTGAAGTCATATGGTC	0.105645	0.397571	0.00244096	0.17168	0.000327837	0.0272277	0.0391623	0.0192605	0.0182644	0.00388158	0.0738285	0.0367613	0.0224334	0.00780587	0.0221415	0.0515689
43_1G_WTF_C5M_CTGAAGTGTTCCCGAG	0.0419511	0.154301	0.000269961	0.447569	0.000105603	0.00166662	0.19163	9.0159e-05	0.0712616	0.000875581	0.000647281	0.0733358	0.00134895	0.00117983	0.00213643	0.0116309
43_1G_WTF_C5M_CTGAAGTTCATGCATG	0.0321258	0.444461	0.000102847	0.0838611	1.45115e-05	0.0717417	0.0682117	0.00364842	0.023852	5.84665e-05	0.0606153	0.0428106	0.0222038	0.0121797	0.063916	0.0701974
43_1G_WTF_C5M_CTGAAGTTCGAGAACG	0.0871076	0.163293	0.00018949	0.133904	0.00786569	0.256405	0.139041	0.00545439	0.153034	0.051493	7.53755e-05	0.000371846	5.1874e-05	0.00101038	0.000396594	0.000306302
43_1G_WTF_C5M_CTGATAGCAGACAAGC	0.463362	0.0861827	0.150459	0.10942	0.000264769	0.000437012	0.00065193	0.0189516	0.00604942	0.112911	0.0203577	0.00441794	0.0157363	0.00019632	0.00523649	0.00536613
43_1G_WTF_C5M_CTGATAGCATTTGCTT	0.0020208	0.0714702	0.0555208	0.0452408	0.168821	0.296474	0.0347756	0.161765	0.00074481	0.0626059	0.00784409	7.34391e-05	0.0411781	0.0504084	0.00102289	3.42797e-05
43_1G_WTF_C5M_CTGATAGGTTCGTGAT	0.00377139	0.361331	0.000244315	0.0821322	0.00496964	0.172357	0.198168	0.00527839	0.0429844	0.0122735	0.0453882	0.0522566	0.00991401	0.000878979	0.00472943	0.00332273
43_1G_WTF_C5M_CTGATAGTCATGTCCC	0.114995	0.151685	3.91021e-05	0.35459	0.000614294	0.000179479	0.0291002	0.0575336	0.0147081	0.00377528	0.026616	0.0286265	0.00524045	0.0145902	0.134118	0.0635888
43_1G_WTF_C5M_CTGATAGTCCTCAATT	0.343522	0.0685465	0.139612	0.0532959	0.0278965	0.00053679	0.0305445	0.0485718	0.000206246	0.0295277	0.0851579	0.0247468	0.0356519	0.105577	0.00465832	0.00194712
43_1G_WTF_C5M_CTGATAGTCCTTGACC	0.0989596	0.0649949	0.0378845	0.00852319	0.433733	0.0014423	0.0404758	0.184063	0.00296323	0.0118128	0.000417645	0.000117613	0.0119102	0.10254	9.58824e-05	6.6189e-05
43_1G_WTF_C5M_CTGATCCAGCCAGAAC	0.403974	0.000772818	0.168347	0.037608	0.00700247	0.030033	0.0123142	0.190338	0.00257151	0.119871	0.0266839	5.08533e-05	0.000296105	6.29908e-05	4.60684e-05	2.84871e-05
43_1G_WTF_C5M_CTGATCCAGCTAGGCA	0.149338	0.0966588	0.189278	0.0720374	0.0121331	0.13016	0.0869238	0.00229748	0.202133	0.0262599	7.80285e-05	0.000241064	0.0316285	0.000335972	1.33645e-05	0.000484023
43_1G_WTF_C5M_CTGATCCCACATCCAA	0.397057	0.0191465	0.0393761	0.0220029	0.000973033	0.0591398	0.0158734	0.0729481	0.000189924	0.0887226	0.060039	0.128187	0.0490751	3.7086e-05	0.0312799	0.0159522
43_1G_WTF_C5M_CTGATCCCACGGTAAG	0.274705	0.334158	0.0345497	0.159837	3.32693e-05	5.64423e-05	2.37046e-05	0.00287938	0.0140498	0.076601	4.51324e-05	0.0378305	0.0290855	0.0314461	0.00187093	0.00282922
43_1G_WTF_C5M_CTGATCCCAGACGCCT	0.377896	0.00599667	0.116414	0.000355236	0.0119773	0.114017	0.0159551	0.189256	0.0167872	0.104373	0.000130994	0.00269318	0.000171935	0.0434699	4.93443e-05	0.000457429
43_1G_WTF_C5M_CTGATCCCATCGGAAG	0.0484572	0.428571	0.130104	0.0366228	3.28616e-05	0.00403864	0.0607818	0.00653141	0.145486	0.0254685	0.0486403	0.00256033	0.0342488	0.0277644	0.000206492	0.00048439
43_1G_WTF_C5M_CTGATCCCATGGTCAT	0.0178376	0.491954	5.30165e-05	0.129704	1.35224e-05	4.79375e-05	0.0567694	0.00207459	0.0202431	0.0045545	0.0222606	0.0758354	0.0266472	0.00338254	0.0672172	0.0814051
43_1G_WTF_C5M_CTGATCCGTCTTGTCC	0.214425	0.170342	0.162797	0.077478	4.69356e-05	0.0538246	0.0606909	0.00436577	0.100954	0.0792081	0.00303813	0.00153737	0.0300334	0.0402479	0.000689253	0.000321309
43_1G_WTF_C5M_CTGATCCGTTCACCTC	0.249908	0.00755101	0.199202	0.0526805	0.0408825	0.125462	0.11605	0.0687262	0.102635	0.0102053	0.0066548	0.01034	0.00936227	4.4498e-05	3.35027e-05	0.000263823
43_1G_WTF_C5M_CTGATCCTCCGTTGCT	0.161427	0.258584	0.059257	0.180475	0.00075885	0.0985157	0.102211	0.00336342	0.0863601	0.000149872	0.0368903	0.00277028	0.00886181	1.30989e-05	1.0124e-05	0.000352282
43_1G_WTF_C5M_CTGATCCTCTCGAGTA	0.000241169	0.000429965	0.000471699	0.130804	0.000153791	0.000330009	0.0297322	0.0909942	0.01178	0.0720685	0.137814	0.186279	0.000242885	0.000158096	0.153796	0.184705
43_1G_WTF_C5M_CTGCCTAAGACAAAGG	0.23564	0.0132797	0.056487	0.00298744	0.034833	0.133125	0.197845	0.0111117	0.0995574	0.0341473	0.0150513	0.00438971	0.150948	0.000230477	0.00668708	0.00368052
43_1G_WTF_C5M_CTGCCTAAGCTGCGAA	0.288987	0.0340067	0.0412645	0.0395756	0.218172	0.0353238	0.0166149	0.120599	0.0143204	0.0653992	0.000349012	6.87095e-05	0.00817772	0.117058	5.12437e-05	3.16375e-05
43_1G_WTF_C5M_CTGCCTAAGGAGTTTA	0.0836473	0.27634	0.00200753	0.363253	1.8668e-05	0.00324008	0.034506	0.00659728	0.000652276	7.15692e-05	0.0101605	0.116669	0.0248016	0.000625413	0.022708	0.0547015
43_1G_WTF_C5M_CTGCCTAGTATAATGG	0.129249	0.181421	0.0101946	0.33845	0.00022318	5.59671e-05	8.47457e-05	0.0123712	0.0264785	0.00232611	0.017617	0.0528666	0.0520459	0.00146928	0.0722881	0.10286
43_1G_WTF_C5M_CTGCCTAGTGTGGTTT	0.134063	0.19017	0.266647	0.0104667	0.000935829	0.000862491	0.0326136	0.247911	0.000794014	0.103922	0.000936435	0.00012257	0.0080107	0.00239184	9.11387e-05	6.21172e-05
43_1G_WTF_C5M_CTGCCTATCCAGGGCT	0.037021	0.423833	3.1802e-05	0.135046	1.36457e-05	0.0452369	0.150737	5.45567e-05	0.0390103	0.00596979	0.00911395	0.0643612	0.0033108	0.000360882	0.0476304	0.038269
43_1G_WTF_C5M_CTGCGGAAGCCTCGTG	0.124356	0.181492	0.112724	0.0686802	0.00462603	0.0406901	0.173044	0.00131596	0.246445	0.0332085	5.39867e-05	0.000476632	0.00938629	0.00280468	0.000349682	0.000346692
43_1G_WTF_C5M_CTGCGGAAGGATGGTC	0.379837	0.102558	0.209305	0.0734081	0.00302143	0.0448005	0.0320741	0.0385524	0.000246528	0.0502254	0.0343888	0.0149155	0.0150497	0.000499568	0.00110521	1.29336e-05
43_1G_WTF_C5M_CTGCGGACAGCATACT	0.0887802	0.327195	0.102968	0.141278	5.27735e-05	0.0869558	0.00406844	0.0050045	0.0017205	0.0861979	3.54882e-05	0.117212	0.0281142	0.000396844	8.03145e-06	0.0100118
43_1G_WTF_C5M_CTGCGGAGTACTCGCG	0.0029248	0.582194	0.00659042	0.0854108	0.00029839	8.30197e-05	0.0782843	0.000721241	0.0660331	0.00601678	0.0251743	0.0700792	0.00508978	0.00502528	0.0234445	0.04263
43_1G_WTF_C5M_CTGCGGAGTGCAACTT	0.00730716	0.0815639	0.0905279	0.101766	0.368593	0.0356831	0.0465695	0.104162	0.00398015	0.000956831	0.000611674	0.00396018	0.00969013	0.144461	0.000112772	5.51394e-05
43_1G_WTF_C5M_CTGCGGATCACCCGAG	2.07128e-05	0.463956	2.03632e-05	0.0645667	0.000350475	2.07579e-05	0.101012	0.0033359	0.0245081	0.000588299	0.0288251	0.0339497	0.00655943	0.00306032	0.112575	0.15665
43_1G_WTF_C5M_CTGCGGATCATCTGCC	0.363969	0.0928301	0.140119	0.0824875	0.00753855	0.0742445	0.0569184	0.0704306	0.00401043	0.107079	0.000108814	2.74681e-05	0.000154475	4.35213e-05	2.35513e-05	1.53891e-05
43_1G_WTF_C5M_CTGCGGATCCAGTAGT	0.188531	0.238605	0.113935	0.15802	0.000646434	0.0468306	0.125687	0.00993436	0.0759866	0.0154218	0.00369617	0.000566197	0.00894774	0.0128159	1.44706e-05	0.000361973
43_1G_WTF_C5M_CTGCGGATCGGCGCTA	0.432496	0.0633438	0.153951	0.0114407	0.000728732	0.000179917	9.63694e-05	0.0490424	4.26015e-05	0.0335096	0.121813	0.0789137	0.021978	0.00511436	0.00356859	0.0237819
43_1G_WTF_C5M_CTGCTGTAGCTAGTTC	0.484244	0.00485824	0.180521	0.0266434	3.66499e-05	6.98756e-05	0.0320722	0.0787281	0.00147934	0.0603221	0.00924268	0.0502234	0.00901166	0.00044767	0.0620877	1.16903e-05
43_1G_WTF_C5M_CTGCTGTCAAGCTGTT	0.241595	0.197541	0.0708689	0.214354	2.60165e-05	0.000797867	7.25166e-05	0.0122674	0.0181	0.077419	3.14551e-05	0.0947961	0.0185071	2.38094e-05	0.0360964	0.017504
43_1G_WTF_C5M_CTGCTGTCACAGACTT	0.317642	0.112452	0.0214838	0.32096	3.84541e-05	0.000228245	0.0141135	0.0602612	0.000891965	0.00854433	0.0524255	0.0655976	0.0245916	2.64532e-05	0.000310427	0.000432643
43_1G_WTF_C5M_CTGCTGTCACATAACC	0.0871624	0.132913	0.125821	0.377483	3.78774e-05	0.000135536	0.000228281	0.0149556	0.0248584	0.0384479	0.0145142	0.115211	0.0293534	0.0159804	0.000958491	0.0219406
43_1G_WTF_C5M_CTGCTGTCACGAGGTA	0.132801	0.000858585	0.323435	0.0491436	0.162366	0.0593295	0.0223604	0.146981	0.001286	0.0235213	0.0639537	0.00143331	0.0118386	7.20179e-05	5.6512e-05	0.000563591
43_1G_WTF_C5M_CTGCTGTGTCCCTACT	0.429021	0.137615	0.204205	0.0360018	2.6797e-05	0.0114175	0.000142045	0.0508386	4.90719e-05	0.0920914	0.0111196	0.0011109	0.0250092	0.000312784	0.000246682	0.000792787
43_1G_WTF_C5M_CTGCTGTGTCCGTCAG	0.405412	0.000240871	0.0522833	0.0541786	0.000180831	0.0127474	0.0543296	0.00542789	0.172253	0.0901382	2.35806e-05	0.0515091	0.0656502	0.000236977	0.0305503	0.0048376
43_1G_WTF_C5M_CTGCTGTGTCTAGTGT	0.0883718	0.308476	0.0592295	0.135942	9.68166e-06	4.57982e-05	0.0773042	0.0108873	0.179732	0.0281831	0.0594764	0.00600788	0.0347689	0.00651031	0.000408167	0.00464711
43_1G_WTF_C5M_CTGCTGTTCACTTATC	0.146493	0.000388512	0.210099	0.103672	0.108313	0.178676	0.00601781	0.0916723	0.00543664	0.0896813	0.00357454	0.0260604	0.0261528	0.00204053	0.000841352	0.0008814
43_1G_WTF_C5M_CTGCTGTTCAGGATCT	0.440458	0.000310913	0.0679765	0.0692707	0.00315994	0.0161981	0.000147168	0.197819	0.00011156	0.00268589	0.0596295	0.0779241	0.0429046	8.2528e-05	0.0131088	0.00821225
43_1G_WTF_C5M_CTGCTGTTCCGAACGC	0.132541	0.0908105	0.0150596	0.0729089	0.386888	0.000377137	0.00141603	0.139865	0.0160381	0.0434105	0.000214186	0.00557989	0.00422204	0.0897829	8.10124e-05	0.000804746
43_1G_WTF_C5M_CTGGTCTAGACCTAGG	0.00896065	0.0817759	0.0199079	0.0542978	0.0417806	0.460248	0.012906	0.132569	0.000517365	0.155409	0.000349146	0.00112177	0.0253849	0.002133	0.00126349	0.00137522
43_1G_WTF_C5M_CTGGTCTAGCCGATTT	0.110755	0.337426	0.179221	0.08826	0.000479123	0.000109725	0.0661396	0.00597112	0.0505383	0.0137108	0.087177	0.0245469	0.0354048	1.57113e-05	1.14859e-05	0.000233828
43_1G_WTF_C5M_CTGGTCTAGCTAGCCC	0.161183	0.288754	0.207622	0.115814	4.12307e-05	0.0547397	0.0767235	0.0486238	5.04755e-05	0.0171777	0.00523376	0.000563237	0.022795	2.44477e-05	0.00035122	0.000303193
43_1G_WTF_C5M_CTGGTCTAGGACAGAA	0.121232	0.0233444	0.000998223	0.00260492	0.398602	0.081909	0.0229746	0.199249	0.00086374	0.0151481	0.0141759	0.00383861	0.0254449	0.0866324	0.00198908	0.000992212
43_1G_WTF_C5M_CTGGTCTAGGCTCATT	0.293008	0.138496	0.139775	0.0466338	4.53758e-05	0.000394643	0.0985043	0.0715423	5.17671e-05	0.0292206	0.147957	0.00349229	0.0264505	0.000340361	0.00106233	0.00302624
43_1G_WTF_C5M_CTGGTCTAGGTGTTAA	0.101469	0.118109	0.0425889	0.000716115	0.0340034	0.165328	0.0779337	0.0175247	0.0266339	0.0678356	0.0646437	0.0775021	0.129766	0.0752116	3.73392e-05	0.00069668
43_1G_WTF_C5M_CTGGTCTCAAGCTGGA	0.0516759	0.0126751	0.0646328	0.599211	2.89656e-05	0.000113268	0.0657941	0.0113575	0.13709	0.00112606	0.0105595	0.00522584	0.0174266	0.0211883	0.000513738	0.00138085
43_1G_WTF_C5M_CTGGTCTGTAATAGCA	0.21274	0.300504	0.0361149	0.0535977	1.93603e-05	0.0159596	5.54825e-05	0.00206704	0.00419029	0.0399263	0.0230435	0.122119	0.0565955	9.71572e-06	0.0767524	0.0563051
43_1G_WTF_C5M_CTGGTCTGTCTGGAGA	0.241021	0.114503	0.214394	0.149101	0.0611212	0.00444391	0.000334958	0.114729	0.00175598	0.0837875	0.000125236	0.000773173	0.0134191	6.39281e-05	4.35695e-05	0.000383467
43_1G_WTF_C5M_CTGGTCTTCAATAAGG	0.412795	0.171848	0.0470005	0.136447	0.00875408	0.0403871	0.00016863	0.00392574	0.00418443	0.129428	0.000148673	0.0217578	0.0213753	2.33881e-05	1.78877e-05	0.00173827
43_1G_WTF_C5M_CTGGTCTTCGGTGTCG	0.353129	0.000681845	0.221957	0.00770765	0.0145173	0.115035	0.00594347	0.0813493	8.02786e-05	0.115581	0.016661	0.0528399	0.0136667	4.77048e-05	0.000527296	0.000275272
43_1G_WTF_C5M_CTGGTCTTCTTGCAAG	0.361292	0.106026	5.88571e-05	0.217704	2.28531e-05	0.0001444	0.0375237	0.0429032	0.000172324	2.69534e-05	0.0644045	0.0392559	0.0177987	0.000443492	0.0609092	0.0513136
43_1G_WTF_C5M_CTGTGCTAGCTGTCTA	0.226975	0.420537	7.91642e-05	0.162916	0.000266829	3.61366e-05	3.0269e-05	0.00707034	0.00726977	0.0335563	0.025931	0.0451122	0.0161474	0.000893842	0.017458	0.0357212
43_1G_WTF_C5M_CTGTGCTCATTACGAC	0.421959	0.0102115	0.0453974	0.0377131	4.17711e-05	0.000214465	0.0412376	0.0507167	7.84386e-05	0.0054266	0.117318	0.0301783	0.0117388	2.84941e-05	0.17631	0.0514303
43_1G_WTF_C5M_CTGTGCTTCAGTGTTG	0.018628	0.502475	0.0147987	0.107646	8.92899e-06	0.00015374	0.133517	0.00358069	0.0171419	7.14627e-05	0.0452297	0.0597479	0.0135615	0.0140162	0.0314123	0.0380108
43_1G_WTF_C5M_CTGTGCTTCATGCTCC	0.167958	0.186182	0.0955141	0.15225	0.00668933	0.107991	0.0277056	0.016978	0.173407	0.0192079	0.0165299	0.00649206	0.0224851	0.00036346	1.48546e-05	0.000232443
43_1G_WTF_C5M_CTGTGCTTCTGCCCTA	0.089098	0.324371	0.168639	0.16301	0.000481997	8.83025e-05	0.112701	0.0158848	0.00533067	0.0398189	0.0460599	0.000875134	0.0148635	0.0182239	0.000219142	0.000335409
43_1G_WTF_C5M_CTGTTTAAGTAGGTGC	0.182806	0.0437564	0.337432	0.000821276	0.118496	0.143396	0.000413238	0.151387	0.000301806	0.000277527	0.00691892	0.00165864	0.00968746	0.00185837	8.30909e-05	0.000705879
43_1G_WTF_C5M_CTGTTTACAAAGCGGT	0.303132	0.301008	0.0970441	0.154325	0.000795339	0.0321078	0.0491929	0.0120174	0.000424651	0.0274693	2.80924e-05	0.000941818	0.014219	0.00549529	0.00135627	0.000443161
43_1G_WTF_C5M_CTGTTTACACGCTTTC	0.317027	0.0698645	0.0573388	0.0834652	0.0392389	0.0718459	0.00106219	0.23022	0.000598896	0.118405	0.000106165	0.000966111	0.00863667	9.38967e-05	0.00109499	3.55471e-05
43_1G_WTF_C5M_CTGTTTACAGGGTTAG	0.0691026	0.0569412	0.118569	0.0376745	0.322538	0.0865871	0.00125633	0.177166	0.00682728	0.0737896	0.000663357	0.000143225	0.0219486	0.0245859	0.00213179	7.46844e-05
43_1G_WTF_C5M_CTGTTTACAGTCACTA	0.019024	0.0219897	0.135343	0.518191	0.000513468	0.0936752	0.0117298	0.0454294	0.0768723	0.00941918	0.0257948	0.00396409	0.0361345	5.35488e-05	0.00156123	0.000304196
43_1G_WTF_C5M_CTGTTTACATCGGACC	0.0365931	0.150152	0.0627736	0.0717395	0.396125	0.000698466	0.0014177	0.199987	0.0143158	0.0016899	0.0109749	0.0019123	0.000352684	0.0492071	0.00198283	7.83393e-05
43_1G_WTF_C5M_CTGTTTACATCTCCCA	0.163104	0.328692	0.208303	0.101073	0.00195586	0.00880681	0.0449346	0.024315	0.000511024	0.0745883	4.45727e-05	0.000263679	0.0417559	0.00134591	1.69664e-05	0.000289906
43_1G_WTF_C5M_CTGTTTACATTAGCCA	0.300997	0.225213	2.38353e-05	0.230475	2.12027e-05	9.59108e-05	0.0241968	0.0398556	0.000580633	2.89355e-05	0.0143511	0.0166709	0.0954931	0.00583374	0.0196548	0.0265089
43_1G_WTF_C5M_CTGTTTAGTTCGAATC	0.0474424	0.353133	1.40962e-05	0.202455	9.32019e-06	0.0481316	0.19632	3.93172e-05	0.0780163	4.9935e-05	1.2618e-05	0.0367761	0.000224909	0.000399261	0.0242615	0.0127147
43_1G_WTF_C5M_CTGTTTAGTTGATTGC	0.0201636	0.519004	0.00625674	0.120234	0.000323042	3.03794e-05	0.132007	0.000770871	0.0409604	0.000278756	0.072966	0.0397905	0.0227997	0.000247103	0.000340298	0.0238272
43_1G_WTF_C5M_CTGTTTATCATCGCTC	0.121757	0.371638	0.0975103	0.0880757	2.50052e-05	0.0307039	0.0559319	0.00869129	0.0349838	0.0793954	0.00282948	0.0601783	0.0288863	1.46381e-05	0.0100507	0.00932828
43_1G_WTF_C5M_CTGTTTATCATTGCCC	0.00332013	0.190982	0.184693	0.110188	0.19494	0.00218334	0.00483353	0.182204	0.000606477	0.0288412	0.0112006	9.27142e-05	0.0357336	0.0500508	7.81852e-05	5.22545e-05
43_1G_WTF_C5M_CTTAACTAGAATGTGT	0.387544	0.00104218	0.17975	0.0116881	0.093418	0.000754126	0.0141179	0.162805	0.00568966	0.0345519	0.0614024	0.00575033	0.0384227	0.000742651	0.00204475	0.000276289
43_1G_WTF_C5M_CTTAACTAGTGGTCCC	0.344197	0.00210536	0.223206	0.084515	0.0855481	0.047205	0.013162	0.173694	0.000418343	0.0146879	0.00617899	0.00317694	0.000245538	0.00154204	7.05198e-05	4.82188e-05
43_1G_WTF_C5M_CTTAACTGTGGTCCGT	0.291555	0.252824	0.00293478	0.038112	3.11508e-05	0.000133544	0.0902805	0.0298371	8.04535e-05	0.00985679	0.034195	0.0268242	0.0217625	1.89931e-05	0.147722	0.053832
43_1G_WTF_C5M_CTTAACTGTTCGTCTC	0.00212187	0.214888	0.00154376	0.508617	0.000597683	0.00757006	0.0695567	0.0329278	0.0133592	0.00222043	0.0304074	0.0230917	0.0172557	0.000203254	0.0455072	0.0301317
43_1G_WTF_C5M_CTTAACTTCCAAAGTC	0.000847028	0.10579	0.00289472	0.480889	0.00013112	0.000562446	0.0589945	0.0207318	0.0361466	0.000119617	0.000100432	0.039714	0.0600082	0.0133283	0.0549359	0.124806
43_1G_WTF_C5M_CTTAACTTCGTCCGTT	0.200566	0.00876833	0.288697	0.0128963	0.0826008	0.150175	0.00481865	0.19309	0.00481945	0.000415594	0.027323	0.0210517	0.00462199	6.94797e-05	5.81926e-05	2.92429e-05
43_1G_WTF_C5M_CTTAACTTCGTGACAT	0.188716	0.0912495	0.101405	0.0119979	0.0312333	0.188685	0.000891215	0.245023	0.0132005	0.121933	9.90875e-05	0.00105606	0.000393332	0.00401023	6.8988e-05	3.816e-05
43_1G_WTF_C5M_CTTACCGAGACAATAC	0.434485	0.00153398	0.134322	0.0707543	0.00409289	0.0875076	0.0338969	0.117728	0.00293409	0.0846339	0.0157391	4.81346e-05	0.0117616	5.66276e-05	4.18384e-05	0.000463931
43_1G_WTF_C5M_CTTACCGAGATGTAAC	0.208072	0.0372095	0.000752294	0.0221143	0.379973	0.000693524	0.0274102	0.167049	0.000388636	0.000326284	0.0506477	9.26086e-05	0.0223321	0.0821302	7.90641e-05	0.000728879
43_1G_WTF_C5M_CTTACCGAGTCAAGCG	0.23418	0.0406504	0.179022	0.0453129	6.76529e-05	0.0429657	0.116669	0.0118422	0.205654	0.0130353	0.0247802	0.00445818	0.0191582	0.0615807	0.000259387	0.000363677
43_1G_WTF_C5M_CTTACCGCAGTAAGAT	0.112994	0.22247	0.205286	0.0414863	0.0155958	0.0016211	0.000170705	0.027406	0.208969	0.00291448	0.0597438	0.00308899	0.0397001	0.0580713	0.000265663	0.000216984
43_1G_WTF_C5M_CTTACCGGTAGCAAAT	0.104026	0.00410685	0.171563	0.000386553	0.0123494	0.368106	0.103311	0.0984773	0.000209241	0.0358057	0.0197434	0.0790805	0.00073235	0.00156134	3.47924e-05	0.000506337
43_1G_WTF_C5M_CTTACCGGTCCCTTGT	0.0454665	0.181781	0.0460818	0.526005	5.37871e-05	0.00476898	0.0525377	0.0117163	0.0664316	0.000733674	0.0287398	0.00637079	0.0258785	0.000546886	0.00121858	0.00166826
43_1G_WTF_C5M_CTTACCGTCGAACTGT	0.117726	0.464251	0.0252678	0.0931021	0.00019066	2.51964e-05	0.016141	0.00416281	0.00683549	0.0322115	0.0580837	0.0201428	0.0175668	0.0201915	0.061235	0.0628666
43_1G_WTF_C5M_CTTACCGTCGCACTCT	0.0408166	0.318144	0.154034	0.0849206	0.000398865	0.0319219	0.0895382	0.0122887	0.171707	0.0584244	6.48482e-05	0.00109707	0.036462	1.39932e-05	0.000163013	5.52007e-06
43_1G_WTF_C5M_CTTAGGAAGAAGGGTA	0.172986	0.00025773	0.118065	0.356879	0.0942628	0.000241541	0.000143013	0.117424	0.00023354	0.00461725	0.0141573	0.0265381	0.0241501	0.0182758	0.0511802	0.000588532
43_1G_WTF_C5M_CTTAGGAAGACAAAGG	0.063574	0.322797	0.00252572	0.28774	2.10569e-05	0.00038108	0.0748742	0.000115152	0.0363786	0.000736768	0.0485504	0.0472245	0.0408667	0.0330947	0.000626437	0.0404938
43_1G_WTF_C5M_CTTAGGAAGGTGCACA	0.00059865	0.0833622	0.000148226	0.623268	7.23352e-05	0.0290172	0.0943369	0.000665259	0.00978292	6.88019e-05	3.62171e-05	0.0672753	0.00542782	0.000357423	0.0446231	0.0409597
43_1G_WTF_C5M_CTTAGGAAGTGTGGCA	0.114959	0.232457	0.263407	0.0710974	0.00310036	0.0337071	0.13524	0.0027083	0.0420206	9.24142e-05	0.0460207	0.000723432	0.0368257	0.016437	0.000783639	0.000419883
43_1G_WTF_C5M_CTTAGGACAATAACGA	0.00167002	0.120728	0.133216	0.0282498	0.349162	0.00131888	0.0453093	0.208348	0.0108648	0.00335757	0.00140831	0.000172856	0.0341011	0.0618802	0.000129959	8.27276e-05
43_1G_WTF_C5M_CTTAGGACAGGGTACA	0.358125	0.0958609	0.0517252	0.0740298	2.20365e-05	0.0329832	0.162509	0.0232984	0.0279945	0.0296929	0.0522448	0.0203888	0.0151611	1.07444e-05	0.0548849	0.00106827
43_1G_WTF_C5M_CTTAGGACATAGGATA	0.0486258	0.429956	0.106518	0.109138	1.78295e-05	4.01394e-05	0.0630912	0.00576334	0.0120205	0.00527657	0.0470932	0.0223448	0.10104	0.0168258	0.0159242	0.0163254
43_1G_WTF_C5M_CTTAGGACATCGTCGG	0.22425	0.0457888	0.118042	0.055017	0.191604	0.0191223	0.0603189	0.152425	0.000304535	0.0341183	0.000140311	7.12393e-05	0.0120369	0.0866605	6.33463e-05	3.7108e-05
43_1G_WTF_C5M_CTTAGGAGTATCACCA	0.0839316	0.0700155	0.0519542	0.00212111	0.356303	0.0133175	0.0655766	0.131464	0.0137254	0.00190453	0.0148001	8.67694e-05	0.0621217	0.131928	7.18098e-05	0.000677934
43_1G_WTF_C5M_CTTAGGATCGCATGAT	0.243924	0.124513	0.0250168	0.0205268	0.000100325	0.182646	0.0219515	0.0601497	0.00885189	0.195306	0.0240648	0.0861848	0.00518141	4.53629e-05	2.92282e-05	0.00150801
43_1G_WTF_C5M_CTTAGGATCGGTCTAA	0.228442	0.0124599	0.0195648	0.0969905	0.354635	0.000619067	0.0248363	0.0889529	0.00366061	0.027118	0.00114767	0.00658277	0.0136689	0.121144	0.000112167	6.49012e-05
43_1G_WTF_C5M_CTTAGGATCTTGTATC	0.191275	0.0270663	0.241858	0.010243	0.183512	0.0833888	0.0371606	0.141996	0.00658077	0.000465948	0.0201517	0.0310309	0.0220746	0.00288799	6.69512e-05	0.000242758
43_1G_WTF_C5M_CTTCTCTAGGCGACAT	0.182188	0.295781	0.0122011	0.067158	1.24624e-05	2.44951e-05	0.00736363	0.0191461	0.00300714	0.0421868	0.0140433	0.112734	0.038713	8.01975e-06	0.102474	0.10296
43_1G_WTF_C5M_CTTCTCTAGTGTCCCG	0.451877	0.0272213	0.195632	0.0609597	0.0239133	0.0283928	0.00790727	0.14593	0.000371438	0.0400369	0.0039974	0.000742247	0.0109905	0.000784349	0.000623472	0.000620828
43_1G_WTF_C5M_CTTCTCTCAGCGTCCA	0.00349322	0.184068	0.0914364	0.00101754	0.305386	0.0232172	0.0104531	0.184199	0.00188124	0.000527622	0.000753785	0.00209688	0.0286601	0.162642	0.000111782	5.62904e-05
43_1G_WTF_C5M_CTTCTCTCAGGAATGC	0.135569	0.356335	0.00224951	0.14424	1.37923e-05	3.04137e-05	0.0818511	0.000972834	0.0359788	0.0238097	0.00244374	0.133382	0.0251719	6.93943e-06	0.000357402	0.0575876
43_1G_WTF_C5M_CTTCTCTCATATACGC	0.0443986	0.395353	0.103571	0.142608	6.19445e-05	0.0155684	0.137857	0.0121597	0.0664213	0.000224299	0.0356449	0.00135545	0.0359174	0.00716549	0.000363771	0.00132924
43_1G_WTF_C5M_CTTCTCTGTCCGTGAC	0.0729832	0.422641	0.0102119	0.103646	0.000189693	0.0107047	0.00833475	0.00762605	0.00354747	0.00686639	0.0648609	0.0422528	0.0264702	0.00742951	0.110573	0.101663
43_1G_WTF_C5M_CTTCTCTTCAACGGCC	0.23266	0.0222818	0.0132003	0.441793	0.00145032	0.00568081	0.0170572	0.0608983	0.0241218	0.0211878	0.0133521	0.00499225	0.130272	0.0102353	3.86523e-05	0.000777731
43_1G_WTF_C5M_CTTCTCTTCGAACTGT	0.292248	0.1117	2.93594e-05	0.143585	1.11519e-05	0.000257533	0.0933159	0.020071	0.0622323	0.000597714	3.16754e-05	0.0421306	0.00900153	0.0108216	0.121011	0.0929562
43_1G_WTF_C5M_CTTGGCTAGAAGGACA	0.310674	0.166367	0.0184115	0.0555019	4.53842e-05	8.9334e-05	5.74422e-05	0.0144418	0.195812	0.140952	0.00634397	0.0537433	0.025298	0.00042374	1.88027e-05	0.0118194
43_1G_WTF_C5M_CTTGGCTAGACAATAC	0.217851	0.0867009	0.0619137	0.0598719	0.276729	0.00063117	0.0406305	0.128584	0.00498517	0.00883417	0.00131393	0.00116711	0.0324942	0.0766166	0.00162811	4.81125e-05
43_1G_WTF_C5M_CTTGGCTAGGAATTAC	0.0924483	0.239326	0.156784	0.096768	0.000146455	0.10794	0.0307514	0.0144816	0.00138584	0.00150263	0.109101	0.00246174	0.146608	3.37942e-05	2.63384e-05	0.000235372
43_1G_WTF_C5M_CTTGGCTAGGGTGTTG	0.16832	0.00202664	0.247876	0.171104	0.106163	0.08133	0.000908601	0.135458	0.00606461	0.0097568	0.0301775	0.0253076	0.0118339	9.99758e-05	0.00284694	0.000726022
43_1G_WTF_C5M_CTTGGCTAGGTGATTA	0.240283	0.0649961	0.0678227	0.0633128	0.14543	0.00562234	0.0232214	0.225737	0.0205233	0.0638599	0.000279531	0.00142995	0.0174162	0.0574553	0.00173609	0.000874041
43_1G_WTF_C5M_CTTGGCTCAGTCCTTC	0.226427	0.271469	0.0876818	0.0809495	8.00097e-05	0.0264996	0.172859	0.0169303	0.0117745	0.0289123	0.0208409	0.00365625	0.0162112	0.0280427	0.000406772	0.00725876
43_1G_WTF_C5M_CTTGGCTGTACCGAGA	0.0199381	0.299917	0.085003	0.141305	0.0247189	0.0899212	0.113785	0.0330828	0.0584591	0.130719	4.6496e-05	0.000845558	5.66684e-05	0.00192115	2.64109e-05	0.000254206
43_1G_WTF_C5M_CTTGGCTGTCACCTAA	0.0662237	0.0121924	0.0175607	0.0547092	0.389199	0.000795589	0.0122195	0.236846	0.0139387	0.00335876	0.000414405	0.000140729	0.00329622	0.18892	0.000114619	7.00415e-05
43_1G_WTF_C5M_CTTGGCTGTCTCGTTC	0.385749	0.186073	7.33169e-05	0.0395112	2.04989e-05	0.0105278	0.093188	0.0244988	0.0310142	0.0570529	0.071987	0.0679732	0.0044022	0.0108949	0.000725183	0.0163086
43_1G_WTF_C5M_CTTTGCGAGAGTACAT	0.0344856	0.46533	3.43533e-05	0.104031	9.90437e-05	0.00432674	0.0354338	0.00367959	0.00715792	2.84932e-05	0.0367737	0.0759482	0.0151	0.012475	0.086045	0.119051
43_1G_WTF_C5M_CTTTGCGAGGGTCGAT	0.000451632	0.00026448	0.1602	0.536236	0.00020972	0.105085	0.0710419	0.0225711	0.0258043	0.000455431	0.00166754	0.0146337	0.0202157	0.0276288	0.0132762	0.00025821
43_1G_WTF_C5M_CTTTGCGAGTGGGCTA	0.213131	0.331692	0.0109616	0.127854	0.000671776	5.67225e-05	4.68253e-05	6.05426e-05	0.00527756	0.0110172	0.00637738	0.0950437	0.0225271	0.00054112	0.045082	0.129659
43_1G_WTF_C5M_CTTTGCGCACGCCAGT	0.400445	0.0710543	0.107923	0.0572195	0.000174224	0.0700195	0.029501	0.148579	0.000522729	0.105004	0.000486343	5.34499e-05	0.00804136	7.05704e-05	4.40096e-05	0.000862027
43_1G_WTF_C5M_CTTTGCGGTCGCATAT	9.91092e-05	0.100177	0.0267042	0.509298	5.25979e-05	0.000632532	0.00715657	0.0393951	0.0106416	0.0452113	0.0282176	0.106971	0.0736707	0.00107844	0.00227424	0.0484199
43_1G_WTF_C5M_CTTTGCGGTCGTGGCT	0.0736455	0.230978	0.00189112	0.391084	2.11743e-05	0.000883557	0.0891154	0.00382139	0.0336599	4.71171e-05	0.0518308	0.0149207	0.024037	0.0545042	0.00528235	0.0242771
43_1G_WTF_C5M_CTTTGCGTCAGGTTCA	0.110816	0.384822	0.151101	0.110539	2.60752e-05	0.000117378	0.124543	0.00210519	0.0498438	0.00539331	0.0257331	0.00120884	0.0329101	1.82481e-05	0.000350583	0.0004727
43_1G_WTF_C5M_CTTTGCGTCGACCAGC	0.109508	0.325996	0.193167	0.0552776	0.00108275	0.0288049	0.0695659	0.00816697	0.0188546	0.000124694	0.0762888	0.00890179	0.0303878	0.0698505	0.00400417	1.90982e-05
43_1G_WTF_C5M_CTTTGCGTCTTATCTG	0.48784	0.00568393	0.0614641	0.142156	5.04613e-05	0.0598647	0.0132395	0.043495	0.00703937	0.143745	0.00836003	0.0224511	0.00144537	3.15396e-05	2.74996e-05	0.00310692
43_1G_WTF_C5M_GAAACTCAGGGATACC	0.205033	0.291786	0.0790957	0.104067	0.000354678	9.55532e-05	0.0086093	0.00618646	0.0110458	0.0434523	0.0111328	0.0508745	0.0312872	0.000223909	0.117136	0.0396196
43_1G_WTF_C5M_GAAACTCAGGGCACTA	0.000146559	0.580741	0.000832651	0.100267	1.59543e-05	0.00096255	0.0359475	0.00428653	0.0146363	0.0179111	0.0380564	0.129233	0.0176786	0.000745456	0.000237298	0.058302
43_1G_WTF_C5M_GAAACTCAGTACGATA	0.00017986	0.00687137	0.0365664	0.207306	0.00011069	0.0153755	0.110239	0.059936	0.0114974	0.177857	0.0022377	0.289885	0.00187465	0.00142899	0.000985443	0.0776494
43_1G_WTF_C5M_GAAACTCAGTCGTACT	0.0977229	0.240201	0.0632918	0.258068	0.00031888	0.0116255	0.100825	0.0176991	0.0763956	0.0254783	0.012493	0.0028601	0.0345457	0.057763	0.000244214	0.000467135
43_1G_WTF_C5M_GAAACTCCACTCAGGC	0.079661	0.0409756	0.0342998	0.177039	0.315749	0.00215851	0.0523707	0.204208	0.01005	0.0185713	0.000349637	0.00253272	0.0274314	0.0343978	0.000128807	7.57152e-05
43_1G_WTF_C5M_GAAACTCCATCCTAGA	0.0660455	0.455682	0.000285073	0.142864	1.64314e-05	2.98614e-05	7.45813e-05	0.00620206	0.0127478	0.0262929	0.0415918	0.0922689	0.0355353	0.00121368	0.0323314	0.0868186
43_1G_WTF_C5M_GAAACTCCATGCTGGC	0.0214471	0.000573604	0.318762	0.197208	0.0327358	0.0534592	7.85978e-05	0.0585708	0.219501	0.0240683	0.018452	0.0117164	0.0420812	3.44352e-05	0.00116138	0.000150351
43_1G_WTF_C5M_GAAACTCCATGGTCAT	0.420634	0.0380541	0.0853622	0.0662813	0.0161963	0.0731894	0.00314099	0.150389	0.000457852	0.126186	0.00176477	0.000931585	0.0172492	8.04608e-05	5.08178e-05	3.21668e-05
43_1G_WTF_C5M_GAAACTCGTACAGTTC	0.118019	0.332353	0.145678	0.110051	0.000816723	0.0233387	0.141225	0.00436947	0.02437	0.0483724	0.0188954	0.00573291	0.0266387	2.08876e-05	1.37952e-05	0.00010558
43_1G_WTF_C5M_GAAACTCGTCTTTCAT	0.131296	0.31868	0.130143	0.0952287	0.000672876	0.0298126	0.157936	0.00764285	0.0291466	0.0504136	6.37038e-05	0.000845215	0.028118	0.0193646	0.000417967	0.000218956
43_1G_WTF_C5M_GAAACTCGTGGTTTCA	0.0284704	0.408052	0.247622	0.0774227	3.99073e-05	0.0420949	0.0843175	0.00727307	0.0476698	0.0236091	0.000372117	0.00236278	0.0264741	0.00309214	0.000477973	0.000649269
43_1G_WTF_C5M_GAAACTCTCGTTTGCC	0.317784	0.0796867	0.207041	0.032353	0.125928	0.133764	0.0141309	0.0392356	0.00523892	0.0168714	0.000336459	0.00591632	0.0213234	0.000175401	0.000129916	8.44955e-05
43_1G_WTF_C5M_GAAATGAAGTATGACA	0.463174	0.000255524	0.158375	0.0457865	0.00106233	0.0673176	0.000152273	0.0564122	8.69737e-05	0.129396	6.21825e-05	0.0475409	0.0277149	0.000680756	2.66074e-05	0.0019565
43_1G_WTF_C5M_GAAATGACAATCAGAA	0.164291	0.0308047	0.0909268	0.0373545	0.00552519	0.210319	0.157221	0.01952	0.046094	0.0127739	0.0646432	0.0244456	0.0522111	0.0608956	0.0226608	0.000313461
43_1G_WTF_C5M_GAAATGAGTACCCAAT	0.575555	0.00297626	0.0538066	0.00632662	0.000718879	0.000139562	0.0069648	0.0732784	0.00606877	0.108219	0.0125666	0.14432	0.00887451	2.32233e-05	1.40984e-05	0.000147626
43_1G_WTF_C5M_GAAATGAGTAGGCATG	0.0138948	0.497234	0.000147272	0.125375	0.000218786	2.54478e-05	0.103838	4.03373e-05	0.0556976	0.00400893	0.0356989	0.098021	0.0170058	0.00113066	0.00166595	0.045997
43_1G_WTF_C5M_GAAATGAGTTACGACT	0.186392	0.00108056	0.163261	0.0111413	0.090967	0.269286	0.00142111	0.135814	0.00019506	0.0541097	0.0487294	0.0350325	0.000530845	0.00126848	5.73953e-05	0.000714089
43_1G_WTF_C5M_GAACATCAGATCGGGT	0.216095	0.074849	0.153147	0.0210028	0.0405788	0.147977	0.0163056	0.166262	0.000304694	0.155893	0.00180872	6.34761e-05	0.00553743	7.96391e-05	5.83895e-05	3.77532e-05
43_1G_WTF_C5M_GAACATCCAAGGTTCT	0.377336	0.0857223	0.261148	0.0679722	0.000822464	0.0423507	0.000735011	0.037597	0.00365696	0.0784198	0.00977427	0.0122111	0.0208679	0.000418777	2.12482e-05	0.000946724
43_1G_WTF_C5M_GAACATCCACTCTGTC	0.282795	0.439582	3.99134e-05	2.52125e-05	1.32402e-05	3.40977e-05	0.0794479	8.59037e-06	0.00257673	1.63361e-05	0.0100534	0.0117166	0.0236601	0.00325355	0.0741586	0.0726186
43_1G_WTF_C5M_GAACATCGTAAGGGAA	0.390379	0.0913518	0.164737	0.0842859	8.98935e-05	0.0975806	0.0449988	0.0525383	0.000152713	0.0465454	0.000445337	0.00120559	0.0234046	0.00062334	0.000486888	0.00117558
[truncated: 28,157 more rows]

## Sheet: Topic Modelling - theta
	Topic_1	Topic_2	Topic_3	Topic_4	Topic_5	Topic_6	Topic_7	Topic_8	Topic_9	Topic_10	Topic_11	Topic_12	Topic_13	Topic_14	Topic_15	Topic_16
[truncated: 15,227 more rows]
