# Supplementary material for: Mouse fetal growth restriction through parental and fetal immune gene variation and intercellular communications cascade
Source: Nat Commun. 2022 Jul 29;13:4398. doi: 10.1038/s41467-022-32171-w (PMC9338297; doi:10.1038/s41467-022-32171-w)
Supplement: Supplementary file 8 — Supplementary Dataset 5 [file 41467_2022_32171_MOESM8_ESM.xlsx]

## Sheet: full-length_cNK-1_FGRvsCTR1
Supplementary Data 5 - DEG scRNA-seq NK data by pseudobulk, calculated using DeSeq2, Wald test. Pairwise comparisons are made for each cell subset.
gene	baseMean	log2FoldChange	lfcSE	stat	pvalue	padj	Empirical null FDR
Pira6	502.754	1.77944	0.318912	10.3307	5.11663e-25	3.06537e-21	1.29744e-12
Anxa2	76467.3	-0.814964	0.132852	-6.1344	8.54829e-10	2.56064e-06	3.99362e-06
A730098P11Rik	130.831	1.41718	0.321762	5.08028	3.76888e-07	0.000752645	0.000954025
Kalrn	176.465	1.09163	0.301345	4.95153	7.36304e-07	0.0011028	0.0013627
Fos	10002.4	1.21225	0.247572	4.89867	9.64865e-07	0.0011561	0.00152712
Rab8b	2994.89	-1.42853	0.322081	-4.50689	6.5786e-06	0.00656873	0.0074539
Xpr1	637.335	1.31553	0.325136	4.39816	1.09171e-05	0.00831628	0.0102734
Gm10432	102.301	1.20179	0.316218	4.39446	1.1105e-05	0.00831628	0.0103748
Sec16a	2480.51	1.07382	0.251699	4.26789	1.97334e-05	0.0120103	0.0146547
Wsb1	5871.22	-1.08806	0.255261	-4.26436	2.00472e-05	0.0120103	0.0147785
Rgs3	5866.88	0.85353	0.206425	4.135	3.54954e-05	0.0191558	0.0220923
Sfxn4	239.738	1.26496	0.326508	4.11709	3.83692e-05	0.0191558	0.0232183
Gm16523	146.714	-0.94881	0.297312	-4.06368	4.83051e-05	0.0222612	0.0268386
Fam126a	1002.85	-1.19608	0.324998	-3.93757	8.2312e-05	0.0352237	0.0358332
Il1f9	65.321	1.19836	0.325673	3.8996	9.63521e-05	0.038483	0.0385287
Dbpht2	5.53885	1.20786	0.302229	3.85827	0.000114193	0.042758	0.0413914
Prr14l	3213.26	-1.21287	0.318261	-3.84337	0.000121356	0.0427674	0.0423985
Dhdh	73.8297	1.19871	0.327815	3.79704	0.000146437	0.0432533	0.0454244
Ttbk2	188.526	1.03482	0.3125	3.76367	0.000167441	0.0432533	0.0474892
Ipo8	714.735	-1.15734	0.325894	-3.75253	0.000175056	0.0432533	0.0481545
Tnfrsf13c	103.075	-0.953343	0.303053	-3.7481	0.00017818	0.0432533	0.0484161
Sco1	201.064	-1.20217	0.325912	-3.74619	0.000179541	0.0432533	0.0485282
Syvn1	1685.24	1.15334	0.309346	3.74502	0.00018038	0.0432533	0.0485967
Ppib	7259.01	-0.728489	0.194535	-3.74478	0.00018055	0.0432533	0.0486105
Snx1	3769.25	-1.07978	0.289622	-3.73414	0.000188361	0.0432533	0.049227
Rpl35	5368.04	0.616299	0.165454	3.72491	0.000195383	0.0432533	0.0497516
Herc1	3106.59	-1.15785	0.312955	-3.72019	0.000199073	0.0432533	0.0500168
Rgs1	49394.6	0.617861	0.166257	3.71631	0.000202152	0.0432533	0.0502329
4930539E08Rik	114.407	-1.1398	0.325264	-3.70523	0.000211203	0.0436316	0.0508418
Gtf2a2	2268.05	0.964505	0.263397	3.66345	0.000248842	0.0493068	0.0558408
Zfp68	3144.32	-1.10362	0.302659	-3.65705	0.000255135	0.0493068	0.0566128
Osm	2722.23	1.09792	0.305189	3.60921	0.000307136	0.0572448	0.0624035
Zfp689	212.089	-0.973663	0.309302	-3.59233	0.00032774	0.0572448	0.0644426
Usp37	2471.38	-1.08096	0.301933	-3.58949	0.000331328	0.0572448	0.0647846
Gpx1	3711.62	0.887239	0.247809	3.58115	0.000342087	0.0572448	0.0657883
Tnfaip3	46288.6	-0.676716	0.189045	-3.5797	0.000343985	0.0572448	0.0659619
Gm3604	317.643	-0.743081	0.278784	-3.54598	0.000391156	0.0633356	0.070845
Sgpl1	4542.63	-1.01439	0.28857	-3.51996	0.000431617	0.066472	0.0746318
Cyld	2618.92	-0.950398	0.270448	-3.51604	0.000438034	0.066472	0.0752018
Eif1a	2742.52	1.01297	0.288772	3.51256	0.000443812	0.066472	0.0757083
Cox15	172.956	-0.905321	0.303248	-3.4788	0.000503673	0.0722798	0.080608
Mecp2	794.204	1.11595	0.325022	3.47718	0.000506719	0.0722798	0.0808415
Gm10778	514.213	-1.09911	0.327777	-3.4685	0.000523364	0.072918	0.0820928
Ankrd11	5136.6	-0.868753	0.251087	-3.46078	0.000538605	0.0733359	0.083203
4930579G18Rik	70.624	1.03534	0.321305	3.44044	0.000580771	0.0770489	0.0861098
Lbr	9777.15	-0.79426	0.23152	-3.43098	0.000601414	0.0770489	0.0874511
Trp53	6556.57	0.760838	0.221857	3.42961	0.000604456	0.0770489	0.0876444
Lrpprc	749.019	-1.04711	0.309046	-3.39993	0.000674028	0.0841271	0.0944324
Lypla1	3001.79	-0.916906	0.270944	-3.38602	0.000709149	0.0867043	0.0976941

## Sheet: full-length_cNK-1_CTR2vsCTR1
gene	baseMean	log2FoldChange	lfcSE	stat	pvalue	padj	Empirical null FDR
Anxa2	62495.9	-0.86266	0.145511	-5.92848	3.05758e-09	1.94278e-05	3.86827e-05
0610010B08Rik	79.8353	-2.08406	0.384043	-5.46412	4.65215e-08	0.000147799	0.000264474
Rbak	379.97	-1.70303	0.393782	-5.2353	1.64716e-07	0.000296549	0.000482748
Zfp395	141.525	-1.69734	0.393196	-5.21213	1.86685e-07	0.000296549	0.000502588
Mob3b	166.908	-1.67614	0.394136	-5.02311	5.08415e-07	0.000646094	0.00105302
Krit1	1086.1	-1.68444	0.345105	-4.89485	9.83799e-07	0.00104184	0.00165494
Gtf2a2	2231.65	1.32089	0.286234	4.61625	3.90736e-06	0.00354676	0.00476877
Zfp781	356.074	-1.74583	0.39651	-4.58471	4.54614e-06	0.00361077	0.00525304
Arl16	182.845	-1.68453	0.398452	-4.53325	5.80833e-06	0.00410068	0.00608
E330033B04Rik	181.306	-1.64891	0.396759	-4.31002	1.63243e-05	0.0103725	0.0141228
Sgk3	168.124	-1.59585	0.398422	-4.26197	2.02636e-05	0.011705	0.0165369
Pcyt1a	3246.28	1.08988	0.266223	4.09442	4.23229e-05	0.02241	0.0272164
Gm4285	58.6725	1.55278	0.398004	4.05551	5.0024e-05	0.0232863	0.0300099
Tnfrsf13c	83.5373	-1.34621	0.387774	-4.04959	5.13076e-05	0.0232863	0.0304411
Bcmo1	36.6111	1.5219	0.39846	3.9885	6.64933e-05	0.0270893	0.0349322
Zfp658	76.7829	-1.331	0.387987	-3.97194	7.12899e-05	0.0270893	0.0361527
Wnk1	5624.96	-0.892486	0.224921	-3.96801	7.24768e-05	0.0270893	0.0364422
Aars	1955.31	-1.33154	0.339734	-3.92544	8.65731e-05	0.0305603	0.0407524
Tsc22d3	15800.8	-0.688203	0.178335	-3.85904	0.000113833	0.0380681	0.0477685
Napepld	42.7786	-1.3414	0.391848	-3.7935	0.000148539	0.0457876	0.0548486
Angpt2	205.969	-1.33703	0.392636	-3.78201	0.000155569	0.0457876	0.0560885
Gm20594	22117.7	0.636807	0.168962	3.76896	0.000163932	0.0457876	0.0574921
Ints5	378.172	1.06537	0.36766	3.76622	0.00016574	0.0457876	0.057786
Snx1	3057.34	-1.22729	0.32916	-3.73203	0.000189943	0.0482176	0.0614223
Cnr2	208.866	1.42799	0.388204	3.72464	0.000195597	0.0482176	0.0621996
Apol7b	60.062	-1.32726	0.392153	-3.72245	0.000197302	0.0482176	0.0624291
Ppil2	6414.01	0.881956	0.242062	3.64369	0.000268755	0.063247	0.0757978
Fam105a	2499.44	-1.10546	0.306791	-3.60451	0.000312743	0.0677521	0.082742
Usp3	2118.71	-1.12569	0.312785	-3.60049	0.000317623	0.0677521	0.0834621
Cers5	3254.84	1.00021	0.278318	3.59434	0.00032521	0.0677521	0.0845633
Calcoco2	25.3502	-1.39841	0.398291	-3.5901	0.00033055	0.0677521	0.0853252
Gm14139	56.0828	-1.38811	0.396807	-3.55351	0.000380123	0.0735578	0.0919226
Sec23b	4577.86	0.846736	0.238379	3.5522	0.000382028	0.0735578	0.0921603
Cpt1a	1907.8	-1.28461	0.364204	-3.53929	0.000401212	0.0749794	0.0944931

## Sheet: full-length_cNK-1_FGRvsCTR2
gene	baseMean	log2FoldChange	lfcSE	stat	pvalue	padj	Empirical null FDR
Usp37	2529.97	-1.79692	0.35678	-5.04834	4.45655e-07	0.00280673	0.00555587
Gstz1	172.314	-1.55842	0.416285	-4.83544	1.3285e-06	0.00418345	0.00782727
Ccl4	28886.8	1.24296	0.28085	4.42635	9.58404e-06	0.0153044	0.0217272
Orc3	3072.1	-1.77272	0.425441	-4.35515	1.32973e-05	0.0153044	0.0237704
Tsc22d3	14805.3	0.965731	0.222686	4.33677	1.44593e-05	0.0153044	0.0242486
Nrp2	94.8994	-1.50677	0.418452	-4.32851	1.50123e-05	0.0153044	0.0244567
Gm8580	83.2492	-1.68698	0.427065	-4.3009	1.70103e-05	0.0153044	0.0251213
Arl16	185.306	1.61712	0.425596	4.23799	2.25533e-05	0.0177551	0.028727
Cnot10	1221.92	-1.66357	0.4025	-4.17195	3.01998e-05	0.0211331	0.033257
Thap2	58.6509	-1.69396	0.424831	-4.10536	4.03685e-05	0.0248027	0.0377457
Fsd1l	74.426	-1.59482	0.426293	-4.08902	4.33201e-05	0.0248027	0.0388161
Sla2	8076.42	-1.07364	0.266361	-4.03107	5.5524e-05	0.0291409	0.0425956
Pik3cg	2024.93	-1.37774	0.344707	-4.00085	6.3115e-05	0.030522	0.0444621
Ftx	252.978	1.62325	0.426993	3.97995	6.89302e-05	0.030522	0.0457048
Fam227a	52.5355	1.63572	0.426291	3.96729	7.26946e-05	0.030522	0.0464369
Golim4	1366.29	-1.57693	0.403505	-3.94258	8.06097e-05	0.03173	0.0478197
Tecpr2	73.0229	1.57069	0.427516	3.87943	0.000104702	0.0367704	0.0510622
Kalrn	120.783	1.34619	0.414445	3.86499	0.000111092	0.0367704	0.0517432
Bard1	130.358	-1.40381	0.4197	-3.83078	0.000127735	0.0367704	0.0532673
Ctse	229.556	1.48705	0.42533	3.8295	0.000128403	0.0367704	0.053322
E130112N10Rik	83.8898	1.45579	0.423222	3.82739	0.000129507	0.0367704	0.0534116
Iffo2	195.379	1.26832	0.409023	3.81812	0.000134474	0.0367704	0.0538001
Usp3	1765.59	1.20541	0.316339	3.81154	0.000138104	0.0367704	0.05407
Dirc2	117.938	-1.36094	0.417022	-3.80795	0.000140122	0.0367704	0.0542153
Capzb	34282.8	-0.6156	0.162603	-3.78592	0.000153141	0.0385794	0.0562027
Myb	445.488	-1.55462	0.420903	-3.77183	0.000162056	0.0392549	0.0574542
Dclre1b	155.588	1.43877	0.423958	3.73912	0.000184668	0.0430755	0.0615017
Irgm1	1010.32	-1.35461	0.363885	-3.72889	0.000192323	0.0432588	0.0627687
Litaf	22131.9	-0.869015	0.234646	-3.7036	0.000212558	0.0461616	0.066643
Psmd1	3531.23	0.93298	0.255873	3.64628	0.00026606	0.0558548	0.07596
Trpc4ap	1383.81	1.48726	0.427039	3.62137	0.000293043	0.059535	0.0800903
Zfp882	260.238	1.30632	0.41684	3.60661	0.000310227	0.0610565	0.0825515
Ntrk2	47.2139	1.48454	0.426174	3.57525	0.000349892	0.0649223	0.0877904
Mettl2	1024.53	-1.47534	0.42056	-3.57326	0.000352562	0.0649223	0.0881228
Krit1	905.264	1.45076	0.410775	3.56722	0.000360794	0.0649223	0.0891325
Gm14124	186.392	1.39378	0.424984	3.54911	0.000386538	0.0676227	0.092151
Adcy7	4051.76	0.92443	0.261528	3.53481	0.000408065	0.0694593	0.0945252
Epha4	25.7465	-1.46512	0.427333	-3.52587	0.000422089	0.0699557	0.0960042
Tnip1	1097.52	-1.30016	0.370347	-3.51731	0.00043594	0.0703987	0.0974156
Dis3l	300.47	1.44226	0.427277	3.50726	0.000452741	0.071284	0.0990656

## Sheet: full-length_trNK-1_FGRvsCTR1
gene	baseMean	log2FoldChange	lfcSE	stat	pvalue	padj	Empirical null FDR
Pira6	62.6284	4.03474	0.504779	7.99733	1.27149e-15	1.05902e-11	1.62851e-11
Zfp738	124.661	-3.16081	0.511438	-6.81751	9.26289e-12	3.85753e-08	5.03744e-08
Acp5	769.232	1.77414	0.277574	6.39066	1.65174e-10	4.58577e-07	5.692e-07
A530054K11Rik	82.5733	-2.97676	0.51254	-6.29454	3.08316e-10	6.41991e-07	8.04059e-07
Rab8b	3570.02	-1.60011	0.300734	-5.321	1.03197e-07	0.000171906	0.000187719
Gga2	165.595	-2.53569	0.497776	-5.24878	1.53112e-07	0.000212545	0.000247322
Safb	1482	1.12046	0.222213	5.04213	4.60379e-07	0.000547785	0.000629203
Gm16523	46.815	-2.22118	0.517562	-4.73313	2.21082e-06	0.00230174	0.00253175
Bcmo1	96.79	-1.77987	0.509241	-4.59166	4.39731e-06	0.00404965	0.00422986
F11r	84.3859	1.61614	0.501748	4.57065	4.86211e-06	0.00404965	0.00452469
Xrcc2	90.6666	-2.18131	0.507143	-4.44281	8.87934e-06	0.00672327	0.00738184
Zbtb43	355.986	-2.07667	0.479665	-4.37611	1.20814e-05	0.00838547	0.00927009
Gsto1	1246.99	1.65024	0.383503	4.3056	1.66537e-05	0.0106699	0.0116169
Map3k1	1380.02	-1.20572	0.282735	-4.26446	2.00389e-05	0.0119217	0.013102
Gm10390	110.884	-2.01088	0.517365	-4.22074	2.43506e-05	0.0135211	0.0148109
Ppib	6962.15	-0.97153	0.233367	-4.16309	3.13965e-05	0.0163438	0.0171501
Fam227a	37.6596	-1.94173	0.468302	-4.14149	3.4506e-05	0.0169059	0.0180392
Deb1	346.242	1.38816	0.336486	4.12501	3.70725e-05	0.0171543	0.0187182
Rps19bp1	426.083	1.54393	0.384582	4.01586	5.92287e-05	0.025964	0.0251612
Gm4724	28.7953	-1.93694	0.496129	-3.93002	8.49384e-05	0.0312173	0.0305054
Tmem151a	65.3546	1.66271	0.510314	3.92895	8.5319e-05	0.0312173	0.0305723
Clcn6	304.341	-1.39132	0.354264	-3.92726	8.59192e-05	0.0312173	0.0306771
Ccdc53	1103.11	1.10594	0.28245	3.91543	9.02429e-05	0.0312173	0.0314111
Tpm1	422.845	-1.37879	0.353602	-3.89934	9.64559e-05	0.0312173	0.0324042
AA987161	297.971	-1.79238	0.516825	-3.88828	0.000100955	0.0312173	0.0330818
Rabepk	1193.76	1.23878	0.318642	3.88774	0.000101182	0.0312173	0.0331149
Hnrnpul2	396.522	-1.41308	0.363778	-3.88441	0.00010258	0.0312173	0.0333184
Haus4	1382.59	1.22187	0.315014	3.87887	0.000104945	0.0312173	0.0336555
Col4a3bp	1479.37	-0.752929	0.198942	-3.7846	0.000153955	0.044217	0.0449489
Zfp947	69.945	-1.85439	0.504941	-3.74721	0.000178816	0.0496452	0.0499552
Nup155	139.413	-1.68054	0.456613	-3.69041	0.000223891	0.0601545	0.0580309
Zfp658	32.1082	-1.69688	0.51534	-3.67092	0.000241678	0.0606745	0.0609109
Gabbr1	165.559	-1.81513	0.51299	-3.66622	0.000246163	0.0606745	0.0616125
Dtd1	1131.72	1.41626	0.386767	3.66349	0.000248806	0.0606745	0.0620216
Gtf2h3	608.873	1.11118	0.304301	3.65142	0.000260797	0.0606745	0.0638371
Adam9	770.693	-1.75355	0.517647	-3.64999	0.00026225	0.0606745	0.0640527
Ctif	23.0765	-1.81676	0.515725	-3.63875	0.000273963	0.0616713	0.0657574
Dedd	685.956	0.843603	0.233374	3.61462	0.000300783	0.0659269	0.0696011
5430405H02Rik	72.3601	-1.71533	0.484159	-3.56819	0.000359454	0.0757397	0.0771293
Eed	848.69	1.1844	0.332807	3.55897	0.000372317	0.0757397	0.0786378
Nfs1	1687.54	1.04467	0.293969	3.55372	0.000379819	0.0757397	0.0794961
Elk3	393.71	-1.49663	0.42174	-3.55227	0.000381927	0.0757397	0.0797345
Atp13a1	3120	0.93508	0.26552	3.52171	0.000428768	0.0823606	0.0847413
Pacsin2	3362.82	0.755685	0.215207	3.51142	0.00044572	0.0823606	0.0864257
5830416P10Rik	195.881	1.6421	0.469994	3.51004	0.000448041	0.0823606	0.0866514
Tbck	413.213	1.72035	0.516864	3.50602	0.000454867	0.0823606	0.0873086
Ctdspl2	786.247	-1.29702	0.372782	-3.48009	0.000501251	0.088828	0.0926864
Nuf2	190.042	-1.59907	0.515296	-3.45197	0.000556515	0.0959413	0.0986082
Pik3r5	1548.02	-1.01933	0.295689	-3.44732	0.000566175	0.0959413	0.0995936

## Sheet: full-length_trNK-1_CTR2vsCTR1
gene	baseMean	log2FoldChange	lfcSE	stat	pvalue	padj	Empirical null FDR
Pira6	80.7614	1.00861	0.312871	6.79704	1.0679e-11	9.20741e-08	3.33285e-08
Rad54l	245.961	0.984037	0.312187	6.27281	3.546e-10	1.52868e-06	6.39654e-07
Vcl	88.8254	1.03186	0.317481	5.40248	6.57254e-08	0.000188895	9.80075e-05
Armcx4	36.6572	-1.45373	0.347169	-4.8688	1.12276e-06	0.0024201	0.00121756
Pkd2	40.4871	-1.32106	0.340153	-4.81767	1.45247e-06	0.00250463	0.00142849
Ss18l1	45.4807	-1.09413	0.32417	-4.75668	1.96801e-06	0.00282804	0.00168611
Dapk2	2284.41	-1.05993	0.232235	-4.5639	5.02129e-06	0.0061848	0.00351155
Klra17	64.418	0.893682	0.309171	4.43291	9.29678e-06	0.0095575	0.00509217
Anxa2	32783.6	-0.844303	0.191121	-4.41768	9.97652e-06	0.0095575	0.00527945
Gm14434	16.0691	-1.46701	0.352149	-4.36535	1.26919e-05	0.00969987	0.00591176			s
Mrps10	824.989	1.21164	0.278108	4.35908	1.30608e-05	0.00969987	0.00598572
Cand2	210.157	0.957717	0.317279	4.33504	1.45736e-05	0.00969987	0.00626492
Nfs1	1384.97	1.07141	0.247235	4.33426	1.46252e-05	0.00969987	0.00627381
Slfn9	175.307	1.38261	0.355202	4.19536	2.72444e-05	0.0156961	0.0102044
Bcmo1	75.583	-0.871458	0.308427	-4.19483	2.73071e-05	0.0156961	0.0102212
Galnt1	868.784	-1.42235	0.354199	-4.11014	3.95424e-05	0.0209961	0.0131014
Cdc14b	89.8617	-1.35071	0.354396	-4.09954	4.1398e-05	0.0209961	0.013478
Atp13a2	52.5385	-1.02976	0.3258	-4.08194	4.46619e-05	0.021393	0.014108
Il1f9	17.3261	1.41949	0.348814	4.06746	4.75277e-05	0.0215676	0.0146295
Dzank1	58.5133	-1.29124	0.352792	-3.94826	7.87213e-05	0.0327257	0.0205803
Gm14430	15.8311	-1.26525	0.346838	-3.94528	7.97077e-05	0.0327257	0.0207375
Tfcp2l1	76.1711	1.06042	0.332332	3.93197	8.42523e-05	0.0330192	0.0214419
Gm10785	10.4283	-1.41715	0.35703	-3.91896	8.89307e-05	0.0333374	0.022134
Clcn6	195.868	-1.23691	0.350144	-3.90639	9.36848e-05	0.0336563	0.0228053
Rab8b	3187.19	-0.925553	0.238046	-3.88844	0.000100891	0.0347953	0.023766
Tmsb15b1	67.6404	-1.14576	0.342843	-3.87218	0.000107866	0.03577	0.0246358
Pogk	525.726	-1.18571	0.346881	-3.85744	0.000114579	0.036589	0.0254224
Rrn3	1323.55	-0.934463	0.245033	-3.81374	0.000136879	0.0406949	0.0277292
Xpo1	499.84	1.28375	0.339314	3.80677	0.000140792	0.0406949	0.0280916
Gm17821	7838.88	-1.04724	0.275368	-3.80441	0.000142142	0.0406949	0.028214
Gm4724	22.2219	-1.27432	0.354059	-3.79724	0.000146317	0.0406949	0.0285844
Gm16523	38.0449	-1.06957	0.334336	-3.78129	0.00015602	0.0416807	0.0294002
A630089N07Rik	3326.04	-1.09535	0.290275	-3.77575	0.000159529	0.0416807	0.0296807
Soat1	970.272	1.21113	0.322767	3.76206	0.00016852	0.0427348	0.0304982
Gm16982	56.054	0.774847	0.300767	3.7187	0.000200255	0.0476334	0.0334446
Mdh1	6798.04	0.576519	0.155058	3.71813	0.000200705	0.0476334	0.033483
Pcna	3300.41	0.777145	0.209283	3.7135	0.000204412	0.0476334	0.0337958
D14Abb1e	501.452	-1.27986	0.350654	-3.69478	0.00022008	0.0499227	0.035056
Prex1	4014.85	-0.711244	0.192836	-3.68823	0.000225816	0.0499227	0.0354937
Irgq	111.379	-1.14773	0.346457	-3.67939	0.000233792	0.0503938	0.0360827
Osbp	88.1218	-1.11719	0.343911	-3.66842	0.000244056	0.0513233	0.0368089
Ttc7b	379.962	-1.18804	0.351576	-3.66219	0.000250071	0.0513359	0.0372187
Ptpn22	13251	0.513084	0.141726	3.62025	0.000294315	0.0590135	0.041971
Cpt2	267.676	-0.778988	0.30332	-3.6079	0.000308687	0.0604887	0.0434238
Nol9	579.669	1.23977	0.357023	3.60094	0.000317071	0.0607507	0.0442519
Ppib	5694.62	-0.759485	0.212243	-3.57835	0.00034577	0.0648093	0.0469842
Sptlc2	2410.75	0.862504	0.242683	3.55436	0.000378903	0.0695086	0.0499532
Ccl3	1315.89	-1.2345	0.356012	-3.54399	0.000394115	0.070793	0.0512545
Fabp12	2.00642	-1.36732	0.356989	-3.521	0.000429923	0.0751171	0.0541747
Socs5	438.439	1.21852	0.357026	3.51751	0.000435613	0.0751171	0.0546211
Gsk3a	60.1387	-0.67925	0.288617	-3.50436	0.00045771	0.07738	0.056312
Ifitm3	1100.28	1.18385	0.342604	3.47754	0.000506034	0.0839043	0.0597858
Actg1	131569	0.297602	0.0859073	3.46423	0.000531761	0.0843139	0.0615195
Hsdl2	925.005	-0.936488	0.270568	-3.46163	0.000536915	0.0843139	0.0618579
Sdccag8	727.753	1.20117	0.351199	3.46117	0.000537841	0.0843139	0.0619183
Bfar	873.875	-1.20402	0.35421	-3.4538	0.000552744	0.0844935	0.0628787
Iffo2	108.082	-0.961642	0.330415	-3.45097	0.000558586	0.0844935	0.0632487
Fam227a	29.4575	-1.19324	0.356317	-3.43208	0.000598968	0.0881286	0.0659097
Sgk3	86.9287	-1.02358	0.338626	-3.43023	0.00060306	0.0881286	0.0661706
Ikzf1	1699.53	-0.793574	0.232671	-3.41058	0.000648243	0.0931525	0.0694634
Sec61a1	8935.32	0.663614	0.195951	3.38669	0.000707418	0.0997596	0.0735359
G3bp1	8771.83	0.681309	0.201404	3.38286	0.000717362	0.0997596	0.0741951
Cep97	118.665	-1.08225	0.348487	-3.36323	0.000770364	0.10543	0.0775939
Itsn1	71.0885	-1.1461	0.355607	-3.3578	0.000785645	0.105841	0.0785393
Apol7b	138.466	-0.701158	0.294918	-3.3459	0.000820161	0.107449	0.0806207
Rlf	636.4	1.16125	0.350884	3.34511	0.000822501	0.107449	0.0807592
Slc39a7	2086.67	-0.825865	0.247808	-3.33289	0.000859484	0.110167	0.0829047
Rap2a	124.389	-1.11714	0.353645	-3.32987	0.000868869	0.110167	0.0834366
Gm3414	38.7514	0.891983	0.323487	3.311	0.000929642	0.116165	0.0867641
Sf3a2	34.231	0.983708	0.33669	3.30575	0.000947225	0.116392	0.0876906
Ddx10	1522.12	0.960464	0.291147	3.30062	0.000964701	0.116392	0.0885961
Hat1	1717.8	0.875534	0.265491	3.29852	0.000971954	0.116392	0.0889674
Tfdp1	845.969	1.00996	0.307193	3.29113	0.000997868	0.117858	0.0902736
Grk4	2506.84	-1.00815	0.308028	-3.2761	0.0010525	0.122631	0.093351
Zfhx3	120.4	-0.744914	0.302977	-3.2713	0.00107054	0.123069	0.0943393
Pam	100.418	-1.13383	0.357053	-3.253	0.00114194	0.12955	0.098123
Mlph	6.35721	-1.16401	0.341196	-3.24763	0.00116369	0.130303	0.0992364

## Sheet: full-length_trNK-1_FGRvsCTR2
gene	baseMean	log2FoldChange	lfcSE	stat	pvalue	padj	Empirical null FDR
Zfp738	184.503	-1.34379	0.334225	-6.8264	8.70741e-12	7.50056e-08	1.80747e-07
A530054K11Rik	151.228	-0.843449	0.300425	-5.43757	5.40125e-08	0.000232632	0.000364486
Bfar	1724.82	1.81985	0.354386	5.34702	8.94137e-08	0.000256737	0.000440422
Ankrd52	743.516	-1.54424	0.320369	-4.83846	1.30851e-06	0.00232665	0.00316562
Zfp787	12.424	1.79141	0.354852	4.83217	1.3505e-06	0.00232665	0.00321421
Afap1	89.437	-0.736203	0.289676	-4.7358	2.18191e-06	0.0031325	0.00393828
Nup155	184.581	-1.59223	0.356934	-4.68268	2.83152e-06	0.00343219	0.00430474
4930528D03Rik	7.58741	-1.70097	0.350632	-4.65389	3.25725e-06	0.00343219	0.0044895
Map3k1	1117.98	-1.23445	0.269388	-4.58435	4.55405e-06	0.00343219	0.00489036
Atp13a2	180.356	0.730532	0.289679	4.58318	4.57962e-06	0.00343219	0.00489654
5830416P10Rik	132.092	1.5331	0.356814	4.5811	4.62541e-06	0.00343219	0.00490746
Klrk1	17167	0.689459	0.150728	4.57416	4.78132e-06	0.00343219	0.00494345
Psen2	793.84	-1.43913	0.316978	-4.55323	5.28277e-06	0.00350044	0.00504795
Hist1h2br	60.385	1.23252	0.338808	4.51267	6.4017e-06	0.00359502	0.0052333
Hist1h2bq	60.385	1.23252	0.338808	4.51267	6.4017e-06	0.00359502	0.0052333
Zbtb45	18.6991	1.5699	0.356547	4.50372	6.67753e-06	0.00359502	0.00527121
F11r	62.5208	0.821213	0.300311	4.47003	7.82072e-06	0.0039628	0.00577736
Lrp8	72.0452	-0.880344	0.307896	-4.42703	9.55376e-06	0.00457201	0.00646501
Cct2	6485.41	0.682116	0.155018	4.4002	1.08153e-05	0.00490332	0.0068999
Sec22c	43.1567	1.32381	0.34663	4.36999	1.24253e-05	0.00535157	0.00739001
Racgap1	714.967	-1.45346	0.336187	-4.35293	1.34327e-05	0.00546244	0.00766543
Zcchc7	1287.15	1.08192	0.249043	4.34463	1.3951e-05	0.00546244	0.00779887
Zfp217	236.123	0.934215	0.314914	4.32467	1.52762e-05	0.00572126	0.0081417
Slc11a1	98.9176	1.09198	0.33011	4.27599	1.90294e-05	0.00659158	0.00920417
Trim52	2.90317	1.75003	0.355971	4.27481	1.91304e-05	0.00659158	0.00923017
Gm8580	117.398	-1.14429	0.335979	-4.23326	2.30324e-05	0.00753547	0.010148
Xrcc2	109.161	-1.08753	0.330816	-4.2276	2.36194e-05	0.00753547	0.0102729
Nt5c3	2375.89	0.974439	0.23102	4.21802	2.46453e-05	0.00758194	0.010484
Cdc14b	105.229	1.32573	0.350831	4.20728	2.58465e-05	0.0076773	0.0107201
Rnf125	1470.97	-1.23636	0.300557	-4.11856	3.8125e-05	0.010947	0.0150734
Naa30	86.1909	-0.848719	0.308057	-3.9774	6.9674e-05	0.0193604	0.0252197
Mbtps1	970.058	1.27961	0.324702	3.9536	7.69854e-05	0.0207235	0.0273627
Smim3	1186.46	-1.08825	0.284375	-3.82894	0.000128698	0.0335941	0.0407632
Samd11	39.8713	1.22529	0.349953	3.81451	0.000136454	0.034571	0.042546
Nacc2	24.4042	1.2301	0.350497	3.7799	0.000156889	0.038209	0.0470045
Gm5141	205.408	0.992841	0.328128	3.7755	0.000159685	0.038209	0.0475892
Cul5	617.174	-1.27983	0.344469	-3.74689	0.000179043	0.0416832	0.0514842
Zfp639	240.29	1.25288	0.35546	3.72735	0.000193504	0.0438642	0.0542296
Slfn9	166.773	-1.14945	0.346731	-3.69766	0.000217593	0.0480601	0.0585223
Hpgds	99.9815	-0.95833	0.325442	-3.6801	0.000233139	0.0502064	0.0611226
Vps37b	22240.6	-0.576881	0.157206	-3.66958	0.000242948	0.0510427	0.0627001
AA987161	211.44	-0.914574	0.320665	-3.66099	0.00025124	0.051528	0.0639975
Irgq	92.8348	1.17473	0.350433	3.63039	0.000282995	0.0550711	0.0686826
Sat1	3601.26	0.757516	0.208869	3.62673	0.000287038	0.0550711	0.0692488
Tmem248	704.194	1.21604	0.336944	3.62614	0.000287694	0.0550711	0.0693402
Sun2	3146.77	-0.789629	0.219347	-3.60002	0.000318187	0.059584	0.0734049
Cyb5r4	868.531	1.10214	0.307238	3.59146	0.000328834	0.0602676	0.0747466
Aqr	541.637	-1.20702	0.338496	-3.58474	0.000337416	0.0605521	0.0758008
Fam160a2	361.514	0.953467	0.327141	3.57538	0.000349721	0.0613953	0.0772717
Dusp1	17773.8	0.60566	0.169631	3.57045	0.000356369	0.0613953	0.0780473
Gm10390	69.8084	-0.918829	0.322881	-3.54133	0.000398122	0.0672437	0.0844979
Sf3b4	1030.17	-1.05865	0.302437	-3.50387	0.000458553	0.0759611	0.0932015

## Sheet: full-length_trNK-3_FGRvsCTR1
gene	baseMean	log2FoldChange	lfcSE	stat	pvalue	padj	Empirical null FDR
Ppib	8040.18	-0.823725	0.131784	-6.25054	4.09024e-10	4.02357e-06	6.02532e-08
Dnahc8	191.936	1.24298	0.233805	5.6243	1.86266e-08	9.16147e-05	2.7363e-06
Herc1	865.636	-1.21791	0.220458	-5.54791	2.89102e-08	9.47966e-05	3.36375e-06
Fam96a	3451.54	-0.857858	0.157432	-5.44926	5.05803e-08	0.00012439	4.94154e-06
Atp13a2	257.087	0.833689	0.206201	5.24635	1.55141e-07	0.000298209	1.36761e-05
Anxa2	35537.2	-0.618514	0.118559	-5.21695	1.8189e-07	0.000298209	1.53333e-05
Rps27l	2021.94	-0.787924	0.153416	-5.13591	2.80783e-07	0.00039458	2.21409e-05
Als2cl	107.231	-0.567431	0.178932	-4.99284	5.94984e-07	0.000731607	4.774e-05
Ncr1	20863.3	0.455941	0.0930576	4.89955	9.60578e-07	0.00104991	7.54163e-05
Dnmt1	5612.95	-0.66932	0.138292	-4.83991	1.29898e-06	0.00127781	9.75204e-05
Snx1	2616.33	-0.767736	0.161474	-4.75461	1.98828e-06	0.00177807	0.000147778
Rab8b	2075.38	-0.982622	0.214775	-4.58446	4.55159e-06	0.00373117	0.000348311
Spp1	70987.9	0.666985	0.14737	4.52606	6.00928e-06	0.00454718	0.000450042
Cdk5rap2	438.516	-1.03346	0.231059	-4.50805	6.54274e-06	0.00459721	0.000484758
Prcc	72.3394	-0.443469	0.163721	-4.44816	8.66091e-06	0.00567982	0.000633005
Kdm4c	418.82	-1.01311	0.23401	-4.38222	1.17474e-05	0.00722244	0.000826541
Zfp712	51.2253	0.341311	0.146391	4.36733	1.25774e-05	0.0072779	0.000874149
Senp3	539.071	-0.9741	0.225798	-4.33078	1.48579e-05	0.00811983	0.00100814
Zfp870	46.6302	-0.463573	0.167485	-4.26685	1.98255e-05	0.00996444	0.00129279
Gemin4	903.571	-0.954284	0.224769	-4.26202	2.02591e-05	0.00996444	0.00131581
Nptn	252.463	-0.94575	0.23496	-4.11065	3.94542e-05	0.0184815	0.00261347
Uba5	588.401	0.929206	0.2341	4.08755	4.35949e-05	0.0188626	0.00287476
Bnip2	2769.02	-0.78564	0.192398	-4.08486	4.41029e-05	0.0188626	0.0029063
Ralgapa1	378.779	-0.933731	0.234535	-4.02899	5.60168e-05	0.0229599	0.00370898
Pira6	24.266	0.177698	0.109959	3.83007	0.000128108	0.0488116	0.00898305
Uri1	514.848	0.886177	0.235091	3.82834	0.000129013	0.0488116	0.00904686
Ezh1	863.621	0.868007	0.23234	3.76207	0.000168512	0.0613947	0.0117424
Gtf2i	1387.51	0.755497	0.201597	3.74916	0.000177431	0.0623353	0.0123259
Surf4	11065.7	0.435429	0.116782	3.72856	0.000192581	0.0653247	0.0132952
Usp3	1213.58	-0.826968	0.223447	-3.70997	0.000207286	0.0679689	0.0142094
2810417H13Rik	19059.4	0.535019	0.147223	3.63414	0.000278905	0.0885027	0.0184268
Zfp446	198.267	-0.708042	0.214851	-3.61575	0.000299478	0.0920614	0.0195371
Zfp646	470.887	-0.831199	0.235068	-3.58085	0.000342479	0.10209	0.0217206
Ccnb2	7990.29	0.506995	0.142686	3.55325	0.000380501	0.106725	0.0235061
Wdr82	1913.01	-0.733261	0.206593	-3.55176	0.00038267	0.106725	0.0236041
Atad2	1989.95	-0.662755	0.186922	-3.54637	0.000390578	0.106725	0.0239578
Ctsc	5654.37	0.458584	0.130185	3.52256	0.000427404	0.112139	0.0255364
Tgoln1	1999.03	-0.672624	0.191187	-3.51899	0.00043319	0.112139	0.0257745
Vezf1	802.888	-0.695069	0.198737	-3.49819	0.000468421	0.117872	0.0271696
Stt3a	9711.42	0.390138	0.111822	3.4889	0.000485009	0.117872	0.0277952
Tpm1	857.776	-0.796073	0.22947	-3.48233	0.000497077	0.117872	0.0282384
Gm5643	109.486	0.466177	0.175569	3.4732	0.00051429	0.117872	0.0288537
Mlh3	79.04	-0.325337	0.147372	-3.46864	0.000523096	0.117872	0.0291611
Dap	7720.72	0.438391	0.126501	3.46549	0.000529267	0.117872	0.0293735
Lrpprc	1137.37	-0.712999	0.206148	-3.46048	0.000539211	0.117872	0.0297109
Tnfsf10	1529.41	-0.757317	0.222686	-3.40785	0.000654762	0.139157	0.0346784
Ccny	1107.72	0.67972	0.199758	3.40367	0.000664874	0.139157	0.035086
Eci2	1953.96	0.734838	0.216852	3.39302	0.000691274	0.141647	0.0361306
Ptgr1	1001.67	0.785895	0.23363	3.3874	0.000705572	0.141647	0.0366848
Syap1	441.795	0.769317	0.233439	3.37077	0.000749573	0.143604	0.0383406
Bms1	1289.18	-0.666813	0.197971	-3.3691	0.000754151	0.143604	0.0385087
Snx3	8429.5	0.318523	0.0945932	3.36729	0.000759116	0.143604	0.0386901
Rrp8	1501.62	0.656036	0.198579	3.30466	0.000950907	0.174014	0.0473102
Sdcbp	15738.5	0.358958	0.108664	3.30339	0.000955245	0.174014	0.047496
Map3k1	912.348	-0.710564	0.216218	-3.29006	0.00100165	0.177051	0.0494587
Klra17	115.608	0.2629	0.13421	3.28831	0.00100791	0.177051	0.0497203
Gpr183	1434.46	-0.760171	0.235026	-3.27831	0.00104432	0.180228	0.0512238
Asap2	52.5185	-0.431143	0.171341	-3.25803	0.00112188	0.190275	0.0543361
Treml2	268.314	-0.750627	0.234878	-3.2421	0.00118652	0.197827	0.0568375
Pip4k2a	800.608	0.746453	0.233301	3.21851	0.0012886	0.211267	0.060624
Pofut1	391.481	-0.730266	0.228128	-3.21009	0.00132693	0.213984	0.0619953
Paxip1	1157.66	-0.64123	0.200803	-3.19442	0.00140111	0.222301	0.0645741
Snapin	1265.64	0.688292	0.216276	3.18572	0.00144393	0.224526	0.0660191
Gm6644	7674.5	0.3904	0.122675	3.18236	0.00146078	0.224526	0.0665791
3830406C13Rik	1376.55	0.617561	0.194705	3.1723	0.00151236	0.227279	0.068264
Tom1l2	341.591	-0.723347	0.233178	-3.16669	0.00154183	0.227279	0.0692068
Mrps15	2274.65	0.498617	0.157515	3.16553	0.001548	0.227279	0.0694025
Thop1	1931.71	-0.607559	0.192496	-3.15669	0.0015957	0.230837	0.0708945
Mboat4	43.0321	0.31384	0.147058	3.15011	0.00163207	0.232677	0.0720085
4930503L19Rik	560.936	-0.657874	0.221203	-3.13508	0.00171805	0.241435	0.0745623
Ywhaz	47655.8	0.363232	0.116112	3.12829	0.00175828	0.242729	0.0757201
Usp38	1800.9	-0.526604	0.168506	-3.12524	0.00177661	0.242729	0.0762402
Hsp90b1	32192.9	0.244295	0.0783526	3.11789	0.0018215	0.244461	0.0774938
Pik3r4	506.805	0.711481	0.22908	3.11507	0.00183898	0.244461	0.0779747
Vipas39	1336.94	-0.652927	0.21099	-3.09681	0.00195616	0.25657	0.0810933
Tgfbr2	2939.2	-0.577478	0.186838	-3.09121	0.0019934	0.257647	0.0820478
Psmd14	7964.66	0.387081	0.125547	3.08317	0.00204806	0.257647	0.0834183
Zfp568	213.997	0.643316	0.220089	3.08278	0.00205076	0.257647	0.0834851
Rpap2	920.969	0.70726	0.230453	3.08013	0.00206914	0.257647	0.0839371
Fgl2	7350.47	-0.599598	0.194985	-3.07585	0.00209901	0.258099	0.0846637
Tars	4375.61	0.401208	0.131981	3.03988	0.0023667	0.282166	0.0910306
Tubgcp5	417.905	-0.700886	0.234216	-3.03954	0.00236942	0.282166	0.0910917
Cd84	1723.37	0.630719	0.207899	3.03525	0.0024034	0.282166	0.0918466
Dkkl1	280.982	0.694293	0.23314	3.03448	0.00240947	0.282166	0.0919804
Stag2	945.748	-0.649182	0.214443	-3.02939	0.00245049	0.282758	0.092875
Def8	720.22	-0.70229	0.234875	-3.02675	0.00247201	0.282758	0.0933379
Tpd52	775.072	0.588813	0.195812	3.0075	0.00263409	0.288358	0.0966921
Clip2	62.8419	-0.305552	0.146523	-3.00577	0.00264907	0.288358	0.0969905
2310003H01Rik	1012.33	-0.636271	0.212227	-2.9999	0.00270067	0.288358	0.0980049
Cdk5rap1	501.079	0.685554	0.233085	2.99699	0.00272656	0.288358	0.0985055
C330018D20Rik	156.925	0.334778	0.15404	2.99568	0.0027383	0.288358	0.098731
Vps13c	110.264	-0.505628	0.192996	-2.99378	0.00275545	0.288358	0.099058
Glipr1	3951.04	0.525533	0.175728	2.99081	0.0027824	0.288358	0.0995677
Tmed1	616.273	-0.688005	0.230836	-2.99074	0.00278304	0.288358	0.0995796
Phf10	115.518	-0.463182	0.183592	-2.99055	0.0027848	0.288358	0.0996126

## Sheet: full-length_trNK-3_CTR2vsCTR1
gene	baseMean	log2FoldChange	lfcSE	stat	pvalue	padj	Empirical null FDR
Anxa2	33309.1	-0.79557	0.0941501	-8.45001	2.91283e-17	2.88253e-13	2.13925e-12
Rps27l	1882.57	-0.943061	0.157634	-5.98301	2.19045e-09	1.08384e-05	6.80719e-08
Ppib	7847.28	-0.812169	0.13932	-5.82967	5.55356e-09	1.83194e-05	1.47676e-07
Fam96a	3440.8	-0.782572	0.151072	-5.18045	2.21356e-07	0.000473762	9.83352e-06
Pira6	56.7956	0.223541	0.111613	5.16583	2.39371e-07	0.000473762	1.04446e-05
Gm8580	160.635	0.557971	0.164888	5.06166	4.15624e-07	0.000685503	1.75041e-05
Gzma	83535.4	0.661267	0.134177	4.92844	8.289e-07	0.00109281	3.11501e-05
Bnip2	2788.9	-0.752697	0.153312	-4.90966	9.12345e-07	0.00109281	3.32741e-05
Dapk2	1274.98	-0.905517	0.185181	-4.89285	9.93865e-07	0.00109281	3.51819e-05
Chpf	2014.72	0.683686	0.149884	4.5615	5.07886e-06	0.00502604	0.000226106
Gtf2i	1535.43	0.882373	0.196849	4.48903	7.15469e-06	0.00620183	0.000312992
Ifi27l1	3283.97	-0.649698	0.145073	-4.4784	7.5204e-06	0.00620183	0.000327151
Herc1	930.286	-0.889446	0.199853	-4.45814	8.26751e-06	0.00629348	0.000355011
Efr3b	47.6471	-0.356914	0.138155	-4.36688	1.26035e-05	0.00824353	0.000505706
Asb3	737.98	-0.870179	0.199893	-4.36145	1.29201e-05	0.00824353	0.000515298
Rc3h2	251.743	0.86615	0.209843	4.35465	1.33283e-05	0.00824353	0.000527403
Gtpbp2	829.125	-0.88652	0.20739	-4.28889	1.79566e-05	0.0102116	0.000692547
Rab8b	2085.82	-0.860788	0.201451	-4.28138	1.85741e-05	0.0102116	0.00071296
Tpm1	838.844	-0.86758	0.205296	-4.23693	2.266e-05	0.0118023	0.000864511
Mllt4	118.563	-0.663039	0.185637	-4.20613	2.59783e-05	0.0128541	0.000980204
Snx1	2597.21	-0.687283	0.166557	-4.12718	3.67237e-05	0.0173056	0.0014452
Coro7	1248.64	0.734629	0.198376	3.70743	0.000209375	0.0941805	0.0109015
Paf1	1645.07	-0.621298	0.168582	-3.68557	0.000228192	0.0981822	0.0119042
Il16	1857.63	-0.70061	0.192462	-3.64295	0.000269536	0.110234	0.0140371
Ubr7	2066.49	0.627195	0.17259	3.63454	0.000278481	0.110234	0.0144851
Itpripl2	126.097	0.46405	0.163147	3.60163	0.000316222	0.117977	0.0163205
Zbtb41	202.307	0.690494	0.203211	3.59702	0.000321886	0.117977	0.0165882
Itprip	907.666	0.709354	0.198678	3.57416	0.000351349	0.124177	0.017948
Ssx2ip	167.699	-0.711329	0.208193	-3.55679	0.00037541	0.124826	0.0190178
Tnfsf10	1499.31	-0.733837	0.206906	-3.5547	0.000378415	0.124826	0.0191489
Hps3	586.502	0.713105	0.207437	3.44545	0.000570107	0.181993	0.0303423
Tmem176b	895.859	-0.699444	0.212917	-3.36307	0.000770815	0.235809	0.0417614
Stt3a	9668.52	0.413066	0.123026	3.35756	0.000786347	0.235809	0.0426227
Ltb	807.08	-0.682004	0.206857	-3.30277	0.00095736	0.278648	0.0518489
Hist1h2bc	1018.04	-0.664337	0.20234	-3.28742	0.00101108	0.285877	0.0546439
Pacs2	683.704	-0.656082	0.204343	-3.21486	0.00130508	0.358742	0.069014
Irak2	1543.73	0.616496	0.192657	3.20178	0.00136579	0.358742	0.0717855
Def8	733.151	-0.684882	0.215528	-3.19932	0.00137755	0.358742	0.0723144
Smad4	188.015	-0.666715	0.213763	-3.17495	0.00149864	0.359077	0.077622
Vps26a	1732.65	-0.586758	0.184926	-3.17387	0.00150423	0.359077	0.0778607
Chchd3	3485.78	-0.401126	0.126453	-3.17211	0.00151338	0.359077	0.0782502
Pja1	2416.45	0.608294	0.191992	3.17008	0.00152397	0.359077	0.0786997
E2f3	610.384	0.675887	0.215587	3.1558	0.00160056	0.368352	0.0818919
Brap	556.652	-0.659374	0.214199	-3.09259	0.00198416	0.439651	0.0986429

## Sheet: full-length_trNK-3_FGRvsCTR2
gene	baseMean	log2FoldChange	lfcSE	stat	pvalue	padj	Empirical null FDR
Klra17	115.431	0.386893	0.146347	5.14864	2.62386e-07	0.00259185	0.000184212
Gm8580	168.493	-0.566596	0.173656	-4.64536	3.39478e-06	0.0167668	0.00190948
Rtn4ip1	493.099	-0.95696	0.223145	-4.33595	1.45132e-05	0.0378206	0.00553035
Chd2	812.416	-0.899856	0.208532	-4.32411	1.53151e-05	0.0378206	0.0056752
Ifi27l1	3386.33	0.630908	0.153009	4.12338	3.73355e-05	0.07376	0.0114666
Raver1	2694.95	-0.710935	0.175509	-4.05137	5.09177e-05	0.0794238	0.0137772
Gm5141	319.604	0.83973	0.218877	4.01188	6.02383e-05	0.0794238	0.0150071
Gemin5	716.867	-0.873491	0.219704	-3.99636	6.43238e-05	0.0794238	0.0154762
Ccdc9	146.387	0.682023	0.197512	3.95869	7.53624e-05	0.0827144	0.0165871
Setd4	75.6419	-0.649295	0.194258	-3.83547	0.000125327	0.11991	0.0239231
Als2cl	64.8307	-0.394443	0.152618	-3.81985	0.00013353	0.11991	0.0248873
Rnf125	1568.01	-0.756392	0.200102	-3.78308	0.000154901	0.127302	0.0271505
Capn7	1177.32	-0.732644	0.194774	-3.76352	0.000167536	0.127302	0.0283399
Dguok	1084.75	0.783307	0.211072	3.7177	0.000201042	0.139065	0.0310559
Bnip3	394.668	0.807484	0.222945	3.7041	0.000212139	0.139065	0.0318366
Tmem8b	36.8914	-0.299246	0.134713	-3.66898	0.00024352	0.139065	0.033786
Atad2	2004.98	-0.64669	0.176671	-3.661	0.000251231	0.139065	0.0342139
Tfip11	3112.61	-0.60979	0.167245	-3.64637	0.000265971	0.139065	0.0349833
Luzp1	672.842	-0.799697	0.220428	-3.64491	0.000267487	0.139065	0.035059
Camk1	312.089	0.742184	0.215111	3.62695	0.000286794	0.141648	0.0361606
Slfn9	347.753	-0.783136	0.222485	-3.6037	0.000313724	0.14757	0.0382854
Wasf2	1478.02	-0.624236	0.177586	-3.51563	0.000438708	0.187942	0.0473847
Fam175b	806.489	0.777166	0.223224	3.5084	0.000450813	0.187942	0.0481294
Raph1	503.621	0.776546	0.223868	3.5	0.000465262	0.187942	0.0489915
Gzma	90214.9	-0.52043	0.149168	-3.48898	0.000484868	0.187942	0.0501167
Mak16	2600.63	0.645036	0.185377	3.48064	0.000500214	0.187942	0.0509633
Ero1lb	445.158	-0.769255	0.224167	-3.46848	0.000523409	0.187942	0.0521892
Klhl28	350.977	-0.76882	0.223867	-3.46373	0.000532736	0.187942	0.0526647
Syap1	468.551	0.764113	0.224208	3.44777	0.000565234	0.19253	0.0542489
Pole	1629.88	-0.675391	0.197152	-3.42768	0.00060877	0.198367	0.0562072
Znf512b	486.472	0.749947	0.221155	3.40662	0.000657719	0.198367	0.0582101
Flcn	819.049	-0.70593	0.207594	-3.40411	0.000663796	0.198367	0.0584454
Psmc1	5722.47	0.425446	0.12515	3.39946	0.000675193	0.198367	0.0588791
Exoc4	1392.14	-0.718635	0.211959	-3.3964	0.000682777	0.198367	0.0591624
Btbd10	1524.42	0.646822	0.191708	3.37509	0.000737921	0.208262	0.0620371
Amica1	2257.13	0.657133	0.195777	3.35829	0.000784274	0.215196	0.0642948
Tmlhe	71.915	0.380944	0.154553	3.33628	0.000849088	0.218328	0.067231
Atp2a3	4192.17	-0.581437	0.174495	-3.3324	0.000860992	0.218328	0.0677442
Tnrc6b	617.034	-0.733879	0.221322	-3.33208	0.000861995	0.218328	0.067787
Actn4	12117.4	-0.351872	0.106532	-3.30297	0.000956656	0.236246	0.0716017
Rdh14	424.032	0.728559	0.222405	3.29209	0.000994463	0.239229	0.0730057
Map3k1	926.238	-0.685328	0.209804	-3.27112	0.00107123	0.239229	0.0756689
Nsmf	1075.12	-0.654389	0.200587	-3.26437	0.00109708	0.239229	0.0765134
Cd274	1472.73	-0.710522	0.218394	-3.26397	0.00109864	0.239229	0.0765638
Dyrk1a	1263.89	0.656352	0.201441	3.26031	0.0011129	0.239229	0.0770181
Lcp2	4893.81	0.45342	0.139085	3.26002	0.00111404	0.239229	0.0770542
Stx11	1043.84	0.694638	0.214146	3.24981	0.00115483	0.239609	0.0783126
Pds5b	900.585	-0.685822	0.211521	-3.24748	0.00116433	0.239609	0.0785974
1600012H06Rik	465.97	0.65152	0.212483	3.21054	0.00132488	0.267085	0.0873478
Ncln	2881.97	-0.577445	0.180997	-3.19079	0.00141887	0.280311	0.0921909
Ppm1a	291.797	0.630626	0.209935	3.16553	0.00154798	0.299823	0.0985254

## Sheet: full-length_mix-1_FGRvsCTR1
gene	baseMean	log2FoldChange	lfcSE	stat	pvalue	padj	Empirical null FDR
Rfwd2	450.596	2.47578	0.418367	9.27341	1.80293e-20	1.43387e-16	1.68519e-12
Zfp866	304.871	-1.80376	0.410533	-6.63806	3.17828e-11	1.26384e-07	2.82775e-09
Pira6	94.7649	0.957999	0.363095	5.91184	3.38304e-09	8.96843e-06	4.29744e-07
Tmc6	1586.4	1.99967	0.399516	5.08948	3.59051e-07	0.000713883	6.25133e-05
Gm13051	67.7974	1.74248	0.414766	5.03167	4.86233e-07	0.000773402	7.72228e-05
Gabbr1	158.314	1.90645	0.419487	4.99266	5.95547e-07	0.000789398	8.74509e-05
Parn	1087.63	1.68589	0.34316	4.92058	8.6289e-07	0.000980366	0.000115297
Mapre2	3042.34	-1.23314	0.25905	-4.76046	1.93154e-06	0.00192019	0.000237782
Gm13154	14.074	1.94302	0.40945	4.69174	2.70892e-06	0.00232839	0.000305931
Imp3	816.529	1.7768	0.382318	4.67583	2.92769e-06	0.00232839	0.000322501
Sgta	1931.7	1.51483	0.325963	4.65089	3.30509e-06	0.00238958	0.000348791
Ppib	3953.66	-0.948617	0.207378	-4.57428	4.77871e-06	0.00303253	0.000447485
Gmeb1	485.19	1.64305	0.360895	4.56375	5.02483e-06	0.00303253	0.000461324
Trf	3865.04	-1.45404	0.319694	-4.55103	5.33829e-06	0.00303253	0.000478029
Zfp870	31.5657	-1.58755	0.412445	-4.48599	7.25764e-06	0.00383573	0.000612469
A330023F24Rik	94.5601	-1.24736	0.392138	-4.47289	7.7168e-06	0.00383573	0.000641413
Fgf13	140.378	-0.830738	0.352566	-4.33088	1.48518e-05	0.00694801	0.00120632
Homez	129.598	-1.14702	0.385985	-4.31456	1.59918e-05	0.00706571	0.00128834
Pik3c2a	103.719	-1.50667	0.411891	-4.27955	1.87273e-05	0.00783887	0.00147583
Kcnc1	191.623	1.21793	0.392321	4.26062	2.03863e-05	0.00810663	0.00158331
Tas1r3	19.3641	-1.59442	0.415261	-4.2284	2.35359e-05	0.00891339	0.00178123
5730455P16Rik	128.631	1.55117	0.416162	4.19196	2.76561e-05	0.00999767	0.00204995
Zfp395	22.0076	-1.6236	0.419109	-4.08833	4.34482e-05	0.0143163	0.00307955
Oip5	25.7953	-1.19986	0.389708	-4.08034	4.4969e-05	0.0143163	0.00316999
Fkbp4	1927.63	1.39779	0.342954	4.08017	4.50028e-05	0.0143163	0.00317199
Smug1	216.767	0.843781	0.355797	4.03251	5.5185e-05	0.0168802	0.00378702
Rbak	68.2537	-1.37073	0.406816	-4.01957	5.83056e-05	0.0171742	0.00396506
Rbm38	992.426	1.44354	0.366117	3.95213	7.74591e-05	0.0220012	0.00499716
Lrrc8c	1290.74	-1.35034	0.342747	-3.94323	8.03931e-05	0.0220471	0.00514194
Rad17	237.939	-1.34043	0.407424	-3.89252	9.92081e-05	0.0257705	0.00599513
Ltv1	979.718	1.46728	0.378725	3.88862	0.000100817	0.0257705	0.00606244
Gm15417	51.9268	1.19194	0.394151	3.87173	0.000108065	0.0257705	0.00635567
1600002H07Rik	76.8497	1.41698	0.4133	3.86812	0.000109676	0.0257705	0.00641865
Trim36	662.602	-1.56259	0.417395	-3.86702	0.000110172	0.0257705	0.0064379
Wdr45b	1229.12	-1.3984	0.363211	-3.85796	0.000114337	0.0259805	0.00659664
Agl	85.6355	-1.5459	0.419262	-3.85009	0.000118075	0.0260847	0.00673497
Prc1	83.1051	1.33376	0.407767	3.82828	0.00012904	0.0277366	0.0072628
Psma3	5123.26	0.730012	0.192848	3.78541	0.000153454	0.0321163	0.00842879
Rprd2	603.071	-1.5171	0.415959	-3.74065	0.000183542	0.0374285	0.00974732
St13	1955.93	1.06533	0.285692	3.72938	0.000191955	0.037577	0.0100939
Casp1	801.565	-1.38964	0.373966	-3.72707	0.00019372	0.037577	0.0101654
Ldha	23632.3	0.548086	0.147622	3.71277	0.000205006	0.0382679	0.0106135
Gm20257	96.3067	-1.21903	0.399845	-3.71043	0.000206906	0.0382679	0.0106873
Nuf2	50.0548	-1.3423	0.41073	-3.69307	0.000221565	0.0400478	0.0112424
Mtmr12	1981.72	-1.1271	0.306422	-3.67913	0.000234031	0.041361	0.0116947
Ska3	68.8865	-1.39661	0.4159	-3.67334	0.0002394	0.0413902	0.011884
Matr3	2714.32	-1.11552	0.304789	-3.6608	0.000251434	0.0425458	0.0122971
Park7	3245.57	0.966262	0.265769	3.6359	0.000277009	0.045897	0.0131256
Tmed2	8381.51	0.696633	0.192761	3.61397	0.000301546	0.0464707	0.0138619
Zfp442	191.525	1.3326	0.412556	3.61355	0.000302034	0.0464707	0.013876
Stat6	3210.67	-0.901806	0.24962	-3.6128	0.000302906	0.0464707	0.0139012
Gtpbp3	324.829	-1.05505	0.385203	-3.612	0.000303845	0.0464707	0.0139282
Zfp119a	95.3862	0.942257	0.3718	3.58702	0.000334476	0.0495004	0.0148748
Tgoln1	4290.31	-1.09148	0.304472	-3.58576	0.000336102	0.0495004	0.0149231
BC147527	462.696	-1.3653	0.383261	-3.57501	0.000350209	0.0503225	0.015334
Tgfbrap1	199.228	-1.29795	0.41044	-3.57195	0.000354339	0.0503225	0.0154516
Ptp4a2	7678.35	-0.591497	0.168305	-3.51445	0.000440668	0.0606488	0.0185383
Hmga2-ps1	35.4996	1.09838	0.390812	3.51347	0.000442302	0.0606488	0.0185936
Top3a	605.696	-1.06351	0.388144	-3.50582	0.000455199	0.0613593	0.0190262
Cirbp	2749.69	-0.87703	0.251062	-3.49338	0.00047695	0.0627885	0.0197403
Gprin3	463.344	0.886252	0.366367	3.49079	0.000481592	0.0627885	0.0198902
Zbtb34	22.344	-1.17374	0.399555	-3.48322	0.000495419	0.0632724	0.0203317
Zfp658	33.6778	-1.05713	0.386066	-3.48011	0.000501215	0.0632724	0.0205145
Slc27a1	21.3596	1.27296	0.4091	3.4493	0.000562032	0.0694738	0.0226298
Rnf169	262.322	0.968132	0.377521	3.44654	0.000567811	0.0694738	0.0228252
Mia3	1032	-1.37975	0.405406	-3.43786	0.000586334	0.0706532	0.0234453
Prdx3	1698.61	0.908297	0.267094	3.40082	0.000671848	0.0797493	0.0261848
Tram1	2012.7	-0.799958	0.235676	-3.39428	0.00068809	0.0804761	0.0266829
Ano6	643.647	-1.37806	0.41619	-3.38354	0.000715586	0.0824791	0.0275107
A730098P11Rik	29.6209	-1.21754	0.406294	-3.3747	0.000738962	0.0839298	0.0281994
Als2	257.168	-1.33804	0.418929	-3.36694	0.000760069	0.0839298	0.0288095
Fiz1	317.632	-1.36328	0.410294	-3.36471	0.00076625	0.0839298	0.0289861
Zfp433	462.195	-0.94792	0.376549	-3.36322	0.000770386	0.0839298	0.0291038
Gga2	89.8911	-1.3411	0.419251	-3.35075	0.000805943	0.0866171	0.0300985
Gm13212	63.1747	1.33437	0.418896	3.34514	0.00082242	0.0872094	0.0305494
Tpi1	6829.78	0.574374	0.172444	3.33078	0.000866031	0.0902329	0.031713
Ccdc90a	186.577	0.954657	0.377892	3.32835	0.000873624	0.0902329	0.0319113
Bid	1174.96	1.24529	0.379149	3.29319	0.000990566	0.101	0.0355242
Gzmc	3944.15	-1.28564	0.392911	-3.2885	0.00100721	0.101397	0.0360221
Anxa2	31455.5	-0.670488	0.205389	-3.26449	0.00109661	0.109016	0.0386274
Slc4a1ap	788.484	-1.14724	0.353708	-3.24649	0.00116837	0.110693	0.0406378
Pno1	727.694	1.15204	0.355219	3.24633	0.00116904	0.110693	0.0406562
Mmachc	84.5942	1.22955	0.412756	3.24436	0.00117714	0.110693	0.0408787
Tm2d2	2761.47	-1.02064	0.314828	-3.24294	0.00118301	0.110693	0.0410393
Fam134c	1141.99	-1.31662	0.411208	-3.24293	0.00118306	0.110693	0.0410406
Mvb12a	1362.33	1.12133	0.351847	3.18979	0.00142376	0.131369	0.0481418
A630072M18Rik	366.638	-1.22293	0.41447	-3.1871	0.00143708	0.131369	0.0485183
Tlk2	306.227	1.154	0.406828	3.18324	0.00145636	0.131618	0.0490601
Cx3cr1	153.758	0.864302	0.3683	3.16508	0.00155039	0.138542	0.0516531
Hs3st3b1	428.947	-1.26045	0.401977	-3.15695	0.00159429	0.140882	0.0528356
Sema4b	58.0892	1.21873	0.414976	3.15095	0.00162742	0.142229	0.0537164
Uspl1	695.96	-1.18689	0.379843	-3.13246	0.00173348	0.149852	0.0564701
Arhgap4	2136.52	-0.876102	0.280021	-3.12883	0.00175502	0.150082	0.0570171
Il1f9	12.1712	1.30641	0.415924	3.12217	0.00179521	0.150916	0.0580273
Tgfbr2	2923.24	-0.775642	0.248738	-3.11828	0.00181908	0.150916	0.058621
Rgs16	4785.55	1.07582	0.345311	3.11786	0.00182169	0.150916	0.0586856
Slfn9	97.798	-1.251	0.419155	-3.10925	0.0018756	0.15378	0.0600072
Uqcrc2	3626.95	0.91847	0.295889	3.1045	0.00190598	0.154277	0.0607414
Rrp7a	3173.99	-0.937298	0.302179	-3.10227	0.00192046	0.154277	0.0610886
Sec31a	1263.49	-1.20645	0.393068	-3.08253	0.00205247	0.161579	0.0641771
Abcb10	249.296	1.0705	0.399776	3.0793	0.0020749	0.161579	0.0646883
Cand2	34.8736	1.18746	0.413569	3.07678	0.00209252	0.161579	0.0650873
Ets1	18585	-0.442476	0.143864	-3.07565	0.00210042	0.161579	0.0652654
Agxt2l2	435.335	-1.07483	0.400561	-3.07388	0.00211294	0.161579	0.0655465
Capn1	272.743	-1.15604	0.411987	-3.04461	0.00232984	0.17596	0.0713731
Smurf2	259.811	-1.18045	0.415204	-3.04035	0.00236302	0.17596	0.0722436
Fasn	1471.97	1.07615	0.354355	3.0398	0.00236737	0.17596	0.0723573
Tmem63a	997.771	-1.15358	0.381397	-3.03219	0.00242785	0.178784	0.0739292
Plk4	131.74	-0.773483	0.356188	-3.01642	0.00255778	0.186624	0.0772455
Dnph1	43.1235	-1.054	0.399255	-3.00429	0.002662	0.192463	0.0798473
Stat1	5822	-0.797308	0.26569	-3.00103	0.00269066	0.192782	0.0805537
Dnaja3	1034.51	1.12667	0.37734	2.99219	0.00276986	0.195143	0.0824857
Gm14124	6.68368	-1.16167	0.383217	-2.99188	0.00277268	0.195143	0.0825541
Serhl	625.655	1.15397	0.390145	2.96862	0.00299141	0.20869	0.088022
Rbm11	36.4912	1.17986	0.41722	2.9603	0.00307337	0.212544	0.0900215
Paf1	1248.95	0.90347	0.307113	2.94235	0.00325735	0.223325	0.0944133
Clmn	7.8171	-1.12078	0.376656	-2.93731	0.00331078	0.225048	0.0956642
Abcd3	353.191	0.755594	0.355135	2.93203	0.00336752	0.225828	0.0969807
Cept1	1086.15	1.1898	0.40985	2.93097	0.00337904	0.225828	0.0972465
Rbms2	576.155	-1.18919	0.410359	-2.92708	0.00342162	0.226768	0.0982246
Hsph1	2028.85	1.06976	0.366417	2.92361	0.00346002	0.227417	0.0991007

[truncated: 32 more sheets: full-length_mix-1_CTR2vsCTR1, full-length_mix-1_FGRvsCTR2, full-length_trNK-2_FGRvsCTR1, full-length_trNK-2_CTR2vsCTR1, full-length_trNK-2_FGRvsCTR2, full-length_cNK-2_FGRvsCTR1, full-length_cNK-2_CTR2vsCTR1, full-length_cNK-2_FGRvsCTR2, droplet_trNK-3b_FGRvsCTR1, droplet_trNK-3b_CTR2vsCTR1, droplet_trNK-3b_FGRvsCTR2, droplet_mix-1_FGRvsCTR1, droplet_mix-1_CTR2vsCTR1, droplet_mix-1_FGRvsCTR2, droplet_trNK-2_FGRvsCTR1, droplet_trNK-2_CTR2vsCTR1, droplet_trNK-2_FGRvsCTR2, droplet_trNK-1_FGRvsCTR1, droplet_trNK-1_CTR2vsCTR1, droplet_trNK-1_FGRvsCTR2 …]
