# Supplementary material for: Mouse fetal growth restriction through parental and fetal immune gene variation and intercellular communications cascade
Source: Nat Commun. 2022 Jul 29;13:4398. doi: 10.1038/s41467-022-32171-w (PMC9338297; doi:10.1038/s41467-022-32171-w)
Supplement: Supplementary file 9 — Supplementary Dataset 6 [file 41467_2022_32171_MOESM9_ESM.xlsx]

## Sheet: Marker genes unsorted cells
Supplementary Data 6 - Marker genes scRNA-seq data for unsorted cells, calculated using Mann-Whitney U test with Benjamini-Hochberg False Discovery Rate (FDR)
gene	p_val	avg_logFC	pct.1	pct.2	p_val_adj	cluster	FDR
Gzmg	0	3.80199	0.998	0.768	0	trNK	0
Gzmf	0	3.731	0.996	0.847	0	trNK	0
Gzmd	0	3.64855	0.999	0.832	0	trNK	0
Gzme	0	3.47018	0.996	0.593	0	trNK	0
Gzmc	0	2.64223	0.998	0.802	0	trNK	0
Spp1	0	2.55957	0.982	0.594	0	trNK	0
AA467197	0	1.94528	0.98	0.298	0	trNK	0
Tnfrsf9	0	1.86765	0.947	0.238	0	trNK	0
Ifitm1	0	1.72034	0.692	0.384	0	trNK	0
Tmsb15a	0	1.71178	0.865	0.104	0	trNK	0
Gzmb	0	1.67015	0.979	0.446	0	trNK	0
Ctsg	0	1.52458	0.576	0.055	0	trNK	0
Gzma	0	1.47993	0.847	0.348	0	trNK	0
Klrg1	0	1.35115	0.913	0.13	0	trNK	0
Pglyrp1	0	1.30753	0.903	0.222	0	trNK	0
Cst7	0	1.25892	0.924	0.184	0	trNK	0
Thy1	0	1.24256	0.917	0.417	0	trNK	0
Id2	0	1.20501	0.951	0.473	0	trNK	0
Tmsb4x	0	1.15115	1	0.999	0	trNK	0
Car2	0	1.14152	0.924	0.311	0	trNK	0
AW112010	0	1.12169	0.969	0.475	0	trNK	0
Fcrl6	0	1.08615	0.752	0.052	0	trNK	0
Klrd1	0	1.05641	0.764	0.201	0	trNK	0
Sdf2l1	0	1.02808	0.91	0.599	0	trNK	0
Cmtm7	0	1.0036	0.904	0.639	0	trNK	0
Avil	0	0.942107	0.791	0.05	0	trNK	0
Irf8	0	0.907225	0.942	0.323	0	trNK	0
Cd55	0	0.895728	0.878	0.46	0	trNK	0
Sec11c	0	0.892137	0.916	0.648	0	trNK	0
Glipr1	0	0.886898	0.87	0.34	0	trNK	0
Klra7	0	0.863009	0.652	0.114	0	trNK	0
Prf1	0	0.854617	0.789	0.083	0	trNK	0
Nkg7	0	0.841329	0.932	0.288	0	trNK	0
Sub1	0	0.83752	0.984	0.904	0	trNK	0
Il2rb	0	0.8318	0.844	0.192	0	trNK	0
Sh3bgrl3	0	0.822137	0.989	0.905	0	trNK	0
Sh2d2a	0	0.819383	0.862	0.181	0	trNK	0
Pla2g16	0	0.816242	0.89	0.398	0	trNK	0
Reep5	0	0.765233	0.929	0.791	0	trNK	0
Klra5	0	0.750786	0.575	0.085	0	trNK	0
Acot7	0	0.741283	0.86	0.296	0	trNK	0
Hilpda	0	0.735387	0.88	0.504	0	trNK	0
Nme1	0	0.728108	0.965	0.797	0	trNK	0
AI662270	0	0.711485	0.855	0.228	0	trNK	0
Glrx	0	0.679193	0.846	0.292	0	trNK	0
Fcer1g	0	0.678216	0.982	0.609	0	trNK	0
Phgdh	0	0.673725	0.82	0.335	0	trNK	0
Pecam1	0	0.670503	0.753	0.113	0	trNK	0
Ctla4	0	0.668564	0.676	0.093	0	trNK	0
Runx3	0	0.667741	0.745	0.19	0	trNK	0
Rac2	0	0.666973	0.941	0.389	0	trNK	0
Tmsb10	0	0.664987	0.996	0.954	0	trNK	0
Txk	0	0.661816	0.757	0.148	0	trNK	0
Tyrobp	0	0.644493	0.979	0.534	0	trNK	0
Impa2	0	0.636502	0.799	0.352	0	trNK	0
Lat2	0	0.632373	0.828	0.221	0	trNK	0
Actb	0	0.628646	0.997	0.986	0	trNK	0
Scin	0	0.619116	0.631	0.035	0	trNK	0
Zbtb32	0	0.617365	0.676	0.042	0	trNK	0
Sec61b	0	0.616107	0.984	0.92	0	trNK	0
Nabp1	0	0.614046	0.834	0.259	0	trNK	0
Fam178b	0	0.605693	0.527	0.029	0	trNK	0
Myo10	0	0.605223	0.684	0.121	0	trNK	0
Park7	0	0.601991	0.934	0.789	0	trNK	0
Rhof	0	0.599272	0.767	0.114	0	trNK	0
Bola2	0	0.592822	0.911	0.675	0	trNK	0
Rgs1	0	0.590404	0.862	0.31	0	trNK	0
Gpr87	0	0.587183	0.627	0.019	0	trNK	0
Lgals1	0	0.582552	0.996	0.944	0	trNK	0
Lcp1	0	0.581121	0.843	0.334	0	trNK	0
Pstpip1	0	0.581075	0.781	0.161	0	trNK	0
Ctsd	0	0.578958	0.934	0.796	0	trNK	0
D16Ertd472e	0	0.576193	0.773	0.2	0	trNK	0
Cotl1	0	0.572853	0.946	0.546	0	trNK	0
Rpl38	0	0.570728	0.996	0.984	0	trNK	0
Dnajc15	0	0.570256	0.868	0.589	0	trNK	0
Serpinb9	0	0.570234	0.84	0.371	0	trNK	0
Eno1	0	0.567645	0.942	0.8	0	trNK	0
Dixdc1	0	0.567546	0.677	0.061	0	trNK	0
Klre1	0	0.560783	0.736	0.158	0	trNK	0
Psmb8	0	0.557593	0.946	0.694	0	trNK	0
Gm44040	0	0.554052	0.589	0.029	0	trNK	0
Ldha	0	0.53935	0.98	0.902	0	trNK	0
Npm1	0	0.53492	0.987	0.931	0	trNK	0
Mcpt8	0	0.531787	0.474	0.019	0	trNK	0
Hsd17b10	0	0.531738	0.881	0.6	0	trNK	0
Rpl35	0	0.531637	0.993	0.974	0	trNK	0
M6pr	0	0.526284	0.834	0.575	0	trNK	0
Ptprcap	0	0.524343	0.83	0.2	0	trNK	0
Spint2	0	0.520535	0.772	0.171	0	trNK	0
Creld2	0	0.519997	0.763	0.485	0	trNK	0
Mif	0	0.518466	0.971	0.856	0	trNK	0
Rwdd1	0	0.51759	0.899	0.687	0	trNK	0
Calr	0	0.507789	0.97	0.928	0	trNK	0
Cyb5b	0	0.504111	0.831	0.54	0	trNK	0
Magohb	0	0.501249	0.77	0.378	0	trNK	0
Rps12	0	0.500893	0.997	0.992	0	trNK	0
Eomes	0	0.500242	0.71	0.088	0	trNK	0
Cuta	0	0.498601	0.907	0.724	0	trNK	0
Rps15a	0	0.498306	0.998	0.995	0	trNK	0
Nhp2	0	0.498006	0.89	0.67	0	trNK	0
Supt4a	0	0.486383	0.893	0.671	0	trNK	0
Hspe1	0	0.485556	0.971	0.881	0	trNK	0
Ero1l	0	0.484765	0.682	0.273	0	trNK	0
S100a13	0	0.479429	0.914	0.721	0	trNK	0
Sult2b1	0	0.478332	0.604	0.118	0	trNK	0
Rgs16	0	0.477701	0.633	0.078	0	trNK	0
Rpl32	0	0.475677	0.999	0.996	0	trNK	0
Nans	0	0.470458	0.83	0.501	0	trNK	0
Tuba4a	0	0.468001	0.725	0.268	0	trNK	0
Ptp4a3	0	0.467661	0.609	0.268	0	trNK	0
Rpl36	0	0.467572	0.995	0.984	0	trNK	0
Adam8	0	0.467409	0.672	0.137	0	trNK	0
Srp14	0	0.465186	0.926	0.792	0	trNK	0
Timm17a	0	0.464367	0.84	0.582	0	trNK	0
Rpl27	0	0.463089	0.984	0.943	0	trNK	0
Itgb3	0	0.462762	0.658	0.196	0	trNK	0
Fyb	0	0.459181	0.852	0.322	0	trNK	0
Nop10	0	0.458769	0.931	0.791	0	trNK	0
Khdc1a	0	0.457744	0.215	0.039	0	trNK	0
Il2ra	0	0.457545	0.51	0.036	0	trNK	0
Sms	0	0.450387	0.789	0.312	0	trNK	0
Vasp	0	0.450143	0.888	0.617	0	trNK	0
Fdx1l	0	0.447289	0.83	0.539	0	trNK	0
Rps18	0	0.438413	0.999	0.997	0	trNK	0
Mdh1	0	0.432806	0.902	0.693	0	trNK	0
Sh2d1a	0	0.432798	0.675	0.092	0	trNK	0
Dsc2	0	0.432675	0.4	0.02	0	trNK	0
Ctsw	0	0.432137	0.776	0.168	0	trNK	0
Ncr1	0	0.431248	0.655	0.13	0	trNK	0
Eif5a	0	0.431067	0.985	0.932	0	trNK	0
Ubl5	0	0.429242	0.953	0.862	0	trNK	0
Rpl27a	0	0.428855	0.999	0.995	0	trNK	0
Traf1	0	0.428398	0.77	0.2	0	trNK	0
Rps12-ps3	0	0.426851	0.946	0.824	0	trNK	0
Rpl4	0	0.426691	0.997	0.981	0	trNK	0
Eef1g	0	0.426091	0.995	0.951	0	trNK	0
Ncf4	0	0.425081	0.815	0.232	0	trNK	0
Actg1	0	0.421682	1	0.996	0	trNK	0
Unc119	0	0.420644	0.738	0.207	0	trNK	0
Tma7	0	0.414875	0.96	0.882	0	trNK	0
Ccng1	0	0.414675	0.768	0.374	0	trNK	0
Edf1	0	0.414608	0.951	0.863	0	trNK	0
Dusp2	0	0.41426	0.77	0.243	0	trNK	0
Srp19	0	0.413548	0.864	0.632	0	trNK	0
Etfb	0	0.411533	0.912	0.725	0	trNK	0
Ptpn18	0	0.409658	0.886	0.359	0	trNK	0
Xcl1	0	2.63084	0.8	0.052	0	trNK + cNK	0
Ccl5	0	2.48121	0.61	0.124	0	trNK + cNK	0
Nkg7	0	2.24466	0.994	0.282	0	trNK + cNK	0
Gzma	0	1.99091	0.67	0.371	0	trNK + cNK	0
AW112010	0	1.98054	0.995	0.473	0	trNK + cNK	0
Gzmb	0	1.95595	0.951	0.451	0	trNK + cNK	0
Cd7	0	1.86287	0.669	0.039	0	trNK + cNK	0
Irf8	0	1.66236	0.961	0.323	0	trNK + cNK	0
Ctsw	0	1.65409	0.94	0.15	0	trNK + cNK	0
Klrd1	0	1.61285	0.95	0.18	0	trNK + cNK	0
Klre1	0	1.59946	0.93	0.136	0	trNK + cNK	0
Ptprcap	0	1.52162	0.952	0.187	0	trNK + cNK	0
Vps37b	0	1.51763	0.96	0.323	0	trNK + cNK	0
Klra7	0	1.50018	0.607	0.121	0	trNK + cNK	0
Cd52	0	1.4377	0.996	0.49	0	trNK + cNK	0
Klrk1	0	1.43629	0.91	0.13	0	trNK + cNK	0
Ms4a4b	0	1.42966	0.78	0.078	0	trNK + cNK	0
Gimap4	0	1.36218	0.863	0.074	0	trNK + cNK	0
Rac2	0	1.35433	0.988	0.385	0	trNK + cNK	0
Il2rb	0	1.30135	0.924	0.184	0	trNK + cNK	0
Rgs1	0	1.28031	0.919	0.305	0	trNK + cNK	0
Sh2d2a	0	1.26448	0.907	0.178	0	trNK + cNK	0
Ncr1	0	1.23729	0.82	0.112	0	trNK + cNK	0
Serpinb9	0	1.19541	0.894	0.366	0	trNK + cNK	0
2001-09-01	0	1.17929	0.886	0.178	0	trNK + cNK	0
Lck	0	1.16594	0.831	0.068	0	trNK + cNK	0
H2-Q7	0	1.16152	0.892	0.36	0	trNK + cNK	0
Txk	0	1.14107	0.883	0.135	0	trNK + cNK	0
Klra4	0	1.12696	0.526	0.035	0	trNK + cNK	0
Selplg	0	1.10628	0.944	0.29	0	trNK + cNK	0
Klra5	0	1.08881	0.462	0.1	0	trNK + cNK	0
Bcl2	0	1.06222	0.808	0.17	0	trNK + cNK	0
Hcst	0	1.062	0.853	0.184	0	trNK + cNK	0
Cotl1	0	1.05689	0.941	0.548	0	trNK + cNK	0
Gimap6	0	1.0215	0.819	0.129	0	trNK + cNK	0
Ptprc	0	1.01761	0.946	0.287	0	trNK + cNK	0
Cst7	0	1.00624	0.863	0.194	0	trNK + cNK	0
Ptpn18	0	1.00181	0.953	0.353	0	trNK + cNK	0
Ifngr1	0	1.00156	0.924	0.46	0	trNK + cNK	0
Gzmc	0	0.998658	0.916	0.813	0	trNK + cNK	0
Car2	0	0.992038	0.833	0.324	0	trNK + cNK	0
Skap1	0	0.986969	0.777	0.06	0	trNK + cNK	0
Shisa5	0	0.97479	0.965	0.801	0	trNK + cNK	0
Ptpn22	0	0.972236	0.843	0.188	0	trNK + cNK	0
Sh3bgrl3	0	0.948482	0.995	0.904	0	trNK + cNK	0
Ccl4	0	0.935389	0.463	0.145	0	trNK + cNK	0
Vgll4	0	0.906957	0.808	0.248	0	trNK + cNK	0
Crem	0	0.891075	0.806	0.337	0	trNK + cNK	0
Arhgdib	0	0.890946	0.957	0.553	0	trNK + cNK	0
Tnfrsf9	0	0.888537	0.848	0.253	0	trNK + cNK	0
Tyrobp	0	0.875899	0.989	0.534	0	trNK + cNK	0
Coro1a	0	0.87128	0.962	0.413	0	trNK + cNK	0
Lcp1	0	0.87025	0.897	0.329	0	trNK + cNK	0
Dusp2	0	0.853941	0.787	0.243	0	trNK + cNK	0
Nr4a2	0	0.852032	0.825	0.324	0	trNK + cNK	0
Fcer1g	0	0.850656	0.996	0.608	0	trNK + cNK	0
Runx3	0	0.850195	0.797	0.186	0	trNK + cNK	0
Hmgb2	0	0.849421	0.865	0.726	0	trNK + cNK	0
Thy1	0	0.849276	0.789	0.434	0	trNK + cNK	0
Gimap1	0	0.827943	0.761	0.118	0	trNK + cNK	0
Tmsb4x	0	0.82154	1	0.999	0	trNK + cNK	0
Hilpda	0	0.809954	0.826	0.512	0	trNK + cNK	0
Stmn1	0	0.804658	0.61	0.406	0	trNK + cNK	0
Gimap5	0	0.802053	0.699	0.086	0	trNK + cNK	0
Il2rg	0	0.797349	0.826	0.219	0	trNK + cNK	0
H2-K1	0	0.796287	0.995	0.873	0	trNK + cNK	0
Pglyrp1	0	0.775491	0.82	0.234	0	trNK + cNK	0
Pfn1	0	0.773996	0.999	0.971	0	trNK + cNK	0
Il21r	0	0.773268	0.635	0.09	0	trNK + cNK	0
Gem	0	0.772489	0.713	0.244	0	trNK + cNK	0
Bcl2l11	0	0.769695	0.728	0.19	0	trNK + cNK	0
Dok2	0	0.762198	0.698	0.142	0	trNK + cNK	0
Klrb1c	0	0.755353	0.576	0.062	0	trNK + cNK	0
Ubald2	0	0.753535	0.883	0.63	0	trNK + cNK	0
Tmsb10	0	0.749499	1	0.954	0	trNK + cNK	0
H2-Q6	0	0.748107	0.689	0.139	0	trNK + cNK	0
Cd2	0	0.743003	0.575	0.038	0	trNK + cNK	0
Neurl3	0	0.739984	0.75	0.176	0	trNK + cNK	0
Lat2	0	0.733289	0.798	0.226	0	trNK + cNK	0
Nabp1	0	0.730018	0.787	0.267	0	trNK + cNK	0
Pik3r1	0	0.719255	0.762	0.31	0	trNK + cNK	0
Tnfrsf18	0	0.71713	0.647	0.099	0	trNK + cNK	0
H2-D1	0	0.71461	0.998	0.894	0	trNK + cNK	0
Gimap3	0	0.714492	0.559	0.053	0	trNK + cNK	0
Gimap7	0	0.708032	0.598	0.05	0	trNK + cNK	0
Vasp	0	0.704953	0.887	0.618	0	trNK + cNK	0
Cd37	0	0.701889	0.712	0.145	0	trNK + cNK	0
Dusp5	0	0.69322	0.812	0.329	0	trNK + cNK	0
Psmb8	0	0.692772	0.938	0.696	0	trNK + cNK	0
Laptm5	0	0.690811	0.962	0.377	0	trNK + cNK	0
B4galnt1	0	0.684335	0.803	0.41	0	trNK + cNK	0
Gpr171	0	0.682355	0.672	0.111	0	trNK + cNK	0
Actb	0	0.674715	0.999	0.986	0	trNK + cNK	0
Gm19585	0	0.672823	0.555	0.039	0	trNK + cNK	0
Pla2g16	0	0.668351	0.818	0.408	0	trNK + cNK	0
2006-09-01	0	0.666436	0.705	0.186	0	trNK + cNK	0
Reep5	0	0.665251	0.924	0.792	0	trNK + cNK	0
Efhd2	0	0.663234	0.866	0.475	0	trNK + cNK	0
Klra1	0	0.662948	0.541	0.045	0	trNK + cNK	0
Klrg1	0	0.656701	0.631	0.168	0	trNK + cNK	0
P2ry10	0	0.656435	0.636	0.105	0	trNK + cNK	0
Aes	0	0.655713	0.868	0.639	0	trNK + cNK	0
Hmha1	0	0.655236	0.726	0.207	0	trNK + cNK	0
Evl	0	0.651164	0.739	0.307	0	trNK + cNK	0
Sub1	0	0.645753	0.981	0.905	0	trNK + cNK	0
Klra9	0	0.635557	0.34	0.02	0	trNK + cNK	0
Ablim1	0	0.631267	0.697	0.203	0	trNK + cNK	0
Fasl	0	0.630414	0.577	0.076	0	trNK + cNK	0
Arsb	0	0.623535	0.633	0.188	0	trNK + cNK	0
Tgfb1	0	0.623138	0.858	0.494	0	trNK + cNK	0
Ctsd	0	0.621194	0.959	0.793	0	trNK + cNK	0
Mbnl1	0	0.618907	0.882	0.621	0	trNK + cNK	0
Cnn2	0	0.618126	0.884	0.634	0	trNK + cNK	0
Pycard	0	0.613143	0.835	0.563	0	trNK + cNK	0
Acot7	0	0.607785	0.757	0.31	0	trNK + cNK	0
Zap70	0	0.599463	0.63	0.108	0	trNK + cNK	0
Sla2	0	0.59935	0.614	0.095	0	trNK + cNK	0
Cd160	0	0.596013	0.381	0.029	0	trNK + cNK	0
B2m	0	0.593888	0.999	0.954	0	trNK + cNK	0
Limd2	0	0.59379	0.723	0.356	0	trNK + cNK	0
Magohb	0	0.592611	0.663	0.392	0	trNK + cNK	0
Epsti1	0	0.592021	0.758	0.225	0	trNK + cNK	0
Tbx21	0	0.588985	0.56	0.059	0	trNK + cNK	0
Cd82	0	0.584463	0.687	0.328	0	trNK + cNK	0
Slc9a3r1	0	0.584197	0.686	0.203	0	trNK + cNK	0
Npm3	0	0.581173	0.824	0.651	0	trNK + cNK	0
Akap13	0	0.580979	0.831	0.547	0	trNK + cNK	0
Id2	0	0.577095	0.87	0.484	0	trNK + cNK	0
Tbc1d10c	0	0.573249	0.639	0.121	0	trNK + cNK	0
Ptpn7	0	0.568823	0.601	0.11	0	trNK + cNK	0
Ptma	0	0.567153	0.997	0.979	0	trNK + cNK	0
Satb1	0	0.565613	0.521	0.08	0	trNK + cNK	0
Zfp36l2	0	0.563981	0.764	0.502	0	trNK + cNK	0
Sh2d1a	0	0.560463	0.572	0.106	0	trNK + cNK	0
Ccnd2	0	0.55917	0.553	0.194	0	trNK + cNK	0
Spry2	0	0.558798	0.395	0.103	0	trNK + cNK	0
Sult2b1	0	0.554239	0.462	0.137	0	trNK + cNK	0
AI662270	0	0.553761	0.731	0.245	0	trNK + cNK	0
Ets1	0	0.553102	0.602	0.161	0	trNK + cNK	0
Abcb9	0	0.552585	0.527	0.092	0	trNK + cNK	0
Eomes	0	0.548704	0.542	0.111	0	trNK + cNK	0
Stk17b	0	0.547757	0.797	0.369	0	trNK + cNK	0
Dnajc15	0	0.54747	0.812	0.597	0	trNK + cNK	0
Rbm3	0	0.547355	0.959	0.886	0	trNK + cNK	0
Khdc1a	0	0.547004	0.234	0.037	0	trNK + cNK	0
Rsbn1l	0	0.537891	0.718	0.37	0	trNK + cNK	0
Clic1	0	0.536092	0.958	0.867	0	trNK + cNK	0
Fyb	0	0.535434	0.841	0.325	0	trNK + cNK	0
Fgl2	0	0.532818	0.591	0.221	0	trNK + cNK	0
Ppp1r16b	0	0.53098	0.537	0.087	0	trNK + cNK	0
Lamb3	0	0.530952	0.528	0.086	0	trNK + cNK	0
Emid1	0	0.529953	0.545	0.069	0	trNK + cNK	0
Sema4a	0	0.522317	0.619	0.167	0	trNK + cNK	0
Dgat1	0	0.521206	0.62	0.233	0	trNK + cNK	0
Rinl	0	0.521115	0.626	0.148	0	trNK + cNK	0
Gng2	0	0.520344	0.728	0.347	0	trNK + cNK	0
Stat4	0	0.518016	0.464	0.056	0	trNK + cNK	0
Glrx	0	0.517342	0.692	0.313	0	trNK + cNK	0
Ppm1g	0	0.516056	0.739	0.525	0	trNK + cNK	0
Apobec3	0	0.515967	0.697	0.297	0	trNK + cNK	0
Sec11c	0	0.512562	0.851	0.657	0	trNK + cNK	0
Serbp1	0	0.501457	0.945	0.856	0	trNK + cNK	0
Nme1	0	0.49701	0.887	0.807	0	trNK + cNK	0
Fam49b	0	0.491754	0.816	0.487	0	trNK + cNK	0
Psme1	0	0.491135	0.919	0.775	0	trNK + cNK	0
Psmb9	0	0.485853	0.794	0.471	0	trNK + cNK	0
Mmd	0	0.479507	0.594	0.254	0	trNK + cNK	0
Set	0	0.479097	0.866	0.764	0	trNK + cNK	0
Sp110	0	0.476176	0.717	0.252	0	trNK + cNK	0
Hn1	0	0.476087	0.892	0.739	0	trNK + cNK	0
Ccr2	0	0.475293	0.711	0.217	0	trNK + cNK	0
Hhex	0	0.474382	0.465	0.073	0	trNK + cNK	0
Cnbp	0	0.468754	0.932	0.821	0	trNK + cNK	0
Supt4a	0	0.466504	0.853	0.676	0	trNK + cNK	0
Celf2	0	0.464896	0.783	0.494	0	trNK + cNK	0
Serpina3g	0	0.463351	0.576	0.317	0	trNK + cNK	0
Nol7	0	0.460992	0.79	0.597	0	trNK + cNK	0
Rhof	0	0.459767	0.591	0.138	0	trNK + cNK	0
Phgdh	0	0.459099	0.623	0.361	0	trNK + cNK	0
Cfl1	0	0.458879	0.988	0.946	0	trNK + cNK	0
Itgb2	0	0.458461	0.646	0.219	0	trNK + cNK	0
Itgal	0	0.458292	0.66	0.169	0	trNK + cNK	0
Spp1	0	0.458269	0.84	0.613	0	trNK + cNK	0
Gpsm3	0	0.455986	0.803	0.454	0	trNK + cNK	0
Samd3	0	0.455764	0.462	0.043	0	trNK + cNK	0
Cd244	0	0.453319	0.599	0.169	0	trNK + cNK	0
Rps15a	0	0.452088	1	0.995	0	trNK + cNK	0
D16Ertd472e	0	0.452022	0.625	0.22	0	trNK + cNK	0
Hcls1	0	0.451468	0.761	0.272	0	trNK + cNK	0
Ltb	0	0.451218	0.275	0.044	0	trNK + cNK	0
Anxa6	0	0.450763	0.717	0.448	0	trNK + cNK	0
Spn	0	0.450408	0.569	0.132	0	trNK + cNK	0
Fam107b	0	0.447059	0.706	0.418	0	trNK + cNK	0
Npm1	0	0.445955	0.97	0.933	0	trNK + cNK	0
Ugcg	0	0.445576	0.768	0.465	0	trNK + cNK	0
Rps11	0	0.441834	1	0.995	0	trNK + cNK	0
Eif3h	0	0.441497	0.941	0.866	0	trNK + cNK	0
Arhgap9	0	0.440722	0.611	0.17	0	trNK + cNK	0
Unc119	0	0.440109	0.628	0.222	0	trNK + cNK	0
Cenpa	0	0.43782	0.598	0.32	0	trNK + cNK	0
Sms	0	0.436982	0.667	0.329	0	trNK + cNK	0
Slbp	0	0.436897	0.679	0.493	0	trNK + cNK	0
Ikzf2	0	0.43635	0.275	0.064	0	trNK + cNK	0
Klrc1	0	0.434124	0.218	0.015	0	trNK + cNK	0
Ncl	0	0.433326	0.927	0.864	0	trNK + cNK	0
Cd48	0	0.433041	0.692	0.236	0	trNK + cNK	0
Tpm3	0	0.43227	0.92	0.817	0	trNK + cNK	0
Isy1	0	0.432061	0.653	0.364	0	trNK + cNK	0
Psmb10	0	0.430918	0.832	0.619	0	trNK + cNK	0
Cyba	0	0.429608	0.978	0.813	0	trNK + cNK	0
H2-Q4	0	0.427876	0.605	0.311	0	trNK + cNK	0
Jakmip1	0	0.427753	0.338	0.021	0	trNK + cNK	0
Osbpl3	0	0.425939	0.5	0.112	0	trNK + cNK	0
Rpsa	0	0.424857	0.999	0.989	0	trNK + cNK	0
Rpl38	0	0.424755	0.998	0.984	0	trNK + cNK	0
Esyt1	0	0.424323	0.669	0.411	0	trNK + cNK	0
Tes	0	0.423386	0.664	0.306	0	trNK + cNK	0
Cd53	0	0.421793	0.846	0.316	0	trNK + cNK	0
2900026A02Rik	0	0.42035	0.489	0.14	0	trNK + cNK	0
Chd7	0	0.419132	0.59	0.167	0	trNK + cNK	0
Gimap9	0	0.417478	0.414	0.079	0	trNK + cNK	0
Cd27	0	0.417389	0.292	0.032	0	trNK + cNK	0
Rpl32	0	0.417293	0.999	0.996	0	trNK + cNK	0
Cd28	0	0.416972	0.422	0.066	0	trNK + cNK	0
Pitpnc1	0	0.415917	0.488	0.154	0	trNK + cNK	0
Rpl4	0	0.415701	0.996	0.981	0	trNK + cNK	0
Tm6sf1	0	0.41476	0.583	0.171	0	trNK + cNK	0
Slc25a5	0	0.414132	0.941	0.907	0	trNK + cNK	0
St3gal6	0	0.412118	0.528	0.167	0	trNK + cNK	0
Hnrnpa3	0	0.411317	0.895	0.825	0	trNK + cNK	0
Ppp1ca	0	0.4101	0.945	0.869	0	trNK + cNK	0
Traf1	0	0.409728	0.64	0.218	0	trNK + cNK	0
Plscr1	0	0.409085	0.563	0.243	0	trNK + cNK	0
Rgs16	0	0.40613	0.398	0.108	0	trNK + cNK	0
Ran	8.49e-295	0.427687	0.912	0.876	1.65e-290	trNK + cNK	2.39e-291
2810417H13Rik	4.58e-292	0.68852	0.506	0.29	8.89e-288	trNK + cNK	1.28e-288
S100a4	1.35e-248	0.453298	0.814	0.672	2.61e-244	trNK + cNK	3.59e-245
Hist1h2ap	8.01e-172	0.684535	0.282	0.14	1.55e-167	trNK + cNK	1.9e-168
Cmtm7	1.86e-136	0.526156	0.666	0.669	3.6e-132	trNK + cNK	3.96e-133
Col3a1	0	2.89174	1	0.644	0	Endometrial stromal fibroblasts	0
Col1a2	0	2.77553	1	0.626	0	Endometrial stromal fibroblasts	0
Col1a1	0	2.67812	1	0.587	0	Endometrial stromal fibroblasts	0
Eln	0	2.50936	0.967	0.259	0	Endometrial stromal fibroblasts	0
Postn	0	2.44784	0.977	0.209	0	Endometrial stromal fibroblasts	0
Lum	0	2.37563	0.996	0.228	0	Endometrial stromal fibroblasts	0
Dcn	0	2.33985	0.999	0.513	0	Endometrial stromal fibroblasts	0
Meg3	0	2.2499	0.963	0.205	0	Endometrial stromal fibroblasts	0
Col6a1	0	2.20377	0.998	0.419	0	Endometrial stromal fibroblasts	0
Mfap4	0	2.18594	0.942	0.146	0	Endometrial stromal fibroblasts	0
Col6a2	0	2.16067	0.999	0.397	0	Endometrial stromal fibroblasts	0
Sparc	0	2.03392	1	0.88	0	Endometrial stromal fibroblasts	0
Dpt	0	2.00777	0.968	0.08	0	Endometrial stromal fibroblasts	0
Col6a3	0	1.98679	0.992	0.341	0	Endometrial stromal fibroblasts	0
Penk	0	1.9768	0.952	0.402	0	Endometrial stromal fibroblasts	0
Igfbp7	0	1.92398	0.996	0.374	0	Endometrial stromal fibroblasts	0
Col5a1	0	1.89625	0.989	0.232	0	Endometrial stromal fibroblasts	0
Cxcl1	0	1.88906	0.787	0.15	0	Endometrial stromal fibroblasts	0
Col15a1	0	1.84249	0.988	0.228	0	Endometrial stromal fibroblasts	0
Rcn3	0	1.75319	0.99	0.369	0	Endometrial stromal fibroblasts	0
Serpinh1	0	1.6726	1	0.666	0	Endometrial stromal fibroblasts	0
Timp1	0	1.66979	0.983	0.527	0	Endometrial stromal fibroblasts	0
Mgp	0	1.65742	0.999	0.8	0	Endometrial stromal fibroblasts	0
Selm	0	1.63455	0.991	0.367	0	Endometrial stromal fibroblasts	0
Col5a2	0	1.62485	0.991	0.377	0	Endometrial stromal fibroblasts	0
Rnase4	0	1.62436	0.989	0.348	0	Endometrial stromal fibroblasts	0
Bgn	0	1.61435	0.998	0.541	0	Endometrial stromal fibroblasts	0
Igfbp6	0	1.60604	0.997	0.583	0	Endometrial stromal fibroblasts	0
Lox	0	1.60398	0.975	0.319	0	Endometrial stromal fibroblasts	0
Col4a1	0	1.5845	0.987	0.29	0	Endometrial stromal fibroblasts	0
Aebp1	0	1.5734	0.994	0.418	0	Endometrial stromal fibroblasts	0
Igfbp5	0	1.5723	0.845	0.134	0	Endometrial stromal fibroblasts	0
Col14a1	0	1.56039	0.975	0.224	0	Endometrial stromal fibroblasts	0
Col11a1	0	1.54057	0.786	0.11	0	Endometrial stromal fibroblasts	0
Col4a2	0	1.50749	0.98	0.281	0	Endometrial stromal fibroblasts	0
Loxl1	0	1.48636	0.965	0.136	0	Endometrial stromal fibroblasts	0
Ccdc80	0	1.48034	0.93	0.08	0	Endometrial stromal fibroblasts	0
Clec3b	0	1.44907	0.629	0.032	0	Endometrial stromal fibroblasts	0
Mfap2	0	1.42163	0.975	0.264	0	Endometrial stromal fibroblasts	0
Prss23	0	1.42144	0.94	0.215	0	Endometrial stromal fibroblasts	0
Ctla2a	0	1.42012	1	0.999	0	Endometrial stromal fibroblasts	0
Cthrc1	0	1.41172	0.688	0.065	0	Endometrial stromal fibroblasts	0
Pcolce	0	1.39121	0.977	0.428	0	Endometrial stromal fibroblasts	0
Figf	0	1.37819	0.926	0.287	0	Endometrial stromal fibroblasts	0
Serpinf1	0	1.37463	0.94	0.247	0	Endometrial stromal fibroblasts	0
Has1	0	1.33522	0.896	0.24	0	Endometrial stromal fibroblasts	0
Col12a1	0	1.32265	0.863	0.137	0	Endometrial stromal fibroblasts	0
Timp2	0	1.31768	0.991	0.511	0	Endometrial stromal fibroblasts	0
Sfrp4	0	1.30254	0.941	0.232	0	Endometrial stromal fibroblasts	0
Ccl2	0	1.2745	0.674	0.171	0	Endometrial stromal fibroblasts	0
Sparcl1	0	1.26692	0.942	0.178	0	Endometrial stromal fibroblasts	0
Mmp23	0	1.25761	0.966	0.361	0	Endometrial stromal fibroblasts	0
Fbln1	0	1.24725	0.955	0.329	0	Endometrial stromal fibroblasts	0
Tmed3	0	1.24239	0.995	0.699	0	Endometrial stromal fibroblasts	0
Serpina3n	0	1.22233	0.797	0.338	0	Endometrial stromal fibroblasts	0
Pi16	0	1.2139	0.908	0.355	0	Endometrial stromal fibroblasts	0
S100a16	0	1.19198	0.967	0.301	0	Endometrial stromal fibroblasts	0
Gas1	0	1.17109	0.942	0.326	0	Endometrial stromal fibroblasts	0
Ptx3	0	1.15245	0.547	0.092	0	Endometrial stromal fibroblasts	0
Vkorc1	0	1.14905	0.974	0.494	0	Endometrial stromal fibroblasts	0
Sfrp1	0	1.13127	0.896	0.211	0	Endometrial stromal fibroblasts	0
Pla1a	0	1.12923	0.826	0.205	0	Endometrial stromal fibroblasts	0
Tnfaip6	0	1.12436	0.634	0.063	0	Endometrial stromal fibroblasts	0
Rbp1	0	1.12049	0.924	0.232	0	Endometrial stromal fibroblasts	0
Ugdh	0	1.10672	0.9	0.401	0	Endometrial stromal fibroblasts	0
Mfap5	0	1.0934	0.977	0.567	0	Endometrial stromal fibroblasts	0
Fkbp7	0	1.08889	0.926	0.258	0	Endometrial stromal fibroblasts	0
Ckap4	0	1.07982	0.974	0.436	0	Endometrial stromal fibroblasts	0
Fxyd1	0	1.07349	0.955	0.281	0	Endometrial stromal fibroblasts	0
Gpx7	0	1.056	0.923	0.247	0	Endometrial stromal fibroblasts	0
Spon2	0	1.05074	0.776	0.151	0	Endometrial stromal fibroblasts	0
Fkbp11	0	1.03824	0.925	0.357	0	Endometrial stromal fibroblasts	0
Mmp2	0	1.03781	0.93	0.233	0	Endometrial stromal fibroblasts	0
Tgfbr2	0	1.02353	0.99	0.596	0	Endometrial stromal fibroblasts	0
Ltbp4	0	1.02088	0.913	0.189	0	Endometrial stromal fibroblasts	0
Zfp36l1	0	1.00776	0.982	0.56	0	Endometrial stromal fibroblasts	0
Lama4	0	1.00459	0.876	0.163	0	Endometrial stromal fibroblasts	0
Ptgis	0	0.997674	0.863	0.067	0	Endometrial stromal fibroblasts	0
Adamts4	0	0.992689	0.696	0.093	0	Endometrial stromal fibroblasts	0
C3	0	0.984486	0.766	0.131	0	Endometrial stromal fibroblasts	0
Sulf1	0	0.980858	0.843	0.312	0	Endometrial stromal fibroblasts	0
Dpep1	0	0.975396	0.847	0.285	0	Endometrial stromal fibroblasts	0
Gpx8	0	0.967663	0.97	0.44	0	Endometrial stromal fibroblasts	0
Fn1	0	0.959628	0.968	0.455	0	Endometrial stromal fibroblasts	0
Cd248	0	0.959452	0.917	0.208	0	Endometrial stromal fibroblasts	0
Cxcl12	0	0.952854	0.813	0.138	0	Endometrial stromal fibroblasts	0
Nid1	0	0.945255	0.967	0.35	0	Endometrial stromal fibroblasts	0
Spon1	0	0.932411	0.917	0.289	0	Endometrial stromal fibroblasts	0
Hspg2	0	0.927213	0.879	0.122	0	Endometrial stromal fibroblasts	0
Copz2	0	0.921834	0.938	0.392	0	Endometrial stromal fibroblasts	0
Nenf	0	0.911045	0.99	0.649	0	Endometrial stromal fibroblasts	0
Ogn	0	0.907911	0.802	0.111	0	Endometrial stromal fibroblasts	0
Gm12840	0	0.897242	0.757	0.263	0	Endometrial stromal fibroblasts	0
Ppic	0	0.894574	0.965	0.421	0	Endometrial stromal fibroblasts	0
Igfbp4	0	0.893215	0.966	0.531	0	Endometrial stromal fibroblasts	0
Npdc1	0	0.885259	0.944	0.35	0	Endometrial stromal fibroblasts	0
Fkbp9	0	0.8816	0.958	0.369	0	Endometrial stromal fibroblasts	0
Id3	0	0.880798	0.981	0.623	0	Endometrial stromal fibroblasts	0
Col16a1	0	0.867682	0.869	0.126	0	Endometrial stromal fibroblasts	0
Crip1	0	0.86593	0.996	0.817	0	Endometrial stromal fibroblasts	0
Pmp22	0	0.865137	0.933	0.316	0	Endometrial stromal fibroblasts	0
Fbln2	0	0.856927	0.93	0.329	0	Endometrial stromal fibroblasts	0
Entpd2	0	0.855635	0.824	0.121	0	Endometrial stromal fibroblasts	0
Vcan	0	0.845939	0.927	0.305	0	Endometrial stromal fibroblasts	0
Thbs1	0	0.842149	0.667	0.145	0	Endometrial stromal fibroblasts	0
Pdpn	0	0.840438	0.926	0.247	0	Endometrial stromal fibroblasts	0
Cd34	0	0.833006	0.909	0.306	0	Endometrial stromal fibroblasts	0
Creb3l1	0	0.828779	0.827	0.093	0	Endometrial stromal fibroblasts	0
Svep1	0	0.827219	0.826	0.111	0	Endometrial stromal fibroblasts	0
Kdelr3	0	0.823808	0.876	0.245	0	Endometrial stromal fibroblasts	0
Vim	0	0.82124	0.996	0.797	0	Endometrial stromal fibroblasts	0
Snhg18	0	0.821103	0.947	0.382	0	Endometrial stromal fibroblasts	0
Tuba1a	0	0.819377	0.983	0.725	0	Endometrial stromal fibroblasts	0
Cilp	0	0.816646	0.46	0.01	0	Endometrial stromal fibroblasts	0
Lgals1	0	0.814145	1	0.944	0	Endometrial stromal fibroblasts	0
Cygb	0	0.811575	0.732	0.114	0	Endometrial stromal fibroblasts	0
Osr2	0	0.800317	0.837	0.237	0	Endometrial stromal fibroblasts	0
Nr4a1	0	0.79925	0.965	0.521	0	Endometrial stromal fibroblasts	0
Clec11a	0	0.792565	0.82	0.137	0	Endometrial stromal fibroblasts	0
Il6	0	0.791413	0.47	0.082	0	Endometrial stromal fibroblasts	0
Rcan1	0	0.787715	0.646	0.147	0	Endometrial stromal fibroblasts	0
Crispld2	0	0.784217	0.735	0.125	0	Endometrial stromal fibroblasts	0
Slit3	0	0.774451	0.901	0.26	0	Endometrial stromal fibroblasts	0
Txndc5	0	0.772473	0.964	0.551	0	Endometrial stromal fibroblasts	0
P3h3	0	0.772107	0.866	0.167	0	Endometrial stromal fibroblasts	0
Fbn1	0	0.771698	0.973	0.474	0	Endometrial stromal fibroblasts	0
Ntrk2	0	0.771157	0.858	0.284	0	Endometrial stromal fibroblasts	0
Ccl7	0	0.769066	0.562	0.196	0	Endometrial stromal fibroblasts	0
Fkbp10	0	0.764561	0.89	0.252	0	Endometrial stromal fibroblasts	0
Adamts1	0	0.760033	0.839	0.284	0	Endometrial stromal fibroblasts	0
Serpine1	0	0.745287	0.624	0.145	0	Endometrial stromal fibroblasts	0
Socs2	0	0.743679	0.895	0.327	0	Endometrial stromal fibroblasts	0
Prdx4	0	0.739638	0.876	0.425	0	Endometrial stromal fibroblasts	0
C1s1	0	0.738723	0.875	0.253	0	Endometrial stromal fibroblasts	0
Chpf	0	0.737081	0.866	0.287	0	Endometrial stromal fibroblasts	0
Phlda1	0	0.736477	0.723	0.328	0	Endometrial stromal fibroblasts	0
Frzb	0	0.73426	0.712	0.09	0	Endometrial stromal fibroblasts	0
Rrbp1	0	0.731223	0.989	0.752	0	Endometrial stromal fibroblasts	0
Dclk1	0	0.730009	0.875	0.238	0	Endometrial stromal fibroblasts	0
Tpm2	0	0.728704	0.938	0.365	0	Endometrial stromal fibroblasts	0
Matn2	0	0.727375	0.908	0.326	0	Endometrial stromal fibroblasts	0
Tmem119	0	0.722628	0.796	0.116	0	Endometrial stromal fibroblasts	0
Crtap	0	0.722303	0.906	0.345	0	Endometrial stromal fibroblasts	0
Pcsk5	0	0.721211	0.883	0.388	0	Endometrial stromal fibroblasts	0
Lrp1	0	0.71592	0.962	0.454	0	Endometrial stromal fibroblasts	0
Cyr61	0	0.715762	0.879	0.43	0	Endometrial stromal fibroblasts	0
Mt2	0	0.713564	0.998	0.933	0	Endometrial stromal fibroblasts	0
Loxl2	0	0.713268	0.81	0.168	0	Endometrial stromal fibroblasts	0
Nfix	0	0.711606	0.905	0.282	0	Endometrial stromal fibroblasts	0
Gas6	0	0.709758	0.607	0.129	0	Endometrial stromal fibroblasts	0
Kdelr2	0	0.708399	0.961	0.637	0	Endometrial stromal fibroblasts	0
Egr1	0	0.706948	0.985	0.606	0	Endometrial stromal fibroblasts	0
Pbx1	0	0.697564	0.979	0.487	0	Endometrial stromal fibroblasts	0
Itih5	0	0.697254	0.657	0.139	0	Endometrial stromal fibroblasts	0
Nfkbia	0	0.69091	0.996	0.813	0	Endometrial stromal fibroblasts	0
Tmem100	0	0.682292	0.673	0.132	0	Endometrial stromal fibroblasts	0
Hmgn3	0	0.681083	0.823	0.284	0	Endometrial stromal fibroblasts	0
Cpz	0	0.679341	0.677	0.046	0	Endometrial stromal fibroblasts	0
Adgrd1	0	0.675714	0.714	0.037	0	Endometrial stromal fibroblasts	0
Htra3	0	0.671195	0.878	0.254	0	Endometrial stromal fibroblasts	0
Maged1	0	0.667294	0.938	0.421	0	Endometrial stromal fibroblasts	0
Man1a2	0	0.665445	0.892	0.427	0	Endometrial stromal fibroblasts	0
Tnxb	0	0.663168	0.653	0.077	0	Endometrial stromal fibroblasts	0
Mdk	0	0.658198	0.805	0.238	0	Endometrial stromal fibroblasts	0
Ltbp1	0	0.654134	0.708	0.057	0	Endometrial stromal fibroblasts	0
Fosb	0	0.648138	0.955	0.597	0	Endometrial stromal fibroblasts	0
Fstl1	0	0.647428	0.994	0.586	0	Endometrial stromal fibroblasts	0
Ebf1	0	0.646652	0.77	0.087	0	Endometrial stromal fibroblasts	0
Btg2	0	0.632099	0.991	0.798	0	Endometrial stromal fibroblasts	0
Nxn	0	0.631911	0.924	0.422	0	Endometrial stromal fibroblasts	0
Fxyd6	0	0.628293	0.65	0.094	0	Endometrial stromal fibroblasts	0
Cfh	0	0.625497	0.859	0.365	0	Endometrial stromal fibroblasts	0
Creb5	0	0.625213	0.59	0.125	0	Endometrial stromal fibroblasts	0
Man2a1	0	0.621837	0.839	0.321	0	Endometrial stromal fibroblasts	0
Gadd45b	0	0.619204	0.92	0.437	0	Endometrial stromal fibroblasts	0
Hes1	0	0.61411	0.826	0.286	0	Endometrial stromal fibroblasts	0
Pde10a	0	0.613071	0.654	0.074	0	Endometrial stromal fibroblasts	0
Pmepa1	0	0.612839	0.793	0.244	0	Endometrial stromal fibroblasts	0
Prkcdbp	0	0.609801	0.964	0.463	0	Endometrial stromal fibroblasts	0
Arf4	0	0.605273	0.989	0.819	0	Endometrial stromal fibroblasts	0
Mrc2	0	0.603354	0.747	0.131	0	Endometrial stromal fibroblasts	0
Lpar1	0	0.602297	0.927	0.398	0	Endometrial stromal fibroblasts	0
Ifi205	0	0.600513	0.702	0.157	0	Endometrial stromal fibroblasts	0
Lamb1	0	0.59985	0.701	0.082	0	Endometrial stromal fibroblasts	0
P4hb	0	0.597325	0.99	0.76	0	Endometrial stromal fibroblasts	0
P4ha3	0	0.595257	0.721	0.072	0	Endometrial stromal fibroblasts	0
Ifrd1	0	0.594752	0.975	0.693	0	Endometrial stromal fibroblasts	0
Calu	0	0.594103	0.977	0.597	0	Endometrial stromal fibroblasts	0
Maged2	0	0.591024	0.773	0.229	0	Endometrial stromal fibroblasts	0
Adamtsl1	0	0.585756	0.791	0.184	0	Endometrial stromal fibroblasts	0
Sdc4	0	0.585479	0.895	0.434	0	Endometrial stromal fibroblasts	0
App	0	0.585091	0.913	0.381	0	Endometrial stromal fibroblasts	0
Tppp3	0	0.584698	0.655	0.22	0	Endometrial stromal fibroblasts	0
Eva1b	0	0.582995	0.888	0.398	0	Endometrial stromal fibroblasts	0
Mtch1	0	0.581817	0.944	0.614	0	Endometrial stromal fibroblasts	0
Nfkbiz	0	0.58083	0.949	0.501	0	Endometrial stromal fibroblasts	0
S100a10	0	0.577778	0.999	0.944	0	Endometrial stromal fibroblasts	0
Srpx	0	0.576144	0.683	0.077	0	Endometrial stromal fibroblasts	0
Cnpy2	0	0.568546	0.963	0.659	0	Endometrial stromal fibroblasts	0
Atf3	0	0.567273	0.945	0.587	0	Endometrial stromal fibroblasts	0
Oaf	0	0.56653	0.891	0.358	0	Endometrial stromal fibroblasts	0
Igf1	0	0.565429	0.795	0.28	0	Endometrial stromal fibroblasts	0
Tgfbr3	0	0.561331	0.847	0.316	0	Endometrial stromal fibroblasts	0
Scara5	0	0.557944	0.661	0.106	0	Endometrial stromal fibroblasts	0
Klf4	0	0.555643	0.96	0.579	0	Endometrial stromal fibroblasts	0
6030408B16Rik	0	0.555105	0.476	0.033	0	Endometrial stromal fibroblasts	0
Plod1	0	0.554638	0.822	0.281	0	Endometrial stromal fibroblasts	0
Cd81	0	0.552024	0.989	0.599	0	Endometrial stromal fibroblasts	0
Irf1	0	0.551881	0.85	0.414	0	Endometrial stromal fibroblasts	0
Nfib	0	0.551784	0.662	0.039	0	Endometrial stromal fibroblasts	0
Hdlbp	0	0.548598	0.961	0.625	0	Endometrial stromal fibroblasts	0
Wbp5	0	0.545227	0.986	0.713	0	Endometrial stromal fibroblasts	0
Lmna	0	0.543993	0.977	0.64	0	Endometrial stromal fibroblasts	0
Nfkb1	0	0.543442	0.727	0.442	0	Endometrial stromal fibroblasts	0
Fst	0	0.542636	0.871	0.496	0	Endometrial stromal fibroblasts	0
Sptbn1	0	0.541922	0.964	0.558	0	Endometrial stromal fibroblasts	0
Ang	0	0.536801	0.752	0.156	0	Endometrial stromal fibroblasts	0
Dpysl3	0	0.53632	0.75	0.199	0	Endometrial stromal fibroblasts	0
Heg1	0	0.535601	0.839	0.344	0	Endometrial stromal fibroblasts	0
Mmp14	0	0.534603	0.858	0.313	0	Endometrial stromal fibroblasts	0
Ppib	0	0.530643	0.981	0.846	0	Endometrial stromal fibroblasts	0
Gem	0	0.529167	0.736	0.243	0	Endometrial stromal fibroblasts	0
Nfia	0	0.527802	0.712	0.169	0	Endometrial stromal fibroblasts	0
Ednra	0	0.522807	0.669	0.086	0	Endometrial stromal fibroblasts	0
Nfatc1	0	0.521158	0.637	0.166	0	Endometrial stromal fibroblasts	0
P4ha2	0	0.518901	0.822	0.313	0	Endometrial stromal fibroblasts	0
Jund	0	0.517885	0.995	0.875	0	Endometrial stromal fibroblasts	0
Nupr1	0	0.517828	0.871	0.362	0	Endometrial stromal fibroblasts	0
Fscn1	0	0.510474	0.808	0.193	0	Endometrial stromal fibroblasts	0
Icam1	0	0.508577	0.72	0.349	0	Endometrial stromal fibroblasts	0
Grb10	0	0.505239	0.841	0.324	0	Endometrial stromal fibroblasts	0
Flrt2	0	0.503843	0.557	0.084	0	Endometrial stromal fibroblasts	0
Sulf2	0	0.503338	0.855	0.402	0	Endometrial stromal fibroblasts	0
Lamc1	0	0.501048	0.972	0.519	0	Endometrial stromal fibroblasts	0
Prelp	0	0.500774	0.532	0.062	0	Endometrial stromal fibroblasts	0
Islr	0	0.500548	0.72	0.21	0	Endometrial stromal fibroblasts	0
Mmp19	0	0.497407	0.679	0.13	0	Endometrial stromal fibroblasts	0
Prrx1	0	0.493815	0.765	0.185	0	Endometrial stromal fibroblasts	0
Gpm6b	0	0.490766	0.511	0.037	0	Endometrial stromal fibroblasts	0
Nfic	0	0.489999	0.802	0.291	0	Endometrial stromal fibroblasts	0
Tceal8	0	0.489564	0.899	0.41	0	Endometrial stromal fibroblasts	0
Meis2	0	0.48949	0.863	0.285	0	Endometrial stromal fibroblasts	0
Lman1	0	0.489271	0.907	0.551	0	Endometrial stromal fibroblasts	0
Rnd1	0	0.488139	0.396	0.09	0	Endometrial stromal fibroblasts	0
Myadm	0	0.483548	0.807	0.303	0	Endometrial stromal fibroblasts	0
Tmem45a	0	0.483169	0.67	0.079	0	Endometrial stromal fibroblasts	0
Ramp1	0	0.481275	0.868	0.476	0	Endometrial stromal fibroblasts	0
Atf5	0	0.480677	0.86	0.403	0	Endometrial stromal fibroblasts	0
Tnfaip3	0	0.479512	0.809	0.372	0	Endometrial stromal fibroblasts	0
Ier3	0	0.478298	0.94	0.643	0	Endometrial stromal fibroblasts	0
Oxct1	0	0.477722	0.891	0.535	0	Endometrial stromal fibroblasts	0
Il11ra1	0	0.475813	0.868	0.38	0	Endometrial stromal fibroblasts	0
Ift20	0	0.472159	0.938	0.663	0	Endometrial stromal fibroblasts	0
Rspo1	0	0.470883	0.562	0.043	0	Endometrial stromal fibroblasts	0
Lamb2	0	0.470408	0.877	0.447	0	Endometrial stromal fibroblasts	0
Pdlim4	0	0.469847	0.783	0.264	0	Endometrial stromal fibroblasts	0
Fcgrt	0	0.468673	0.867	0.359	0	Endometrial stromal fibroblasts	0
Zfp36	0	0.468434	0.984	0.741	0	Endometrial stromal fibroblasts	0
Arl1	0	0.467776	0.911	0.59	0	Endometrial stromal fibroblasts	0
Tubb6	0	0.467656	0.918	0.595	0	Endometrial stromal fibroblasts	0
Praf2	0	0.466748	0.811	0.353	0	Endometrial stromal fibroblasts	0
Efemp2	0	0.466303	0.929	0.47	0	Endometrial stromal fibroblasts	0
Sepw1	0	0.465479	0.986	0.852	0	Endometrial stromal fibroblasts	0
Nr4a2	0	0.460854	0.731	0.337	0	Endometrial stromal fibroblasts	0
Ergic3	0	0.459769	0.941	0.673	0	Endometrial stromal fibroblasts	0
Bicc1	0	0.458164	0.716	0.194	0	Endometrial stromal fibroblasts	0
Adh1	0	0.454308	0.446	0.07	0	Endometrial stromal fibroblasts	0
Ssr2	0	0.453753	0.976	0.797	0	Endometrial stromal fibroblasts	0
Acvrl1	0	0.452236	0.711	0.128	0	Endometrial stromal fibroblasts	0
Gxylt2	0	0.451869	0.578	0.058	0	Endometrial stromal fibroblasts	0
Srm	0	0.451393	0.904	0.555	0	Endometrial stromal fibroblasts	0
Ikbip	0	0.450944	0.786	0.305	0	Endometrial stromal fibroblasts	0
Sdc1	0	0.450111	0.693	0.169	0	Endometrial stromal fibroblasts	0
Slc44a1	0	0.449997	0.781	0.278	0	Endometrial stromal fibroblasts	0
Rbms3	0	0.448498	0.659	0.125	0	Endometrial stromal fibroblasts	0
Sar1a	0	0.447827	0.959	0.684	0	Endometrial stromal fibroblasts	0
Tfpi2	0	0.44596	0.602	0.084	0	Endometrial stromal fibroblasts	0
Dusp1	0	0.444122	0.977	0.728	0	Endometrial stromal fibroblasts	0
Sox4	0	0.443684	0.583	0.144	0	Endometrial stromal fibroblasts	0
Pdgfra	0	0.442739	0.888	0.384	0	Endometrial stromal fibroblasts	0
Pofut2	0	0.440658	0.837	0.417	0	Endometrial stromal fibroblasts	0
Aspn	0	0.437211	0.422	0.03	0	Endometrial stromal fibroblasts	0
Pdgfrl	0	0.436292	0.526	0.109	0	Endometrial stromal fibroblasts	0
Krtcap2	0	0.436224	0.987	0.827	0	Endometrial stromal fibroblasts	0
Oat	0	0.435536	0.872	0.476	0	Endometrial stromal fibroblasts	0
Gfpt2	0	0.433042	0.61	0.155	0	Endometrial stromal fibroblasts	0
Nucb2	0	0.432314	0.733	0.286	0	Endometrial stromal fibroblasts	0
Cav1	0	0.430381	0.585	0.077	0	Endometrial stromal fibroblasts	0
Fam114a1	0	0.430073	0.716	0.193	0	Endometrial stromal fibroblasts	0
C1qtnf6	0	0.429683	0.895	0.518	0	Endometrial stromal fibroblasts	0
Cald1	0	0.428188	0.954	0.463	0	Endometrial stromal fibroblasts	0
Nnmt	0	0.427044	0.601	0.137	0	Endometrial stromal fibroblasts	0
Hmgn1	0	0.42636	0.982	0.654	0	Endometrial stromal fibroblasts	0
Cgref1	0	0.426021	0.484	0.04	0	Endometrial stromal fibroblasts	0
Itpkc	0	0.424748	0.5	0.135	0	Endometrial stromal fibroblasts	0
Surf4	0	0.424363	0.941	0.651	0	Endometrial stromal fibroblasts	0
Tnfaip2	0	0.424061	0.848	0.507	0	Endometrial stromal fibroblasts	0
Gnas	0	0.42327	0.994	0.933	0	Endometrial stromal fibroblasts	0
Akap12	0	0.422797	0.455	0.044	0	Endometrial stromal fibroblasts	0
Ncam1	0	0.422384	0.62	0.132	0	Endometrial stromal fibroblasts	0
Tcf23	0	0.422099	0.673	0.176	0	Endometrial stromal fibroblasts	0
Arl5b	0	0.421729	0.666	0.235	0	Endometrial stromal fibroblasts	0
Colec12	0	0.421085	0.695	0.193	0	Endometrial stromal fibroblasts	0
Tspan3	0	0.42104	0.824	0.388	0	Endometrial stromal fibroblasts	0
Col5a3	0	0.420825	0.433	0.043	0	Endometrial stromal fibroblasts	0
Dnajc25	0	0.419461	0.786	0.359	0	Endometrial stromal fibroblasts	0
Zbtb20	0	0.419405	0.942	0.501	0	Endometrial stromal fibroblasts	0
Mmp3	0	0.419389	0.214	0.009	0	Endometrial stromal fibroblasts	0
Erlec1	0	0.418429	0.779	0.362	0	Endometrial stromal fibroblasts	0
Twist2	0	0.416922	0.65	0.119	0	Endometrial stromal fibroblasts	0
Fam195b	0	0.416624	0.912	0.584	0	Endometrial stromal fibroblasts	0
Kdelr1	0	0.416083	0.942	0.641	0	Endometrial stromal fibroblasts	0
P4ha1	0	0.415482	0.767	0.306	0	Endometrial stromal fibroblasts	0
Rab34	0	0.415164	0.804	0.31	0	Endometrial stromal fibroblasts	0
Nr4a3	0	0.414807	0.552	0.206	0	Endometrial stromal fibroblasts	0
Serf1	0	0.41111	0.717	0.281	0	Endometrial stromal fibroblasts	0
Thbs3	0	0.410926	0.564	0.054	0	Endometrial stromal fibroblasts	0
Mxra7	0	0.41015	0.656	0.185	0	Endometrial stromal fibroblasts	0
Mpp6	0	0.410086	0.741	0.379	0	Endometrial stromal fibroblasts	0
Hcfc1r1	0	0.409882	0.956	0.686	0	Endometrial stromal fibroblasts	0
Mfge8	0	0.408926	0.788	0.297	0	Endometrial stromal fibroblasts	0
B4galt1	0	0.407874	0.779	0.37	0	Endometrial stromal fibroblasts	0
Bcat1	0	0.405729	0.673	0.158	0	Endometrial stromal fibroblasts	0
Dnajb1	1.46e-255	0.44835	0.77	0.544	2.83e-251	Endometrial stromal fibroblasts	3.92e-252
Ptn	0	1.61308	0.998	0.728	0	Stromal cells 1	0
Bmp2	0	1.59771	0.985	0.292	0	Stromal cells 1	0
Tdo2	0	1.22539	0.99	0.627	0	Stromal cells 1	0
Rcn1	0	1.18694	0.993	0.663	0	Stromal cells 1	0
Glul	0	1.18567	0.99	0.568	0	Stromal cells 1	0
Isyna1	0	1.11122	0.983	0.626	0	Stromal cells 1	0
Tac2	0	1.05036	0.993	0.593	0	Stromal cells 1	0
A2m	0	1.03336	0.995	0.746	0	Stromal cells 1	0
Cystm1	0	1.03096	0.989	0.531	0	Stromal cells 1	0
Gja1	0	1.02396	0.992	0.589	0	Stromal cells 1	0
Lama5	0	1.01961	0.965	0.29	0	Stromal cells 1	0
Hmgn5	0	1.00922	0.987	0.653	0	Stromal cells 1	0
Ecm1	0	0.967501	0.949	0.416	0	Stromal cells 1	0
Gsn	0	0.965982	0.995	0.754	0	Stromal cells 1	0
Nampt	0	0.962866	0.981	0.541	0	Stromal cells 1	0
Epas1	0	0.956274	0.977	0.478	0	Stromal cells 1	0
Clic4	0	0.954292	0.988	0.68	0	Stromal cells 1	0
Dio3	0	0.951764	0.974	0.519	0	Stromal cells 1	0
Hand2	0	0.948144	0.972	0.334	0	Stromal cells 1	0
Usp53	0	0.932825	0.983	0.394	0	Stromal cells 1	0
Ndufa4	0	0.920746	0.996	0.918	0	Stromal cells 1	0
Pkdcc	0	0.896845	0.94	0.332	0	Stromal cells 1	0
Pla2r1	0	0.895775	0.869	0.143	0	Stromal cells 1	0
Hspb1	0	0.894474	0.975	0.581	0	Stromal cells 1	0
Serpina3n	0	0.890166	0.89	0.335	0	Stromal cells 1	0
Ntrk1	0	0.885287	0.892	0.218	0	Stromal cells 1	0
Gata3	0	0.874395	0.952	0.296	0	Stromal cells 1	0
Ebpl	0	0.873299	0.968	0.555	0	Stromal cells 1	0
Rrm2	0	0.867431	0.998	0.759	0	Stromal cells 1	0
Eva1c	0	0.856116	0.971	0.324	0	Stromal cells 1	0
Des	0	0.856038	0.998	0.784	0	Stromal cells 1	0
Sbsn	0	0.852658	0.978	0.504	0	Stromal cells 1	0
Wnt6	0	0.842321	0.789	0.236	0	Stromal cells 1	0
Wnt4	0	0.841712	0.926	0.247	0	Stromal cells 1	0
Tacc1	0	0.839648	0.974	0.545	0	Stromal cells 1	0
Serpinb6b	0	0.834684	0.954	0.483	0	Stromal cells 1	0
Pi15	0	0.829242	0.874	0.274	0	Stromal cells 1	0
Hdac4	0	0.815931	0.926	0.349	0	Stromal cells 1	0
Slc6a8	0	0.795386	0.962	0.4	0	Stromal cells 1	0
Pdlim3	0	0.787402	0.796	0.201	0	Stromal cells 1	0
Flnc	0	0.781832	0.907	0.322	0	Stromal cells 1	0
Smim1	0	0.773817	0.977	0.497	0	Stromal cells 1	0
Gpx3	0	0.764948	1	0.972	0	Stromal cells 1	0
Adamts2	0	0.76415	0.975	0.452	0	Stromal cells 1	0
Enho	0	0.757268	0.803	0.151	0	Stromal cells 1	0
Srgn	0	0.756558	1	0.972	0	Stromal cells 1	0
Tagln2	0	0.754353	0.992	0.89	0	Stromal cells 1	0
Prps2	0	0.743173	0.978	0.577	0	Stromal cells 1	0
Kit	0	0.738702	0.881	0.17	0	Stromal cells 1	0
Nrp1	0	0.73656	0.892	0.352	0	Stromal cells 1	0
Atp2b1	0	0.731609	0.979	0.661	0	Stromal cells 1	0
Rspo3	0	0.72153	0.79	0.236	0	Stromal cells 1	0
Adam12	0	0.716253	0.939	0.333	0	Stromal cells 1	0
Sav1	0	0.711398	0.931	0.348	0	Stromal cells 1	0
Angpt4	0	0.68854	0.874	0.249	0	Stromal cells 1	0
Pura	0	0.68335	0.952	0.52	0	Stromal cells 1	0
Tmem176a	0	0.681298	0.986	0.646	0	Stromal cells 1	0
Cox7a2l	0	0.680178	0.992	0.912	0	Stromal cells 1	0
Mitf	0	0.680119	0.918	0.262	0	Stromal cells 1	0
Lbp	0	0.679645	0.993	0.676	0	Stromal cells 1	0
Slc7a8	0	0.670846	0.881	0.282	0	Stromal cells 1	0
Pgp	0	0.669237	0.952	0.537	0	Stromal cells 1	0
Thsd7a	0	0.664809	0.916	0.281	0	Stromal cells 1	0
mt-Cytb	0	0.661365	0.991	0.926	0	Stromal cells 1	0
Tspan4	0	0.65925	0.968	0.56	0	Stromal cells 1	0
Tmem176b	0	0.654316	0.986	0.662	0	Stromal cells 1	0
Plac8	0	0.64795	0.999	0.966	0	Stromal cells 1	0
Samhd1	0	0.647384	0.986	0.673	0	Stromal cells 1	0
Wnt5a	0	0.643361	0.893	0.283	0	Stromal cells 1	0
Crip2	0	0.641891	0.982	0.568	0	Stromal cells 1	0
Neat1	0	0.641791	0.972	0.686	0	Stromal cells 1	0
Sipa1l1	0	0.641061	0.91	0.357	0	Stromal cells 1	0
Fam162a	0	0.638656	0.975	0.698	0	Stromal cells 1	0
Inf2	0	0.636661	0.911	0.353	0	Stromal cells 1	0
Pcsk5	0	0.63355	0.897	0.394	0	Stromal cells 1	0
Pros1	0	0.632039	0.925	0.303	0	Stromal cells 1	0
Add3	0	0.630914	0.953	0.479	0	Stromal cells 1	0
Adgra1	0	0.630626	0.731	0.07	0	Stromal cells 1	0
Lamc1	0	0.627245	0.981	0.524	0	Stromal cells 1	0
Hk2	0	0.625044	0.97	0.543	0	Stromal cells 1	0
Lamb2	0	0.619958	0.952	0.446	0	Stromal cells 1	0
Zmiz1	0	0.618579	0.947	0.498	0	Stromal cells 1	0
Il4ra	0	0.616683	0.929	0.474	0	Stromal cells 1	0
Cnn3	0	0.614484	0.984	0.572	0	Stromal cells 1	0
Prdx2	0	0.613773	0.993	0.878	0	Stromal cells 1	0
Plpp3	0	0.612709	0.94	0.455	0	Stromal cells 1	0
Rgs2	0	0.609553	0.991	0.798	0	Stromal cells 1	0
Errfi1	0	0.608546	0.971	0.635	0	Stromal cells 1	0
Arl4a	0	0.608411	0.974	0.571	0	Stromal cells 1	0
Atoh8	0	0.607337	0.815	0.163	0	Stromal cells 1	0
Fmo1	0	0.607068	0.812	0.202	0	Stromal cells 1	0
Gatad1	0	0.606424	0.931	0.501	0	Stromal cells 1	0
Unc5b	0	0.603571	0.86	0.235	0	Stromal cells 1	0
Ppp3ca	0	0.601403	0.955	0.586	0	Stromal cells 1	0
Fbn1	0	0.600217	0.964	0.482	0	Stromal cells 1	0
Sdhb	0	0.595651	0.98	0.797	0	Stromal cells 1	0
mt-Atp6	0	0.591633	0.997	0.964	0	Stromal cells 1	0
Ahnak	0	0.5887	0.985	0.712	0	Stromal cells 1	0
9430020K01Rik	0	0.586697	0.904	0.297	0	Stromal cells 1	0
Cox8a	0	0.585944	0.996	0.97	0	Stromal cells 1	0
Kazald1	0	0.585879	0.803	0.212	0	Stromal cells 1	0
Cox6c	0	0.58567	0.995	0.937	0	Stromal cells 1	0
Slc6a6	0	0.583688	0.868	0.448	0	Stromal cells 1	0
Hspb8	0	0.580369	0.956	0.44	0	Stromal cells 1	0
Padi2	0	0.579677	0.935	0.401	0	Stromal cells 1	0
Nedd4	0	0.579528	0.975	0.607	0	Stromal cells 1	0
Atp5b	0	0.579309	0.995	0.934	0	Stromal cells 1	0
Klf4	0	0.57761	0.98	0.583	0	Stromal cells 1	0
Rbbp7	0	0.57501	0.918	0.604	0	Stromal cells 1	0
Enah	0	0.574073	0.801	0.193	0	Stromal cells 1	0
Ly6a	0	0.572396	1	0.951	0	Stromal cells 1	0
Ifi27	0	0.572257	0.959	0.56	0	Stromal cells 1	0
Wars	0	0.571452	0.92	0.407	0	Stromal cells 1	0
Tshz2	0	0.57082	0.973	0.437	0	Stromal cells 1	0
Ndufb9	0	0.569502	0.983	0.819	0	Stromal cells 1	0
Gabra2	0	0.567679	0.641	0.075	0	Stromal cells 1	0
Igfbp2	0	0.564834	0.498	0.091	0	Stromal cells 1	0
Bdnf	0	0.556797	0.828	0.242	0	Stromal cells 1	0
mt-Co2	0	0.556709	0.99	0.922	0	Stromal cells 1	0
Uqcr11	0	0.556432	0.987	0.841	0	Stromal cells 1	0
Medag	0	0.555759	0.877	0.329	0	Stromal cells 1	0
Tmtc1	0	0.550617	0.813	0.136	0	Stromal cells 1	0
Pgr	0	0.549988	0.904	0.331	0	Stromal cells 1	0
Serpinb6a	0	0.549601	0.979	0.698	0	Stromal cells 1	0
Socs3	0	0.545865	0.981	0.632	0	Stromal cells 1	0
Arl4d	0	0.545491	0.929	0.345	0	Stromal cells 1	0
Gucy1a3	0	0.544247	0.773	0.21	0	Stromal cells 1	0
Cyr61	0	0.544073	0.812	0.443	0	Stromal cells 1	0
Prkg2	0	0.542857	0.893	0.312	0	Stromal cells 1	0
Itga5	0	0.54163	0.891	0.396	0	Stromal cells 1	0
Slc2a3	0	0.540061	0.756	0.228	0	Stromal cells 1	0
Igfbp4	0	0.538761	0.935	0.54	0	Stromal cells 1	0
Uqcrh	0	0.53832	0.994	0.938	0	Stromal cells 1	0
Sphk1	0	0.537188	0.927	0.408	0	Stromal cells 1	0
Scd2	0	0.535837	0.942	0.538	0	Stromal cells 1	0
Kdsr	0	0.535348	0.909	0.337	0	Stromal cells 1	0
mt-Co1	0	0.535046	0.991	0.936	0	Stromal cells 1	0
Dtna	0	0.534312	0.795	0.118	0	Stromal cells 1	0
Pdgfra	0	0.530594	0.926	0.387	0	Stromal cells 1	0
S100a6	0	0.527477	1	0.994	0	Stromal cells 1	0
Plod2	0	0.524414	0.95	0.45	0	Stromal cells 1	0
Cyc1	0	0.520373	0.964	0.698	0	Stromal cells 1	0
Tns1	0	0.519535	0.896	0.364	0	Stromal cells 1	0
Serpina3g	0	0.518878	0.825	0.297	0	Stromal cells 1	0
Ptgs2	0	0.518543	0.578	0.174	0	Stromal cells 1	0
Jun	0	0.517857	0.994	0.751	0	Stromal cells 1	0
Gltp	0	0.515685	0.961	0.652	0	Stromal cells 1	0
Sqrdl	0	0.515638	0.901	0.412	0	Stromal cells 1	0
mt-Nd2	0	0.515177	0.979	0.853	0	Stromal cells 1	0
Atp5g3	0	0.514923	0.977	0.792	0	Stromal cells 1	0
Psca	0	0.513536	0.366	0.114	0	Stromal cells 1	0
mt-Co3	0	0.51294	0.994	0.953	0	Stromal cells 1	0
Ptges	0	0.511582	0.838	0.274	0	Stromal cells 1	0
Klf5	0	0.511194	0.895	0.309	0	Stromal cells 1	0
Slc43a3	0	0.510469	0.881	0.373	0	Stromal cells 1	0
Chchd2	0	0.507965	0.995	0.956	0	Stromal cells 1	0
Bag3	0	0.506676	0.904	0.39	0	Stromal cells 1	0
Sdc4	0	0.50361	0.894	0.441	0	Stromal cells 1	0
Ctdspl	0	0.503127	0.857	0.287	0	Stromal cells 1	0
Aoc1	0	0.501854	0.867	0.369	0	Stromal cells 1	0
Rabac1	0	0.50103	0.981	0.802	0	Stromal cells 1	0
Sptssa	0	0.49855	0.991	0.82	0	Stromal cells 1	0
mt-Nd4	0	0.498037	0.985	0.89	0	Stromal cells 1	0
Rhoj	0	0.497181	0.95	0.436	0	Stromal cells 1	0
Tmem158	0	0.495029	0.658	0.22	0	Stromal cells 1	0
Aco2	0	0.494785	0.93	0.538	0	Stromal cells 1	0
Cd63	0	0.494258	0.997	0.823	0	Stromal cells 1	0
Sptbn1	0	0.494204	0.973	0.563	0	Stromal cells 1	0
Krt19	0	0.49408	0.553	0.169	0	Stromal cells 1	0
Ano1	0	0.493879	0.748	0.175	0	Stromal cells 1	0
Pvrl2	0	0.493805	0.851	0.305	0	Stromal cells 1	0
Wt1	0	0.489279	0.939	0.406	0	Stromal cells 1	0
Dhcr24	0	0.489038	0.839	0.405	0	Stromal cells 1	0
mt-Nd1	0	0.488576	0.988	0.915	0	Stromal cells 1	0
Itm2a	0	0.487714	0.857	0.314	0	Stromal cells 1	0
Sec14l1	0	0.485555	0.865	0.337	0	Stromal cells 1	0
Cox6b1	0	0.485473	0.992	0.936	0	Stromal cells 1	0
Mad2l2	0	0.485129	0.878	0.423	0	Stromal cells 1	0
Anxa1	0	0.48456	0.968	0.705	0	Stromal cells 1	0
Fn1	0	0.483875	0.894	0.47	0	Stromal cells 1	0
Ldlr	0	0.478484	0.844	0.36	0	Stromal cells 1	0
Chn1	0	0.477393	0.7	0.078	0	Stromal cells 1	0
Serpinb9b	0	0.477323	0.714	0.225	0	Stromal cells 1	0
Gm42418	0	0.476994	0.993	0.913	0	Stromal cells 1	0
Fndc3b	0	0.476602	0.879	0.383	0	Stromal cells 1	0
Atp5k	0	0.476093	0.98	0.815	0	Stromal cells 1	0
Tshr	0	0.47458	0.727	0.069	0	Stromal cells 1	0
Atp5d	0	0.472249	0.99	0.913	0	Stromal cells 1	0
Cox7a2	0	0.471299	0.986	0.894	0	Stromal cells 1	0
Angpt2	0	0.471093	0.901	0.244	0	Stromal cells 1	0
Uqcr10	0	0.469991	0.985	0.856	0	Stromal cells 1	0
Gas7	0	0.467764	0.923	0.454	0	Stromal cells 1	0
Mgst1	0	0.467465	0.949	0.527	0	Stromal cells 1	0
Jarid2	0	0.467329	0.863	0.348	0	Stromal cells 1	0
Gdap10	0	0.466803	0.75	0.212	0	Stromal cells 1	0
Atp5o	0	0.466055	0.982	0.844	0	Stromal cells 1	0
Tbx3	0	0.465248	0.789	0.216	0	Stromal cells 1	0
Slc25a4	0	0.462471	0.985	0.788	0	Stromal cells 1	0
Slc6a12	0	0.461218	0.933	0.321	0	Stromal cells 1	0
Fam102b	0	0.460404	0.818	0.243	0	Stromal cells 1	0
Arrdc4	0	0.460173	0.872	0.362	0	Stromal cells 1	0
Sdc2	0	0.456874	0.862	0.33	0	Stromal cells 1	0
Pcdh7	0	0.456837	0.761	0.17	0	Stromal cells 1	0
Mdh2	0	0.455732	0.98	0.814	0	Stromal cells 1	0
Parm1	0	0.455003	0.778	0.232	0	Stromal cells 1	0
Ndufb10	0	0.454925	0.978	0.78	0	Stromal cells 1	0
Slc25a33	0	0.454918	0.869	0.325	0	Stromal cells 1	0
Lpgat1	0	0.454621	0.862	0.376	0	Stromal cells 1	0
Chrd	0	0.453452	0.775	0.192	0	Stromal cells 1	0
Nr2f2	0	0.450121	0.881	0.356	0	Stromal cells 1	0
Cox4i1	0	0.449827	0.995	0.969	0	Stromal cells 1	0
Slco5a1	0	0.449515	0.842	0.285	0	Stromal cells 1	0
Gpx4	0	0.448994	0.993	0.919	0	Stromal cells 1	0
Xpnpep1	0	0.448887	0.936	0.48	0	Stromal cells 1	0
Sned1	0	0.448427	0.602	0.135	0	Stromal cells 1	0
Auts2	0	0.445178	0.757	0.232	0	Stromal cells 1	0
Fam129b	0	0.445101	0.877	0.326	0	Stromal cells 1	0
Uqcc2	0	0.442553	0.977	0.784	0	Stromal cells 1	0
B4galt5	0	0.442455	0.905	0.502	0	Stromal cells 1	0
Sh3pxd2a	0	0.442366	0.866	0.352	0	Stromal cells 1	0
Ass1	0	0.441601	0.75	0.24	0	Stromal cells 1	0
Tnfsf9	0	0.441036	0.757	0.284	0	Stromal cells 1	0
Hoxa10	0	0.440454	0.971	0.483	0	Stromal cells 1	0
Igsf11	0	0.435517	0.754	0.117	0	Stromal cells 1	0
Fosb	0	0.435155	0.952	0.602	0	Stromal cells 1	0
Il15ra	0	0.434109	0.823	0.271	0	Stromal cells 1	0
Prkab2	0	0.43137	0.753	0.243	0	Stromal cells 1	0
Efemp2	0	0.430925	0.953	0.475	0	Stromal cells 1	0
Egr1	0	0.42854	0.964	0.614	0	Stromal cells 1	0
Usp1	0	0.427873	0.927	0.526	0	Stromal cells 1	0
Ndufc1	0	0.427705	0.968	0.741	0	Stromal cells 1	0
Atp5a1	0	0.425808	0.987	0.869	0	Stromal cells 1	0
Slc30a2	0	0.425594	0.737	0.105	0	Stromal cells 1	0
Slc25a29	0	0.425143	0.793	0.212	0	Stromal cells 1	0
Ahnak2	0	0.424651	0.88	0.368	0	Stromal cells 1	0
Nars	0	0.423556	0.962	0.672	0	Stromal cells 1	0
Fos	0	0.423399	0.997	0.832	0	Stromal cells 1	0
Abat	0	0.423288	0.715	0.152	0	Stromal cells 1	0
Smad6	0	0.422394	0.704	0.136	0	Stromal cells 1	0
Cox5b	0	0.422291	0.993	0.91	0	Stromal cells 1	0
Fstl1	0	0.420637	0.987	0.593	0	Stromal cells 1	0
Stard10	0	0.420514	0.806	0.309	0	Stromal cells 1	0
Tlr3	0	0.42005	0.656	0.088	0	Stromal cells 1	0
Carhsp1	0	0.419418	0.946	0.563	0	Stromal cells 1	0
Dkk3	0	0.419132	0.695	0.144	0	Stromal cells 1	0
Ndufs2	0	0.417903	0.968	0.702	0	Stromal cells 1	0
Fst	0	0.417809	0.962	0.492	0	Stromal cells 1	0
Hsd17b1	0	0.417319	0.594	0.097	0	Stromal cells 1	0
Tmem106b	0	0.416474	0.905	0.427	0	Stromal cells 1	0
Acyp2	0	0.415451	0.799	0.258	0	Stromal cells 1	0
Tspan9	0	0.413735	0.882	0.353	0	Stromal cells 1	0
mt-Nd3	0	0.412227	0.953	0.692	0	Stromal cells 1	0
Tspo	0	0.411534	0.991	0.907	0	Stromal cells 1	0
F13a1	0	0.411029	0.282	0.081	0	Stromal cells 1	0
Usp2	0	0.410323	0.725	0.201	0	Stromal cells 1	0
Klf6	0	0.409556	0.934	0.616	0	Stromal cells 1	0
Maob	0	0.4076	0.581	0.092	0	Stromal cells 1	0
Sec62	0	0.40632	0.974	0.734	0	Stromal cells 1	0
Cxcl14	0	1.93236	1	0.714	0	Stromal cells 2	0
Mfap5	0	1.46188	0.996	0.573	0	Stromal cells 2	0
Tac2	0	1.23893	0.937	0.601	0	Stromal cells 2	0
Olfml3	0	1.23142	0.989	0.527	0	Stromal cells 2	0
Prkcdbp	0	1.18562	0.985	0.472	0	Stromal cells 2	0
Hmgn5	0	1.07521	0.971	0.656	0	Stromal cells 2	0
Csrp2	0	1.07144	0.973	0.47	0	Stromal cells 2	0
Nupr1	0	1.01693	0.737	0.385	0	Stromal cells 2	0
Fam213a	0	1.01388	0.858	0.254	0	Stromal cells 2	0
Fst	0	1.00851	0.983	0.493	0	Stromal cells 2	0
Sfrp4	0	1.00431	0.762	0.264	0	Stromal cells 2	0
Krt84	0	0.994924	0.761	0.084	0	Stromal cells 2	0
Dio3	0	0.934462	0.951	0.524	0	Stromal cells 2	0
1500015O10Rik	0	0.931795	0.72	0.17	0	Stromal cells 2	0
Itm2a	0	0.925705	0.887	0.315	0	Stromal cells 2	0
Tpm2	0	0.872198	0.898	0.381	0	Stromal cells 2	0
Gpx3	0	0.847879	1	0.972	0	Stromal cells 2	0
Stmn2	0	0.830918	0.818	0.249	0	Stromal cells 2	0
Cnn3	0	0.830884	0.988	0.574	0	Stromal cells 2	0
Gng12	0	0.803561	0.983	0.614	0	Stromal cells 2	0
Kcnk2	0	0.801569	0.683	0.093	0	Stromal cells 2	0
Pdpn	0	0.791675	0.893	0.265	0	Stromal cells 2	0
Igf1	0	0.784519	0.886	0.282	0	Stromal cells 2	0
Emp1	0	0.780784	0.95	0.487	0	Stromal cells 2	0
Tdo2	0	0.776525	0.921	0.636	0	Stromal cells 2	0
Tpm1	0	0.771406	0.808	0.455	0	Stromal cells 2	0
Gatm	0	0.767685	0.975	0.55	0	Stromal cells 2	0
Anxa3	0	0.756754	0.956	0.556	0	Stromal cells 2	0
Nbl1	0	0.730414	0.985	0.555	0	Stromal cells 2	0
Sqrdl	0	0.729485	0.938	0.411	0	Stromal cells 2	0
Ramp1	0	0.715069	0.916	0.48	0	Stromal cells 2	0
Tagln	0	0.714002	0.506	0.133	0	Stromal cells 2	0
Serpine2	0	0.699401	0.824	0.288	0	Stromal cells 2	0
Krtdap	0	0.696382	0.709	0.207	0	Stromal cells 2	0
Pcolce	0	0.691721	0.966	0.44	0	Stromal cells 2	0
Crip2	0	0.689152	0.972	0.571	0	Stromal cells 2	0
Id1	0	0.688296	0.838	0.338	0	Stromal cells 2	0
Timp3	0	0.68497	0.61	0.104	0	Stromal cells 2	0
Cd81	0	0.678484	0.99	0.607	0	Stromal cells 2	0
Ptrf	0	0.662461	0.975	0.495	0	Stromal cells 2	0
Capn6	0	0.661148	0.66	0.104	0	Stromal cells 2	0
Fbn1	0	0.659473	0.963	0.485	0	Stromal cells 2	0
Col1a1	0	0.658679	0.984	0.598	0	Stromal cells 2	0
Tinagl1	0	0.657285	0.894	0.352	0	Stromal cells 2	0
Mgp	0	0.646137	0.997	0.805	0	Stromal cells 2	0
Id3	0	0.642566	0.966	0.632	0	Stromal cells 2	0
Serping1	0	0.632251	0.992	0.611	0	Stromal cells 2	0
Pbx1	0	0.630935	0.975	0.498	0	Stromal cells 2	0
Tmem200c	0	0.625122	0.827	0.122	0	Stromal cells 2	0
Ly6a	0	0.615489	1	0.952	0	Stromal cells 2	0
Smoc2	0	0.601523	0.874	0.321	0	Stromal cells 2	0
Rrm1	0	0.598041	0.887	0.438	0	Stromal cells 2	0
Serpinh1	0	0.596542	0.995	0.673	0	Stromal cells 2	0
Hoxa10	0	0.594156	0.977	0.485	0	Stromal cells 2	0
Igfbp6	0	0.585085	0.987	0.592	0	Stromal cells 2	0
Wnt5a	0	0.582833	0.871	0.289	0	Stromal cells 2	0
Sparc	0	0.57853	1	0.883	0	Stromal cells 2	0
Gas1	0	0.578457	0.929	0.34	0	Stromal cells 2	0
Hmgn1	0	0.577863	0.984	0.66	0	Stromal cells 2	0
Serpinb6b	0	0.57262	0.889	0.492	0	Stromal cells 2	0
Bgn	0	0.571848	0.98	0.553	0	Stromal cells 2	0
Ahnak	0	0.570872	0.978	0.714	0	Stromal cells 2	0
Meis2	0	0.57048	0.88	0.295	0	Stromal cells 2	0
Bdnf	0	0.563829	0.847	0.244	0	Stromal cells 2	0
Isoc1	0	0.563454	0.911	0.395	0	Stromal cells 2	0
Des	0	0.563164	0.991	0.786	0	Stromal cells 2	0
Smco4	0	0.562487	0.812	0.294	0	Stromal cells 2	0
Srgn	0	0.561209	0.999	0.972	0	Stromal cells 2	0
Rprm	0	0.560766	0.68	0.178	0	Stromal cells 2	0
Actn1	0	0.55925	0.823	0.337	0	Stromal cells 2	0
Mgst1	0	0.554241	0.955	0.529	0	Stromal cells 2	0
Rras2	0	0.551778	0.91	0.519	0	Stromal cells 2	0
Rcn1	0	0.543455	0.987	0.666	0	Stromal cells 2	0
Smim1	0	0.542816	0.961	0.501	0	Stromal cells 2	0
Tshz2	0	0.539493	0.973	0.44	0	Stromal cells 2	0
Hoxd11	0	0.53768	0.822	0.227	0	Stromal cells 2	0
Ptms	0	0.537483	0.985	0.736	0	Stromal cells 2	0
Fn1	0	0.537349	0.94	0.468	0	Stromal cells 2	0
Pdgfc	0	0.534892	0.881	0.266	0	Stromal cells 2	0
Sptbn1	0	0.534001	0.964	0.566	0	Stromal cells 2	0
Dstn	0	0.531042	0.983	0.699	0	Stromal cells 2	0
Cd63	0	0.529727	0.998	0.824	0	Stromal cells 2	0
Prnp	0	0.528839	0.905	0.381	0	Stromal cells 2	0
Sh3pxd2a	0	0.526265	0.884	0.354	0	Stromal cells 2	0
Mfap2	0	0.523268	0.813	0.294	0	Stromal cells 2	0
Tacc1	0	0.51444	0.954	0.549	0	Stromal cells 2	0
Slc25a4	0	0.5143	0.988	0.789	0	Stromal cells 2	0
Cd55	0	0.513835	0.915	0.469	0	Stromal cells 2	0
Timp2	0	0.503444	0.968	0.523	0	Stromal cells 2	0
Csrp1	0	0.502261	0.92	0.634	0	Stromal cells 2	0
Prdx2	0	0.499919	0.994	0.879	0	Stromal cells 2	0
Oaf	0	0.497832	0.895	0.369	0	Stromal cells 2	0
Lamc1	0	0.494028	0.969	0.528	0	Stromal cells 2	0
Nxn	0	0.490634	0.918	0.433	0	Stromal cells 2	0
Ano1	0	0.488056	0.701	0.183	0	Stromal cells 2	0
Ppp1r14a	0	0.483316	0.769	0.221	0	Stromal cells 2	0
Klf5	0	0.482418	0.896	0.313	0	Stromal cells 2	0
P3h4	0	0.478743	0.856	0.284	0	Stromal cells 2	0
Nenf	0	0.476615	0.977	0.658	0	Stromal cells 2	0
Fos	0	0.473265	0.994	0.834	0	Stromal cells 2	0
2200002D01Rik	0	0.471707	0.674	0.217	0	Stromal cells 2	0
Klf9	0	0.469858	0.932	0.469	0	Stromal cells 2	0
Add3	0	0.469044	0.916	0.485	0	Stromal cells 2	0
Adamts9	0	0.468156	0.744	0.158	0	Stromal cells 2	0
Mmp23	0	0.462452	0.916	0.378	0	Stromal cells 2	0
Lox	0	0.462389	0.802	0.349	0	Stromal cells 2	0
Tnfrsf12a	0	0.46039	0.937	0.497	0	Stromal cells 2	0
Lmna	0	0.458227	0.968	0.647	0	Stromal cells 2	0
Wt1	0	0.456466	0.938	0.41	0	Stromal cells 2	0
Susd2	0	0.455372	0.723	0.162	0	Stromal cells 2	0
Mmp14	0	0.451789	0.822	0.328	0	Stromal cells 2	0
Fhl1	0	0.449765	0.774	0.254	0	Stromal cells 2	0
S100a10	0	0.447368	0.999	0.945	0	Stromal cells 2	0
Tuba1a	0	0.445349	0.949	0.734	0	Stromal cells 2	0
Alpl	0	0.4441	0.535	0.111	0	Stromal cells 2	0
Ebpl	0	0.443306	0.942	0.56	0	Stromal cells 2	0
Mdk	0	0.443288	0.774	0.252	0	Stromal cells 2	0
Hcfc1r1	0	0.442591	0.97	0.69	0	Stromal cells 2	0
Fmo1	0	0.441058	0.653	0.221	0	Stromal cells 2	0
Rcn3	0	0.439894	0.938	0.387	0	Stromal cells 2	0
Prrx2	0	0.437605	0.799	0.295	0	Stromal cells 2	0
Hoxd10	0	0.43727	0.799	0.242	0	Stromal cells 2	0
Pi15	0	0.436174	0.696	0.295	0	Stromal cells 2	0
Smoc1	0	0.43279	0.746	0.191	0	Stromal cells 2	0
Parva	0	0.427969	0.874	0.363	0	Stromal cells 2	0
Tgfbr2	0	0.422242	0.958	0.607	0	Stromal cells 2	0
Sfrp1	0	0.421817	0.695	0.244	0	Stromal cells 2	0
Anxa5	0	0.420687	0.957	0.695	0	Stromal cells 2	0
Unc5b	0	0.419709	0.758	0.248	0	Stromal cells 2	0
Sptssa	0	0.419651	0.988	0.821	0	Stromal cells 2	0
Slc44a1	0	0.418351	0.837	0.283	0	Stromal cells 2	0
Pdlim3	0	0.418263	0.705	0.213	0	Stromal cells 2	0
Antxr1	0	0.417466	0.772	0.229	0	Stromal cells 2	0
Vgll3	0	0.416127	0.786	0.225	0	Stromal cells 2	0
Socs3	0	0.416029	0.961	0.636	0	Stromal cells 2	0
Hes1	0	0.415933	0.729	0.307	0	Stromal cells 2	0
Col1a2	0	0.415152	0.991	0.635	0	Stromal cells 2	0
Txnip	0	0.414477	0.922	0.526	0	Stromal cells 2	0
Slit3	0	0.412773	0.854	0.278	0	Stromal cells 2	0
Maged1	0	0.411798	0.912	0.434	0	Stromal cells 2	0
Ppic	0	0.411454	0.934	0.435	0	Stromal cells 2	0
Tmem176a	0	0.41113	0.952	0.651	0	Stromal cells 2	0
Gpx8	0	0.407917	0.942	0.454	0	Stromal cells 2	0
Tmem106b	0	0.405633	0.91	0.43	0	Stromal cells 2	0
Scd2	0	0.40558	0.891	0.545	0	Stromal cells 2	0
Ptn	0	1.32196	0.926	0.738	0	Stromal cells 3	0
Tac2	0	1.24954	0.818	0.614	0	Stromal cells 3	0
Tdo2	0	1.23125	0.875	0.642	0	Stromal cells 3	0
Rcn1	0	1.05197	0.814	0.684	0	Stromal cells 3	0
Cxcl14	0	0.957684	0.854	0.728	0	Stromal cells 3	0
Hmgn5	0	0.944335	0.757	0.677	0	Stromal cells 3	0
Rrm2	0	0.920897	0.92	0.769	0	Stromal cells 3	0
Ly6a	0	0.890804	0.999	0.952	0	Stromal cells 3	0
Des	0	0.890119	0.919	0.794	0	Stromal cells 3	0
Dio3	0	0.848855	0.749	0.545	0	Stromal cells 3	0
Cd63	0	0.831861	0.973	0.828	0	Stromal cells 3	0
Gsn	0	0.820247	0.86	0.77	0	Stromal cells 3	0
Ndufa4	0	0.763011	0.928	0.925	0	Stromal cells 3	0
Sptssa	0	0.747526	0.848	0.835	0	Stromal cells 3	0
Tagln2	0	0.73947	0.859	0.902	0	Stromal cells 3	0
Gpx3	0	0.739055	1	0.973	0	Stromal cells 3	0
Mt1	0	0.73823	0.999	0.97	0	Stromal cells 3	0
Ly6c1	0	0.737504	0.923	0.814	0	Stromal cells 3	0
S100a6	0	0.736406	0.999	0.994	0	Stromal cells 3	0
Mt2	0	0.729038	0.992	0.936	0	Stromal cells 3	0
Lbp	0	0.721736	0.832	0.694	0	Stromal cells 3	0
Rps26	0	0.672431	0.988	0.988	0	Stromal cells 3	0
Txn1	0	0.667625	0.982	0.973	0	Stromal cells 3	0
Prdx2	0	0.665515	0.88	0.889	0	Stromal cells 3	0
Atp5b	0	0.613797	0.9	0.943	0	Stromal cells 3	0
Cox7a2l	0	0.606329	0.869	0.924	0	Stromal cells 3	0
Eif4a1	0	0.526184	0.907	0.951	0	Stromal cells 3	0
Cox8a	0	0.51994	0.946	0.975	0	Stromal cells 3	0
S100a11	0	0.513892	0.947	0.953	0	Stromal cells 3	0
Srgn	0	0.49643	0.979	0.974	0	Stromal cells 3	0
S100a10	0	0.442692	0.968	0.948	0	Stromal cells 3	0
Ubb	0	0.42209	0.99	0.994	0	Stromal cells 3	0
Plac8	0	0.421096	0.995	0.967	0	Stromal cells 3	0
Mrfap1	7.79e-308	0.64418	0.778	0.875	1.51e-303	Stromal cells 3	2.22e-304
Cystm1	7.81e-301	0.770339	0.72	0.561	1.51e-296	Stromal cells 3	2.21e-297
Prdx1	8.29e-295	0.465859	0.881	0.94	1.61e-290	Stromal cells 3	2.33e-291
Ctsl	8.05e-286	0.61732	0.783	0.716	1.56e-281	Stromal cells 3	2.24e-282
Cox6c	1.36e-285	0.489438	0.891	0.947	2.63e-281	Stromal cells 3	3.76e-282
Cd81	4.02e-282	0.726793	0.72	0.633	7.8e-278	Stromal cells 3	1.11e-278
Cox6b1	3.78e-279	0.490753	0.868	0.947	7.33e-275	Stromal cells 3	1.04e-275
Cox7c	1.36e-261	0.473298	0.878	0.951	2.63e-257	Stromal cells 3	3.68e-258
Mgp	1.42e-246	0.475205	0.868	0.817	2.75e-242	Stromal cells 3	3.76e-243
Glul	1.03e-245	0.887819	0.67	0.601	2e-241	Stromal cells 3	2.73e-242
Uqcrh	1.22e-217	0.438957	0.858	0.95	2.37e-213	Stromal cells 3	3.13e-214
Gja1	6.01e-205	0.624992	0.716	0.618	1.17e-200	Stromal cells 3	1.52e-201
Crip2	5.92e-204	0.702594	0.664	0.601	1.15e-199	Stromal cells 3	1.49e-200
Aldoa	2.37e-197	0.460738	0.83	0.921	4.6e-193	Stromal cells 3	5.89e-194
Atp5d	5.06e-196	0.417865	0.83	0.928	9.81e-192	Stromal cells 3	1.25e-192
Gatm	1.21e-189	0.714146	0.654	0.581	2.35e-185	Stromal cells 3	2.98e-186
Tmem176b	9.96e-185	0.635151	0.715	0.69	1.93e-180	Stromal cells 3	2.43e-181
Minos1	8.72e-180	0.462413	0.82	0.913	1.69e-175	Stromal cells 3	2.11e-176
Uqcr11	3.31e-178	0.546157	0.741	0.864	6.41e-174	Stromal cells 3	7.98e-175
Tmem176a	1.18e-175	0.644439	0.7	0.675	2.29e-171	Stromal cells 3	2.84e-172
Uqcrb	8.22e-174	0.498374	0.754	0.905	1.59e-169	Stromal cells 3	1.96e-170
Laptm4a	2.07e-173	0.528823	0.744	0.843	4e-169	Stromal cells 3	4.92e-170
Olfml3	2.81e-165	0.676295	0.63	0.561	5.45e-161	Stromal cells 3	6.57e-162
Serping1	4.08e-165	0.520295	0.723	0.637	7.92e-161	Stromal cells 3	9.52e-162
Smim1	2.59e-154	0.716128	0.589	0.537	5.02e-150	Stromal cells 3	5.85e-151
Usmg5	1.71e-151	0.609914	0.69	0.845	3.31e-147	Stromal cells 3	3.83e-148
Cnn3	2.42e-150	0.600097	0.638	0.607	4.69e-146	Stromal cells 3	5.4e-147
Hoxa10	2.29e-146	0.715786	0.565	0.525	4.45e-142	Stromal cells 3	5.05e-143
Hspb1	3.59e-141	0.663933	0.645	0.615	6.96e-137	Stromal cells 3	7.79e-138
Isyna1	1.3e-128	0.813409	0.61	0.663	2.53e-124	Stromal cells 3	2.71e-125
Rgs2	1.27e-125	0.521309	0.749	0.822	2.45e-121	Stromal cells 3	2.6e-122
2010107E04Rik	5.06e-125	0.480391	0.714	0.888	9.82e-121	Stromal cells 3	1.04e-121
Uqcr10	2.47e-119	0.474977	0.725	0.88	4.78e-115	Stromal cells 3	4.95e-116
Dstn	1.75e-114	0.526135	0.658	0.729	3.39e-110	Stromal cells 3	3.43e-111
Nccrp1	2.13e-110	0.764095	0.51	0.431	4.13e-106	Stromal cells 3	4.11e-107
Atp5a1	2.74e-105	0.422551	0.718	0.893	5.32e-101	Stromal cells 3	5.16e-102
Atp5k	8.91e-103	0.562355	0.667	0.844	1.73e-98	Stromal cells 3	1.65e-99
Tpi1	7.33e-101	0.44835	0.701	0.851	1.42e-96	Stromal cells 3	1.34e-97
Dmkn	2.78e-98	0.745201	0.574	0.544	5.39e-94	Stromal cells 3	5.01e-95
Atp5o	7.51e-95	0.468457	0.683	0.871	1.46e-90	Stromal cells 3	1.33e-91
Prps2	7.73e-91	0.657444	0.595	0.616	1.5e-86	Stromal cells 3	1.33e-87
Sdhb	5.99e-89	0.523711	0.646	0.828	1.16e-84	Stromal cells 3	1.02e-85
Ebpl	4.2e-84	0.699778	0.555	0.596	8.15e-80	Stromal cells 3	6.92e-81
Sbsn	4.42e-78	0.63177	0.54	0.548	8.56e-74	Stromal cells 3	6.95e-75
Sqrdl	1.04e-53	0.651169	0.448	0.458	2.01e-49	Stromal cells 3	1.26e-50
Eva1c	3.5e-53	0.589452	0.417	0.381	6.79e-49	Stromal cells 3	4.21e-50
Serpinb6a	9.96e-53	0.511204	0.593	0.735	1.93e-48	Stromal cells 3	1.19e-49
Itm2a	2.34e-52	0.7679	0.388	0.362	4.54e-48	Stromal cells 3	2.76e-49
Serpinb6b	3.59e-49	0.60685	0.497	0.529	6.96e-45	Stromal cells 3	4.07e-46
Nbl1	9.53e-46	0.4133	0.566	0.595	1.85e-41	Stromal cells 3	1.03e-42
Mfap5	2.09e-41	0.468623	0.589	0.612	4.05e-37	Stromal cells 3	2.11e-38
Aoc1	1.52e-40	0.500694	0.443	0.412	2.96e-36	Stromal cells 3	1.52e-37
Vdac1	1.64e-39	0.54411	0.55	0.75	3.17e-35	Stromal cells 3	1.61e-36
Igfbp4	2.3e-38	0.438053	0.553	0.578	4.46e-34	Stromal cells 3	2.22e-35
Pgam1	5.96e-38	0.411723	0.605	0.826	1.16e-33	Stromal cells 3	5.72e-35
Mgst1	1.42e-33	0.478357	0.51	0.57	2.75e-29	Stromal cells 3	1.21e-30
Hbb-bs	1.5e-33	0.406978	0.158	0.299	2.9e-29	Stromal cells 3	1.28e-30
Slc6a12	3.82e-33	0.431862	0.406	0.375	7.4e-29	Stromal cells 3	3.22e-30
Ndufb10	1.44e-24	0.451047	0.569	0.817	2.79e-20	Stromal cells 3	9.59e-22
Tspan4	4.05e-21	0.530433	0.479	0.608	7.84e-17	Stromal cells 3	2.42e-18
Pgrmc1	4.95e-20	0.426461	0.341	0.608	9.6e-16	Stromal cells 3	2.84e-17
Fam162a	1.8e-18	0.486328	0.547	0.738	3.48e-14	Stromal cells 3	9.66e-16
Csrp2	6.5e-17	0.435489	0.462	0.518	1.26e-12	Stromal cells 3	3.28e-14
Ecm1	8.25e-17	0.655183	0.409	0.47	1.6e-12	Stromal cells 3	4.14e-14
Prkcdbp	9.57e-17	0.457838	0.469	0.52	1.86e-12	Stromal cells 3	4.79e-14
Cldn3	2.3e-15	0.513426	0.201	0.172	4.45e-11	Stromal cells 3	1.08e-12
Rbbp7	6.05e-14	0.438194	0.379	0.655	1.17e-09	Stromal cells 3	2.66e-11
Ndufc1	9.51e-14	0.464508	0.536	0.782	1.84e-09	Stromal cells 3	4.13e-11
Ptrf	2.6e-13	0.455121	0.455	0.543	5.04e-09	Stromal cells 3	1.1e-10
Rhoc	4.78e-13	0.414717	0.536	0.716	9.27e-09	Stromal cells 3	1.97e-10
Idh3g	2.61e-12	0.408244	0.392	0.689	5.06e-08	Stromal cells 3	1.02e-09
Serpinb9b	7.42e-11	0.51902	0.27	0.27	1.44e-06	Stromal cells 3	2.58e-08
Arl4d	9.66e-11	0.454652	0.368	0.402	1.87e-06	Stromal cells 3	3.34e-08
Nampt	3.89e-10	0.436456	0.474	0.591	7.53e-06	Stromal cells 3	1.25e-07
Krt19	7.23e-10	0.525696	0.217	0.203	1.4e-05	Stromal cells 3	2.27e-07
Efemp2	2.46e-07	0.445213	0.414	0.528	0.00477659	Stromal cells 3	6.11e-05
Ube2c	2.49e-05	0.526822	0.229	0.317	0.48193	Stromal cells 3	0.00402727
Ass1	4.51e-05	0.556758	0.263	0.289	0.873583	Stromal cells 3	0.00689457
Wnt6	8.99e-05	0.514067	0.262	0.289	1	Stromal cells 3	0.0126779
Hspb8	0.000144312	0.414194	0.403	0.495	1	Stromal cells 3	0.0189049
Smoc2	0.000167043	0.414132	0.326	0.372	1	Stromal cells 3	0.0213619
Nars	0.000353363	0.473278	0.502	0.715	1	Stromal cells 3	0.0378098
Tubb4b	0.00050678	0.419765	0.511	0.734	1	Stromal cells 3	0.0514297
Dap	0.000539948	0.409387	0.509	0.764	1	Stromal cells 3	0.051835
Tinagl1	0.00124818	0.467536	0.336	0.404	1	Stromal cells 3	0.0945587
Lyz2	0	3.54519	0.999	0.339	0	Macrophages 1	0
Gngt2	0	2.46293	0.938	0.309	0	Macrophages 1	0
Ms4a6c	0	2.37249	0.977	0.096	0	Macrophages 1	0
Ly6c2	0	2.36218	0.803	0.151	0	Macrophages 1	0
Il1b	0	2.32292	0.814	0.141	0	Macrophages 1	0
Ctss	0	2.31041	0.995	0.197	0	Macrophages 1	0
Ms4a4c	0	2.24941	0.901	0.102	0	Macrophages 1	0
Lst1	0	2.24308	0.976	0.12	0	Macrophages 1	0
Msrb1	0	2.17968	0.975	0.541	0	Macrophages 1	0
Cybb	0	1.95127	0.934	0.07	0	Macrophages 1	0
Chil3	0	1.94748	0.49	0.015	0	Macrophages 1	0
Ifi27l2a	0	1.93764	0.973	0.637	0	Macrophages 1	0
Napsa	0	1.88097	0.933	0.193	0	Macrophages 1	0
Cd14	0	1.87959	0.742	0.136	0	Macrophages 1	0
Ccl6	0	1.87296	0.878	0.089	0	Macrophages 1	0
Hp	0	1.85764	0.707	0.044	0	Macrophages 1	0
Ifitm6	0	1.83511	0.826	0.046	0	Macrophages 1	0
Ms4a6b	0	1.83474	0.887	0.142	0	Macrophages 1	0
Wfdc17	0	1.78719	0.858	0.125	0	Macrophages 1	0
Alox5ap	0	1.78233	0.92	0.222	0	Macrophages 1	0
Clec4a3	0	1.73167	0.88	0.062	0	Macrophages 1	0
Irf7	0	1.72209	0.842	0.41	0	Macrophages 1	0
Cst3	0	1.70673	0.999	0.864	0	Macrophages 1	0
Ccl9	0	1.7049	0.763	0.082	0	Macrophages 1	0
Cd74	0	1.69809	0.883	0.374	0	Macrophages 1	0
Tgfbi	0	1.68745	0.811	0.188	0	Macrophages 1	0
Spi1	0	1.6838	0.923	0.094	0	Macrophages 1	0
Ms4a6d	0	1.65389	0.725	0.071	0	Macrophages 1	0
Tyrobp	0	1.63347	0.999	0.549	0	Macrophages 1	0
Ifi204	0	1.62892	0.829	0.245	0	Macrophages 1	0
Ifitm3	0	1.62709	1	0.875	0	Macrophages 1	0
Coro1a	0	1.62322	0.987	0.43	0	Macrophages 1	0
Ly6i	0	1.57677	0.559	0.032	0	Macrophages 1	0
Slfn2	0	1.56456	0.888	0.349	0	Macrophages 1	0
Pld4	0	1.554	0.877	0.08	0	Macrophages 1	0
Fcer1g	0	1.54574	0.999	0.621	0	Macrophages 1	0
Clec4a1	0	1.52945	0.821	0.053	0	Macrophages 1	0
Ctsc	0	1.51614	0.867	0.359	0	Macrophages 1	0
Ear2	0	1.50805	0.463	0.059	0	Macrophages 1	0
Psap	0	1.49431	0.998	0.848	0	Macrophages 1	0
Smpdl3a	0	1.48803	0.747	0.182	0	Macrophages 1	0
Cytip	0	1.48334	0.862	0.258	0	Macrophages 1	0
Tpd52	0	1.47881	0.864	0.251	0	Macrophages 1	0
Cxcl2	0	1.47453	0.401	0.142	0	Macrophages 1	0
Gpx1	0	1.45951	0.988	0.834	0	Macrophages 1	0
Fcgr1	0	1.42836	0.693	0.063	0	Macrophages 1	0
Ly6e	0	1.3958	0.996	0.854	0	Macrophages 1	0
Gm2a	0	1.39317	0.901	0.323	0	Macrophages 1	0
H2-Aa	0	1.38865	0.572	0.205	0	Macrophages 1	0
Btg1	0	1.38098	0.96	0.816	0	Macrophages 1	0
Zbp1	0	1.37809	0.802	0.338	0	Macrophages 1	0
Hck	0	1.36851	0.771	0.073	0	Macrophages 1	0
Cd300a	0	1.36316	0.768	0.058	0	Macrophages 1	0
H2-Ab1	0	1.36262	0.605	0.281	0	Macrophages 1	0
B2m	0	1.36057	1	0.956	0	Macrophages 1	0
Sirpb1c	0	1.35988	0.691	0.024	0	Macrophages 1	0
Aif1	0	1.35946	0.694	0.095	0	Macrophages 1	0
Csf1r	0	1.34624	0.792	0.082	0	Macrophages 1	0
AF251705	0	1.33531	0.734	0.068	0	Macrophages 1	0
Ccr2	0	1.31386	0.74	0.231	0	Macrophages 1	0
Cd53	0	1.30306	0.911	0.329	0	Macrophages 1	0
Phf11b	0	1.29496	0.68	0.132	0	Macrophages 1	0
Ucp2	0	1.28006	0.938	0.44	0	Macrophages 1	0
Clec4e	0	1.27972	0.513	0.053	0	Macrophages 1	0
Rnf149	0	1.27286	0.791	0.436	0	Macrophages 1	0
Lsp1	0	1.27046	0.917	0.523	0	Macrophages 1	0
Ly86	0	1.26678	0.733	0.076	0	Macrophages 1	0
Cd44	0	1.25646	0.722	0.277	0	Macrophages 1	0
H2-D1	0	1.25242	0.999	0.897	0	Macrophages 1	0
Cyba	0	1.23996	0.995	0.817	0	Macrophages 1	0
H2-DMa	0	1.23832	0.721	0.128	0	Macrophages 1	0
Ptpn6	0	1.22801	0.794	0.244	0	Macrophages 1	0
Lyn	0	1.22765	0.757	0.145	0	Macrophages 1	0
Ncf2	0	1.22528	0.777	0.236	0	Macrophages 1	0
Ccrl2	0	1.22358	0.55	0.119	0	Macrophages 1	0
Pou2f2	0	1.22	0.559	0.052	0	Macrophages 1	0
Mpeg1	0	1.21626	0.717	0.066	0	Macrophages 1	0
Fcgr2b	0	1.20906	0.642	0.068	0	Macrophages 1	0
Apoe	0	1.20787	0.795	0.403	0	Macrophages 1	0
Fam49b	0	1.20472	0.89	0.492	0	Macrophages 1	0
Unc93b1	0	1.20231	0.787	0.258	0	Macrophages 1	0
Isg15	0	1.19415	0.816	0.637	0	Macrophages 1	0
Fcgr4	0	1.19337	0.554	0.048	0	Macrophages 1	0
Rsad2	0	1.19316	0.418	0.069	0	Macrophages 1	0
Klra2	0	1.19291	0.631	0.034	0	Macrophages 1	0
Prdx5	0	1.1915	0.948	0.835	0	Macrophages 1	0
Pyhin1	0	1.18953	0.586	0.077	0	Macrophages 1	0
Lilrb4a	0	1.18877	0.714	0.187	0	Macrophages 1	0
Laptm5	0	1.17692	0.968	0.396	0	Macrophages 1	0
Rtp4	0	1.17674	0.754	0.362	0	Macrophages 1	0
Plek	0	1.16608	0.748	0.243	0	Macrophages 1	0
AI607873	0	1.16104	0.678	0.111	0	Macrophages 1	0
Ctsh	0	1.1543	0.836	0.259	0	Macrophages 1	0
Pirb	0	1.1528	0.655	0.052	0	Macrophages 1	0
Fcgr3	0	1.14905	0.729	0.212	0	Macrophages 1	0
Cd83	0	1.14428	0.599	0.109	0	Macrophages 1	0
Sat1	0	1.13746	0.971	0.838	0	Macrophages 1	0
Adgre5	0	1.13636	0.661	0.165	0	Macrophages 1	0
Gsr	0	1.13225	0.731	0.494	0	Macrophages 1	0
Bcl2a1b	0	1.13159	0.55	0.199	0	Macrophages 1	0
Osm	0	1.12734	0.461	0.099	0	Macrophages 1	0
Mnda	0	1.12518	0.625	0.23	0	Macrophages 1	0
H2-DMb1	0	1.12164	0.579	0.156	0	Macrophages 1	0
Rap1a	0	1.11931	0.885	0.654	0	Macrophages 1	0
H2-Eb1	0	1.11662	0.487	0.199	0	Macrophages 1	0
Plac8	0	1.11461	0.996	0.967	0	Macrophages 1	0
Gmfg	0	1.11438	0.804	0.252	0	Macrophages 1	0
Ifit3	0	1.11426	0.453	0.104	0	Macrophages 1	0
Cd52	0	1.11243	0.992	0.508	0	Macrophages 1	0
Eno3	0	1.10503	0.338	0.116	0	Macrophages 1	0
Thbs1	0	1.10322	0.501	0.174	0	Macrophages 1	0
Mafb	0	1.0956	0.49	0.069	0	Macrophages 1	0
Ptpn1	0	1.09394	0.779	0.518	0	Macrophages 1	0
H3f3a	0	1.09158	0.994	0.956	0	Macrophages 1	0
Ctsb	0	1.08971	0.978	0.78	0	Macrophages 1	0
Mndal	0	1.07781	0.708	0.456	0	Macrophages 1	0
Fyb	0	1.07678	0.826	0.344	0	Macrophages 1	0
Fgr	0	1.07442	0.593	0.07	0	Macrophages 1	0
Plbd1	0	1.06648	0.644	0.058	0	Macrophages 1	0
Plaur	0	1.06397	0.599	0.205	0	Macrophages 1	0
AB124611	0	1.06363	0.666	0.104	0	Macrophages 1	0
Irf5	0	1.05989	0.667	0.103	0	Macrophages 1	0
Ptprc	0	1.05942	0.871	0.316	0	Macrophages 1	0
Pla2g7	0	1.05828	0.516	0.028	0	Macrophages 1	0
Epsti1	0	1.05414	0.732	0.245	0	Macrophages 1	0
Slfn1	0	1.05285	0.55	0.043	0	Macrophages 1	0
Cebpb	0	1.05191	0.731	0.521	0	Macrophages 1	0
Prkcd	0	1.05144	0.667	0.253	0	Macrophages 1	0
Ctsz	0	1.05002	0.941	0.722	0	Macrophages 1	0
Cd68	0	1.04899	0.833	0.224	0	Macrophages 1	0
Capza2	0	1.04742	0.893	0.739	0	Macrophages 1	0
F10	0	1.0466	0.453	0.018	0	Macrophages 1	0
Clec12a	0	1.03496	0.619	0.077	0	Macrophages 1	0
Igsf6	0	1.03307	0.59	0.036	0	Macrophages 1	0
Gm9733	0	1.0301	0.501	0.01	0	Macrophages 1	0
Actr3	0	1.02943	0.935	0.793	0	Macrophages 1	0
Cyp4f18	0	1.02765	0.534	0.047	0	Macrophages 1	0
Ncf4	0	1.02704	0.734	0.261	0	Macrophages 1	0
H3f3b	0	1.0206	0.998	0.981	0	Macrophages 1	0
Ifi203	0	1.01968	0.648	0.321	0	Macrophages 1	0
Plin2	0	1.01786	0.713	0.414	0	Macrophages 1	0
Cdk2ap2	0	1.01621	0.859	0.739	0	Macrophages 1	0
Nfe2l2	0	1.01571	0.728	0.463	0	Macrophages 1	0
Tgfb1	0	1.00437	0.837	0.508	0	Macrophages 1	0
Evi2a	0	1.00006	0.644	0.118	0	Macrophages 1	0
Apobec1	0	0.99897	0.599	0.074	0	Macrophages 1	0
Abi3	0	0.994614	0.569	0.131	0	Macrophages 1	0
Ace	0	0.993775	0.421	0.063	0	Macrophages 1	0
Tlr2	0	0.993773	0.495	0.059	0	Macrophages 1	0
Itgal	0	0.983156	0.549	0.195	0	Macrophages 1	0
Sp100	0	0.98247	0.708	0.351	0	Macrophages 1	0
Csf2ra	0	0.982367	0.661	0.25	0	Macrophages 1	0
S100a4	0	0.981992	0.892	0.671	0	Macrophages 1	0
Ninj1	0	0.974389	0.642	0.44	0	Macrophages 1	0
Snx20	0	0.97136	0.637	0.111	0	Macrophages 1	0
Treml4	0	0.970329	0.417	0.011	0	Macrophages 1	0
Itgb2	0	0.959972	0.675	0.231	0	Macrophages 1	0
Oasl2	0	0.958725	0.616	0.281	0	Macrophages 1	0
Nadk	0	0.953016	0.717	0.514	0	Macrophages 1	0
Bcl2a1d	0	0.950109	0.472	0.131	0	Macrophages 1	0
Bcl2a1a	0	0.946929	0.355	0.046	0	Macrophages 1	0
Mcemp1	0	0.940799	0.471	0.021	0	Macrophages 1	0
Lrrc25	0	0.938066	0.582	0.05	0	Macrophages 1	0
Arl5c	0	0.936235	0.496	0.063	0	Macrophages 1	0
Atox1	0	0.930079	0.958	0.854	0	Macrophages 1	0
Tppp3	0	0.929004	0.487	0.247	0	Macrophages 1	0
Arhgdib	0	0.927463	0.927	0.57	0	Macrophages 1	0
Itm2b	0	0.92657	0.989	0.907	0	Macrophages 1	0
Msn	0	0.924611	0.863	0.715	0	Macrophages 1	0
Rel	0	0.918305	0.573	0.244	0	Macrophages 1	0
Nrros	0	0.917074	0.603	0.123	0	Macrophages 1	0
Taldo1	0	0.916634	0.935	0.81	0	Macrophages 1	0
Pilra	0	0.914005	0.463	0.031	0	Macrophages 1	0
Bin2	0	0.911994	0.587	0.177	0	Macrophages 1	0
Rap1b	0	0.910815	0.914	0.815	0	Macrophages 1	0
Hcls1	0	0.909623	0.742	0.29	0	Macrophages 1	0
Naaa	0	0.909072	0.531	0.15	0	Macrophages 1	0
BC028528	0	0.898537	0.533	0.088	0	Macrophages 1	0
Zfand5	0	0.897819	0.781	0.681	0	Macrophages 1	0
Trim30a	0	0.897094	0.656	0.32	0	Macrophages 1	0
H2-K1	0	0.894906	0.992	0.878	0	Macrophages 1	0
Sp110	0	0.890206	0.634	0.274	0	Macrophages 1	0
Adssl1	0	0.883661	0.549	0.145	0	Macrophages 1	0
Slc15a3	0	0.880124	0.512	0.073	0	Macrophages 1	0
Psmb8	0	0.875433	0.944	0.704	0	Macrophages 1	0
Ifi47	0	0.873742	0.46	0.172	0	Macrophages 1	0
Adgre4	0	0.873123	0.402	0.009	0	Macrophages 1	0
Ifitm2	0	0.866945	0.988	0.876	0	Macrophages 1	0
Rnase6	0	0.866043	0.476	0.03	0	Macrophages 1	0
Cd48	0	0.863753	0.682	0.253	0	Macrophages 1	0
Csf2rb	0	0.862161	0.527	0.056	0	Macrophages 1	0
Hfe	0	0.860999	0.43	0.084	0	Macrophages 1	0
Lgals3	0	0.860967	0.965	0.784	0	Macrophages 1	0
Samsn1	0	0.856549	0.583	0.209	0	Macrophages 1	0
Zeb2	0	0.856534	0.728	0.493	0	Macrophages 1	0
Nr4a1	0	0.850016	0.74	0.554	0	Macrophages 1	0
Slc16a3	0	0.845324	0.47	0.131	0	Macrophages 1	0
Ifi30	0	0.841544	0.797	0.629	0	Macrophages 1	0
Crip1	0	0.835682	0.911	0.829	0	Macrophages 1	0
Efhd2	0	0.833284	0.774	0.496	0	Macrophages 1	0
Slc11a1	0	0.822458	0.485	0.048	0	Macrophages 1	0
Stap1	0	0.822046	0.447	0.121	0	Macrophages 1	0
Skap2	0	0.820611	0.6	0.233	0	Macrophages 1	0
Il1rn	0	0.820172	0.318	0.043	0	Macrophages 1	0
Ier5	0	0.819448	0.776	0.632	0	Macrophages 1	0
Clec4a2	0	0.81402	0.439	0.051	0	Macrophages 1	0
Gda	0	0.811438	0.65	0.404	0	Macrophages 1	0
Tspan13	0	0.804786	0.552	0.278	0	Macrophages 1	0
Pim1	0	0.800314	0.889	0.791	0	Macrophages 1	0
Myo1g	0	0.798498	0.497	0.176	0	Macrophages 1	0
Ctsa	0	0.797244	0.751	0.578	0	Macrophages 1	0
Agpat4	0	0.797235	0.463	0.203	0	Macrophages 1	0
Tgm2	0	0.795643	0.51	0.29	0	Macrophages 1	0
Sap30	0	0.794008	0.51	0.175	0	Macrophages 1	0
Fxyd5	0	0.789215	0.975	0.856	0	Macrophages 1	0
Ifngr1	0	0.788942	0.765	0.49	0	Macrophages 1	0
Emilin2	0	0.783718	0.586	0.342	0	Macrophages 1	0
Psmb9	0	0.780505	0.736	0.487	0	Macrophages 1	0
Arpc3	0	0.780137	0.963	0.885	0	Macrophages 1	0
Rhog	0	0.778049	0.657	0.447	0	Macrophages 1	0
Cdkn1a	0	0.775887	0.767	0.635	0	Macrophages 1	0
Tmem51	0	0.774897	0.44	0.084	0	Macrophages 1	0
Phf11d	0	0.773957	0.433	0.185	0	Macrophages 1	0
Tnfrsf1b	0	0.7685	0.563	0.356	0	Macrophages 1	0
Pydc4	0	0.767216	0.426	0.044	0	Macrophages 1	0
Limd2	0	0.766726	0.651	0.375	0	Macrophages 1	0
Trem3	0	0.765343	0.362	0.007	0	Macrophages 1	0
Tkt	0	0.763718	0.846	0.732	0	Macrophages 1	0
Sirpa	0	0.762504	0.534	0.198	0	Macrophages 1	0
Oas3	0	0.761849	0.427	0.07	0	Macrophages 1	0
Pid1	0	0.76107	0.449	0.094	0	Macrophages 1	0
Vsir	0	0.759413	0.575	0.267	0	Macrophages 1	0
Cotl1	0	0.758278	0.919	0.563	0	Macrophages 1	0
Npc2	0	0.757216	0.975	0.921	0	Macrophages 1	0
Arl4c	0	0.753388	0.487	0.136	0	Macrophages 1	0
Oas1a	0	0.753071	0.51	0.226	0	Macrophages 1	0
Apbb1ip	0	0.748106	0.542	0.28	0	Macrophages 1	0
Slfn5	0	0.743192	0.406	0.045	0	Macrophages 1	0
Cx3cr1	0	0.742818	0.378	0.029	0	Macrophages 1	0
Sell	0	0.733643	0.378	0.042	0	Macrophages 1	0
Aldh2	0	0.733371	0.688	0.502	0	Macrophages 1	0
Gm6377	0	0.733019	0.406	0.042	0	Macrophages 1	0
Metrnl	0	0.732077	0.7	0.605	0	Macrophages 1	0
Vamp8	0	0.731029	0.861	0.731	0	Macrophages 1	0
Calm1	0	0.73035	0.99	0.948	0	Macrophages 1	0
Ccl3	0	0.728146	0.262	0.066	0	Macrophages 1	0
Mcl1	0	0.726351	0.799	0.694	0	Macrophages 1	0
Psmb10	0	0.725919	0.797	0.63	0	Macrophages 1	0
Trf	0	0.725448	0.409	0.153	0	Macrophages 1	0
Gpcpd1	0	0.72488	0.428	0.174	0	Macrophages 1	0
Sp140	0	0.724596	0.484	0.193	0	Macrophages 1	0
Ptafr	0	0.723567	0.377	0.045	0	Macrophages 1	0
Rassf4	0	0.723315	0.439	0.053	0	Macrophages 1	0
Rasgrp2	0	0.720806	0.397	0.123	0	Macrophages 1	0
Ikbkb	0	0.719192	0.549	0.335	0	Macrophages 1	0
Gpr35	0	0.718976	0.418	0.032	0	Macrophages 1	0
Stk17b	0	0.718385	0.628	0.398	0	Macrophages 1	0
Parp14	0	0.718102	0.449	0.189	0	Macrophages 1	0
Itga4	0	0.714435	0.448	0.15	0	Macrophages 1	0
Lair1	0	0.713787	0.397	0.081	0	Macrophages 1	0
Sdcbp	0	0.711748	0.82	0.749	0	Macrophages 1	0
Lcp1	0	0.71133	0.801	0.357	0	Macrophages 1	0
Cd300ld	0	0.708364	0.341	0.025	0	Macrophages 1	0
Lamp1	0	0.706779	0.935	0.836	0	Macrophages 1	0
Pmaip1	0	0.703928	0.396	0.109	0	Macrophages 1	0
Dok3	0	0.703279	0.414	0.028	0	Macrophages 1	0
Clec4n	0	0.70188	0.329	0.047	0	Macrophages 1	0
Trafd1	0	0.695718	0.498	0.297	0	Macrophages 1	0
Dazap2	0	0.694267	0.776	0.668	0	Macrophages 1	0
Myl12b	0	0.689776	0.808	0.71	0	Macrophages 1	0
Cd86	0	0.689379	0.413	0.058	0	Macrophages 1	0
Ptpn18	0	0.688688	0.814	0.385	0	Macrophages 1	0
Tor1aip1	0	0.688071	0.648	0.533	0	Macrophages 1	0
Arpc2	0	0.687032	0.982	0.918	0	Macrophages 1	0
Kdm7a	0	0.684546	0.456	0.158	0	Macrophages 1	0
Lgmn	0	0.683873	0.698	0.495	0	Macrophages 1	0
Myo1f	0	0.683734	0.485	0.17	0	Macrophages 1	0
Lilr4b	0	0.681213	0.441	0.127	0	Macrophages 1	0
Sirpb1b	0	0.680785	0.402	0.017	0	Macrophages 1	0
Rgs10	0	0.679496	0.561	0.179	0	Macrophages 1	0
Gpr132	0	0.677669	0.473	0.151	0	Macrophages 1	0
Gm5150	0	0.672669	0.375	0.015	0	Macrophages 1	0
H2afy	0	0.672304	0.786	0.714	0	Macrophages 1	0
Iqgap1	0	0.671742	0.78	0.705	0	Macrophages 1	0
Cdc42	0	0.665948	0.963	0.904	0	Macrophages 1	0
Ftl1	0	0.66523	1	0.997	0	Macrophages 1	0
Shfm1	0	0.665226	0.966	0.906	0	Macrophages 1	0
Pilrb2	0	0.663808	0.346	0.021	0	Macrophages 1	0
Il18	0	0.662604	0.371	0.044	0	Macrophages 1	0
Sh3glb1	0	0.662273	0.817	0.737	0	Macrophages 1	0
Ptpro	0	0.659635	0.371	0.021	0	Macrophages 1	0
Milr1	0	0.658172	0.401	0.046	0	Macrophages 1	0
Gm4955	0	0.649487	0.352	0.048	0	Macrophages 1	0
Prr13	0	0.649154	0.834	0.801	0	Macrophages 1	0
Fam49a	0	0.648888	0.392	0.082	0	Macrophages 1	0
Adrbk2	0	0.647354	0.312	0.033	0	Macrophages 1	0
Ifit2	0	0.639172	0.295	0.1	0	Macrophages 1	0
Oasl1	0	0.637097	0.329	0.068	0	Macrophages 1	0
Trem1	0	0.634557	0.309	0.013	0	Macrophages 1	0
Scand1	0	0.633743	0.787	0.721	0	Macrophages 1	0
Cd300lf	0	0.632503	0.345	0.033	0	Macrophages 1	0
Gpr141	0	0.631814	0.383	0.096	0	Macrophages 1	0
Grn	0	0.630966	0.789	0.631	0	Macrophages 1	0
Ap1s2	0	0.629912	0.525	0.316	0	Macrophages 1	0
Emp3	0	0.629906	0.874	0.743	0	Macrophages 1	0
Fam26f	0	0.62967	0.323	0.065	0	Macrophages 1	0
Lcp2	0	0.62568	0.419	0.133	0	Macrophages 1	0
Mx1	0	0.623549	0.304	0.034	0	Macrophages 1	0
Bst2	0	0.61831	0.871	0.814	0	Macrophages 1	0
Rhoa	0	0.617571	0.942	0.897	0	Macrophages 1	0
Cyp4f16	0	0.616467	0.358	0.096	0	Macrophages 1	0
Fes	0	0.614551	0.422	0.141	0	Macrophages 1	0
Nfkbie	0	0.611007	0.385	0.165	0	Macrophages 1	0
Fam105a	0	0.607967	0.442	0.213	0	Macrophages 1	0
Itgam	0	0.605947	0.353	0.037	0	Macrophages 1	0
Cyth4	0	0.605563	0.45	0.146	0	Macrophages 1	0
Samhd1	0	0.601755	0.952	0.68	0	Macrophages 1	0
Arpc4	0	0.600776	0.801	0.721	0	Macrophages 1	0
Phf11a	0	0.598492	0.326	0.039	0	Macrophages 1	0
Psme1	0	0.598157	0.884	0.783	0	Macrophages 1	0
Il10ra	0	0.597954	0.353	0.055	0	Macrophages 1	0
Tm6sf1	0	0.596147	0.479	0.194	0	Macrophages 1	0
Tifa	0	0.591131	0.338	0.038	0	Macrophages 1	0
Itgb7	0	0.591018	0.415	0.136	0	Macrophages 1	0
Susd3	0	0.590173	0.353	0.063	0	Macrophages 1	0
Sh3bgrl3	0	0.586891	0.99	0.908	0	Macrophages 1	0
Arpc5	0	0.586178	0.891	0.823	0	Macrophages 1	0
Themis2	0	0.582833	0.349	0.037	0	Macrophages 1	0
Fau	0	0.58247	1	0.994	0	Macrophages 1	0
Fmnl1	0	0.58198	0.424	0.171	0	Macrophages 1	0
Ptpre	0	0.58156	0.387	0.162	0	Macrophages 1	0
Litaf	0	0.580515	0.774	0.725	0	Macrophages 1	0
Arhgap30	0	0.578437	0.452	0.203	0	Macrophages 1	0
Sema4d	0	0.576547	0.439	0.2	0	Macrophages 1	0
Tifab	0	0.575167	0.331	0.027	0	Macrophages 1	0
Serpinb10	0	0.571368	0.237	0.002	0	Macrophages 1	0
Cmpk1	0	0.571159	0.719	0.672	0	Macrophages 1	0
Mxd1	0	0.570662	0.365	0.139	0	Macrophages 1	0
Actb	0	0.566924	0.999	0.986	0	Macrophages 1	0
Ccdc12	0	0.561549	0.761	0.714	0	Macrophages 1	0
Atp6v0b	0	0.560396	0.823	0.759	0	Macrophages 1	0
Tnfaip8l2	0	0.559026	0.329	0.077	0	Macrophages 1	0
Cbfa2t3	0	0.552815	0.321	0.088	0	Macrophages 1	0
Nuak2	0	0.549667	0.347	0.104	0	Macrophages 1	0
Tmsb4x	0	0.549107	1	0.999	0	Macrophages 1	0
D1Ertd622e	0	0.548849	0.351	0.084	0	Macrophages 1	0
Srsf5	0	0.546632	0.852	0.813	0	Macrophages 1	0
Selplg	0	0.544408	0.716	0.331	0	Macrophages 1	0
Pilrb1	0	0.539982	0.326	0.098	0	Macrophages 1	0
Nlrp3	0	0.534429	0.303	0.036	0	Macrophages 1	0
Syk	0	0.534327	0.333	0.06	0	Macrophages 1	0
Brk1	0	0.53101	0.846	0.789	0	Macrophages 1	0
C5ar1	0	0.53061	0.268	0.035	0	Macrophages 1	0
Ccr1	0	0.521222	0.229	0.027	0	Macrophages 1	0
I830077J02Rik	0	0.519613	0.289	0.018	0	Macrophages 1	0
Zeb2os	0	0.518741	0.348	0.128	0	Macrophages 1	0
Nfam1	0	0.518326	0.297	0.022	0	Macrophages 1	0
Arhgap9	0	0.512116	0.436	0.2	0	Macrophages 1	0
Chmp4b	0	0.505951	0.84	0.816	0	Macrophages 1	0
9930111J21Rik2	0	0.504261	0.308	0.069	0	Macrophages 1	0
Slamf8	0	0.500727	0.287	0.031	0	Macrophages 1	0
Rac1	0	0.49991	0.885	0.84	0	Macrophages 1	0
Csf3r	0	0.49983	0.3	0.021	0	Macrophages 1	0
Sdc3	0	0.499139	0.335	0.101	0	Macrophages 1	0
Gnb2	0	0.498561	0.928	0.874	0	Macrophages 1	0
Lyl1	0	0.497859	0.263	0.022	0	Macrophages 1	0
Msr1	0	0.495504	0.269	0.026	0	Macrophages 1	0
Rasgrp4	0	0.493453	0.3	0.021	0	Macrophages 1	0
Adgre1	0	0.489663	0.301	0.035	0	Macrophages 1	0
Ncf1	0	0.487435	0.322	0.066	0	Macrophages 1	0
Tep1	0	0.487098	0.348	0.132	0	Macrophages 1	0
Gnai2	0	0.485612	0.896	0.818	0	Macrophages 1	0
Clec4d	0	0.479024	0.254	0.032	0	Macrophages 1	0
Aldh3b1	0	0.477372	0.298	0.052	0	Macrophages 1	0
Stk10	0	0.477021	0.256	0.045	0	Macrophages 1	0
Rasa4	0	0.475782	0.294	0.06	0	Macrophages 1	0
Cd40	0	0.473938	0.26	0.036	0	Macrophages 1	0
Rac2	0	0.47248	0.875	0.415	0	Macrophages 1	0
Cfp	0	0.461712	0.286	0.067	0	Macrophages 1	0
Gm15987	0	0.453984	0.228	0.011	0	Macrophages 1	0
Clta	0	0.45329	0.9	0.861	0	Macrophages 1	0
Ppfia4	0	0.450571	0.286	0.032	0	Macrophages 1	0
Slfn8	0	0.445254	0.273	0.071	0	Macrophages 1	0
Tmbim6	0	0.435914	0.896	0.863	0	Macrophages 1	0
Gm26740	0	0.432174	0.274	0.039	0	Macrophages 1	0
Arpc1b	0	0.431839	0.99	0.958	0	Macrophages 1	0
Ube2d3	0	0.427562	0.915	0.883	0	Macrophages 1	0
Lpxn	0	0.416606	0.292	0.082	0	Macrophages 1	0
Capzb	0	0.416473	0.935	0.891	0	Macrophages 1	0
Mefv	0	0.41624	0.232	0.012	0	Macrophages 1	0
Pde4b	3.33e-306	0.663296	0.456	0.238	6.46e-302	Macrophages 1	9.48e-303
Ehd4	6.39e-305	0.638324	0.533	0.339	1.24e-300	Macrophages 1	1.82e-301
Arhgap15	2.97e-304	0.425285	0.312	0.109	5.76e-300	Macrophages 1	8.44e-301
Coro1b	1.62e-303	0.607825	0.682	0.621	3.15e-299	Macrophages 1	4.61e-300
Atp6v1g1	3.13e-301	0.452612	0.812	0.792	6.06e-297	Macrophages 1	8.87e-298
Plcg2	9.98e-301	0.469953	0.3	0.108	1.93e-296	Macrophages 1	2.83e-297
Ubl3	1.05e-299	0.635897	0.584	0.427	2.03e-295	Macrophages 1	2.96e-296
Cd47	3.91e-296	0.448352	0.888	0.828	7.58e-292	Macrophages 1	1.1e-292
Gpsm3	9.93e-296	0.577082	0.646	0.48	1.92e-291	Macrophages 1	2.79e-292
Syngr2	1.22e-292	0.581965	0.673	0.593	2.37e-288	Macrophages 1	3.43e-289
Tap1	1.46e-291	0.659141	0.551	0.376	2.83e-287	Macrophages 1	4.09e-288
Mpp1	1.33e-290	0.629314	0.458	0.256	2.57e-286	Macrophages 1	3.71e-287
Dhx58	9.01e-288	0.463417	0.308	0.114	1.75e-283	Macrophages 1	2.51e-284
Ccdc109b	3.25e-287	0.615243	0.463	0.266	6.3e-283	Macrophages 1	9.05e-284
Pomp	3.35e-286	0.415749	0.872	0.835	6.5e-282	Macrophages 1	9.32e-283
Tmem106a	2.28e-285	0.499163	0.372	0.163	4.43e-281	Macrophages 1	6.34e-282
Fem1c	6.35e-283	0.560264	0.395	0.192	1.23e-278	Macrophages 1	1.76e-279
Hexb	2.4e-282	0.583668	0.512	0.316	4.65e-278	Macrophages 1	6.64e-279
Ogfrl1	6.76e-281	0.514012	0.345	0.148	1.31e-276	Macrophages 1	1.87e-277
Nupr1	1.93e-280	0.498817	0.632	0.397	3.74e-276	Macrophages 1	5.33e-277
Ifi35	6.24e-278	0.663038	0.649	0.56	1.21e-273	Macrophages 1	1.72e-274
Gcnt2	2.1e-277	0.468874	0.281	0.098	4.07e-273	Macrophages 1	5.78e-274
F13a1	1.53e-276	0.456759	0.27	0.085	2.96e-272	Macrophages 1	4.2e-273
Stx7	3.6e-269	0.629431	0.554	0.413	6.97e-265	Macrophages 1	9.83e-266
Pycard	2.14e-266	0.571339	0.685	0.585	4.14e-262	Macrophages 1	5.83e-263
Slpi	1.97e-265	0.724108	0.271	0.091	3.82e-261	Macrophages 1	5.37e-262
Acer3	9.08e-265	0.546271	0.392	0.201	1.76e-260	Macrophages 1	2.47e-261
Tnfrsf1a	1.01e-264	0.547842	0.678	0.565	1.97e-260	Macrophages 1	2.76e-261
Bri3	5.81e-263	0.453924	0.811	0.779	1.13e-258	Macrophages 1	1.58e-259
Rnpep	4.31e-261	0.605436	0.53	0.369	8.35e-257	Macrophages 1	1.17e-257
Ifngr2	2.38e-260	0.56107	0.453	0.261	4.62e-256	Macrophages 1	6.44e-257
Traf1	1.11e-259	0.687885	0.465	0.247	2.15e-255	Macrophages 1	2.99e-256
Lamp2	1.4e-257	0.512686	0.743	0.665	2.72e-253	Macrophages 1	3.79e-254
Stat1	1.3e-254	0.708922	0.575	0.447	2.53e-250	Macrophages 1	3.5e-251
Trim30d	3.82e-254	0.43279	0.291	0.112	7.4e-250	Macrophages 1	1.02e-250
Tor3a	4.31e-254	0.618754	0.407	0.217	8.36e-250	Macrophages 1	1.16e-250
Hn1	1.48e-252	0.448437	0.811	0.751	2.87e-248	Macrophages 1	3.95e-249
1110008F13Rik	3.42e-252	0.471777	0.776	0.763	6.62e-248	Macrophages 1	9.12e-249
Erp29	4.55e-248	0.42264	0.839	0.813	8.82e-244	Macrophages 1	1.21e-244
Tspo	3.35e-247	0.459796	0.914	0.914	6.49e-243	Macrophages 1	8.89e-244
Ifi205	7.36e-246	0.683768	0.397	0.199	1.43e-241	Macrophages 1	1.95e-242
Ppt1	1.92e-242	0.599436	0.532	0.39	3.72e-238	Macrophages 1	5.07e-239
Tmed5	3.03e-233	0.571323	0.681	0.633	5.88e-229	Macrophages 1	7.93e-230
Rilpl2	1.13e-232	0.732222	0.537	0.405	2.19e-228	Macrophages 1	2.95e-229
Fis1	5.11e-232	0.426939	0.8	0.803	9.9e-228	Macrophages 1	1.33e-228
Sowahc	8.81e-232	0.411973	0.252	0.091	1.71e-227	Macrophages 1	2.3e-228
Emb	1.66e-231	0.479014	0.611	0.416	3.21e-227	Macrophages 1	4.32e-228
Ube2l6	5.06e-230	0.658687	0.475	0.31	9.81e-226	Macrophages 1	1.32e-226
Crlf2	1.37e-228	0.55671	0.573	0.458	2.65e-224	Macrophages 1	3.55e-225
Csk	3.71e-226	0.583755	0.563	0.456	7.18e-222	Macrophages 1	9.6e-223
Chmp2a	3.86e-223	0.413376	0.776	0.774	7.48e-219	Macrophages 1	9.98e-220
Gsdmd	2.32e-220	0.557353	0.467	0.313	4.5e-216	Macrophages 1	5.98e-217
Ccl4	1.39e-219	0.80844	0.367	0.164	2.7e-215	Macrophages 1	3.58e-216
Serp1	2.17e-219	0.456767	0.819	0.81	4.2e-215	Macrophages 1	5.56e-216
Evl	1.24e-218	0.549824	0.507	0.341	2.4e-214	Macrophages 1	3.18e-215
Dusp2	8.32e-218	0.604742	0.498	0.286	1.61e-213	Macrophages 1	2.14e-214
Casp1	7.02e-216	0.521158	0.376	0.204	1.36e-211	Macrophages 1	1.8e-212
Sh3bgrl	7.06e-214	0.510684	0.644	0.593	1.37e-209	Macrophages 1	1.8e-210
Camkk2	5.98e-210	0.5311	0.345	0.179	1.16e-205	Macrophages 1	1.52e-206
Tln1	2.43e-209	0.505549	0.685	0.672	4.72e-205	Macrophages 1	6.18e-206
1600014C10Rik	3.94e-209	0.490171	0.313	0.147	7.64e-205	Macrophages 1	1e-205
Actr2	5.99e-207	0.532286	0.631	0.577	1.16e-202	Macrophages 1	1.51e-203
Hexa	1.27e-206	0.435713	0.694	0.653	2.47e-202	Macrophages 1	3.21e-203
Nfil3	1.08e-204	0.600805	0.614	0.577	2.1e-200	Macrophages 1	2.73e-201
Lrrfip1	3.31e-203	0.565445	0.601	0.527	6.42e-199	Macrophages 1	8.3e-200
P2rx4	1.79e-197	0.54254	0.455	0.289	3.47e-193	Macrophages 1	4.45e-194
Hpcal1	7.87e-196	0.537751	0.515	0.4	1.53e-191	Macrophages 1	1.95e-192
AI662270	1.04e-195	0.409542	0.498	0.282	2.01e-191	Macrophages 1	2.57e-192
Creg1	7.51e-193	0.549655	0.58	0.511	1.46e-188	Macrophages 1	1.85e-189
Ikzf1	5.07e-188	0.433969	0.31	0.149	9.84e-184	Macrophages 1	1.25e-184
Mtpn	3.73e-187	0.479671	0.668	0.671	7.23e-183	Macrophages 1	9.15e-184
Trim25	4.91e-186	0.65078	0.5	0.379	9.53e-182	Macrophages 1	1.2e-182
H2-T23	2.01e-181	0.500695	0.431	0.278	3.9e-177	Macrophages 1	4.88e-178
Dusp5	1.16e-180	0.555743	0.517	0.37	2.25e-176	Macrophages 1	2.81e-177
Asah1	9.01e-178	0.534681	0.549	0.477	1.75e-173	Macrophages 1	2.17e-174
Man2b1	1.37e-175	0.56728	0.47	0.352	2.66e-171	Macrophages 1	3.3e-172
Pitpna	3.57e-173	0.491422	0.633	0.64	6.92e-169	Macrophages 1	8.5e-170
Parp12	8.77e-171	0.459272	0.324	0.175	1.7e-166	Macrophages 1	2.08e-167
Rnf213	7.47e-170	0.547297	0.447	0.321	1.45e-165	Macrophages 1	1.76e-166
Mef2c	7.46e-167	0.452315	0.359	0.201	1.45e-162	Macrophages 1	1.75e-163
Smox	1.12e-166	0.41207	0.28	0.134	2.16e-162	Macrophages 1	2.62e-163
Il17ra	2.42e-166	0.592227	0.375	0.235	4.69e-162	Macrophages 1	5.67e-163
Ifih1	2.78e-166	0.483603	0.31	0.164	5.39e-162	Macrophages 1	6.5e-163
Arl6ip5	9.76e-165	0.457776	0.646	0.65	1.89e-160	Macrophages 1	2.27e-161
Dock2	1.17e-164	0.409959	0.343	0.187	2.26e-160	Macrophages 1	2.71e-161
Nmi	9.29e-163	0.550421	0.437	0.313	1.8e-158	Macrophages 1	2.15e-159
Xaf1	3.66e-161	0.529271	0.523	0.425	7.1e-157	Macrophages 1	8.45e-158
Hmox2	2.88e-159	0.561954	0.51	0.438	5.58e-155	Macrophages 1	6.6e-156
Snx10	5.74e-158	0.461987	0.34	0.198	1.11e-153	Macrophages 1	1.31e-154
Stard3	1.51e-157	0.474395	0.362	0.224	2.93e-153	Macrophages 1	3.44e-154
H2-T22	4.81e-155	0.531251	0.618	0.601	9.33e-151	Macrophages 1	1.09e-151
Rab20	2.55e-153	0.604848	0.406	0.276	4.94e-149	Macrophages 1	5.73e-150
Dbnl	5.66e-153	0.495287	0.61	0.606	1.1e-148	Macrophages 1	1.27e-149
Crtc3	7.04e-152	0.449906	0.317	0.175	1.36e-147	Macrophages 1	1.58e-148
Snx2	2.27e-151	0.531646	0.566	0.524	4.4e-147	Macrophages 1	5.09e-148
Trib1	1.04e-149	0.51832	0.483	0.364	2.02e-145	Macrophages 1	2.32e-146
Smchd1	3.82e-149	0.552407	0.523	0.462	7.4e-145	Macrophages 1	8.48e-146
Pip4k2a	4.49e-149	0.460622	0.335	0.197	8.7e-145	Macrophages 1	9.97e-146
Lfng	5.15e-149	0.487445	0.394	0.258	9.98e-145	Macrophages 1	1.14e-145
Picalm	7.81e-149	0.556258	0.518	0.465	1.51e-144	Macrophages 1	1.73e-145
Orai1	8.61e-149	0.440118	0.39	0.25	1.67e-144	Macrophages 1	1.91e-145
Gm9843	1.7e-148	0.412197	0.722	0.74	3.3e-144	Macrophages 1	3.77e-145
Tapbp	6.02e-146	0.417048	0.691	0.723	1.17e-141	Macrophages 1	1.32e-142
Sgk3	9.08e-146	0.435215	0.36	0.227	1.76e-141	Macrophages 1	1.99e-142
Irf2	4.81e-142	0.4826	0.405	0.285	9.32e-138	Macrophages 1	1.05e-138
Filip1l	1.9e-140	0.503011	0.361	0.232	3.69e-136	Macrophages 1	4.11e-137
Mkrn1	2.36e-140	0.455964	0.562	0.535	4.57e-136	Macrophages 1	5.1e-137
Hpse	3.06e-139	0.445012	0.327	0.197	5.94e-135	Macrophages 1	6.6e-136
Camk2d	5.91e-138	0.493387	0.574	0.524	1.15e-133	Macrophages 1	1.27e-134
Twf2	2.23e-137	0.470612	0.423	0.311	4.33e-133	Macrophages 1	4.78e-134
Ypel3	5.66e-135	0.513705	0.542	0.49	1.1e-130	Macrophages 1	1.2e-131
Gch1	1.17e-134	0.437146	0.465	0.338	2.27e-130	Macrophages 1	2.49e-131
Rnf130	4.8e-132	0.487051	0.477	0.394	9.3e-128	Macrophages 1	1.01e-128
Atp6v1b2	1.27e-130	0.505609	0.466	0.385	2.46e-126	Macrophages 1	2.67e-127
Zyx	2.77e-130	0.437225	0.645	0.664	5.36e-126	Macrophages 1	5.79e-127
Ifrd1	4.9e-128	0.590126	0.698	0.725	9.5e-124	Macrophages 1	1.01e-124
Asap1	1.17e-127	0.476619	0.366	0.25	2.27e-123	Macrophages 1	2.43e-124
Ifit1	7.34e-127	0.623234	0.341	0.205	1.42e-122	Macrophages 1	1.51e-123
Dusp1	2.71e-124	0.550998	0.791	0.751	5.26e-120	Macrophages 1	5.53e-121
Tgif1	1.24e-122	0.50138	0.413	0.299	2.4e-118	Macrophages 1	2.51e-119
Myd88	2.55e-122	0.473089	0.464	0.386	4.94e-118	Macrophages 1	5.17e-119
Crlf3	5.36e-119	0.414461	0.317	0.193	1.04e-114	Macrophages 1	1.07e-115
H2-Q7	2.51e-117	0.41063	0.538	0.409	4.87e-113	Macrophages 1	5e-114
Scarb1	3.06e-116	0.447302	0.334	0.223	5.93e-112	Macrophages 1	6.06e-113
Sppl2a	1.42e-109	0.502473	0.404	0.323	2.76e-105	Macrophages 1	2.74e-106
Ets2	6.49e-109	0.478106	0.381	0.282	1.26e-104	Macrophages 1	1.24e-105
Ggh	6.65e-109	0.479567	0.457	0.403	1.29e-104	Macrophages 1	1.27e-105
Pnp	7.89e-108	0.430378	0.669	0.691	1.53e-103	Macrophages 1	1.5e-104
Ifnar2	2.48e-107	0.447658	0.448	0.381	4.81e-103	Macrophages 1	4.7e-104
Cib1	3.05e-107	0.443584	0.534	0.542	5.91e-103	Macrophages 1	5.78e-104
Fam32a	2.94e-106	0.481396	0.538	0.548	5.71e-102	Macrophages 1	5.56e-103
Il10rb	2.49e-104	0.428251	0.389	0.289	4.83e-100	Macrophages 1	4.66e-101
Birc3	3.5e-104	0.423652	0.329	0.22	6.78e-100	Macrophages 1	6.53e-101
Nfkbia	1.78e-103	0.492549	0.836	0.832	3.45e-99	Macrophages 1	3.31e-100
Fabp4	1.66e-101	0.507979	0.204	0.096	3.22e-97	Macrophages 1	3.05e-98
Kras	6.69e-101	0.45822	0.529	0.534	1.3e-96	Macrophages 1	1.23e-97
Prcp	7.39e-101	0.414873	0.445	0.371	1.43e-96	Macrophages 1	1.35e-97
Necap2	1.7e-96	0.444646	0.465	0.426	3.29e-92	Macrophages 1	3.03e-93
Dram2	1.95e-94	0.432905	0.348	0.258	3.79e-90	Macrophages 1	3.44e-91
St3gal4	4.1e-93	0.444822	0.473	0.434	7.95e-89	Macrophages 1	7.16e-90
Xdh	1.02e-92	0.430278	0.402	0.326	1.98e-88	Macrophages 1	1.78e-89
Trps1	6.85e-92	0.493867	0.404	0.34	1.33e-87	Macrophages 1	1.19e-88
Ndel1	2.08e-91	0.464107	0.494	0.488	4.04e-87	Macrophages 1	3.6e-88
Fam174a	3.11e-90	0.446007	0.475	0.458	6.02e-86	Macrophages 1	5.32e-87
Cept1	2e-89	0.440767	0.349	0.265	3.88e-85	Macrophages 1	3.41e-86
Ethe1	1.8e-88	0.432875	0.359	0.279	3.5e-84	Macrophages 1	3.05e-85
Dusp16	5.99e-88	0.470362	0.202	0.107	1.16e-83	Macrophages 1	1.01e-84
Serinc3	1.38e-87	0.458504	0.494	0.474	2.68e-83	Macrophages 1	2.33e-84
Kdm6b	2.86e-87	0.482028	0.522	0.509	5.54e-83	Macrophages 1	4.79e-84
Fam46a	5.77e-85	0.453574	0.323	0.227	1.12e-80	Macrophages 1	9.56e-82
Cndp2	2.89e-84	0.428432	0.475	0.446	5.61e-80	Macrophages 1	4.77e-81
Kctd12	4.58e-84	0.424092	0.427	0.358	8.88e-80	Macrophages 1	7.54e-81
Gyg	1.97e-83	0.466018	0.446	0.41	3.83e-79	Macrophages 1	3.24e-80
Daxx	4.75e-83	0.45291	0.373	0.301	9.2e-79	Macrophages 1	7.75e-80
Lgals9	1.7e-81	0.448169	0.508	0.506	3.3e-77	Macrophages 1	2.75e-78
Usp18	2.75e-81	0.574509	0.347	0.259	5.34e-77	Macrophages 1	4.45e-78
Ogfr	2.63e-80	0.43477	0.502	0.52	5.1e-76	Macrophages 1	4.19e-77
Fabp5	1.43e-78	0.454385	0.494	0.434	2.77e-74	Macrophages 1	2.26e-75
Bcl10	2.65e-77	0.433107	0.482	0.483	5.15e-73	Macrophages 1	4.16e-74
Tmpo	4.34e-76	0.427	0.489	0.471	8.42e-72	Macrophages 1	6.69e-73
Snap23	1.39e-74	0.41196	0.448	0.43	2.7e-70	Macrophages 1	2.11e-71
Stk24	3.93e-74	0.433593	0.467	0.453	7.61e-70	Macrophages 1	5.95e-71
Nt5c3	3.35e-68	0.566629	0.392	0.353	6.49e-64	Macrophages 1	4.81e-65
Diaph1	2.39e-67	0.405468	0.41	0.373	4.64e-63	Macrophages 1	3.41e-64
Marcksl1	1.75e-66	0.487126	0.411	0.342	3.4e-62	Macrophages 1	2.47e-63
Coq10b	3.54e-66	0.421958	0.488	0.505	6.86e-62	Macrophages 1	4.96e-63
Map2k1	5.64e-64	0.422323	0.4	0.372	1.09e-59	Macrophages 1	7.75e-61
Stx16	4.75e-63	0.434828	0.392	0.357	9.21e-59	Macrophages 1	6.43e-60
2810474O19Rik	9.81e-63	0.488021	0.433	0.414	1.9e-58	Macrophages 1	1.32e-59
Cdc42ep2	5.77e-62	0.424023	0.262	0.186	1.12e-57	Macrophages 1	7.66e-59
Cxcl10	5.28e-61	1.24123	0.248	0.161	1.02e-56	Macrophages 1	6.97e-58
Gbp2	6.81e-61	0.436598	0.307	0.233	1.32e-56	Macrophages 1	8.98e-58
Tmem219	1.49e-59	0.416388	0.476	0.507	2.88e-55	Macrophages 1	1.93e-56
Sod2	2.64e-57	0.456708	0.59	0.677	5.12e-53	Macrophages 1	3.35e-54
Cdkn2d	1.52e-55	0.436612	0.424	0.399	2.95e-51	Macrophages 1	1.89e-52
Isg20	1.31e-54	0.517025	0.395	0.367	2.54e-50	Macrophages 1	1.61e-51
Spn	1.39e-54	0.424697	0.25	0.174	2.7e-50	Macrophages 1	1.71e-51
Mycbp2	5.62e-48	0.417891	0.471	0.501	1.09e-43	Macrophages 1	6.26e-45
2005-03-01	2.03e-41	0.438596	0.474	0.542	3.93e-37	Macrophages 1	2.05e-38
Hspa1a	2.26e-40	0.506849	0.209	0.372	4.37e-36	Macrophages 1	2.25e-37
Mapkapk2	5.56e-36	0.437109	0.437	0.49	1.08e-31	Macrophages 1	5.11e-33
Stmn2	0	1.60154	0.951	0.25	0	Stromal cells 4	0
Sfrp1	0	1.29689	0.984	0.231	0	Stromal cells 4	0
Igf1	0	1.2087	0.979	0.286	0	Stromal cells 4	0
Aldh1a2	0	1.12733	0.981	0.238	0	Stromal cells 4	0
Id3	0	1.09603	0.996	0.636	0	Stromal cells 4	0
Penk	0	1.06222	0.976	0.421	0	Stromal cells 4	0
Has1	0	1.01856	0.922	0.264	0	Stromal cells 4	0
Csrp2	0	0.964156	0.988	0.478	0	Stromal cells 4	0
Gng12	0	0.866284	0.992	0.62	0	Stromal cells 4	0
Meis2	0	0.846725	0.978	0.299	0	Stromal cells 4	0
Gm12840	0	0.78504	0.859	0.274	0	Stromal cells 4	0
Dio3	0	0.781346	0.958	0.531	0	Stromal cells 4	0
Rprm	0	0.779772	0.861	0.173	0	Stromal cells 4	0
Id1	0	0.771312	0.867	0.344	0	Stromal cells 4	0
Hmgn1	0	0.7596	0.993	0.666	0	Stromal cells 4	0
Zfp36l1	0	0.748069	0.987	0.576	0	Stromal cells 4	0
S100a16	0	0.747178	0.973	0.326	0	Stromal cells 4	0
Lox	0	0.741006	0.989	0.343	0	Stromal cells 4	0
Mpp6	0	0.739692	0.96	0.376	0	Stromal cells 4	0
Dclk1	0	0.738969	0.945	0.257	0	Stromal cells 4	0
Socs3	0	0.726682	0.991	0.64	0	Stromal cells 4	0
Hes1	0	0.713651	0.872	0.304	0	Stromal cells 4	0
Igfbp7	0	0.691315	0.998	0.398	0	Stromal cells 4	0
Pcolce	0	0.6878	0.982	0.448	0	Stromal cells 4	0
Cxcl12	0	0.686583	0.89	0.159	0	Stromal cells 4	0
Col15a1	0	0.664475	0.878	0.266	0	Stromal cells 4	0
Slc6a2	0	0.661133	0.9	0.225	0	Stromal cells 4	0
Prrx2	0	0.644661	0.901	0.296	0	Stromal cells 4	0
Hmgn5	0	0.639916	0.993	0.66	0	Stromal cells 4	0
Pdpn	0	0.633203	0.967	0.27	0	Stromal cells 4	0
Mt2	0	0.632027	1	0.936	0	Stromal cells 4	0
Serpinh1	0	0.625673	1	0.679	0	Stromal cells 4	0
Nfix	0	0.624713	0.957	0.302	0	Stromal cells 4	0
Ssbp3	0	0.621765	0.948	0.362	0	Stromal cells 4	0
Krtdap	0	0.612256	0.812	0.208	0	Stromal cells 4	0
Prrx1	0	0.607969	0.915	0.196	0	Stromal cells 4	0
Igfbp6	0	0.606959	0.997	0.599	0	Stromal cells 4	0
Lmna	0	0.606954	0.992	0.651	0	Stromal cells 4	0
Fst	0	0.604028	0.986	0.502	0	Stromal cells 4	0
Klf9	0	0.594679	0.972	0.475	0	Stromal cells 4	0
Tprg	0	0.587995	0.657	0.046	0	Stromal cells 4	0
Bgn	0	0.581786	0.998	0.559	0	Stromal cells 4	0
Gpx3	0	0.574384	1	0.973	0	Stromal cells 4	0
Rbp1	0	0.574166	0.929	0.258	0	Stromal cells 4	0
Gsto1	0	0.57073	0.962	0.57	0	Stromal cells 4	0
Timp1	0	0.570368	0.988	0.544	0	Stromal cells 4	0
Fn1	0	0.558281	0.988	0.473	0	Stromal cells 4	0
Olfml3	0	0.555157	0.991	0.535	0	Stromal cells 4	0
Actn1	0	0.545218	0.944	0.337	0	Stromal cells 4	0
Aprt	0	0.542032	0.992	0.775	0	Stromal cells 4	0
Nxn	0	0.540299	0.965	0.438	0	Stromal cells 4	0
Svbp	0	0.539141	0.966	0.608	0	Stromal cells 4	0
Vim	0	0.538226	0.999	0.804	0	Stromal cells 4	0
Oaf	0	0.534892	0.946	0.374	0	Stromal cells 4	0
Usp1	0	0.529512	0.963	0.533	0	Stromal cells 4	0
Nsg1	0	0.528329	0.863	0.195	0	Stromal cells 4	0
Pbx1	0	0.527564	0.989	0.505	0	Stromal cells 4	0
Oxct1	0	0.517786	0.958	0.544	0	Stromal cells 4	0
Slc25a4	0	0.505469	0.997	0.792	0	Stromal cells 4	0
Ptms	0	0.501645	0.995	0.74	0	Stromal cells 4	0
Snhg18	0	0.498334	0.957	0.403	0	Stromal cells 4	0
Mt1	0	0.498166	1	0.97	0	Stromal cells 4	0
Egr1	0	0.49579	0.99	0.621	0	Stromal cells 4	0
Zfp36	0	0.4872	0.993	0.749	0	Stromal cells 4	0
Isoc1	0	0.486042	0.93	0.403	0	Stromal cells 4	0
Fos	0	0.485942	0.997	0.836	0	Stromal cells 4	0
2700094K13Rik	0	0.485328	0.964	0.608	0	Stromal cells 4	0
Col6a2	0	0.484956	0.991	0.421	0	Stromal cells 4	0
Emp1	0	0.484866	0.979	0.493	0	Stromal cells 4	0
Ntm	0	0.484728	0.684	0.05	0	Stromal cells 4	0
Hic1	0	0.484618	0.795	0.158	0	Stromal cells 4	0
Dnajb1	0	0.483981	0.883	0.544	0	Stromal cells 4	0
Cdk6	0	0.481671	0.927	0.407	0	Stromal cells 4	0
Hmgb1	0	0.480474	0.997	0.896	0	Stromal cells 4	0
Impdh2	0	0.4786	0.978	0.663	0	Stromal cells 4	0
Prps2	0	0.478434	0.979	0.587	0	Stromal cells 4	0
E330013P04Rik	0	0.475118	0.71	0.068	0	Stromal cells 4	0
Aebp1	0	0.474818	0.978	0.442	0	Stromal cells 4	0
Mtch1	0	0.473438	0.974	0.624	0	Stromal cells 4	0
Bhlhe40	0	0.470193	0.982	0.65	0	Stromal cells 4	0
Clec11a	0	0.467498	0.833	0.162	0	Stromal cells 4	0
Cks1b	0	0.462975	0.921	0.503	0	Stromal cells 4	0
Socs1	0	0.461	0.634	0.223	0	Stromal cells 4	0
Vcan	0	0.457246	0.922	0.329	0	Stromal cells 4	0
Col6a1	0	0.455941	0.992	0.442	0	Stromal cells 4	0
Lrp1	0	0.455325	0.975	0.473	0	Stromal cells 4	0
Igfbp5	0	0.454123	0.623	0.178	0	Stromal cells 4	0
Hcfc1r1	0	0.449123	0.985	0.694	0	Stromal cells 4	0
Cdk4	0	0.448717	0.988	0.692	0	Stromal cells 4	0
Nucks1	0	0.448684	0.96	0.591	0	Stromal cells 4	0
Phlda3	0	0.446654	0.916	0.372	0	Stromal cells 4	0
Mgp	0	0.446011	0.999	0.808	0	Stromal cells 4	0
Hmgn2	0	0.445738	0.975	0.646	0	Stromal cells 4	0
Nedd4	0	0.444218	0.985	0.615	0	Stromal cells 4	0
Stra6	0	0.443801	0.603	0.026	0	Stromal cells 4	0
Atf5	0	0.443345	0.931	0.415	0	Stromal cells 4	0
Fkbp4	0	0.443235	0.961	0.561	0	Stromal cells 4	0
Pi16	0	0.440354	0.916	0.376	0	Stromal cells 4	0
Sema5a	0	0.439667	0.789	0.227	0	Stromal cells 4	0
Klf10	0	0.435116	0.866	0.336	0	Stromal cells 4	0
Sulf1	0	0.431387	0.918	0.327	0	Stromal cells 4	0
Neat1	0	0.426252	0.987	0.692	0	Stromal cells 4	0
Egr2	0	0.422848	0.749	0.151	0	Stromal cells 4	0
H2afx	0	0.421819	0.839	0.459	0	Stromal cells 4	0
Tuba1b	0	0.421373	0.997	0.848	0	Stromal cells 4	0
Nt5dc2	0	0.419134	0.809	0.219	0	Stromal cells 4	0
Arxes2	0	0.417753	0.695	0.119	0	Stromal cells 4	0
Ramp2	0	0.416539	0.819	0.247	0	Stromal cells 4	0
Prkcdbp	0	0.412493	0.978	0.481	0	Stromal cells 4	0
Kng2	0	0.410317	0.636	0.058	0	Stromal cells 4	0
Anp32b	0	0.409283	0.996	0.814	0	Stromal cells 4	0
Siva1	0	0.406395	0.966	0.597	0	Stromal cells 4	0
1810058I24Rik	0	0.405889	0.98	0.721	0	Stromal cells 4	0
H2afz	1.1e-275	0.444216	0.997	0.903	2.14e-271	Stromal cells 4	3.03e-272
A2m	0	2.14858	0.999	0.753	0	Stromal cells 5	0
S100a8	0	2.06363	0.997	0.701	0	Stromal cells 5	0
Il1r2	0	1.82341	0.898	0.306	0	Stromal cells 5	0
Aoc1	0	1.80949	0.994	0.376	0	Stromal cells 5	0
Rarres2	0	1.75414	0.91	0.559	0	Stromal cells 5	0
Cyp11a1	0	1.73503	0.955	0.256	0	Stromal cells 5	0
Cryab	0	1.69869	0.872	0.412	0	Stromal cells 5	0
Angpt2	0	1.61503	0.965	0.261	0	Stromal cells 5	0
Dmkn	0	1.59499	0.91	0.522	0	Stromal cells 5	0
Samhd1	0	1.58008	0.997	0.682	0	Stromal cells 5	0
Tmem150a	0	1.54542	0.979	0.471	0	Stromal cells 5	0
Ly6c1	0	1.48462	0.997	0.812	0	Stromal cells 5	0
Lbp	0	1.45779	0.991	0.686	0	Stromal cells 5	0
Nccrp1	0	1.4553	0.987	0.401	0	Stromal cells 5	0
Des	0	1.44804	0.999	0.791	0	Stromal cells 5	0
Ctsk	0	1.41414	0.988	0.45	0	Stromal cells 5	0
Slc6a12	0	1.41411	0.99	0.337	0	Stromal cells 5	0
Lama5	0	1.40658	0.975	0.311	0	Stromal cells 5	0
Rrm2	0	1.40449	1	0.766	0	Stromal cells 5	0
Scgb1a1	0	1.35053	0.683	0.148	0	Stromal cells 5	0
Gja1	0	1.34165	0.996	0.601	0	Stromal cells 5	0
Plpp3	0	1.30075	0.983	0.467	0	Stromal cells 5	0
Txn1	0	1.29945	1	0.972	0	Stromal cells 5	0
Hspb8	0	1.26357	0.986	0.454	0	Stromal cells 5	0
Tnfsf9	0	1.25847	0.94	0.287	0	Stromal cells 5	0
Gatm	0	1.24328	0.885	0.567	0	Stromal cells 5	0
Prdx6	0	1.23837	0.996	0.853	0	Stromal cells 5	0
Errfi1	0	1.23375	0.989	0.645	0	Stromal cells 5	0
Nars	0	1.22089	0.99	0.679	0	Stromal cells 5	0
Srd5a1	0	1.21535	0.865	0.21	0	Stromal cells 5	0
Fstl1	0	1.21247	0.995	0.605	0	Stromal cells 5	0
2610528A11Rik	0	1.2035	0.709	0.076	0	Stromal cells 5	0
Arl4d	0	1.20147	0.982	0.36	0	Stromal cells 5	0
Sbsn	0	1.19975	0.967	0.52	0	Stromal cells 5	0
Bmp2	0	1.19392	0.916	0.319	0	Stromal cells 5	0
Htra3	0	1.17613	0.706	0.294	0	Stromal cells 5	0
Cystm1	0	1.16625	0.995	0.545	0	Stromal cells 5	0
Adamts2	0	1.16584	0.986	0.468	0	Stromal cells 5	0
Lmcd1	0	1.15938	0.904	0.235	0	Stromal cells 5	0
Fam162a	0	1.15396	0.984	0.706	0	Stromal cells 5	0
Sgk1	0	1.13352	0.961	0.452	0	Stromal cells 5	0
Arl4a	0	1.12065	0.989	0.583	0	Stromal cells 5	0
Mitf	0	1.11373	0.965	0.28	0	Stromal cells 5	0
Mrgprg	0	1.11042	0.73	0.076	0	Stromal cells 5	0
Hand2	0	1.10639	0.975	0.354	0	Stromal cells 5	0
B3galnt1	0	1.1017	0.946	0.32	0	Stromal cells 5	0
Dhcr24	0	1.09864	0.813	0.421	0	Stromal cells 5	0
Epas1	0	1.09131	0.979	0.494	0	Stromal cells 5	0
Usp53	0	1.08789	0.982	0.413	0	Stromal cells 5	0
Fgfr1	0	1.08078	0.944	0.376	0	Stromal cells 5	0
Prl8a2	0	1.07871	0.827	0.416	0	Stromal cells 5	0
Tnfrsf11b	0	1.06177	0.75	0.122	0	Stromal cells 5	0
Ahnak2	0	1.03735	0.956	0.379	0	Stromal cells 5	0
Slco5a1	0	1.03563	0.955	0.295	0	Stromal cells 5	0
Cd2ap	0	1.03205	0.946	0.405	0	Stromal cells 5	0
Inf2	0	1.02432	0.96	0.368	0	Stromal cells 5	0
Clic4	0	1.02356	0.984	0.69	0	Stromal cells 5	0
Kit	0	1.02158	0.884	0.193	0	Stromal cells 5	0
Hk2	0	1.01684	0.978	0.556	0	Stromal cells 5	0
Ly6a	0	1.0031	1	0.953	0	Stromal cells 5	0
Eva1c	0	1.00128	0.973	0.345	0	Stromal cells 5	0
4930486L24Rik	0	0.996218	0.571	0.198	0	Stromal cells 5	0
Anxa1	0	0.994864	0.99	0.712	0	Stromal cells 5	0
Gpx3	0	0.993459	1	0.973	0	Stromal cells 5	0
Tax1bp1	0	0.986481	0.987	0.695	0	Stromal cells 5	0
Ctsl	0	0.981444	0.996	0.703	0	Stromal cells 5	0
Lamb2	0	0.980566	0.963	0.461	0	Stromal cells 5	0
Cyb5a	0	0.975062	0.982	0.709	0	Stromal cells 5	0
Net1	0	0.962722	0.934	0.403	0	Stromal cells 5	0
Cryaa	0	0.956417	0.786	0.118	0	Stromal cells 5	0
Smoc2	0	0.954911	0.838	0.338	0	Stromal cells 5	0
Ceacam10	0	0.954899	0.755	0.146	0	Stromal cells 5	0
Mt1	0	0.950789	1	0.97	0	Stromal cells 5	0
Gsn	0	0.949549	0.996	0.762	0	Stromal cells 5	0
Tspan9	0	0.949429	0.962	0.365	0	Stromal cells 5	0
Cdh5	0	0.947492	0.728	0.23	0	Stromal cells 5	0
Ugcg	0	0.947198	0.951	0.469	0	Stromal cells 5	0
Cck	0	0.944597	0.289	0.057	0	Stromal cells 5	0
S100a1	0	0.937759	0.98	0.702	0	Stromal cells 5	0
Vldlr	0	0.937283	0.813	0.173	0	Stromal cells 5	0
Ptgs2	0	0.93051	0.612	0.185	0	Stromal cells 5	0
Serping1	0	0.927357	0.992	0.621	0	Stromal cells 5	0
[truncated: 3,451 more rows]
