# Supplementary material for: Mouse fetal growth restriction through parental and fetal immune gene variation and intercellular communications cascade
Source: Nat Commun. 2022 Jul 29;13:4398. doi: 10.1038/s41467-022-32171-w (PMC9338297; doi:10.1038/s41467-022-32171-w)
Supplement: Supplementary file 10 — Supplementary Dataset 7 [file 41467_2022_32171_MOESM10_ESM.xlsx]

## Sheet: trNK+cNK_FGRvsCTR1
Supplementary Data 7 - DEG scRNA-seq unsorted cells by pseudobulk, calculated using DeSeq2, Wald test. Pairwise comparisons are made for each cell subset.
gene	baseMean	log2FoldChange	lfcSE	stat	pvalue	empirical null FDR
Ppib	3455.54	-0.775526	0.0833784	-9.30083	1.3936e-20	2.00574e-13
Snx1	259.412	-0.661447	0.0934031	-7.0699	1.55047e-12	2.00574e-13
Fam96a	1153.74	-0.76695	0.0795375	-9.63068	5.93372e-22	2.00574e-13
Dapk2	297.302	-0.628278	0.0953849	-6.61642	3.67996e-11	2.00574e-13
Rps27l	4258.86	-0.69938	0.0770115	-9.08095	1.07633e-19	2.00574e-13
Tpm1	206.588	-0.654785	0.0951519	-6.88173	5.91311e-12	2.00574e-13
Anxa2	3187.46	-0.824803	0.0808732	-10.1957	2.07346e-24	2.00574e-13
Bnip2	368.706	-0.752257	0.0918	-8.16807	3.13373e-16	2.00574e-13
Usp3	218.135	-0.498182	0.0957197	-5.22812	1.71239e-07	7.32763e-11
Herc1	182.76	-0.471497	0.0957056	-4.9298	8.23154e-07	1.4209e-09
Gm15518	181.467	0.463173	0.0946976	4.91298	8.97036e-07	1.63654e-09
Plcxd2	174.183	0.446659	0.0954866	4.70356	2.55666e-06	1.2107e-08
Lactb	153.369	-0.438402	0.0958605	-4.59146	4.40146e-06	3.29698e-08
Cxcl10	429.955	0.37983	0.0941267	4.03515	5.45672e-05	4.54161e-06
Ift57	108.404	-0.345608	0.0921703	-3.78965	0.000150859	3.14834e-05
Pcna-ps2	44.8159	-0.213284	0.0628687	-3.67247	0.000240218	7.00489e-05
Sell	161.988	-0.348361	0.0954805	-3.6719	0.00024075	7.02981e-05
Btg3	125.779	0.312165	0.093386	3.33794	0.000844018	0.000783108
Tmsb15a	920.28	0.300383	0.0956588	3.1399	0.00169006	0.00289057
Tnni1	264.699	0.26375	0.0923584	2.85924	0.00424654	0.0156153
Larp1b	194.296	0.268575	0.0956513	2.80206	0.00507772	0.0210129
Cd9	305.646	-0.266799	0.0956061	-2.79042	0.00526402	0.0222651
Padi2	807.632	0.23425	0.0846046	2.77006	0.00560459	0.0245809
Prss16	51.7735	0.212345	0.0778373	2.73373	0.00626213	0.0291116
Smpdl3a	82.0823	-0.234878	0.0888113	-2.68529	0.00724661	0.0359052
Clic4	502.821	0.245181	0.0914166	2.68512	0.00725032	0.0359306
Apoe	116.833	-0.204314	0.0794992	-2.63103	0.00851263	0.0464123
Itgav	408.494	0.241628	0.0931346	2.59717	0.00939958	0.0539457
Tubb6	682.168	-0.238249	0.0931257	-2.55904	0.0104963	0.0632831
Il2ra	141.304	0.243677	0.0958113	2.54476	0.0109353	0.0669948
Ccl1	1351.32	0.164983	0.0672177	2.54151	0.0110374	0.0678539
1700097N02Rik	97.5056	0.228088	0.0906802	2.51921	0.011762	0.0743011

## Sheet: trNK+cNK_CTR2vsCTR1
gene	baseMean	log2FoldChange	lfcSE	stat	pvalue	empirical null FDR
Ppib	3102.24	-0.837295	0.104983	-7.97362	1.54095e-15	7.7851e-13
Anxa2	2825.72	-0.901942	0.109008	-8.27273	1.3093e-16	7.7851e-13
Bnip2	331.11	-0.900087	0.121908	-7.36253	1.80456e-13	2.07603e-12
A2m	716.075	0.943582	0.13988	6.75666	1.41212e-11	2.00212e-10
Tdo2	411.856	0.990983	0.148285	6.71377	1.89656e-11	2.43595e-10
Tmem150a	153.834	0.940594	0.140096	6.70604	1.99972e-11	2.51459e-10
Fam96a	1029.51	-0.768192	0.117347	-6.53951	6.17203e-11	8.2789e-10
Ptn	506.195	0.917764	0.146226	6.29543	3.06558e-10	4.90442e-09
Lbp	369.819	0.902152	0.147842	6.1239	9.13116e-10	1.60313e-08
Rps27l	3619.16	-0.786819	0.131235	-5.99901	1.98525e-09	3.53227e-08
Bmp2	110.001	0.895744	0.152755	5.94385	2.78408e-09	4.78521e-08
Des	722.198	0.854645	0.144692	5.92053	3.20914e-09	5.38445e-08
Tpm1	186.436	-0.784128	0.133491	-5.84538	5.05418e-09	8.54348e-08
Gsn	360.431	0.831062	0.144129	5.77455	7.71577e-09	1.28848e-07
Sell	127.308	-0.827897	0.143221	-5.74583	9.14719e-09	1.50214e-07
Eva1c	69.0257	0.845699	0.152744	5.53977	3.02875e-08	5.86956e-07
Dapk2	273.471	-0.713554	0.130967	-5.43536	5.46844e-08	1.1172e-06
Usp3	189.892	-0.723553	0.135729	-5.31765	1.05117e-07	2.27482e-06
Cystm1	214.522	0.784859	0.149403	5.26964	1.36693e-07	2.97834e-06
Lactb	126.991	-0.749686	0.143864	-5.17881	2.23305e-07	5.07756e-06
Cryab	185.962	0.747523	0.150935	4.96963	6.70808e-07	1.69157e-05
Herc1	159.304	-0.685044	0.138284	-4.94264	7.70704e-07	1.94713e-05
Gja1	179.545	0.71057	0.14452	4.92581	8.40129e-07	2.12113e-05
Tac2	273.824	0.707884	0.144786	4.89605	9.77838e-07	2.45672e-05
Gm6133	452.678	-0.645817	0.136963	-4.71586	2.4069e-06	6.39995e-05
Cd63	660.397	0.67463	0.143531	4.70684	2.51583e-06	6.6865e-05
Nccrp1	125.045	0.698666	0.149944	4.66552	3.07842e-06	8.12183e-05
Hspb1	195.953	0.671816	0.144353	4.65684	3.21107e-06	8.44893e-05
Ly6c2	440.393	-0.564451	0.121809	-4.62778	3.69603e-06	9.60722e-05
Ctsk	106.493	0.698143	0.151434	4.62495	3.74696e-06	9.7254e-05
Angpt2	84.5164	0.68014	0.150225	4.53776	5.68558e-06	0.00015368
Sphk1	61.0071	0.678226	0.152294	4.44979	8.59528e-06	0.000236712
Adamts2	71.4545	0.671842	0.151724	4.42818	9.50322e-06	0.000261789
Ly6a	1901.1	0.626348	0.142359	4.40469	1.05935e-05	0.000291263
Gatm	311.879	0.602262	0.138133	4.36375	1.27854e-05	0.000348247
Gm9493	2127.42	-0.611967	0.140541	-4.35754	1.3153e-05	0.000357498
Fstl1	158.898	0.63834	0.148009	4.32404	1.532e-05	0.000410211
Snx1	244.472	-0.594091	0.138816	-4.28443	1.83211e-05	0.000478147
Smim1	109.616	0.639794	0.149925	4.28166	1.85508e-05	0.000483109
Slc6a8	64.1328	0.64917	0.152424	4.27241	1.93369e-05	0.00049985
Mgst1	88.0024	0.645071	0.151419	4.26888	1.96457e-05	0.000506323
Ly6c1	724.54	0.616055	0.144845	4.2599	2.04515e-05	0.00052294
Crem	1473.67	-0.464324	0.110593	-4.19732	2.70089e-05	0.000695191
Cyp11a1	97.0808	0.636542	0.152469	4.19656	2.70996e-05	0.000697523
Pcna-ps2	38.434	-0.55234	0.137775	-4.16111	3.16706e-05	0.000819281
Tomm6	221.567	-0.616659	0.150553	-4.10352	4.06912e-05	0.00105158
Eif4ebp1	265.162	0.514537	0.125962	4.08465	4.41439e-05	0.00113732
Gm11273	81.6224	-0.611678	0.151385	-4.08325	4.44106e-05	0.00114386
Cxcl14	502.241	0.577424	0.142053	4.06869	4.72779e-05	0.00121352
Slc6a12	91.8175	0.608902	0.151108	4.03561	5.44613e-05	0.00140688
Dio3	212.406	0.595331	0.152001	3.93041	8.48022e-05	0.00228854
Lama5	74.2555	0.583653	0.152602	3.8431	0.000121489	0.00333893
Gm10094	126.914	-0.579204	0.152587	-3.81561	0.000135844	0.00373915
Ier3	180.006	0.548786	0.144084	3.80751	0.000140371	0.00386383
Hand2	61.0915	0.57944	0.152475	3.80728	0.000140504	0.00386746
Aoc1	126.945	0.573671	0.152703	3.78411	0.000154261	0.00424145
Sqrdl	62.3998	0.571888	0.152467	3.7606	0.000169507	0.00464704
Nbl1	124.496	0.554434	0.147908	3.75088	0.000176216	0.00482246
Lsm7	449.461	-0.520864	0.13967	-3.72753	0.000193369	0.00526221
Ecm1	73.1541	0.563944	0.151714	3.72364	0.000196372	0.00533789
Tmsb10	31770	-0.518556	0.139675	-3.71469	0.000203456	0.00551491
Serping1	184.906	0.544919	0.148231	3.67902	0.000234131	0.00633025
Mgll	73.2029	0.555334	0.152193	3.64494	0.000267457	0.00718602
Rcn1	357.929	0.475109	0.130521	3.64191	0.000270621	0.00726557
Ctsl	248.389	0.5404	0.148741	3.63726	0.000275554	0.00738905
Cdk2ap1	237.687	-0.475488	0.131156	-3.62231	0.000291987	0.00779513
Hspb8	86.9201	0.539546	0.150454	3.58666	0.000334944	0.00881885
Samhd1	366.002	0.470488	0.131242	3.58656	0.000335075	0.00882188
Cox16	149.67	-0.518611	0.144584	-3.58559	0.000336314	0.00885059
Sbsn	138.045	0.54044	0.152819	3.55914	0.000372068	0.00972926
Gpx3	3070.67	0.501848	0.141234	3.55574	0.000376922	0.00984639
Cnn3	131.953	0.522244	0.149331	3.50423	0.000457928	0.0119234
Klra4	946.735	-0.4795	0.136943	-3.50265	0.000460646	0.0119915
Ift57	97.7847	-0.516104	0.14861	-3.46134	0.000537501	0.0138731
Ccl4	3267.98	0.504485	0.146429	3.44925	0.000562152	0.0144582
Plpp3	64.9974	0.524671	0.152697	3.44605	0.00056884	0.0146154
Ifng	295.286	0.507841	0.147889	3.4366	0.00058906	0.0150865
Rpl35	16008.7	-0.492434	0.143608	-3.43162	0.000599988	0.0153386
Eva1b	268.154	0.436984	0.128165	3.41107	0.000647095	0.016405
H2-K1	11798.1	0.343855	0.100814	3.41081	0.000647704	0.0164186
Pbx1	61.534	0.518355	0.152702	3.40971	0.000650327	0.016477
Dmkn	243.351	0.506719	0.149521	3.39822	0.000678253	0.0171076
Dhrs3	72.0511	-0.505356	0.150457	-3.33583	0.000850437	0.0219005
Ifrd1	922.089	-0.396088	0.120164	-3.29439	0.000986363	0.0256686
Zfos1	1483.02	-0.439183	0.134104	-3.27507	0.00105636	0.0275974
Crip2	151.047	0.482424	0.148034	3.25883	0.00111873	0.0293071
Osm	122.487	0.45347	0.140666	3.22551	0.00125749	0.0330764
Flnc	44.0863	0.488752	0.152238	3.21127	0.00132152	0.0347974
Tinagl1	55.4874	0.488589	0.152799	3.19506	0.00139802	0.0368372
Gm6483	177.418	-0.460172	0.144519	-3.18231	0.00146107	0.0385042
Bok	44.4755	0.47972	0.152069	3.16506	0.00155053	0.0408462
Cyr61	92.245	0.472976	0.150654	3.14976	0.00163407	0.043008
Rps29	26676.6	-0.433421	0.138389	-3.13301	0.00173021	0.0454642
Crtam	160.882	0.441407	0.140998	3.12643	0.00176943	0.0464566
Rpl22l1	10051.5	-0.381203	0.123398	-3.0895	0.00200493	0.05299
Nrgn	274.484	0.456886	0.148454	3.07942	0.00207401	0.0548934
Lsm5	1426.17	-0.396208	0.129649	-3.0568	0.00223711	0.0596848
Socs1	261.508	0.403406	0.134143	3.00946	0.00261709	0.0709892
Smoc2	61.1037	0.446643	0.151704	2.96783	0.00299909	0.082376
Rps28	13063.2	-0.425793	0.144817	-2.94219	0.00325905	0.0901157
Pcsk5	49.672	0.439897	0.150665	2.93834	0.00329974	0.0913256
Ptrf	76.4727	0.444217	0.152559	2.92224	0.00347528	0.0965384

## Sheet: trNK+cNK_FGRvsCTR2
gene	baseMean	log2FoldChange	lfcSE	stat	pvalue	empirical null FDR
Gm9493	2067.97	0.717957	0.132223	5.43167	5.58278e-08	6.47233e-08
Gm6133	485.351	0.767327	0.148606	5.17429	2.28784e-07	2.47195e-07
Prl8a2	287.641	-0.785065	0.153295	-5.13229	2.86245e-07	2.75779e-07
Gm10073	1964.77	0.591593	0.11804	5.01062	5.4254e-07	5.59939e-07
Rps26-ps1	295.248	0.753423	0.153086	4.93977	7.82138e-07	7.74479e-07
Cdk2ap1	249.851	0.659477	0.134325	4.90228	9.47297e-07	8.88931e-07
Tomm6	194.137	0.663689	0.137082	4.83318	1.34367e-06	1.31265e-06
Gm2000	931.409	0.721527	0.152076	4.75667	1.96811e-06	2.04012e-06
Gm10282	77.8082	0.743651	0.158121	4.71583	2.40725e-06	2.4996e-06
Gm11273	72.0583	0.736104	0.156791	4.68613	2.78415e-06	2.85325e-06
Gm8186	484.234	0.661043	0.143925	4.59683	4.28976e-06	4.91059e-06
Eif4ebp1	246.406	-0.59091	0.129261	-4.56991	4.87927e-06	5.68675e-06
Rpia	302.628	-0.611838	0.138062	-4.42152	9.80103e-06	1.50941e-05
Il1r2	124.664	-0.686181	0.158521	-4.38338	1.16854e-05	1.89198e-05
Hbb-bh1	384.397	-0.100601	0.0575339	-4.33603	1.45081e-05	2.4652e-05
Hist1h2ae	130.31	0.660195	0.155494	4.25832	2.05966e-05	3.6168e-05
Tmem150a	151.129	-0.663374	0.158059	-4.24524	2.18359e-05	3.83152e-05
Rpl35	14724.7	0.52929	0.125016	4.23422	2.29351e-05	4.01582e-05
Rps12-ps3	3435.83	0.602392	0.142518	4.22985	2.33848e-05	4.08957e-05
Tmsb10	29680.1	0.542563	0.131387	4.13034	3.62226e-05	7.36994e-05
Taf1d	697.164	0.491059	0.119104	4.12133	3.76686e-05	7.74673e-05
Apoe	114.579	-0.63418	0.158515	-4.04217	5.29593e-05	0.000121636
Polr2l	493.692	0.589492	0.146582	4.02234	5.76238e-05	0.000135227
Rps29	26038.1	0.523491	0.130924	3.99918	6.3562e-05	0.000152409
Rpl6l	1617.38	0.496537	0.125034	3.97007	7.18526e-05	0.000176885
Rpl23a-ps3	2972.14	0.582947	0.151166	3.86216	0.000112391	0.000306338
Ctsk	102.638	-0.604866	0.158528	-3.85904	0.000113835	0.000310795
Larp1b	151.099	0.550094	0.142711	3.83997	0.000123051	0.000338829
Rps28	13122.8	0.550222	0.143467	3.83744	0.000124325	0.000342645
H2-K1	11046.7	-0.393244	0.102741	-3.82747	0.000129467	0.000357899
Rps21	11175.9	0.508299	0.132993	3.82284	0.000131925	0.000365102
mt-Nd3	1493.13	0.439473	0.118308	3.71512	0.000203107	0.000655616
Gatm	286.296	-0.577309	0.157045	-3.70021	0.000215422	0.000707207
Runx3	1499.53	0.473847	0.128732	3.68181	0.000231581	0.000774918
Cd3d	259.278	-0.566575	0.154799	-3.67777	0.000235281	0.000790404
Rpl38	18474.8	0.501427	0.138021	3.63407	0.00027899	0.000977864
Gm10094	99.0591	0.546405	0.149922	3.62984	0.0002836	0.000997502
Gm15518	155.98	0.554627	0.157724	3.52927	0.000416715	0.00161865
Rpl37a	28598.7	0.486923	0.138171	3.52511	0.000423309	0.00164894
Tmsb15a	709.988	0.541405	0.154319	3.5135	0.00044225	0.00173545
Cenpw	581.475	0.475517	0.135774	3.50343	0.000459309	0.00181266
Rpl27-ps3	546.372	0.527403	0.150865	3.50114	0.000463265	0.00183046
Gm10053	129.877	0.541208	0.154506	3.50075	0.00046395	0.00183354
Ckb	45.9327	-0.536354	0.157122	-3.46802	0.000524302	0.00213847
Mef2c	266.611	0.507012	0.146497	3.45863	0.000542935	0.00223225
Gm10250	152.692	0.501171	0.146076	3.43105	0.000601261	0.00255534
Socs1	242.381	-0.477553	0.141809	-3.37409	0.000740592	0.00337705
Snrpg	2593.9	0.498035	0.148489	3.3571	0.000787657	0.00365833
Rpl39	25657.7	0.479332	0.143138	3.35019	0.000807556	0.00377748
Rpl27	8234.98	0.482811	0.145939	3.31032	0.000931897	0.00459218
Rpl37	24329.8	0.463436	0.141032	3.28716	0.00101205	0.0051268
Lsm7	410.303	0.464939	0.143555	3.23536	0.00121489	0.00649525
Smim4	219.381	0.490998	0.152847	3.21972	0.00128315	0.0069567
Tsix	67.2406	0.493893	0.156761	3.19729	0.00138725	0.00765788
Zfos1	1364.74	0.407785	0.127683	3.19369	0.00140468	0.00777475
Rpl41	50891.2	0.474996	0.149143	3.1872	0.00143659	0.00798838
Ddx18	503.632	0.412163	0.129995	3.17207	0.00151355	0.00850084
Arglu1	476.504	0.434997	0.137468	3.16067	0.00157409	0.00890077
Amd1	248.492	0.425055	0.135076	3.14683	0.00165049	0.00941006
Rps26	12345.8	0.426368	0.136423	3.12603	0.0017718	0.0102118
Rpl9-ps6	642.871	0.403386	0.129435	3.11593	0.00183366	0.0106152
Ccnd3	767.005	-0.373943	0.120565	-3.10305	0.00191536	0.0111419
Rps27	17706.9	0.457959	0.147873	3.09887	0.00194261	0.0113159
mt-Atp8	167.318	0.456267	0.148491	3.07116	0.00213227	0.0127492
Atp5k	2115.92	0.425223	0.138882	3.06278	0.00219293	0.0132078
Cox16	133.33	0.443482	0.146002	3.03535	0.00240258	0.0149107
Toporsos	116.809	0.473527	0.157552	3.01829	0.00254204	0.0160518
1810022K09Rik	804.165	0.431873	0.144371	2.99263	0.00276584	0.0178902
Pdcd1	361.303	-0.424509	0.143244	-2.97004	0.00297757	0.0196306
Rpl13-ps3	539.037	0.426723	0.143966	2.9681	0.00299644	0.0197854
Gm8730	2136.45	0.288817	0.0990233	2.91651	0.00353968	0.0244382
Grcc10	316.918	0.394511	0.135528	2.90968	0.00361804	0.0251079
Cycs	3306.84	0.325655	0.112337	2.89895	0.00374411	0.0261829
Pdcd11	255.181	0.412865	0.142607	2.89151	0.00383396	0.026947
Gm10076	2526.18	0.414502	0.1446	2.86659	0.00414917	0.029609
Rpl36	19344.3	0.429586	0.150483	2.85675	0.00428004	0.0307042
Ifng	285.977	-0.440189	0.156306	-2.82477	0.00473142	0.0344248
Bola2	1785.76	0.399622	0.142388	2.8076	0.00499126	0.0365208
Htra3	73.0186	-0.435305	0.158524	-2.78141	0.00541237	0.0398371
Lsm5	1319.55	0.356447	0.128196	2.78127	0.00541463	0.0398546
Gm10263	54.7912	0.432702	0.156483	2.77985	0.00543847	0.0400391
Ndufa3	1421.02	0.406904	0.146481	2.77927	0.00544806	0.0401133
Cd3g	860.258	-0.421483	0.152845	-2.7638	0.00571327	0.042141
mt-Nd4l	314.065	0.41407	0.149817	2.76335	0.00572113	0.0422004
Runx2	74.6653	0.429545	0.156362	2.75279	0.005909	0.0436089
Bok	42.4695	-0.417478	0.154295	-2.74565	0.00603918	0.0445714
2010107E04Rik	2584.86	0.41204	0.150212	2.74531	0.00604536	0.0446168
Cox7c	5310.13	0.390063	0.142199	2.74404	0.00606875	0.0447885
Pglyrp2	157.646	-0.380353	0.138909	-2.74117	0.00612217	0.0451792
Nr4a2	1579.56	0.308766	0.112682	2.73957	0.00615205	0.045397
Pabpn1	175.362	0.386617	0.14099	2.73926	0.00615773	0.0454383
Cyb5a	490.932	-0.320279	0.117012	-2.73685	0.00620305	0.0457673
Myeov2	1383.27	0.395866	0.146311	2.70766	0.00677604	0.0503725
Tnrc6c	84.8931	0.423302	0.155409	2.70719	0.00678545	0.0504469
Kif2a	135.604	0.388319	0.143194	2.70603	0.00680934	0.0506356
Sft2d1	292.322	0.368381	0.136168	2.70499	0.00683068	0.0508039
Sms	974.401	0.300273	0.11145	2.69429	0.00705389	0.0526317
Smap1	436.791	0.334679	0.124458	2.68739	0.0072013	0.0538281
Tmem258	1738.46	0.39724	0.148565	2.6759	0.00745282	0.0558485
Zfp672	111.299	0.415101	0.15622	2.66804	0.00762959	0.0572523
Ifrd1	863.686	0.353612	0.132954	2.65756	0.00787078	0.0591455
Phpt1	155.803	0.401228	0.152137	2.64206	0.00824042	0.0619961
Crip1	4349.49	0.371432	0.140746	2.63977	0.00829628	0.0624214
Hypk	753.194	0.391496	0.148933	2.63213	0.0084852	0.0638491
Eif3j1	743.764	0.335048	0.127387	2.62976	0.00854452	0.0642938
Eif2s2	2700.65	0.30067	0.114737	2.62062	0.00877692	0.0660204
Mrpl52	1597.46	0.37175	0.142652	2.60739	0.00912364	0.0685483
Cyp11a1	98.9937	-0.402877	0.15707	-2.6035	0.00922777	0.0692962
Ctla2a	13886.8	-0.334323	0.128582	-2.60036	0.00931261	0.0699017
Cebpb	142.232	0.31735	0.12798	2.59868	0.00935841	0.0702272
Mxd3	68.3309	-0.404482	0.155794	-2.59625	0.00942466	0.0706961
Tmem256	976.72	0.369477	0.142501	2.59455	0.00947145	0.071026
Csnk2a1	278.936	0.351713	0.135878	2.59012	0.00959421	0.0718866
Atp5e	5636.53	0.381202	0.147478	2.586	0.00970971	0.0726896
Nbl1	121.189	-0.40732	0.15853	-2.58411	0.00976306	0.0730583
Marcksl1	81.9899	-0.401764	0.156004	-2.56503	0.0103168	0.0777011
Bcap29	375.709	0.324541	0.126679	2.56238	0.0103957	0.078356
Gm14296	37.3102	0.398695	0.157821	2.5423	0.0110125	0.0834212
Rpl31	19081.6	0.328945	0.129447	2.54136	0.0110423	0.0836631
Cd160	476.762	-0.357975	0.141692	-2.53012	0.0114025	0.0865693
Plekha3	75.5479	0.393355	0.15528	2.52121	0.011695	0.0889018
Son	1584.21	0.347415	0.137885	2.52075	0.0117104	0.0890233
Sec61g	4346.65	0.372359	0.147874	2.51929	0.0117591	0.0894088
Mrpl33	2835.47	0.358826	0.143374	2.50369	0.0122906	0.0935705
Tfb2m	106.25	0.373016	0.148542	2.50367	0.0122911	0.0935747
Ybx3	692.978	0.287809	0.115197	2.49715	0.0125197	0.0953371
Usp50	416.631	0.373173	0.149767	2.49077	0.0127468	0.0970727
Gm9844	450.533	0.387888	0.156229	2.48525	0.0129459	0.0985807

## Sheet: trNK_FGRvsCTR1
gene	baseMean	log2FoldChange	lfcSE	stat	pvalue	empirical null FDR

## Sheet: trNK_CTR2vsCTR1
gene	baseMean	log2FoldChange	lfcSE	stat	pvalue	empirical null FDR
Ppib	6653.82	-0.999142	0.0911082	-10.9657	5.58523e-28	5.67406e-13
Anxa2	6715.14	-1.21619	0.0883923	-13.7569	4.62868e-43	5.67406e-13
Gm7334	60.5902	-1.82973	0.175574	-9.65791	4.55074e-22	5.67406e-13
Snx1	376.607	-0.969666	0.124694	-7.76434	8.20698e-15	4.89501e-08
Dapk2	392.98	-0.974994	0.126616	-7.68622	1.5154e-14	6.58166e-08
Bnip2	451.424	-0.886	0.120898	-7.31776	2.52146e-13	4.03174e-07
Fam96a	1826.78	-0.837231	0.115046	-7.27568	3.44687e-13	4.74882e-07
Rps27l	6476.1	-0.949663	0.135773	-6.99633	2.62748e-12	1.87015e-06
Khdc1a	869.172	0.829239	0.124463	6.65664	2.80161e-11	9.60182e-06
Usp3	210.166	-0.848507	0.132933	-6.3657	1.94406e-10	3.61281e-05
Cd200	68.7899	-1.08775	0.174954	-6.24029	4.36756e-10	5.91394e-05
Lactb	217.894	-0.820296	0.13241	-6.18215	6.3236e-10	7.26397e-05
Cyp11a1	130.45	0.921545	0.160337	5.74411	9.24057e-09	0.000434092
A2m	1052.95	0.847004	0.147544	5.74265	9.32042e-09	0.00043628
Herc1	197.474	-0.825111	0.145082	-5.67923	1.35305e-08	0.000538682
Khdc1c	133.312	0.90334	0.158564	5.66467	1.47305e-08	0.000564071
Tmem150a	274.886	0.764933	0.136542	5.5983	2.16465e-08	0.000706674
Tdo2	557.279	0.85911	0.163792	5.25224	1.50263e-07	0.00267163
Gm6133	777.118	-0.718778	0.138748	-5.18181	2.1974e-07	0.0033925
Gm9493	3522.09	-0.723915	0.142176	-5.09338	3.51739e-07	0.00448681
H2-K1	10723.8	0.494387	0.0976593	5.06219	4.14475e-07	0.00492236
Tpm1	460.563	-0.672134	0.132875	-5.05902	4.21411e-07	0.00496793
Des	976.428	0.745978	0.158887	4.70164	2.58081e-06	0.017209
Piwil4	120.099	-0.723224	0.156814	-4.59311	4.36681e-06	0.0238922
Cd63	874.23	0.709798	0.155483	4.57014	4.87399e-06	0.0255161
Hprt	1897.35	-0.421329	0.0942374	-4.47082	7.79218e-06	0.0333558
mt-Co2	26099.6	0.375814	0.0849276	4.4251	9.63996e-06	0.0373793
Parm1	40.7924	0.771163	0.175493	4.39839	1.09057e-05	0.0398351
Angpt2	106.702	0.758207	0.174351	4.38039	1.18469e-05	0.0415304
Il1r2	275.84	0.631117	0.144961	4.35068	1.35716e-05	0.0443898
Sgk1	124.031	0.694275	0.160923	4.3085	1.64363e-05	0.0485613
Tmem176b	243.312	0.697733	0.16296	4.29154	1.77442e-05	0.050269
Rpl22l1	20361.2	-0.518056	0.120759	-4.29017	1.78538e-05	0.0504073
Lama5	145.535	0.736005	0.171795	4.28749	1.80706e-05	0.0506785
Slc6a12	133.633	0.72981	0.171573	4.28084	1.86188e-05	0.0513523
Tmem176a	256.415	0.680022	0.159458	4.27165	1.94035e-05	0.0522871
Tomm6	337.063	-0.672046	0.158045	-4.25908	2.05273e-05	0.0535699
Gm10094	203.795	-0.705937	0.172879	-4.10557	4.03327e-05	0.0798877
Klf2	264.093	0.644624	0.157631	4.09203	4.2761e-05	0.0825287
Gja1	269.878	0.6813	0.167251	4.0756	4.58956e-05	0.0857993
Eva1c	90.4517	0.709202	0.174776	4.06753	4.75149e-05	0.087432
2010005H15Rik	108.162	-0.689724	0.172392	-4.01561	5.92923e-05	0.0983003

## Sheet: trNK_FGRvsCTR2
gene	baseMean	log2FoldChange	lfcSE	stat	pvalue	empirical null FDR
Apoe	208.324	-1.03366	0.143233	-7.22249	5.10455e-13	8.56409e-13
Prl8a2	497.193	-1.10666	0.134616	-8.22618	1.93273e-16	8.56409e-13
Hba-a1	454.2	-0.543698	0.114743	-6.53751	6.25494e-11	2.22666e-11
Hba-a2	357.874	-0.445163	0.105983	-6.16129	7.21548e-10	5.09564e-10
Hbb-y	321.563	-0.166902	0.068061	-5.85454	4.78326e-09	5.73863e-09
Gm9493	3809.99	0.648475	0.124205	5.22215	1.76857e-07	7.07386e-07
Mdk	63.2044	-0.765673	0.148972	-5.16248	2.43698e-07	9.91885e-07
Rps26-ps1	666.808	0.716582	0.142432	5.03976	4.66117e-07	2.02084e-06
Tmem150a	309.701	-0.661336	0.133609	-4.95486	7.23829e-07	2.98725e-06
Il1r2	284.487	-0.717283	0.145353	-4.95249	7.32703e-07	3.01592e-06
Gm2000	2142.19	0.711551	0.144309	4.94344	7.67557e-07	3.12579e-06
Ly6c1	1251.95	-0.698125	0.142977	-4.89482	9.83936e-07	4.05042e-06
Polr2l	1176.26	0.645188	0.137802	4.68478	2.80265e-06	1.35611e-05
Gm6133	937.327	0.669564	0.143379	4.67926	2.87913e-06	1.39258e-05
Tmsb10	54214.6	0.54362	0.117221	4.63812	3.51592e-06	1.67985e-05
H2-Ab1	229.422	-0.640251	0.137958	-4.63738	3.52858e-06	1.68526e-05
H2-Aa	121.926	-0.673583	0.145473	-4.62811	3.69013e-06	1.75327e-05
Klf2	285.573	-0.658262	0.143772	-4.58872	4.45971e-06	2.05167e-05
Gm10073	4096.57	0.506435	0.110511	4.58233	4.59828e-06	2.10109e-05
Rpl35	33940.5	0.50476	0.110465	4.56964	4.88566e-06	2.19962e-05
Gm8186	773.684	0.645845	0.141633	4.56335	5.03429e-06	2.24855e-05
Htra3	109.892	-0.64719	0.147389	-4.40273	1.06896e-05	5.75201e-05
Gm4950	207.709	0.587288	0.13422	4.37025	1.24105e-05	6.82971e-05
Rps12-ps3	7651.69	0.579057	0.134077	4.32128	1.55125e-05	8.71798e-05
Tomm6	333.802	0.529756	0.122924	4.30633	1.65985e-05	9.35652e-05
Gm10053	232.385	0.606641	0.141584	4.27746	1.89037e-05	0.000106664
Cdk2ap1	521.086	0.544026	0.127851	4.25484	2.09198e-05	0.000117579
Rps29	48754.3	0.502603	0.118156	4.25421	2.09791e-05	0.000117892
Rpl27-ps3	1090.07	0.587508	0.138365	4.24821	2.15485e-05	0.000120876
Gm9843	2669.65	0.599556	0.141571	4.24044	2.23082e-05	0.000124792
Il1b	66.9366	-0.613162	0.148407	-4.12135	3.76662e-05	0.000242333
Gm11273	141.593	0.596188	0.1448	4.1127	3.91051e-05	0.000253657
Rpl23a-ps3	4992.03	0.580245	0.142337	4.0822	4.46108e-05	0.00029708
H2-Eb1	163.672	-0.544579	0.13589	-3.99801	6.38777e-05	0.000473314
Hist1h2ae	102.527	0.587969	0.148965	3.94963	7.82723e-05	0.000611241
Rps28	27992.4	0.516886	0.133816	3.8644	0.000111363	0.00096516
Cd74	323.438	-0.55403	0.146349	-3.79304	0.000148815	0.0013863
mt-Nd3	2841.81	0.437507	0.117368	3.72758	0.00019333	0.00189461
Gm10282	59.6955	0.554045	0.148778	3.72159	0.000197975	0.00194747
Larp1b	283.326	0.457467	0.12295	3.71525	0.000203	0.00200455
Ckb	57.7681	-0.53831	0.148128	-3.67582	0.000237084	0.00240549
H2-K1	12111.1	-0.41856	0.115012	-3.6394	0.000273271	0.0028264
Rpl38	40441	0.464592	0.128338	3.62086	0.000293628	0.00305958
Cxcl2	111.717	-0.534491	0.14805	-3.6147	0.000300692	0.00313977
Rpl6l	3181.28	0.467754	0.13078	3.57734	0.000347103	0.00367319
Ktn1	468.966	0.413724	0.116408	3.55142	0.000383155	0.00407587
Rps21	22909	0.439022	0.12379	3.54698	0.000389669	0.0041474
Klra4	228.559	0.459896	0.129649	3.5421	0.000396952	0.00422693
Gm15518	579.07	0.510359	0.145623	3.51069	0.000446949	0.00484673
Rpl39	51308.1	0.452321	0.131021	3.45322	0.000553947	0.00614402
Hbb-bs	1364.26	-0.159485	0.0703612	-3.44315	0.000574978	0.00639266
Cycs	5964.65	0.3352	0.0974375	3.4401	0.000581496	0.00646924
Marcksl1	76.1434	-0.503696	0.148059	-3.42673	0.000610907	0.00681177
Rpl37a	58492.7	0.445087	0.129953	3.42579	0.000613003	0.00683598
Rpl27	16832.4	0.466909	0.136848	3.41356	0.0006412	0.00715925
Rps27	30424.9	0.460815	0.135815	3.39443	0.000687727	0.0077461
Aoc1	201.41	-0.496697	0.147986	-3.37127	0.000748233	0.00853528
Ctsk	139.875	-0.492012	0.148249	-3.33197	0.000862338	0.0100037
Phpt1	285.024	0.448667	0.135404	3.31183	0.000926879	0.010819
1810022K09Rik	1740.72	0.4489	0.135819	3.30608	0.000946121	0.0110595
Lgmn	70.8004	-0.484713	0.148896	-3.27564	0.00105424	0.0123876
Pcna	928.567	0.348597	0.106768	3.2644	0.00109697	0.0129007
Ly6a	3352.3	-0.46634	0.143244	-3.25933	0.00111676	0.013136
Taf1d	694.332	0.423148	0.130095	3.25245	0.00114413	0.0134589
Tomm7	4425.26	0.442205	0.136408	3.243	0.0011828	0.0139099
Gm10094	177.296	0.455245	0.140288	3.24222	0.00118603	0.0139473
Smap1	694.261	0.35059	0.108918	3.21854	0.00128843	0.0151111
Slc6a12	156.358	-0.471005	0.148801	-3.19264	0.00140976	0.0164337
Arglu1	684.637	0.384663	0.120629	3.18693	0.00143792	0.0167317
Cyp11a1	159.532	-0.47007	0.148889	-3.17867	0.00147954	0.0171663
Ccl7	81.6507	-0.473484	0.148973	-3.17578	0.00149437	0.0173194
Rpl37	48171.6	0.419808	0.13248	3.16968	0.00152605	0.0176433
Rpia	527.689	-0.432054	0.136226	-3.1695	0.00152703	0.0176533
Ybx3	1494.43	0.321827	0.10155	3.16872	0.0015311	0.0176946
Hypk	1562.95	0.439705	0.139589	3.15174	0.001623	0.0186468
Gpr65	587.481	0.392298	0.125346	3.12787	0.00176079	0.0200142
Pdcd4	392.312	0.358483	0.114657	3.12537	0.00177584	0.0201592
Sap18	1624.21	0.310285	0.0992881	3.12448	0.00178117	0.0202104
Gm10320	149.781	0.452447	0.144975	3.12233	0.00179427	0.0203357
Basp1	1191.86	0.418172	0.134036	3.1187	0.00181651	0.0205469
Rpl41	113741	0.442952	0.142331	3.11469	0.00184136	0.0207807
Tmem256	1798.28	0.410052	0.132129	3.10383	0.00191032	0.0214179
Nme2	342.024	0.368293	0.118633	3.10345	0.00191276	0.0214402
Fosb	487.196	-0.448502	0.145264	-3.09014	0.00200064	0.0224664
Rps26	28685.7	0.399621	0.129693	3.08186	0.00205709	0.0231183
mt-Nd4l	586.81	0.438819	0.144267	3.04203	0.00234991	0.0264012
Gm10250	208.331	0.410918	0.134968	3.03904	0.00237331	0.0266562
Atp5k	3558.84	0.408743	0.135232	3.02338	0.00249972	0.0280143
Neurl3	892.297	-0.310049	0.102871	-3.01357	0.00258193	0.0288798
Angpt2	130.597	-0.442736	0.148702	-3.00347	0.00266916	0.0297829
Rpl9-ps6	1143.75	0.364248	0.121375	3.00055	0.00269491	0.0300465
C1qb	54.67	-0.44027	0.147698	-2.99586	0.00273675	0.0304718
B930036N10Rik	369.394	0.387032	0.129201	2.99328	0.00275994	0.030706
Tmem258	3830.22	0.414005	0.138434	2.99195	0.00277199	0.0308273
Rpl13-ps3	962.273	0.389406	0.130775	2.97832	0.00289833	0.0320803
Gm11808	2103.32	0.422816	0.142227	2.97484	0.00293143	0.0324031
Ier3	703.946	-0.390164	0.131483	-2.96945	0.00298337	0.0329052
Lsm7	732.46	0.397306	0.134028	2.96367	0.00303992	0.0334455
Fam98b	329.319	0.410628	0.138678	2.96129	0.00306349	0.0336687
Tmsb15a	6223.11	0.393291	0.133057	2.9565	0.00311153	0.0341203
Btg2	2163.39	-0.30392	0.102965	-2.95197	0.00315756	0.0345485
Smim4	371.605	0.416726	0.141436	2.94676	0.00321126	0.0350428
Myo1e	448.913	0.320967	0.108965	2.94418	0.00323812	0.0352879
Gm26518	60.44	0.437607	0.148918	2.94062	0.00327558	0.0356273
Otulin	1516.89	0.328624	0.111769	2.93929	0.00328964	0.0357539
Sgk1	145.77	-0.432417	0.148737	-2.92109	0.00348814	0.038042
Gm10076	5771.57	0.390251	0.134362	2.90493	0.00367338	0.0401445
Wwtr1	225.59	-0.393867	0.136632	-2.88535	0.00390975	0.0427788
Psme2b	137.893	0.404687	0.14089	2.86989	0.00410614	0.044924
Dhx15	686.951	0.313178	0.109561	2.85702	0.0042764	0.046751
Nutf2	143.275	0.404794	0.141488	2.85425	0.00431392	0.0471495
Myeov2	3199.07	0.381833	0.134053	2.84908	0.00438457	0.0478957
Hba-x	135.1	-0.0696355	0.0462931	-2.84894	0.00438656	0.0479166
Sarnp	1302.38	0.354485	0.124754	2.84135	0.00449237	0.0490237
Kif2a	285.021	0.349089	0.122811	2.83872	0.00452946	0.0494089
Gatm	448.616	-0.396307	0.140214	-2.83135	0.00463517	0.0504986
Gm9844	841.774	0.399887	0.141285	2.83084	0.00464257	0.0505744
Hivep1	129.853	0.401621	0.141339	2.83084	0.00464264	0.0505751
Sepp1	289.06	-0.388103	0.137585	-2.82412	0.00474113	0.0515784
Alyref	918.201	0.360593	0.127827	2.82005	0.00480156	0.0521888
Arpp19	4080.53	0.382919	0.136704	2.80192	0.00508	0.0549491
Usp50	1026.67	0.390147	0.139328	2.80028	0.00510579	0.0552004
Hnrnpd	847.928	0.314944	0.112532	2.79784	0.00514455	0.0555768
Gm10036	627.75	0.403333	0.144343	2.7974	0.00515165	0.0556456
Id1	75.6673	-0.411547	0.148352	-2.79623	0.00517032	0.0558262
Cenpw	824.244	0.398517	0.14282	2.79185	0.0052408	0.0565043
Smoc2	103.11	-0.406683	0.14865	-2.75812	0.0058135	0.0630958
Hbb-bh1	175.289	-0.0671701	0.0455872	-2.75699	0.00583367	0.0633248
Cox7c	11422.2	0.369139	0.134072	2.75397	0.00588778	0.0639379
Ctla2a	24908.1	-0.341691	0.124126	-2.75305	0.00590432	0.064125
Sec61g	12852.2	0.378189	0.137601	2.74938	0.00597084	0.0648758
Fus	1828.33	0.262725	0.0957463	2.74387	0.00607193	0.0660121
Gm9803	79.2667	0.405253	0.148659	2.71725	0.00658265	0.0718651
Bace2	84.2726	-0.394875	0.14579	-2.7147	0.00663352	0.0724409
Csnk2a1	459.234	0.368173	0.135755	2.7128	0.00667183	0.0728737
Cyb5a	889.891	-0.278959	0.10302	-2.70776	0.00677381	0.0740219
Strbp	208.571	0.33605	0.124222	2.70229	0.0068864	0.0752831
Gm6563	197.832	0.369691	0.136726	2.69925	0.00694968	0.075989
Romo1	2984.93	0.370429	0.13911	2.66386	0.00772486	0.085053
Eri1	469.681	0.322938	0.121612	2.65486	0.00793411	0.0874582
Bola2	4238.16	0.357091	0.134751	2.6505	0.00803732	0.0886375
Rnaset2a	644.06	0.364695	0.137871	2.64633	0.00813708	0.089773
Mrpl52	3432.69	0.350251	0.132734	2.63929	0.00830793	0.0917076
Cmip	910.969	0.276961	0.104997	2.637	0.00836434	0.0923435
Ndufa3	2659.27	0.365588	0.138702	2.63661	0.00837393	0.0924514
Son	2260.21	0.348968	0.133068	2.62297	0.00871659	0.0962813

## Sheet: Tro1_FGRvsCTR1
gene	baseMean	log2FoldChange	lfcSE	stat	pvalue	empirical null FDR
Ldoc1	59.5797	-1.40449	0.267043	-5.38332	7.31264e-08	1.8232e-12
Rhox9	418.321	-1.35087	0.266881	-5.21116	1.87666e-07	5.46959e-12
Rhox6	463.806	-1.31935	0.265012	-5.07102	3.95683e-07	1.94474e-11
Pitx2	14.9184	1.07512	0.266302	3.96382	7.37587e-05	1.96907e-06
P4ha1	61.7493	0.971146	0.245157	3.9398	8.15487e-05	2.25368e-06
Epha4	11.7038	-1.07324	0.265275	-3.91424	9.06899e-05	2.56326e-06
Fst	236.479	0.982277	0.264143	3.74861	0.000177818	1.00273e-05
Krt7	99.6175	-0.939087	0.264844	-3.67596	0.00023696	1.62582e-05
Batf3	25.2519	-0.974207	0.267324	-3.65574	0.000256437	1.82832e-05
Krt19	201.42	-0.946698	0.267284	-3.60501	0.000312143	2.50623e-05
Klf5	42.6125	0.947405	0.265691	3.58336	0.000339208	2.82634e-05
Elf3	30.7354	-0.890345	0.265589	-3.44982	0.000560957	7.9639e-05
Col4a2	533.794	0.895414	0.264941	3.40757	0.000655439	0.000106658
Kdelr3	116.891	0.872591	0.266244	3.30334	0.000955419	0.000214813
Cdkn1c	416.82	-0.847845	0.265163	-3.29081	0.000998993	0.000231533
Serpinh1	1726.44	0.861675	0.265346	3.27367	0.00106159	0.000255601
Sfn	64.7263	-0.826022	0.263845	-3.23397	0.00122081	0.000315987
Col4a1	536.232	0.848742	0.265561	3.22264	0.00127015	0.000334187
Peg10	256.468	-0.84562	0.267321	-3.21219	0.00131729	0.000351258
Hkdc1	9.9982	0.791023	0.249332	3.19883	0.00137986	0.000373376
H19	682.845	-0.78742	0.248719	-3.17148	0.00151665	0.000430371
Plod2	70.9394	0.831883	0.263896	3.16222	0.0015657	0.000450408
Gadd45b	46.0417	-0.833804	0.266677	-3.14734	0.00164764	0.000483249
H2-Eb1	10.774	-0.789358	0.255313	-3.13471	0.00172023	0.00051159
Creb3l1	16.43	0.795144	0.259445	3.11258	0.00185458	0.000567301
Rcn3	142.714	0.821332	0.265216	3.10816	0.00188253	0.000578608
Ptger3	17.2348	0.766224	0.257087	3.08034	0.00206764	0.0006882
Lamc1	294.37	0.792823	0.266507	3.00069	0.00269365	0.00111276
Sparc	3289.86	0.776011	0.259587	3.00002	0.00269959	0.00111695
Ell2	11.4005	0.78517	0.261873	2.9892	0.0027971	0.00118583
P4ha2	99.2878	0.789455	0.267301	2.98773	0.00281058	0.00119538
P4hb	380.746	0.662867	0.22439	2.95396	0.00313724	0.00148227
Hspb1	303.094	-0.760871	0.267221	-2.88691	0.0038904	0.00228162
Glipr1	15.3365	0.732124	0.265943	2.83863	0.00453076	0.00304781
Nid1	243.93	0.742018	0.267156	2.81721	0.00484426	0.00344308
Nog	28.4033	0.71822	0.26233	2.79091	0.00525597	0.0039754
Gjb3	69.2036	-0.73214	0.265911	-2.78142	0.00541219	0.00418006
Tpbgl	6.79265	0.698939	0.247817	2.7747	0.00552527	0.00432881
Nrcam	9.26934	0.653923	0.251248	2.75911	0.00579595	0.00468613
F3	103.944	0.70888	0.26403	2.74868	0.00598366	0.00493429
Colgalt1	88.0258	0.654674	0.238292	2.74593	0.00603404	0.00500087
Pdpn	115.404	0.700924	0.266581	2.6452	0.00816433	0.00892688
Plod3	53.6906	0.676639	0.256924	2.64091	0.00826829	0.00913387
Sin3b	221.795	-0.68999	0.263771	-2.62745	0.00860275	0.00980621
Ddit3	34.1154	0.698342	0.266998	2.62018	0.00878826	0.0101828
Tfap2c	48.4625	-0.685737	0.267322	-2.60513	0.00918395	0.0109933
Rasd1	37.0495	0.667919	0.262219	2.60125	0.00928855	0.0112089
Gnai1	13.8371	0.700024	0.266027	2.59843	0.00936501	0.0113667
P3h4	54.3466	0.680571	0.266323	2.56614	0.0102838	0.0133161
Adm	26.4614	-0.652922	0.261371	-2.56382	0.0103526	0.013463
Gatsl3	30.5979	-0.657798	0.263109	-2.55948	0.010483	0.0137414
Gata6	58.13	0.664119	0.265463	2.53885	0.0111219	0.0153664
Fxyd3	71.4994	0.637685	0.259807	2.51372	0.0119466	0.0175422
Gata2	55.1351	-0.65828	0.265019	-2.5034	0.0123006	0.0184971
Fdx1	114.781	-0.653284	0.267	-2.47916	0.013169	0.0210883
Pdgfra	27.7716	0.643514	0.264372	2.41655	0.0156682	0.0290492
Rhod	18.2396	0.639237	0.266005	2.41023	0.0159424	0.0299567
Satb1	11.1559	-0.630063	0.262402	-2.40641	0.0161103	0.030515
Fabp3	311.608	0.626758	0.262574	2.39623	0.0165647	0.0320336
Surf4	158.245	0.545757	0.229803	2.37636	0.0174843	0.0351373
Hand1	137.549	-0.623034	0.266602	-2.35394	0.0185756	0.0388526
P3h1	37.3713	0.621853	0.267293	2.33506	0.0195403	0.0421467
Trib1	37.7997	0.597405	0.259545	2.31369	0.0206845	0.0460419
Hs6st1	13.1308	0.621199	0.26672	2.30604	0.0211082	0.0474765
Irf1	33.2205	-0.596375	0.264131	-2.30203	0.0213334	0.0482367
Pros1	23.1015	0.607195	0.265266	2.30173	0.0213505	0.0482942
Gp1bb	20.2633	0.563032	0.248225	2.29347	0.0218208	0.0498751
Bmp2	33.3957	0.607324	0.267228	2.2928	0.0218593	0.0500043
Gfod2	18.0718	-0.608888	0.266674	-2.28482	0.0223237	0.0515553
Fut8	27.7447	0.602952	0.26613	2.25528	0.0241157	0.0574318
Arid3a	50.039	-0.581668	0.25814	-2.25498	0.0241343	0.0574917
Foxa2	20.3386	0.602822	0.26722	2.25018	0.0244375	0.0584657
Tfrc	41.4754	-0.591338	0.26571	-2.24489	0.0247754	0.0595438
Gata4	27.4493	0.57325	0.260609	2.23756	0.0252495	0.0610421
Pank1	7.04282	-0.570558	0.251122	-2.23089	0.0256884	0.0624145
Arhgef28	15.3331	0.574511	0.265723	2.2135	0.0268635	0.0660121
Las1l	83.8305	-0.570976	0.259499	-2.20935	0.0271504	0.0668733
Kmt2c	20.6909	0.584045	0.265488	2.20461	0.0274815	0.0678582
Tpm1	247.868	-0.557547	0.253028	-2.20397	0.0275264	0.0679911
Rcn1	124.763	0.517026	0.234621	2.20179	0.0276802	0.0684446
Ypel2	18.0487	0.555237	0.258172	2.20004	0.0278044	0.0688094
Rnf24	11.3217	0.55209	0.258942	2.19867	0.0279017	0.0690942
Prex1	6.57017	-0.541009	0.247109	-2.19376	0.0282527	0.070115
Nrk	53.4186	-0.570724	0.265847	-2.18363	0.0289893	0.0722209
Cxadr	12.1769	-0.587818	0.266081	-2.18265	0.0290619	0.0724258
Sdc1	57.5523	-0.576214	0.265142	-2.18125	0.0291649	0.0727157
Hs3st1	97.6928	0.575295	0.266807	2.1771	0.0294734	0.073578
Dennd2c	6.29048	0.516221	0.245023	2.17675	0.0294991	0.0736494
Arsk	4.43618	0.516507	0.238693	2.17453	0.029665	0.0741093
Zfpm1	15.3248	0.587878	0.267247	2.17117	0.0299184	0.0748064
Tgfbr3	21.6951	0.57238	0.266754	2.17086	0.0299419	0.0748709
Nol9	21.2135	-0.580627	0.265803	-2.17008	0.0300005	0.075031
Cenpb	28.3831	0.578454	0.264975	2.16946	0.0300478	0.0751602
Anxa2	326.701	-0.561186	0.259357	-2.16855	0.0301165	0.0753475
Gm15261	5.31481	0.479345	0.232828	2.16724	0.0302165	0.0756192
Tmem263	33.9853	0.567384	0.262817	2.16228	0.0305967	0.0766438
Gsdmd	9.37271	0.559464	0.259739	2.16129	0.0306729	0.0768474
Ckb	95.0889	-0.563442	0.262785	-2.15407	0.0312347	0.0784051
Arfgap1	30.8316	0.553294	0.257346	2.15261	0.0313494	0.0787196
Ttll12	41.0934	-0.5481	0.255666	-2.14823	0.0316952	0.0796607
Gab1	19.5009	-0.570795	0.267146	-2.1462	0.0318571	0.0800978
Nr2f2	74.8378	0.552895	0.257978	2.14227	0.0321716	0.08094
Exoc3l4	19.3491	-0.550419	0.262313	-2.1395	0.0323949	0.0815324
B3gnt3	9.87556	0.523704	0.256714	2.1327	0.0329497	0.0830812
Susd2	11.6706	0.545991	0.26022	2.13232	0.0329807	0.083167
Phldb1	13.8556	-0.56004	0.265649	-2.1247	0.033612	0.0851329
Dnajc10	53.1259	0.534646	0.253101	2.11573	0.034368	0.0874505
Ldlrap1	21.9125	0.560635	0.26403	2.11339	0.0345676	0.0880556
Fam46a	22.0136	0.555792	0.266852	2.11214	0.0346749	0.0883796
Lifr	25.7314	0.55535	0.265542	2.10953	0.034899	0.0890538
Adam19	21.7564	0.556053	0.266777	2.10613	0.0351933	0.0899339
Jade3	16.9119	-0.537712	0.261571	-2.10562	0.0352375	0.0900655
Fbxl19	28.3722	-0.550312	0.264242	-2.09166	0.0364692	0.0950665
Islr2	6.79982	0.46693	0.235089	2.0859	0.0369878	0.0971683

## Sheet: Tro1_CTR2vsCTR1
gene	baseMean	log2FoldChange	lfcSE	stat	pvalue	empirical null FDR
Rhox9	871.376	-0.852262	0.238655	-3.6543	0.000257885	0.000411597
Cebpb	47.8719	-0.793769	0.234433	-3.49294	0.00047773	0.000555669
Rhox6	965.819	-0.8198	0.239298	-3.48337	0.000495146	0.000560907
Elf3	61.5237	-0.771398	0.238528	-3.30523	0.000949002	0.00170627
Peg10	491.75	-0.692163	0.236603	-2.98969	0.00279257	0.0113437
Tomm6	75.1904	-0.684228	0.23332	-2.95099	0.00316754	0.0132893
Apoc1	42.9726	-0.691678	0.238282	-2.9409	0.00327262	0.0138054
Rnd1	45.6313	-0.653941	0.237482	-2.82236	0.00476721	0.0269075
Tppp3	67.8274	-0.609617	0.232079	-2.69589	0.00702015	0.0475074
S100g	330.237	-0.55891	0.219716	-2.68075	0.00734576	0.0502745
Gm10053	39.6885	-0.629633	0.239418	-2.6631	0.00774241	0.053534
Bmp4	25.2472	-0.622911	0.237474	-2.6375	0.00835203	0.0582883
Ass1	119.905	-0.5655	0.225172	-2.61361	0.00895914	0.0627024
Dusp9	346.393	-0.583761	0.225682	-2.59316	0.00950975	0.0664266
Gm6133	90.1169	-0.604086	0.235264	-2.57335	0.0100719	0.0699895
Anxa2	573.276	-0.593816	0.238897	-2.51305	0.0119694	0.088043

## Sheet: Tro1_FGRvsCTR2
gene	baseMean	log2FoldChange	lfcSE	stat	pvalue	empirical null FDR
Hbb-y	4182.87	-3.12031	0.298191	-11.0917	1.37587e-28	6.6701e-13
Crabp1	417.229	-3.16256	0.275849	-11.2528	2.24426e-29	6.6701e-13
Hba-x	2493.23	-2.83249	0.298486	-12.9546	2.21344e-38	6.6701e-13
Pdpn	188.252	1.51044	0.240319	6.28577	3.26241e-10	3.27034e-08
Pga5	81.8878	1.63466	0.28935	5.69605	1.22612e-08	1.69563e-06
Hes5	28.6005	-2.02584	0.298349	-5.04607	4.50993e-07	8.53366e-05
Rasd1	58.2004	1.42237	0.298483	4.94565	7.58895e-07	0.000132883
Ldoc1	67.3838	-1.38036	0.279137	-4.9017	9.50098e-07	0.000157241
Batf3	43.1266	-1.32124	0.275417	-4.65108	3.30202e-06	0.000543341
Pth1r	341.01	1.33787	0.294972	4.60941	4.03805e-06	0.000646237
Epha4	27.2211	-1.40967	0.298449	-4.53184	5.84723e-06	0.000864274
Pitx2	30.434	1.21923	0.270267	4.52041	6.17187e-06	0.000898709
Fam134b	26.1231	1.26818	0.290092	4.39615	1.10186e-05	0.00151724
Lama1	369.422	1.26686	0.29721	4.35036	1.35914e-05	0.00179742
Fabp3	501.13	1.16437	0.271276	4.30356	1.68078e-05	0.00210643
Cyr61	578.593	0.988787	0.230124	4.29925	1.71375e-05	0.00213575
Lamc1	538.936	1.08042	0.252861	4.27866	1.88019e-05	0.00227768
Creb3l1	28.9496	1.2471	0.298482	4.25248	2.11421e-05	0.00246123
Crip1	397.172	0.818243	0.200136	4.09045	4.30531e-05	0.00495566
Klf5	75.1982	1.16606	0.288769	4.05304	5.05574e-05	0.00573085
Fxyd3	120.69	1.17814	0.297357	4.02369	5.72937e-05	0.00639109
Gata6	100.427	1.14096	0.286909	3.99351	6.51027e-05	0.00711547
Plod2	125.724	1.08635	0.273446	3.98136	6.85228e-05	0.00741934
Col4a1	958.586	1.08641	0.277686	3.92558	8.6522e-05	0.00924563
Slc25a37	58.7013	-1.14994	0.29755	-3.85866	0.000114012	0.0118188
Mical2	35.162	1.10062	0.288947	3.84512	0.000120492	0.0123879
Col4a2	971.548	1.04926	0.278725	3.77714	0.000158642	0.0154658
Nid1	423.196	1.09049	0.291443	3.77355	0.000160944	0.0156375
Kdelr3	201.651	1.09775	0.294863	3.76238	0.000168305	0.0161764
Lifr	43.0421	0.97325	0.262253	3.72617	0.000194411	0.0179699
Cadm1	69.9832	-1.03638	0.276255	-3.72068	0.000198686	0.0182471
Fst	432.822	1.05542	0.285427	3.71495	0.000203241	0.0185376
Plod3	94.2309	0.915219	0.250367	3.66418	0.000248131	0.0221099
Gucy1a3	31.913	1.06591	0.297927	3.59786	0.000320851	0.0273408
Rcn3	260.923	0.98456	0.27525	3.58561	0.00033629	0.0283683
Nog	50.3358	1.05329	0.297647	3.57286	0.000353103	0.029456
Ypel2	33.3149	0.973397	0.275188	3.56299	0.000366656	0.0303098
B930036N10Rik	98.6798	1.0227	0.288533	3.55296	0.000380918	0.0311867
Rrbp1	621.134	0.712598	0.200813	3.55031	0.000384775	0.0314202
Rnf24	18.9575	1.03453	0.297532	3.52294	0.000426793	0.0338649
Tmem256	326.456	0.660387	0.187703	3.52004	0.000431475	0.0341265
Gata4	46.9901	1.02469	0.296608	3.49541	0.000473332	0.0363749
Serpinh1	3222.99	0.955124	0.274386	3.48838	0.000485959	0.0370226
F3	176.79	1.0123	0.298401	3.46866	0.000523063	0.0388487
Dpm3	136.947	0.779194	0.225153	3.466	0.000528264	0.0390958
Lamb1	433.447	0.994611	0.289209	3.4579	0.000544401	0.0398493
Sox7	45.7035	0.999687	0.29518	3.42608	0.000612358	0.0439003
Slc39a4	11.8564	0.995335	0.298422	3.37991	0.000725108	0.0501171
Prl8a2	76.1052	-0.926029	0.274578	-3.3421	0.000831477	0.0554526
Bahcc1	14.816	-1.0381	0.298014	-3.33067	0.000866382	0.0571003
S100a6	1833.3	0.600855	0.181238	3.31555	0.000914628	0.0592991
Pmepa1	31.6657	0.897483	0.272165	3.31359	0.00092105	0.0595852
Mycl	10.7993	-1.03656	0.292203	-3.3121	0.000925988	0.059804
P4ha2	182.372	0.952507	0.289428	3.3086	0.00093764	0.0603169
Cebpb	35.2047	0.96233	0.2932	3.29939	0.000968943	0.0616704
Pdgfra	50.0751	0.868251	0.263736	3.29328	0.000990244	0.0625715
P3h4	100.069	0.863486	0.262559	3.29256	0.000992782	0.0626778
P3h1	65.8189	0.920011	0.28104	3.2845	0.00102165	0.0638714
Gp1bb	35.2721	0.936113	0.295043	3.26893	0.00107955	0.0661826
Klf6	518.397	0.783827	0.240465	3.26275	0.00110337	0.0671021
Chst15	46.4186	0.918829	0.284883	3.24953	0.00115597	0.0690717
Hs3st1	164.78	0.943092	0.293375	3.23702	0.00120783	0.0709347
Sparc	5874.03	0.896462	0.277809	3.23419	0.00121989	0.0713569
Atox1	793.648	0.555344	0.1718	3.23322	0.00122402	0.0715008
Ass1	80.8852	0.847391	0.263605	3.22835	0.00124506	0.072226
Mfsd4	27.7617	0.9277	0.29591	3.22357	0.00126605	0.0729377
Socs3	226.445	0.692619	0.216701	3.19939	0.00137717	0.077055
Hbb-bh1	2964.16	-0.310226	0.18019	-3.19762	0.00138567	0.0773581
Fut8	49.3791	0.869568	0.273446	3.19758	0.00138584	0.0773642
Cd9	1032.39	0.837665	0.263074	3.18781	0.00143357	0.0792692
Slc7a1	69.5607	0.824682	0.26377	3.13218	0.00173511	0.0929746
Svil	36.8666	0.805586	0.260441	3.11175	0.00185984	0.0982894

## Sheet: T,ILC_FGRvsCTR1
gene	baseMean	log2FoldChange	lfcSE	stat	pvalue	empirical null FDR
Ccl4	65.7347	-0.933718	0.19104	-4.83132	1.35631e-06	8.24325e-10
Ppib	135.973	-0.747508	0.17646	-4.22024	2.44046e-05	2.55919e-07
Rora	157.797	-0.753883	0.180781	-4.15977	3.18567e-05	3.25249e-07
Anxa2	99.336	-0.60102	0.181053	-3.30952	0.000934557	0.000444558
Rps27l	77.7286	-0.565504	0.183897	-3.07439	0.00210932	0.00213423
Angpt2	11.3276	0.532108	0.180326	2.94388	0.00324128	0.00456134
Usp3	15.9795	-0.505665	0.188291	-2.66132	0.0077835	0.0238036
Rgcc	157.169	-0.449134	0.169733	-2.64369	0.00820078	0.0258332
Gzma	241.711	-0.493581	0.190485	-2.58815	0.0096492	0.0327448
Ecm1	15.6439	0.440857	0.180324	2.45735	0.0139965	0.0542656
A2m	90.3799	0.470595	0.191785	2.45511	0.0140842	0.0546546
1300002E11Rik	10.227	-0.43881	0.179284	-2.44881	0.0143327	0.0557464
Fam96a	32.3517	-0.467981	0.191184	-2.43369	0.0149458	0.0583643
Trappc2l	24.4331	-0.458496	0.191697	-2.37476	0.0175603	0.0717841
Fst	15.3296	0.43929	0.185906	2.36348	0.0181041	0.0744013
Gon4l	13.8894	-0.436017	0.185018	-2.34966	0.0187904	0.0776092
Hmgn5	56.8887	0.444838	0.191774	2.3246	0.0200936	0.0843572
Gsn	46.4871	0.44113	0.191223	2.30002	0.0214472	0.0916304

[truncated: 50 more sheets: T,ILC_CTR2vsCTR1, T,ILC_FGRvsCTR2, Dec_FGRvsCTR1, Dec_CTR2vsCTR1, Dec_FGRvsCTR2, DC_FGRvsCTR1, DC_CTR2vsCTR1, DC_FGRvsCTR2, S6_FGRvsCTR1, S6_CTR2vsCTR1, S6_FGRvsCTR2, Tro2_FGRvsCTR1, Tro2_CTR2vsCTR1, Tro2_FGRvsCTR2, Tro3_FGRvsCTR1, Tro3_CTR2vsCTR1, Tro3_FGRvsCTR2, SMC_FGRvsCTR1, SMC_CTR2vsCTR1, SMC_FGRvsCTR2 …]
