# Supplementary material for: Mouse fetal growth restriction through parental and fetal immune gene variation and intercellular communications cascade
Source: Nat Commun. 2022 Jul 29;13:4398. doi: 10.1038/s41467-022-32171-w (PMC9338297; doi:10.1038/s41467-022-32171-w)
Supplement: Supplementary file 13 — Supplementary Dataset 10 [file 41467_2022_32171_MOESM13_ESM.xlsx]

## Sheet: Sheet1
Supplementary Data 10 - List of Oligonucleotides
Oligonucleotide name	Sequence
HLA-Cw5 qPCR primer (genotyping)	For: ATCGCCCTCCCTTGAATG
HLA-Cw5 qPCR primer (genotyping)	Rev: TCATCCCTTAATTGTCCTAGAGAG
KIR2DL1 qPCR primer (genotyping)	For: CCAAGGTCAACGGAACAT
KIR2DL1 qPCR primer (genotyping)	Rev: GAGCCGAAGCATCTGTAG
NCR1 qPCR primer (genotyping)	For: TGATGGAGAACTCTGACA
NCR1 qPCR primer (genotyping)	Rev: CACTCTGATTCTGGCAATT
NK1.1 qPCR primer (genotyping)	For: ATAACAAGCTTCCATCGGGAGGTCT
NK1.1 qPCR primer (genotyping)	Rev: AGCTCACTCAGGAACCAATCAGCA
GAPDH mouse gDNA qPCR primer (genotyping)	For: AGCCGTGTGACCTTTCTGGAT
GAPDH mouse gDNA qPCR primer (genotyping)	Rev: AGAGCCGGAGCAACAGATGT
H2-Kb H2-Db IntronC primer (genotyping)	For: GTCGCCTTACCTGATTGGAA
H2-Kb H2-Db pGNA primer (genotyping)	For: CAGCAGAAACATACAAGCTGTC
H2-Kb H2-Db IntronC primer (genotyping)	Rev: GGCACCTATGGGGACTGATA
CCw_sybr primer (HLA-C QPCR primer for RT-PCR)	For: CTACTACAACCAGAGCGAGG
CCw_sybr primer (HLA-C QPCR primer for RT-PCR)	Rev: GATGTAATCCTTGCCGTCGTA
Hprt _sybr primer (QPCR primer for RT-PCR)	For: ATCATTATGCCGAGGATTTGGAA
Hprt _sybr primer (QPCR primer for RT-PCR)	Rev: TTGAGCACACAGAGGGCC
5’ screen primer (primer for screening ES cell colonies):	For: CACGCTTCAAAAGCGCACGTCTG
5’ screen primer (primer for screening ES cell colonies):	Rev: GTTGTGCCCAGTCATAGCCGAATAG
3’ screen primer (primer for screening ES cell colonies):	For: GCACTAGTTCTAGAGCGATCCCC
3’ screen primer (primer for screening ES cell colonies):	Rev: CGGGAGAAATGGATATGAAGTACTGGGC
OligodT RT primer	AAGCAGTGGTATCAACGCAGAGTACT(30)VN
TSO oligo	AAGCAGTGGTATCAACGCAGAGTACATrGrG+G (‘+’ indicates a locked nucleic acid (LNA) base)
ISPCR primer	AAGCAGTGGTATCAACGCAGAGT
