# Supplementary material for: Mouse fetal growth restriction through parental and fetal immune gene variation and intercellular communications cascade
Source: Nat Commun. 2022 Jul 29;13:4398. doi: 10.1038/s41467-022-32171-w (PMC9338297; doi:10.1038/s41467-022-32171-w)
Supplement: Supplementary file 14 — Supplementary Dataset 11 [file 41467_2022_32171_MOESM14_ESM.xlsx]

## Sheet: Sheet1
Supplementary Data 11 - List of antibodies
Antibodies	Supplier	Catalogue no.	Antibody Dilution
Antibodies
Alexa Fluor® 700 anti-mouse CD45 Antibody, clone 30-F11	Biolegend	Cat# 103128	1-200
Cytokeratin 7 Antibody (Alexa Fluor® 488), clone RCK105	Santa Cruz Biotechnology	Cat# sc-23876 AF488	1-20.
PE-Cy7 Conjugated anti-mouse CD4 (L3T4), clone RM4-5	eBioscience	Cat# 25-0042-81	1-200
Alexa Fluor® 488 anti-mouse CD4 Antibody, clone RM4-5	Biolegend	Cat# 100529	1-100
PE anti-mouse CD4, clone RM4-5	Biolegend	Cat# 100512	1-200
PE/Cy7 anti-mouse CD326 (Ep-CAM), clone G8.8	Biolegend	Cat# 118215	1-1000
Purified Rat Anti-Mouse CD16/CD32 (Mouse BD Fc Block™), clone 2.4G2	BD Biosciences	Cat# 553142	≤ 1 μg/million cells
R-PE conjugate anti-human HLA-BC	Thermo Fisher Scientific	Cat# (custom-conjugation from Cat#16-5935-82)	1-20.
FITC anti-mouse CD3epsilon, clone 145-2C11	Biolegend	Cat# 100306	1-100
FITC anti-mouse CD4, clone GK1.5	Biolegend	Cat# 100406	1-100
Anti-CD27 FITC, clone LG.7F9	eBioscience	Cat# 11-0271-82	1-100
Anti-mouse Ly-49C/I/F/H FITC, clone 14B11	eBioscience	Cat# 11-5991-85	1-100
Anti-mouse Ly-49G2 FITC, clone eBio4D11	eBioscience	Cat# 11-5781-82	1-200
Anti-mouse KLRG1 FITC, clone 2F1	eBioscience	Cat# 11-5893-82	1-50.
FITC anti-mouse CD3e, clone 145-2C11	BD Biosciences	Cat# 553062	1-100
Anti-mouse CD11c FITC, clone N418	eBioscience	Cat# 11-0114-85	1-100
Anti-mouse CD62L FITC, clone MEL-14	eBioscience	Cat# 11-0621-85	1-100
FITC conjugated anti-mouse MHC Class II , clone M5/114.15.2	eBioscience	Cat# 11-5321-85	1-1000
PE anti-mouse H-2Kb, clone AF6-88.5	Biolegend	Cat# 116508	1-200
Anti- Human/Mouse T-bet PE, clone eBio4B10	eBioscience	Cat# 12-5825-80	1-100
PE anti-human CD158, clone HP-MA4	Biolegend	Cat# 339506	1-40.
PE Rat Anti-mouse CD4, clone RM4-5	BD Biosciences	Cat# 553049	1-200
Anti-mouse CD11b APC, clone M1/70	eBioscience	Cat# 17-0112-82	1-200
Anti-mouse NKp46 CD335 eFluor 660, clone 29A1.4	eBioscience	Cat# 50-3351-82	1-40.
Anti-mouse CD226 APC, clone 10E5	eBioscience	Cat# 17-2261-80	1-200
Anti-mouse EOMES eFluor 660, clone Dan11mag	eBioscience	Cat# 50-4875-80	1-200
Anti-human HLA-BC APC, clone B1.23.2	eBioscience	Cat# 17-5935-42	1-20.
Anti-mouse CD19 APC, clone eBio1D3	eBioscience	Cat# 17-0193-82	1-200
CD11b Monoclonal Antibody APC-eFluor 780, clone M1/70	eBioscience	Cat# 47-0112-82	1-200
Anti-mouse CD19 APC-eFluor 780, clone eBio1D3	eBioscience	Cat# 47-0193-82	1-200
Anti-mouse CD3e APC-eFluor 780, clone 145-2C11	eBioscience	Cat# 47-0031-82	1-200
Anti-mouse TCRβ APC-eFluor 780, clone H57-597	eBioscience	Cat# 47-5961-82	1-200
Brilliant Violet 605 Anti-mouse CD4, clone RM4-5	Biolegend	Cat# 100548	1-400
Anti-mouse CD49b eFluor 450, clone DX5	eBioscience	Cat# 48-5971-82	1-40.
Anti-mouse CD19 eFluor 450, clone eBio1D3(1D3)	eBioscience	Cat# 48-0193-82	1-100
V450 Mouse Anti-mouse Ly49 A[B6], clone A1	BD Biosciences	Cat# 561204	1-20.
Anti-mouse CD122 eFluor 450, clone TM-b1	eBioscience	Cat# 48-1222-82	1-100
Anti-mouse CD335 eFluor 450, clone 29A1.4	eBioscience	Cat# 48-3351-82	1-40.
Anti-mouse CD4 eFluor 450, clone RM4-5	eBioscience	Cat# 48-0042-82	1-100
Anti-mouse CD122 PE-Cyanine7, clone TM-b1	eBioscience	Cat# 25-1222-80	1-400
PE-Cy7 Rat Anti-mouse CD43, clone S7	BD Biosciences	Cat# 562866	1-200
Anti-mouse CD8a PE-Cyanine7, clone 53-6.7	eBioscience	Cat# 25-0081-81	1-400
Anti-mouse CD19 PerCP-Cy5.5, clone eBio1D3	eBioscience	Cat# 45-0193-82	1-200
PerCP/Cy5.5 Anti-mouse TCR β chain, clone H57-597	Biolegend	Cat# 109228	1-200
Anti-mouse TER119 PerCP-Cy5.5, clone TER-119	eBioscience	Cat# 45-5921-80	1-200
PerCP/Cy5.5 Anti-mouse CD3e, clone 145-2C11	Biolegend	Cat# 100328	1-200
Anti-Ly49D-PE-Vio770 mouse, clone 4E5	Miltenyi Biotec	Cat# 130-102-147	1-10.
Anti-mouse CD49b PEcy7, clone DX5	eBioscience	Cat# 25-5971-82	1-40.
Anti-mouse CD122 FITC, clone TM-b1	eBioscience	Cat# 11-1222-82	1-100
Anti-mouse IFNγ APC, clone XMG1.2	eBioscience	Cat# 17-7311-82	1-200
Anti-mouse NK1.1 Percpcy5.5, clone PK136	eBioscience	Cat# 45-5941-82	1-40.
Anti-human HLA-BC PE, clone B1.23.2	eBioscience	Cat# 12-5935-42	1-25.
Functional grade anti-Ly49D, clone 4E5	Biolegend	Cat# 138302	≤0.25 µg/million cells
Alexa Fluor® 647 Hamster Anti-Rat/Mouse CD49a, clone Ha31/8	BD Biosciences	Cat# 562113	1-100
Anti-mouse H-2Kb/H2-Db eFluor 450, clone AF6-88.5.5.3	eBioscience	Cat# 48-5958-82	1-100
Alexa Fluor® 647 anti-human HLA-A,B,C, clone W6/32	Biolegend	Cat# 311414	1-20.
Functional grade anti-NKp46, clone 29A1.4	eBioscience	Cat# 16-3351-81	≤ 1 µg/million cells
Purified anti-human CD158 (KIR2DL1/S1/S3/S5) Antibody, clone HP-MA4	Biolegend	Cat# 339502	≤ 1 µg/million cells
