# Supplementary material for: Mouse fetal growth restriction through parental and fetal immune gene variation and intercellular communications cascade
Source: Nat Commun. 2022 Jul 29;13:4398. doi: 10.1038/s41467-022-32171-w (PMC9338297; doi:10.1038/s41467-022-32171-w)
Supplement: Supplementary file 15 — Supplementary Dataset 12 [file 41467_2022_32171_MOESM15_ESM.xlsx]

## Sheet: full-length_cNK-1_FGRvsCTR1
Supplementary Data 12 - DEG scRNA-seq NK data, calculated using mixed-effects Poisson regression model. Pairwise comparisons are made for each cell subset.
gene	Intercept._Estimate	Intercept._Std..Error	Intercept._z.value	Intercept._Pr...z..	conditionKIRF_C5M_Estimate	conditionKIRF_C5M_Std..Error	conditionKIRF_C5M_z.value	pval	FDR
Anxa2	7.64579	0.0617784	123.762	0	-0.634854	0.0873854	-7.26499	3.73061e-13	2.25963e-09
Sec16a	3.39135	0.090089	37.6444	0	0.878289	0.127209	6.90427	5.04606e-12	1.5282e-08
Rpl35	4.48206	0.0440634	101.718	0	0.425212	0.062303	6.82491	8.79789e-12	1.77629e-08
Txndc9	3.76003	0.102824	36.5676	9.3502e-293	-0.79407	0.146044	-5.43718	5.41303e-08	6.55735e-05
Ppp1r9b	2.53193	0.0975524	25.9545	1.61567e-148	0.753277	0.137712	5.46995	4.50156e-08	6.55735e-05
Lrpprc	3.16335	0.159417	19.8433	1.26022e-87	-1.20734	0.226802	-5.3233	1.019e-07	0.000102868
Helz	3.91813	0.112375	34.8666	2.38386e-266	-0.834417	0.159461	-5.23272	1.67034e-07	0.000144532
Gtf2a2	3.33179	0.115475	28.853	4.64218e-183	0.835266	0.163146	5.11976	3.05926e-07	0.0001853
Pip4k2c	4.14999	0.123089	33.7154	3.43639e-249	-0.894868	0.174461	-5.12933	2.90778e-07	0.0001853
Fmnl1	4.20554	0.0750586	56.0301	0	-0.549427	0.106528	-5.1576	2.50134e-07	0.0001853
Rgs3	4.42302	0.088437	50.0132	0	0.63704	0.125026	5.09525	3.48279e-07	0.000191775
Atl2	3.66759	0.117964	31.0909	3.19938e-212	-0.848925	0.167438	-5.07008	3.97656e-07	0.000200717
Ipo8	3.27127	0.358062	9.13604	6.47789e-20	-2.56227	0.510115	-5.02293	5.08888e-07	0.000237102
Ppib	5.27513	0.0864327	61.0316	0	-0.605913	0.122367	-4.95161	7.36002e-07	0.000318426
Sub1	5.61459	0.036137	155.37	0	0.244957	0.0511203	4.79177	1.65316e-06	0.000667547
Lypla1	4.45983	0.132965	33.5413	1.20404e-246	-0.884619	0.188311	-4.69765	2.63168e-06	0.000996257
Wsb1	5.10156	0.134595	37.903	0	-0.883777	0.190453	-4.6404	3.47737e-06	0.00117013
Xpr1	0.303847	0.438042	0.693648	0.487903	2.84893	0.613923	4.64053	3.47518e-06	0.00117013
Snx2	4.07558	0.0548262	74.3363	0	0.358235	0.0775443	4.61975	3.84199e-06	0.00122479
Rab8b	4.62333	0.309031	14.9607	1.32534e-50	-1.99653	0.43753	-4.56317	5.03862e-06	0.00152595
Usp37	4.32644	0.189878	22.7853	6.41109e-115	-1.20795	0.268908	-4.49207	7.05332e-06	0.00203438
Pear1	5.39435	0.085556	63.0506	0	-0.53763	0.121096	-4.43971	9.00797e-06	0.00248006
Mecp2	1.73245	0.234858	7.37661	1.62368e-13	1.45965	0.331361	4.40501	1.05777e-05	0.0027856
Cnot10	3.67963	0.245135	15.0106	6.25601e-51	-1.52224	0.347515	-4.38037	1.1848e-05	0.00299015
Zmym5	2.94181	0.164938	17.8358	3.72409e-71	1.01286	0.233032	4.34645	1.38359e-05	0.00335217
Serinc1	5.17851	0.108223	47.8503	0	-0.656815	0.153155	-4.28856	1.79832e-05	0.00399634
Sco1	1.73657	0.228771	7.59088	3.17734e-14	-1.40503	0.32808	-4.28258	1.84741e-05	0.00399634
Fos	4.70729	0.151174	31.1382	7.31613e-213	S	0.213757	4.2985	1.71961e-05	0.00399634
Syvn1	2.7364	0.190057	14.3978	5.34221e-47	1.14114	0.26855	4.24926	2.14479e-05	0.00447966
Cyld	4.29858	0.13898	30.9294	4.80132e-210	-0.834727	0.196823	-4.241	2.22527e-05	0.00449281
Arpc4	5.79648	0.058809	98.5644	0	-0.350421	0.0832373	-4.2099	2.55486e-05	0.00499187
Snx1	4.70625	0.18295	25.7242	6.26047e-146	-1.08488	0.258982	-4.18902	2.80159e-05	0.00530289
Herc1	4.52164	0.226856	19.9317	2.16022e-88	-1.32938	0.321147	-4.13948	3.48088e-05	0.006389
Ptger1	2.44787	0.164046	14.9218	2.37629e-50	0.948978	0.231701	4.09571	4.20882e-05	0.00749789
Prr14l	4.58776	0.270025	16.9901	9.7236e-65	-1.52765	0.382188	-3.99712	6.41167e-05	0.0110893
Gpx1	3.92279	0.118394	33.1335	9.78901e-241	0.667951	0.167382	3.99059	6.59095e-05	0.0110893
Dbpht2	-2.93325	0.25	-11.733	8.63202e-32	1.18578	0.29921	3.96304	7.40019e-05	0.0121143
Mnt	2.66052	0.301026	8.83817	9.72982e-19	-1.69252	0.428813	-3.94698	7.91426e-05	0.0126149
Ankrd11	4.92809	0.128899	38.2321	0	-0.712774	0.182436	-3.90697	9.34601e-05	0.0145151
Plekhb2	4.80398	0.121195	39.6385	0	-0.667348	0.17156	-3.88988	0.000100293	0.0151868
Akirin1	5.0281	0.0731893	68.7	0	-0.399605	0.103627	-3.85619	0.000115168	0.0166089
Gtf2i	4.67064	0.139589	33.46	1.84432e-245	-0.762409	0.19759	-3.85855	0.000114062	0.0166089
Wdyhv1	3.62064	0.109623	33.0282	3.19737e-239	-0.594688	0.155504	-3.82425	0.000131168	0.0181414
Anapc5	4.94713	0.0700032	70.67	0	0.378455	0.0989991	3.82281	0.000131938	0.0181414
Evi2a	3.65644	0.182837	19.9983	5.69765e-89	-0.988904	0.259041	-3.81756	0.00013478	0.0181414
Rpl23a	6.08256	0.024685	246.407	0	0.132944	0.0349401	3.80491	0.000141857	0.0186789
Cul2	4.2021	0.165086	25.454	6.36845e-143	-0.886653	0.23374	-3.79333	0.000148641	0.0187566
Aida	2.42071	0.259784	9.31818	1.18358e-20	-1.40389	0.36961	-3.79829	0.000145695	0.0187566
Dgat1	4.94177	0.111333	44.3871	0	-0.59572	0.157579	-3.78045	0.000156542	0.0193505
Mxd1	6.349	0.0751012	84.5392	0	-0.400856	0.106243	-3.77302	0.000161281	0.0195376
Myo1g	5.30605	0.0692239	76.6505	0	0.366027	0.0979012	3.73874	0.000184945	0.0218333
Prdx6	5.70191	0.0515847	110.535	0	-0.272768	0.073023	-3.73537	0.000187441	0.0218333
Usp7	2.65957	0.250194	10.6301	2.1598e-26	1.30894	0.353573	3.70205	0.000213868	0.0244415
Ctnna1	3.91034	0.123301	31.7137	1.00547e-220	-0.643937	0.174749	-3.68493	0.000228764	0.0251932
Klhdc4	4.01514	0.24708	16.2504	2.22083e-59	-1.29102	0.349924	-3.68944	0.000224751	0.0251932
Eif1a	3.47918	0.154435	22.5284	2.18623e-112	0.797144	0.218331	3.65108	0.000261142	0.0277497
Il1f9	-1.75734	0.482576	-3.64159	0.000270957	2.4193	0.662374	3.65246	0.000259736	0.0277497
Armc7	3.66416	0.519348	7.05529	1.72236e-12	-2.6833	0.737101	-3.64034	0.000272279	0.0284344
Gt(ROSA)26Sor	-2.90681	1.13219	-2.56742	0.0102457	5.58666	1.5376	3.63336	0.000279759	0.0287203
Ak2	3.08676	0.148381	20.803	4.06624e-96	0.761011	0.209717	3.62876	0.000284789	0.0287494
Rgs1	6.69177	0.0805496	83.0763	0	0.412323	0.113919	3.61945	0.000295225	0.0293144
Trp53	4.55491	0.116457	39.1123	0	0.594176	0.164679	3.6081	0.000308452	0.0296691
Mtfmt	3.18973	0.107968	29.5432	8.03671e-192	-0.553444	0.153395	-3.60798	0.000308594	0.0296691
Tespa1	3.30371	0.214334	15.4139	1.32063e-53	-1.09324	0.303895	-3.59744	0.000321368	0.0304145
Zmiz1	4.96388	0.139164	35.6693	1.18365e-278	-0.704208	0.196953	-3.57552	0.000349534	0.0321897
Aco1	3.48355	0.417766	8.33851	7.52313e-17	-2.11889	0.592762	-3.57461	0.000350755	0.0321897
Osm	3.26247	0.212364	15.3627	2.91295e-53	1.06564	0.300195	3.54981	0.000385511	0.0346962
Ruvbl2	3.19522	0.160178	19.948	1.56159e-88	0.803096	0.22641	3.54708	0.000389523	0.0346962
Nod1	5.09497	0.114859	44.3587	0	-0.573163	0.162535	-3.52639	0.000421259	0.0369792
Riok1	4.65374	0.150829	30.8543	4.90381e-209	-0.751658	0.21345	-3.52147	0.000429157	0.0371343
Ap2a1	2.68617	0.597622	4.49476	6.965e-06	-3.02695	0.863968	-3.50354	0.000459112	0.0380937
Itgax	5.27284	0.159729	33.0112	5.60177e-239	-0.792125	0.225984	-3.50523	0.000456208	0.0380937
Hnrnpa0	1.56389	0.255591	6.11871	9.43377e-10	1.26504	0.360741	3.5068	0.000453536	0.0380937
Bod1	1.99726	0.490533	4.0716	4.66907e-05	-2.4625	0.705158	-3.49212	0.000479203	0.0385806
Zfp68	4.50046	0.226654	19.8561	9.76648e-88	-1.11953	0.320643	-3.49151	0.000480297	0.0385806
Dapk2	4.76462	0.18516	25.7325	5.06413e-146	-0.913594	0.262082	-3.48591	0.000490459	0.0385806
Sgpl1	4.82423	0.188726	25.5621	4.02433e-144	-0.931217	0.267019	-3.48745	0.00048765	0.0385806
Tacc1	5.67017	0.0468107	121.13	0	-0.230491	0.0662767	-3.47772	0.000505705	0.039218
Msn	6.74821	0.060841	110.915	0	-0.299047	0.0860652	-3.47465	0.000511511	0.039218
Dnajc14	4.41981	0.0875707	50.4714	0	-0.430599	0.124053	-3.4711	0.000518334	0.0392443
Mettl4	3.27414	0.33994	9.6315	5.88614e-22	-1.66218	0.481944	-3.4489	0.00056287	0.0420902
Rps27l	2.74776	0.131351	20.9193	3.57339e-97	-0.643428	0.186816	-3.44418	0.000572803	0.0423106
Sass6	2.64443	0.479277	5.51755	3.4375e-08	-2.33665	0.682344	-3.42444	0.000616076	0.0449587
Eif3a	4.88908	0.0768443	63.6232	0	0.371419	0.108676	3.41766	0.000631614	0.0450185
Egr1	4.17319	0.121346	34.3907	3.4711e-259	0.586415	0.171587	3.4176	0.00063176	0.0450185
Cercam	3.05506	0.352378	8.66984	4.32745e-18	-1.70624	0.500471	-3.40927	0.000651375	0.0458765
Cirbp	5.32144	0.0811316	65.5902	0	-0.389627	0.114829	-3.39311	0.000691037	0.0481105
Fbxo3	3.22099	0.296439	10.8656	1.68113e-27	-1.41772	0.420587	-3.3708	0.000749502	0.0515879
Abcf2	3.32968	0.160433	20.7543	1.12036e-95	0.758362	0.226797	3.3438	0.00082639	0.056241
Zfp706	4.92205	0.105819	46.5139	0	-0.500295	0.149773	-3.34036	0.0008367	0.0563099
Marf1	2.66858	0.12161	21.9438	9.9253e-107	0.572393	0.171865	3.33049	0.000866937	0.0577037
Tigd2	3.03414	0.174296	17.408	7.17952e-68	0.817905	0.24634	3.32023	0.000899447	0.0592168
Kansl3	3.30461	0.165012	20.0265	3.23802e-89	0.77336	0.233286	3.31507	0.000916203	0.0596714
Dap3	2.46338	0.250289	9.84213	7.41262e-23	1.17117	0.353665	3.31152	0.000927914	0.0597912
Zfp947	-1.37455	0.485445	-2.83152	0.00463267	2.21223	0.670964	3.29709	0.000976933	0.0622872
Galnt11	3.64066	0.247283	14.7226	4.61401e-49	-1.15205	0.350332	-3.28846	0.00100737	0.0635587
Hdac4	3.30362	0.167974	19.6674	4.10446e-86	-0.781763	0.238197	-3.282	0.00103074	0.0643628
Tax1bp1	5.58752	0.102638	54.4389	0	-0.475468	0.145212	-3.27431	0.00105921	0.0648046
Rps7	6.02506	0.0286315	210.435	0	-0.13289	0.0405588	-3.27648	0.00105109	0.0648046
Frat1	4.32826	0.128115	33.7841	3.37663e-250	-0.592844	0.181416	-3.26786	0.00108363	0.0656356
2700070H01Rik	-0.935155	0.0920575	-10.1584	3.04085e-24	0.413049	0.128106	3.22428	0.00126289	0.0757356
A830018L16Rik	-0.17247	0.10272	-1.67904	0.0931446	0.46105	0.143998	3.20178	0.00136583	0.0811063
Tfap2b	-3.31606	0.362892	-9.13789	6.36849e-20	1.4227	0.445045	3.19675	0.00138983	0.0817303
Tardbp	4.47673	0.084749	52.8234	0	-0.382724	0.120044	-3.1882	0.00143164	0.0833792
A730098P11Rik	-1.34599	0.501471	-2.68408	0.00727305	2.23375	0.703013	3.1774	0.00148603	0.0857229
Tob1	3.08372	0.277764	11.102	1.22733e-28	-1.2458	0.3939	-3.16272	0.00156302	0.0893131
4931406P16Rik	3.35374	0.145819	22.9993	4.73746e-117	-0.651397	0.206773	-3.1503	0.00163104	0.092329
Lbr	5.54138	0.139183	39.8136	0	-0.619519	0.196874	-3.14679	0.00165076	0.0925802
Noc3l	2.23878	0.899137	2.48992	0.0127773	-4.12841	1.31333	-3.14346	0.00166963	0.0927791
Camta1	0.0459791	0.363337	0.126547	0.899299	1.59917	0.510095	3.13504	0.00171833	0.0937649
Tmsb4x	7.45018	0.0422086	176.508	0	0.18716	0.059695	3.13527	0.00171694	0.0937649
Ucp2	6.09848	0.0566318	107.687	0	0.250462	0.0800929	3.12714	0.00176517	0.095461
Pom121	3.88031	0.309602	12.5332	4.91194e-36	-1.36248	0.438391	-3.10792	0.0018841	0.0967121
Midn	0.777927	0.366211	2.12426	0.0336486	1.61027	0.516162	3.11971	0.00181032	0.0967121
Ankfy1	4.39341	0.196258	22.3859	5.40492e-111	-0.863698	0.27776	-3.10951	0.00187398	0.0967121
Mrps21	2.46775	0.146756	16.8153	1.88452e-63	0.646467	0.207366	3.11751	0.00182384	0.0967121
Dnaja1	6.16698	0.0472265	130.583	0	0.207613	0.0667981	3.10807	0.00188314	0.0967121
Pde6d	2.44668	0.184115	13.2889	2.68539e-40	0.810458	0.260213	3.1146	0.00184194	0.0967121
Rpl21	5.99274	0.0358812	167.016	0	0.157638	0.0507629	3.10538	0.00190036	0.0967267
Rabac1	4.91974	0.0854943	57.5446	0	0.375009	0.12091	3.10156	0.00192504	0.0971662
Klra8	3.91329	0.0896911	43.6308	0	0.392034	0.126841	3.09076	0.00199647	0.098314
Rnaseh2c	3.38296	0.0955795	35.3942	2.09651e-274	0.417935	0.135149	3.09242	0.00198535	0.098314
Pkp3	4.479	0.116525	38.4382	0	-0.51027	0.164951	-3.09346	0.00197839	0.098314
Cer1	-2.33854	0.185695	-12.5934	2.29468e-36	0.741356	0.240289	3.08527	0.00203365	0.0993372

## Sheet: full-length_cNK-1_CTR2vsCTR1
gene	Intercept._Estimate	Intercept._Std..Error	Intercept._z.value	Intercept._Pr...z..	conditionKIRC5F_WTM_Estimate	conditionKIRC5F_WTM_Std..Error	conditionKIRC5F_WTM_z.value	pval	FDR
Dbpht2	-3.06261	0.00325304	-941.459	0	0.736835	0.00325126	226.631	0	0
Anxa2	7.68587	0.0518065	148.357	0	-0.744656	0.0733011	-10.1589	3.02583e-24	9.74621e-21
Krit1	3.79174	0.160417	23.6368	1.61419e-123	-1.62697	0.22852	-7.1196	1.08243e-12	2.32434e-09
Gtf2a2	3.37195	0.111725	30.1808	4.23789e-200	0.990148	0.157873	6.27179	3.56926e-10	5.74829e-07
Wnk1	5.29584	0.0947268	55.9064	0	-0.819389	0.134213	-6.10513	1.02717e-09	1.3234e-06
Rnf40	3.82858	0.105898	36.1533	3.29879e-286	-0.876645	0.150752	-5.81513	6.05855e-09	6.50487e-06
0610010B08Rik	1.15784	0.295506	3.91817	8.92225e-05	-2.36088	0.4451	-5.30415	1.13197e-07	0.000104173
Pom121	3.92045	0.194325	20.1747	1.63353e-90	-1.44187	0.275977	-5.22462	1.74517e-07	0.00014053
Fam105a	4.55676	0.152348	29.9102	1.45153e-196	-1.12351	0.21601	-5.20118	1.98032e-07	0.000141747
Usp3	4.39449	0.155684	28.227	2.728e-175	-1.14079	0.220788	-5.16688	2.38036e-07	0.000153343
Pcyt1a	3.9295	0.101549	38.6957	0	0.724413	0.143597	5.04476	4.54088e-07	0.000265931
Tsc22d3	6.25102	0.0845013	73.9755	0	-0.600672	0.119578	-5.02328	5.07955e-07	0.000272687
Aars	4.32192	0.198452	21.7782	3.73764e-105	-1.33956	0.281296	-4.76211	1.91579e-06	0.000949346
Wdr61	4.26607	0.137397	31.0493	1.1658e-211	-0.907918	0.194874	-4.65899	3.17763e-06	0.00146216
Rab8a	5.99773	0.0456285	131.447	0	-0.298678	0.0646394	-4.62068	3.82481e-06	0.00164263
Snx1	4.7463	0.193243	24.5613	3.27747e-133	-1.24059	0.273696	-4.53272	5.82288e-06	0.00234444
Rasa3	5.55312	0.0835131	66.4941	0	-0.531855	0.118249	-4.49775	6.86775e-06	0.00260247
Gpr132	3.70105	0.157228	23.5393	1.61417e-122	-0.996684	0.223369	-4.46205	8.11792e-06	0.00290531
Tia1	3.6093	0.491799	7.33897	2.15245e-13	-3.09152	0.702158	-4.40288	1.06823e-05	0.00362186
Prkcb	5.09516	0.0837737	60.8205	0	-0.520078	0.11868	-4.38218	1.17495e-05	0.00378453
Chsy1	5.82295	0.0833	69.9033	0	-0.51437	0.117918	-4.3621	1.28819e-05	0.00395168
Rictor	3.64037	0.178357	20.4106	1.3458e-92	-1.10093	0.25337	-4.34514	1.39189e-05	0.0040757
Tmem167	4.15677	0.0980936	42.3756	0	-0.601386	0.139288	-4.31757	1.57756e-05	0.00441855
Ifi27l1	4.44357	0.0898038	49.4809	0	-0.537502	0.127405	-4.21883	2.45575e-05	0.00659163
Gm20594	6.11612	0.059368	103.021	0	0.352991	0.0839764	4.20346	2.62866e-05	0.00677354
Gpr180	3.1844	0.668374	4.7644	1.89412e-06	-4.00128	0.962289	-4.15809	3.2092e-05	0.00795141
H2-Q4	5.14459	0.0261053	197.071	0	-0.154473	0.0372788	-4.14371	3.4173e-05	0.00814059
Dhx30	3.86009	0.108894	35.4481	3.09936e-275	-0.639825	0.154707	-4.13573	3.53829e-05	0.00814059
Bccip	4.01741	0.103733	38.7286	0	-0.607432	0.147263	-4.12481	3.71035e-05	0.00824209
Arpc2	6.27425	0.0303488	206.738	0	0.174389	0.0429695	4.05843	4.94042e-05	0.0102665
Ntrk2	-0.397481	0.0787887	-5.0449	4.53755e-07	-0.656516	0.161512	-4.06482	4.80686e-05	0.0102665
Klf2	3.86812	0.226225	17.0986	1.52102e-65	-1.29163	0.320823	-4.02599	5.67365e-05	0.0114218
Zfp97	3.48476	0.241625	14.4222	3.75144e-47	-1.37	0.342972	-3.9945	6.48322e-05	0.0122975
Junb	7.89876	0.0372872	211.836	0	-0.210701	0.0527512	-3.99423	6.49043e-05	0.0122975
Guk1	4.22414	0.115131	36.6898	1.06129e-294	-0.646993	0.163276	-3.96256	7.41499e-05	0.0136478
Zfp781	2.39126	0.3506	6.82047	9.07422e-12	-1.96862	0.499894	-3.93807	8.21392e-05	0.0146983
Herc1	4.56175	0.196669	23.1951	5.1061e-119	-1.09275	0.278486	-3.9239	8.71273e-05	0.0147704
Map4k4	3.32893	0.364408	9.13519	6.52905e-20	-2.04009	0.519454	-3.92738	8.58762e-05	0.0147704
Pik3c2a	2.85917	0.647208	4.4177	9.97588e-06	-3.6576	0.935331	-3.91049	9.21099e-05	0.0148343
Fam211b	0.0322154	0.112113	0.287349	0.773845	-0.750887	0.191765	-3.91567	9.01537e-05	0.0148343
Cenpb	2.46953	0.163546	15.0999	1.62086e-51	0.899224	0.231217	3.88909	0.000100619	0.0158095
Dnajc13	2.86466	0.16216	17.6656	7.7179e-70	0.887879	0.229236	3.87321	0.000107412	0.016475
Pik3r5	5.15861	0.0693519	74.3832	0	-0.378308	0.0982737	-3.84954	0.00011834	0.017729
Usp7	2.69973	0.24374	11.0763	1.63543e-28	1.32202	0.34447	3.83785	0.000124118	0.018172
Wdr85	2.71237	0.322122	8.42034	3.754e-17	-1.75697	0.458815	-3.82937	0.000128473	0.0183916
Hspd1	5.24965	0.0396781	132.306	0	-0.214245	0.0563528	-3.80186	0.000143616	0.0201125
Kif21b	5.16171	0.106733	48.3609	0	-0.572406	0.151136	-3.78735	0.000152261	0.0204347
Cers5	3.97052	0.122438	32.4287	1.08202e-230	0.655866	0.173153	3.78778	0.000152	0.0204347
Ppil2	4.73434	0.102036	46.3986	0	0.54532	0.144306	3.77891	0.000157516	0.0207085
Rab8b	4.66354	0.153864	30.3095	8.59174e-202	-0.821155	0.217857	-3.76924	0.000163743	0.0210967
Nufip1	3.01932	0.548796	5.50171	3.7613e-08	-2.95329	0.785171	-3.76133	0.000169011	0.0213484
Sec23b	4.41612	0.0999669	44.1758	0	0.530717	0.141395	3.75344	0.000174426	0.0216087
Nubp2	4.93529	0.102729	48.0417	0	-0.542293	0.145509	-3.72688	0.000193865	0.0226831
Agpat6	4.1902	0.125405	33.4134	8.76573e-245	-0.663304	0.177837	-3.72985	0.000191592	0.0226831
Atxn7l1	3.79248	0.197417	19.2105	3.0241e-82	-1.04382	0.280027	-3.72758	0.000193331	0.0226831
Cog2	3.95896	0.168298	23.5235	2.34245e-122	-0.888433	0.238659	-3.7226	0.000197183	0.0226831
Tnrc6c	3.561	0.252056	14.1278	2.56067e-45	-1.32545	0.357569	-3.70684	0.000209865	0.0237184
Ptpre	3.77935	0.264984	14.2625	3.74516e-46	-1.38742	0.375694	-3.69295	0.000221671	0.0242035
Ranbp2	3.25217	0.132326	24.5769	2.23332e-133	0.691253	0.187142	3.69374	0.000220984	0.0242035
Atg4d	4.15553	0.200703	20.7049	3.13158e-95	-1.04876	0.284392	-3.68772	0.000226271	0.0242939
Bloc1s6	4.17418	0.528115	7.90392	2.70261e-15	-2.7569	0.750144	-3.67516	0.000237697	0.0243055
Csnk1a1	5.21659	0.0604214	86.3367	0	-0.315053	0.0856507	-3.67835	0.000234747	0.0243055
Fbxl3	3.00261	0.310001	9.68581	3.46438e-22	-1.62297	0.440773	-3.6821	0.000231322	0.0243055
E330033B04Rik	1.72032	0.367118	4.686	2.78599e-06	-1.92838	0.526108	-3.66538	0.000246973	0.0245478
Nr4a1	7.19971	0.0332676	216.418	0	-0.172549	0.0470848	-3.66464	0.000247688	0.0245478
Cdh11	1.93124	0.165155	11.6935	1.37625e-31	-0.870038	0.238092	-3.65421	0.000257971	0.0248038
Nol11	3.5448	0.540629	6.55681	5.49697e-11	-2.82208	0.771631	-3.65729	0.000254896	0.0248038
Arfgap1	4.23463	0.113113	37.437	9.75959e-307	-0.584897	0.160381	-3.64693	0.000265396	0.0251423
Gm14124	1.23064	0.294491	4.17888	2.92945e-05	-1.5725	0.431858	-3.64124	0.00027133	0.025332
Ppp3r1	4.29067	0.298642	14.3673	8.30272e-47	-1.53656	0.423192	-3.63089	0.000282446	0.0259931
Mad2l1bp	3.92885	0.212047	18.5282	1.22372e-76	-1.08944	0.300588	-3.62436	0.000289676	0.026283
Lrrc8c	4.75847	0.139885	34.0169	1.25269e-253	-0.713834	0.198075	-3.60387	0.000313519	0.0273893
Pias1	4.29164	0.144873	29.6235	7.45055e-193	-0.740332	0.205303	-3.60605	0.000310899	0.0273893
Foxred1	3.52406	0.513994	6.85622	7.07069e-12	-2.63684	0.731855	-3.60295	0.000314624	0.0273893
Zfp395	1.16305	0.604935	1.92261	0.0545293	-3.18629	0.886963	-3.59236	0.000327698	0.028147
Plekhb2	4.84403	0.175499	27.6015	1.0661e-167	-0.891101	0.248448	-3.58668	0.00033492	0.0283888
Bbs1	0.548639	0.0557041	9.84917	6.91132e-23	-0.350206	0.0979233	-3.57632	0.000348459	0.0291529
Marf1	2.70838	0.142481	19.0087	1.44358e-80	0.718465	0.201518	3.56526	0.000363495	0.030021
Gm6402	1.19307	0.58941	2.02417	0.0429523	-3.08387	0.868263	-3.55177	0.000382643	0.0312024
Cpt1a	4.20504	0.256193	16.4136	1.52973e-60	-1.28515	0.362772	-3.54258	0.000396226	0.0315462
Stat1	5.40084	0.238706	22.6254	2.4352e-113	-1.19658	0.337799	-3.5423	0.000396654	0.0315462
Cdk13	2.41065	0.607735	3.96662	7.28991e-05	-3.10709	0.882422	-3.5211	0.000429767	0.0334838
Ndufb6	3.77777	0.156498	24.1394	9.6597e-129	-0.781567	0.222031	-3.52008	0.000431412	0.0334838
Golt1b	4.72762	0.124063	38.1067	0	-0.616886	0.175711	-3.5108	0.000446756	0.0342619
Gbp8	4.34867	0.201069	21.6277	9.84857e-104	-0.997476	0.284804	-3.50233	0.000461216	0.0345483
Ube2k	4.34344	0.153805	28.2398	1.89711e-175	-0.763738	0.217896	-3.50506	0.000456501	0.0345483
Pabpn1	2.9915	0.333784	8.96237	3.17772e-19	-1.65842	0.47513	-3.49045	0.000482208	0.0349032
Arl16	1.60395	0.435627	3.68193	0.000231472	-2.18056	0.624218	-3.49327	0.000477152	0.0349032
Zdhhc6	3.04644	0.12557	24.2609	5.07672e-130	0.620211	0.17759	3.49237	0.000478748	0.0349032
Trpc4ap	3.53735	0.42985	8.22926	1.88378e-16	-2.12816	0.610611	-3.4853	0.000491589	0.0351868
Gimap3	6.55758	0.105489	62.1634	0	-0.515101	0.149248	-3.45131	0.000557864	0.0392666
Vps39	3.87675	0.286699	13.522	1.15912e-41	-1.40138	0.406551	-3.44699	0.000566873	0.0392666
2410114N07Rik	-1.60532	0.131306	-12.2258	2.26435e-34	-1.23565	0.358263	-3.44899	0.000562691	0.0392666
Acot8	2.87182	0.361205	7.95067	1.85501e-15	-1.76233	0.514354	-3.42629	0.000611883	0.0419335
5830432E09Rik	1.94153	0.158909	12.2179	2.49511e-34	0.763799	0.224529	3.40178	0.000669478	0.0453977
Cd209c	1.622	0.308898	5.25093	1.51334e-07	-1.51045	0.445527	-3.39026	0.000698268	0.0468567
Gm20767	0.292496	0.0791444	3.69573	0.000219259	0.39224	0.11604	3.38021	0.000724301	0.0481026
Ripply3	2.10398	0.0644191	32.6608	5.6383e-234	-0.320688	0.0952369	-3.36727	0.000759164	0.0483469
N6amt1	2.72437	0.29935	9.10096	8.95384e-20	-1.43844	0.426359	-3.37379	0.000741411	0.0483469
Cers4	4.33074	0.135225	32.0263	4.6975e-225	-0.644962	0.191585	-3.36645	0.00076143	0.0483469
Eif3c	5.68512	0.0944228	60.2091	0	-0.450721	0.133634	-3.37281	0.000744051	0.0483469
Tmem82	0.436794	0.0472984	9.23485	2.58649e-20	-0.298837	0.088808	-3.36498	0.000765504	0.0483469
4930539J05Rik	-1.24084	0.125696	-9.87175	5.51915e-23	-0.922277	0.274719	-3.35717	0.000787453	0.0487767
Gsg1l	-0.126873	0.0925473	-1.3709	0.170405	-0.538274	0.160332	-3.35724	0.000787247	0.0487767
Myadm	3.04629	0.567373	5.36913	7.91195e-08	-2.72907	0.813947	-3.35288	0.000799747	0.048809
9430091E24Rik	2.24512	0.729161	3.07905	0.0020766	-3.53137	1.0536	-3.35171	0.000803128	0.048809
Actn2	-0.372756	0.120445	-3.09482	0.00196933	-0.692561	0.207037	-3.34511	0.000822512	0.0491819
Gbp3	3.3849	0.145044	23.3371	1.86503e-120	-0.688798	0.205954	-3.34442	0.000824534	0.0491819
Zdhhc3	3.82992	0.120597	31.7579	2.46977e-221	0.569826	0.170587	3.34037	0.000836664	0.0492575
Il16	4.53022	0.0874977	51.7752	0	0.4133	0.123783	3.3389	0.000841094	0.0492575
Psmd1	4.77376	0.120555	39.5982	0	-0.56831	0.170723	-3.32885	0.000872068	0.0506113
Ccdc47	4.46947	0.105732	42.2719	0	-0.498261	0.149872	-3.32458	0.000885503	0.0507071
Ppib	5.31515	0.131726	40.3502	0	-0.619487	0.186405	-3.32334	0.00088946	0.0507071
Csnk1d	4.9692	0.0908761	54.681	0	-0.427409	0.128711	-3.32069	0.000897949	0.050742
Gm14139	0.559902	0.359931	1.55558	0.119807	-1.77605	0.535361	-3.31748	0.000908323	0.0508819
Prkar1a	6.58137	0.058539	112.427	0	-0.274208	0.0828328	-3.31037	0.000931717	0.0509833
Morf4l1	5.20154	0.153095	33.9759	5.05986e-253	-0.718126	0.216669	-3.3144	0.000918405	0.0509833
Ctla2a	5.10584	0.121341	42.0783	0	-0.568482	0.171761	-3.30973	0.000933876	0.0509833
G530011O06Rik	1.20543	0.271056	4.44716	8.70134e-06	1.26118	0.382916	3.29363	0.000989036	0.0528249
Atpaf2	3.8079	0.389103	9.78635	1.28864e-22	-1.81525	0.55158	-3.291	0.000998311	0.0528249
Slc48a1	4.38139	0.0983333	44.5565	0	-0.458678	0.139398	-3.29041	0.00100041	0.0528249
Sike1	4.14178	0.0994456	41.6487	0	0.463318	0.140686	3.29328	0.000990272	0.0528249
Dapk2	4.80469	0.212612	22.5985	4.48845e-113	-0.989023	0.300976	-3.28605	0.00101603	0.0532134
Fam86	3.61259	0.166743	21.6656	4.33051e-104	-0.775781	0.236565	-3.27935	0.00104047	0.0540539
Smim11	2.51698	0.138262	18.2043	4.76783e-74	-0.648549	0.197966	-3.27607	0.00105264	0.0542487
2010109I03Rik	-0.965285	0.0953463	-10.124	4.32435e-24	-0.671711	0.205972	-3.26118	0.00110949	0.0567251
Traf3ip3	3.95909	0.0903256	43.8313	0	0.416538	0.127835	3.25841	0.00112037	0.0568299
Rpl10	6.98654	0.0495376	141.035	0	0.228153	0.07007	3.25608	0.00112962	0.0568515
Ranbp3	3.84222	0.17161	22.3893	5.00714e-111	0.787271	0.242675	3.24414	0.00117808	0.0588308
Hmg20b	2.50755	0.295812	8.47684	2.31384e-17	-1.36581	0.421452	-3.24074	0.00119222	0.0590789
Pde2a	6.05272	0.0649646	93.1695	0	-0.297148	0.0919477	-3.23171	0.00123051	0.0602903
Med28	4.92854	0.110495	44.604	0	-0.505487	0.156469	-3.23058	0.00123538	0.0602903
Klra2	-0.570821	0.114803	-4.97219	6.62017e-07	-0.657532	0.204351	-3.21766	0.00129242	0.0621325
Reep3	2.28487	0.252616	9.04484	1.49888e-19	-1.1593	0.360271	-3.21785	0.00129154	0.0621325
Sdha	5.75173	0.092547	62.1493	0	-0.421037	0.130975	-3.21464	0.00130607	0.0623235
Mrpl19	3.52995	0.337511	10.4588	1.33573e-25	-1.53227	0.478666	-3.20112	0.00136893	0.064843
Ier2	6.51298	0.0711417	91.5495	0	-0.321666	0.100656	-3.19569	0.00139497	0.0655943
Psmb11	1.10731	0.0533744	20.746	1.33184e-95	-0.275887	0.0864794	-3.19021	0.00142169	0.0662981
Mob3b	1.30012	0.618835	2.10091	0.0356489	-2.84279	0.891599	-3.18842	0.00143052	0.0662981
Sulf2	4.36985	0.219798	19.8812	5.91491e-88	-0.983917	0.311248	-3.1612	0.00157122	0.0722987
Ctnnb1	4.13765	0.186295	22.2102	2.7394e-109	-0.833278	0.263921	-3.15729	0.0015924	0.0727536
Lta4h	5.27373	0.068937	76.5007	0	0.306602	0.0975359	3.14348	0.00166951	0.0757394
Imp3	3.40713	0.110049	30.9601	1.85867e-210	0.488229	0.155684	3.13603	0.00171251	0.0771467
Man1c1	2.48262	0.4979	4.98618	6.15846e-07	-2.23097	0.712107	-3.13291	0.00173081	0.0774297
Rbak	1.97925	0.584697	3.38508	0.000711574	-2.6077	0.833991	-3.12677	0.00176738	0.0785203
Rpp21	3.24062	0.17141	18.9057	1.0242e-79	-0.760014	0.243595	-3.11999	0.0018086	0.0798012
Plrg1	3.98445	0.207153	19.2343	1.9118e-82	-0.915364	0.293593	-3.1178	0.00182204	0.0798477
Ms4a6c	1.82155	0.300735	6.05699	1.38692e-09	-1.33813	0.430907	-3.10537	0.00190039	0.0805806
Sgk3	1.55227	0.483301	3.21181	0.00131902	-2.15055	0.691963	-3.10791	0.00188418	0.0805806
Tsnax	4.81642	0.132374	36.385	7.35991e-290	-0.581924	0.187408	-3.10513	0.00190197	0.0805806
Ltn1	3.68477	0.368096	10.0104	1.37264e-23	-1.62291	0.521961	-3.10926	0.00187555	0.0805806
Ints5	-1.52484	0.845125	-1.80428	0.071188	3.64301	1.17392	3.10329	0.00191382	0.0805806
Fam81a	-2.4896	0.98144	-2.53668	0.011191	4.12221	1.32455	3.11217	0.00185719	0.0805806
E230016K23Rik	1.3529	0.229735	5.88897	3.88608e-09	-1.02885	0.332204	-3.09705	0.00195454	0.0817607
Fam32a	5.20727	0.116255	44.7917	0	-0.508047	0.164555	-3.08741	0.0020191	0.0839164
Wdr7	3.06715	0.218647	14.0279	1.0523e-44	0.953088	0.309181	3.08262	0.00205184	0.0847305
Atp5c1	5.46726	0.0652064	83.8455	0	0.283548	0.0922522	3.07362	0.0021148	0.0867713
Efcab4b	1.31705	0.247361	5.3244	1.01286e-07	1.07297	0.349304	3.07173	0.0021282	0.0867713
Mcm3ap	3.08363	0.340291	9.06174	1.2839e-19	-1.479	0.483019	-3.06198	0.00219876	0.0890842
Prf1	8.20297	0.0416252	197.068	0	-0.180123	0.058879	-3.05922	0.00221918	0.0893496
Sirt7	4.92026	0.107683	45.692	0	0.465339	0.152307	3.05527	0.00224856	0.0899704
Armc7	3.70431	0.38344	9.66074	4.42644e-22	-1.65579	0.543541	-3.0463	0.00231673	0.0921258
Ireb2	2.56672	0.494412	5.19146	2.08652e-07	-2.14175	0.706585	-3.03112	0.00243645	0.096292
Aco2	5.44134	0.119435	45.5588	0	-0.511181	0.169018	-3.02441	0.00249115	0.0977708
Bid	4.21687	0.947969	4.44832	8.65453e-06	-4.13639	1.36838	-3.02283	0.00250422	0.0977708

## Sheet: full-length_cNK-1_FGRvsCTR2
gene	Intercept._Estimate	Intercept._Std..Error	Intercept._z.value	Intercept._Pr...z..	conditionKIRF_C5M_Estimate	conditionKIRF_C5M_Std..Error	conditionKIRF_C5M_z.value	pval	FDR
Nkx2-1	-2.12205	0.00301841	-703.037	0	-0.922692	0.00301718	-305.813	0	0
St6galnac2	-5.71347	0.000244151	-23401.4	0	-2.37596	0.000244149	-9731.63	0	0
Usp3	3.18496	0.142765	22.3091	3.01525e-110	1.15516	0.201277	5.73914	9.51562e-09	2.02841e-05
Irgm1	3.75347	0.156977	23.9109	2.35859e-126	-1.2663	0.22256	-5.68968	1.27278e-08	2.03485e-05
Usp37	4.67351	0.20979	22.2771	6.16145e-110	-1.58477	0.296995	-5.33602	9.50081e-08	0.000121515
Setd3	3.15056	0.11863	26.5578	2.08849e-155	0.832722	0.167199	4.98044	6.34399e-07	0.000676164
Rad1	0.865859	0.266588	3.24793	0.00116248	1.82561	0.371943	4.9083	9.18693e-07	0.000839292
Cnot10	3.95936	0.267462	14.8034	1.39188e-49	-1.83198	0.378908	-4.8349	1.3321e-06	0.00106485
S1pr5	4.568	0.105464	43.3133	0	0.705256	0.148998	4.73333	2.2087e-06	0.00144604
Tsc22d3	5.58081	0.111968	49.8428	0	0.748565	0.158307	4.72856	2.2612e-06	0.00144604
Psmd1	4.13602	0.117704	35.1392	1.70174e-270	0.782678	0.166233	4.70832	2.49763e-06	0.00145203
Lrrk1	4.43853	0.0693995	63.9563	0	-0.459955	0.0982167	-4.68306	2.82627e-06	0.00150617
Dctn5	4.31778	0.0606567	71.1839	0	0.397485	0.0855226	4.64772	3.35618e-06	0.00165098
Adcy7	4.25407	0.12516	33.989	3.23368e-253	0.810619	0.176812	4.58463	4.54798e-06	0.00207745
Golim4	4.00527	0.261018	15.3448	3.83739e-53	-1.67265	0.369646	-4.52501	6.03914e-06	0.00236409
Tnip1	3.71	0.160698	23.0867	6.29603e-118	-1.02804	0.227614	-4.51658	6.28452e-06	0.00236409
Egr1	3.96637	0.119117	33.298	4.12133e-243	0.763845	0.16819	4.54157	5.5836e-06	0.00236409
Ccl4	5.96693	0.175049	34.0872	1.14317e-254	1.10735	0.247586	4.47256	7.72873e-06	0.00274585
Arl1	3.32467	0.110663	30.0433	2.67201e-198	0.693285	0.156014	4.44374	8.84094e-06	0.00297568
Klf2	2.5073	0.220762	11.3575	6.80788e-30	1.37004	0.311308	4.40092	1.07794e-05	0.00344673
Trpc4ap	1.33706	0.4639	2.88221	0.00394893	2.84078	0.653609	4.3463	1.3845e-05	0.00389647
Pik3cg	4.36384	0.179239	24.3465	6.31007e-131	-1.102	0.253704	-4.34364	1.40139e-05	0.00389647
Ncln	3.22639	0.160499	20.1023	7.04431e-90	0.98544	0.2265	4.35072	1.35688e-05	0.00389647
Tpp1	3.73246	0.133666	27.9237	1.37556e-171	0.813976	0.188772	4.31194	1.61827e-05	0.004312
Ypel5	4.48775	0.111623	40.2044	0	-0.676004	0.157986	-4.27888	1.87833e-05	0.00463242
Purb	3.26996	0.10919	29.9475	4.74839e-197	0.658278	0.153865	4.27828	1.88339e-05	0.00463242
Vav1	4.72202	0.0635399	74.3158	0	0.380312	0.0897047	4.2396	2.23922e-05	0.00530364
Capzb	7.02257	0.0572098	122.751	0	-0.34184	0.0809102	-4.22493	2.39018e-05	0.005459
Myb	2.92361	0.3315	8.81933	1.15146e-18	-1.96333	0.47093	-4.16905	3.0587e-05	0.00670785
Sla2	5.66829	0.121592	46.6172	0	-0.71593	0.171992	-4.16258	3.14676e-05	0.00670785
Ptp4a2	5.66129	0.0551886	102.581	0	0.317392	0.0779775	4.0703	4.69524e-05	0.00968583
Dos	3.02305	0.486204	6.21766	5.04608e-10	-2.79034	0.69147	-4.03537	5.45164e-05	0.0108948
Dis3l	0.157196	0.456207	0.344572	0.730416	2.50058	0.632005	3.95658	7.60293e-05	0.0147335
Rexo1	2.86232	0.260276	10.9973	3.93929e-28	1.44613	0.367564	3.93438	8.34127e-05	0.015689
Mettl4	3.24383	0.298109	10.8814	1.41444e-27	-1.65894	0.422954	-3.92226	8.77224e-05	0.0160281
Riok1	4.5592	0.124559	36.6028	2.58513e-293	-0.68622	0.176268	-3.89304	9.89954e-05	0.0175854
Rpl10a	6.23504	0.0600404	103.847	0	-0.328176	0.0849122	-3.86489	0.000111138	0.0187033
4930539J05Rik	-2.22214	0.241393	-9.20549	3.40114e-20	1.05432	0.272548	3.8684	0.000109552	0.0187033
Ate1	2.55967	0.255057	10.0357	1.06193e-23	1.35844	0.359951	3.77396	0.000160679	0.0263472
1810026B05Rik	2.83437	0.122582	23.1222	2.76602e-118	0.645984	0.172681	3.74092	0.000183349	0.0291751
Hif1a	4.22398	0.19266	21.9245	1.51729e-106	-1.01772	0.272698	-3.73204	0.000189935	0.0291751
Myadm	0.240885	0.602355	0.399906	0.689226	3.13529	0.8406	3.72983	0.000191612	0.0291751
Sash3	4.85115	0.124625	38.9259	0	0.65519	0.176165	3.71918	0.00019987	0.0297248
Aars	2.9136	0.172901	16.8513	1.02604e-63	0.90269	0.243946	3.70037	0.000215288	0.0312901
Kdm2b	3.78406	0.249201	15.1848	4.46127e-52	-1.30336	0.352882	-3.69348	0.000221204	0.0314356
Tmprss6	2.94295	0.404975	7.26699	3.67573e-13	-2.11056	0.574753	-3.67212	0.000240547	0.0318396
Pla2g4b	0.834273	0.144155	5.78733	7.15155e-09	0.732528	0.19936	3.67439	0.00023842	0.0318396
4933409K07Rik	5.30091	0.0392212	135.154	0	0.203623	0.0553505	3.67878	0.000234349	0.0318396
Mad2l1bp	2.76925	0.241177	11.4822	1.62045e-30	1.24929	0.340544	3.66852	0.000243962	0.0318396
2010109I03Rik	-1.70646	0.182574	-9.34667	9.04516e-21	0.77303	0.212041	3.64567	0.0002667	0.033442
Vamp2	2.31241	0.143503	16.1141	2.03101e-58	0.736394	0.201761	3.64983	0.000262418	0.033442
Rnf40	2.88097	0.162443	17.7353	2.23958e-70	0.832788	0.229162	3.63406	0.000278993	0.0343108
Solh	2.34503	0.617565	3.79721	0.000146331	-3.23482	0.892772	-3.62334	0.000290822	0.0350907
Rgs3	3.9221	0.217725	18.0141	1.51151e-72	1.10841	0.307655	3.60277	0.000314844	0.0353633
Impact	3.45157	0.225327	15.318	5.79334e-53	1.14656	0.318301	3.60213	0.000315622	0.0353633
Zcchc11	4.11607	0.126132	32.6332	1.38828e-233	-0.642232	0.178499	-3.59795	0.000320731	0.0353633
Acot8	1.03456	0.406546	2.54475	0.0109357	2.06279	0.57179	3.60759	0.000309053	0.0353633
Adipor2	3.21317	0.163044	19.7073	1.86579e-86	0.828894	0.230171	3.60121	0.00031674	0.0353633
Cyld	4.07959	0.127459	32.0072	8.66426e-225	-0.64503	0.180358	-3.57639	0.00034837	0.0377598
Pisd-ps3	5.71373	0.0680077	84.0158	0	0.342207	0.0961261	3.55998	0.000370885	0.0389495
Cdk2ap2	4.61788	0.104911	44.0172	0	0.527078	0.148226	3.5559	0.000376682	0.0389495
Nufip1	-0.00724652	0.579913	-0.0124959	0.99003	2.87975	0.81096	3.55104	0.000383709	0.0389495
Rlim	5.2892	0.125154	42.2614	0	-0.629011	0.177046	-3.55281	0.000381135	0.0389495
Stxbp2	4.33494	0.146611	29.5677	3.89006e-192	0.734005	0.207186	3.54273	0.00039601	0.0395701
Surf1	2.9573	0.163556	18.0812	4.47835e-73	0.816466	0.230735	3.53854	0.00040235	0.039585
Myo6	4.22503	0.143484	29.4461	1.41336e-190	-0.715913	0.203024	-3.52625	0.00042149	0.0408398
Cd97	5.96746	0.0753565	79.1896	0	0.37409	0.106535	3.51142	0.000445722	0.0425432
A430107P09Rik	2.09664	0.0419417	49.9894	0	0.197293	0.0567303	3.47774	0.000505659	0.0444438
Srp54c	4.79922	0.157868	30.4001	5.47487e-203	-0.777008	0.223343	-3.479	0.000503298	0.0444438
Morf4l1	4.41413	0.141263	31.2476	2.40924e-214	0.69404	0.199617	3.47685	0.000507333	0.0444438
4932416H05Rik	-1.35488	0.260484	-5.20138	1.97813e-07	-1.50308	0.431447	-3.48382	0.000494314	0.0444438
Uhrf1bp1l	3.04529	0.190581	15.979	1.79024e-57	0.937163	0.269047	3.48327	0.000495323	0.0444438
5730409E04Rik	-1.49674	0.164399	-9.10432	8.68088e-20	-1.00067	0.287372	-3.48213	0.000497444	0.0444438
Ctse	-0.530086	0.497253	-1.06603	0.286411	2.39987	0.6933	3.46152	0.00053714	0.0464191
Fyn	4.74749	0.0911966	52.0578	0	-0.446059	0.129018	-3.45733	0.000545556	0.0465178
Ddx52	3.88688	0.0874984	44.4222	0	0.425053	0.123445	3.44325	0.000574767	0.0483636
Slc22a8	-3.03108	0.357112	-8.48777	2.1064e-17	1.34984	0.392915	3.43546	0.000591545	0.049129
Arpc4	5.74378	0.0674556	85.1491	0	-0.327167	0.0954031	-3.42931	0.000605112	0.0496115
Dyrk1a	3.00417	0.273606	10.9799	4.77399e-28	1.3237	0.386392	3.4258	0.000612981	0.0496204
Lypla1	4.21156	0.137521	30.6249	5.70487e-206	-0.665781	0.194571	-3.42179	0.000622113	0.0497302
Btf3l4	4.06398	0.175151	23.2027	4.27154e-119	-0.843501	0.247847	-3.40331	0.000665753	0.0519206
Plscr4	0.906468	0.652698	1.3888	0.164893	3.11688	0.915707	3.4038	0.000664563	0.0519206
Hsd17b13	0.293026	0.07107	4.12306	3.73872e-05	0.302679	0.0894519	3.38371	0.00071514	0.0522132
Gm14288	-0.344241	0.480813	-0.715955	0.474019	2.22033	0.657632	3.37625	0.000734823	0.0522132
Atp13a1	3.56758	0.232127	15.3691	2.63786e-53	1.10963	0.327952	3.38352	0.000715623	0.0522132
BC033916	0.31763	0.0919522	3.4543	0.000551728	0.407649	0.120481	3.38352	0.000715639	0.0522132
Dohh	3.4505	0.194922	17.7019	4.05493e-70	0.933046	0.275322	3.38892	0.000701675	0.0522132
Polr2e	4.50999	0.1039	43.407	0	0.495715	0.146795	3.37692	0.000733028	0.0522132
Klra15	5.18056	0.079993	64.7627	0	0.382335	0.113045	3.38214	0.000719237	0.0522132
Plxnc1	2.31182	0.441014	5.24204	1.58808e-07	-2.12859	0.628156	-3.38863	0.000702423	0.0522132
Nmi	3.11019	0.198852	15.6407	3.84308e-55	0.942989	0.280708	3.35932	0.000781347	0.0547349
Sp110	5.17421	0.0540465	95.7362	0	-0.256566	0.0764232	-3.35718	0.000787429	0.0547349
Nipa2	4.17942	0.207215	20.1695	1.81614e-90	-0.983045	0.293278	-3.35192	0.000802537	0.0550919
Mfsd4	2.80118	0.155224	18.0461	8.4735e-73	-0.736505	0.21989	-3.34943	0.000809794	0.0550919
Slc25a11	4.36451	0.137062	31.8433	1.6323e-222	0.645543	0.19369	3.33286	0.000859582	0.0564895
Lrrfip1	5.52435	0.102611	53.8377	0	0.483471	0.145058	3.33295	0.000859306	0.0564895
Mta3	3.87085	0.140591	27.5328	7.11959e-167	0.662277	0.198564	3.33533	0.000851982	0.0564895
Fcgr2b	2.65666	0.296482	8.96061	3.22889e-19	1.39413	0.418546	3.3309	0.000865672	0.0564895
Zeb2	4.50877	0.17505	25.7571	2.68498e-146	0.820206	0.247409	3.31518	0.00091584	0.056969
Gabarapl1	4.19795	0.083929	50.0179	0	-0.39373	0.118721	-3.31643	0.000911766	0.056969
Ddhd2	3.05429	0.175074	17.4457	3.71353e-68	0.821549	0.247111	3.32462	0.000885396	0.056969
Prpf4	4.04544	0.170329	23.7508	1.0789e-124	-0.800766	0.241061	-3.32184	0.000894272	0.056969
Sgpl1	4.60004	0.157001	29.2995	1.05252e-188	-0.73624	0.222117	-3.31466	0.000917561	0.056969
Tmem151a	-0.0812599	0.676133	-0.120183	0.904338	3.13503	0.947391	3.30912	0.000935887	0.057548
Ctnna1	3.96244	0.155672	25.4538	6.40249e-143	-0.726097	0.220314	-3.29573	0.000981656	0.0592235
Psmb10	4.50708	0.0775608	58.1103	0	0.361211	0.109537	3.29763	0.000975037	0.0592235
Tsg101	4.03947	0.128584	31.4151	1.26027e-216	0.595989	0.181642	3.28111	0.00103398	0.0612252
Nol11	0.646738	0.582346	1.11057	0.266752	2.6826	0.817565	3.28121	0.00103364	0.0612252
Hmgcl	3.04348	0.176246	17.2684	8.13568e-67	0.814543	0.248684	3.27541	0.0010551	0.0619026
Sacm1l	3.68087	0.182685	20.1487	2.76006e-90	-0.84564	0.258617	-3.26986	0.00107602	0.0625561
Junb	7.6186	0.0566767	134.422	0	0.26184	0.0801441	3.26712	0.00108648	0.0625949
Gt(ROSA)26Sor	-1.77273	0.999524	-1.77358	0.0761331	4.42399	1.35545	3.26385	0.00109911	0.0627571
Mrpl47	1.62997	0.237411	6.86563	6.62007e-12	1.08609	0.333695	3.25473	0.00113502	0.0642341
Lbh	3.84081	0.103155	37.2333	1.97146e-303	-0.470759	0.145978	-3.22487	0.00126029	0.0701767
Bcl2l1	4.14149	0.14313	28.9352	4.31383e-184	0.651647	0.202249	3.22201	0.00127295	0.0701767
Ubxn2a	1.05854	0.490831	2.15664	0.031034	2.22523	0.69063	3.22203	0.00127286	0.0701767
Tnrc6c	2.16531	0.269967	8.02066	1.05177e-15	1.22568	0.38084	3.21837	0.00128922	0.0704664
Ccl3	5.12931	0.307295	16.6918	1.50382e-62	1.39538	0.434701	3.20999	0.00132741	0.0719387
Trabd	3.26004	0.249138	13.0853	3.99668e-39	1.12575	0.35198	3.19833	0.00138224	0.0732889
Klhl9	2.70632	0.160055	16.9087	3.8811e-64	0.721726	0.225723	3.1974	0.0013867	0.0732889
Mrpl53	1.67127	0.262962	6.35555	2.07676e-10	1.18635	0.370529	3.20177	0.00136586	0.0732889
Kif21b	4.52	0.0990426	45.637	0	0.446387	0.139911	3.1905	0.00142024	0.0736164
Zfp148	3.27291	0.174471	18.7591	1.63199e-78	0.786874	0.246421	3.19321	0.00140701	0.0736164
Ppp3r1	2.68445	0.304975	8.80218	1.3418e-18	1.37315	0.430583	3.18905	0.00142743	0.0736164
Wdr7	3.95009	0.330764	11.9423	7.12106e-33	-1.49104	0.468263	-3.1842	0.00145156	0.0742617
Numa1	3.93667	0.155216	25.3625	6.54233e-142	0.697055	0.219305	3.17847	0.00148052	0.0751424
Nr3c1	4.88151	0.17023	28.676	7.59592e-181	-0.763398	0.24083	-3.16987	0.00152509	0.0761948
Slc11a2	0.00258931	0.708243	0.00365597	0.997083	3.12928	0.986677	3.17154	0.00151636	0.0761948
Tfdp1	2.90704	0.98672	2.94616	0.00321746	-4.58605	1.44986	-3.16311	0.00156094	0.0773817
Ube2g2	5.11953	0.127837	40.0475	0	0.570724	0.180726	3.15795	0.00158884	0.0774556
Hdac7	2.02451	0.390783	5.18064	2.2113e-07	1.73855	0.550636	3.15735	0.00159211	0.0774556
Litaf	6.62707	0.12075	54.8823	0	-0.538986	0.170774	-3.15613	0.00159877	0.0774556
Sh2d3c	3.90536	0.217071	17.9912	2.28549e-72	0.966061	0.30678	3.14904	0.00163809	0.0787638
Dclre1b	-1.02673	0.600271	-1.71044	0.0871844	2.59449	0.826252	3.14007	0.00168909	0.0806097
Pnn	3.57497	0.161834	22.0904	3.90929e-108	0.716054	0.228566	3.13281	0.00173144	0.0808217
Arap1	3.01315	0.296882	10.1493	3.33656e-24	1.31488	0.41936	3.13543	0.001716	0.0808217
Efcab4b	2.31738	0.471738	4.91243	8.99551e-07	-2.11011	0.673331	-3.13384	0.00172536	0.0808217
Rictor	2.4684	0.211717	11.659	2.06539e-31	0.93236	0.298586	3.12259	0.0017927	0.0820105
Trap1	4.18219	0.290432	14.3999	5.18305e-47	-1.28358	0.411122	-3.12215	0.00179538	0.0820105
4921524J17Rik	2.02767	0.26908	7.53557	4.86223e-14	1.18625	0.379485	3.12595	0.00177231	0.0820105
Dnajc13	3.6823	0.29635	12.4255	1.90082e-35	-1.3087	0.419886	-3.1168	0.00182828	0.082921
Hspa5	6.71705	0.0398596	168.518	0	0.175337	0.0563439	3.11191	0.00185884	0.0837133
Ccm2	3.65649	0.185019	19.7627	6.2329e-87	0.810948	0.261421	3.10208	0.00192168	0.0856432
Klra21	3.45962	0.190785	18.1336	1.73128e-73	0.83567	0.269481	3.10103	0.00192848	0.0856432
Zfp872	-0.844979	0.118678	-7.11992	1.07986e-12	0.447633	0.144524	3.09729	0.00195299	0.0856942
Gm4944	2.32373	0.258257	8.99772	2.30456e-19	1.12812	0.364289	3.09677	0.00195643	0.0856942
Zfp36l2	4.53197	0.112605	40.2467	0	0.49044	0.159121	3.08219	0.00205485	0.0890254
Fam98c	1.96685	0.299796	6.56063	5.3582e-11	1.30187	0.422493	3.0814	0.00206032	0.0890254
Arhgap25	4.72729	0.106139	44.5385	0	0.459329	0.150014	3.06191	0.00219926	0.0919235
Gbp8	3.28206	0.183507	17.8852	1.53759e-71	0.793838	0.259152	3.06321	0.00218973	0.0919235
Tia1	0.443027	0.530523	0.835077	0.403675	2.27922	0.744349	3.06203	0.00219844	0.0919235
Leng8	4.47	0.111849	39.9647	0	0.484798	0.158035	3.06766	0.00215744	0.0919235
Nr4a1	6.95774	0.101639	68.4554	0	0.440354	0.143705	3.0643	0.00218179	0.0919235
Mnt	2.28475	0.309873	7.37318	1.66604e-13	-1.34719	0.440696	-3.05695	0.00223599	0.0928519
Ccdc174	2.59904	0.155284	16.7373	7.00381e-63	0.667813	0.218765	3.05264	0.00226836	0.0935882
Kat7	4.93937	0.0543936	90.8078	0	-0.234396	0.07691	-3.04767	0.00230626	0.094542
Krit1	2.09305	0.320868	6.52309	6.88714e-11	1.37667	0.453135	3.0381	0.00238071	0.0950342
Klra8	3.68052	0.138937	26.4906	1.24273e-154	0.59513	0.196214	3.03307	0.00242077	0.0950342
Pdcd2	3.02176	0.206686	14.62	2.0931e-48	-0.887519	0.292542	-3.03382	0.0024148	0.0950342
Ssh1	1.26704	0.487253	2.60038	0.00931204	2.07895	0.68547	3.03288	0.00242229	0.0950342
Chp1	5.24166	0.106851	49.0556	0	-0.458802	0.151133	-3.03575	0.00239935	0.0950342
Ier2	6.12186	0.0666817	91.8071	0	0.286359	0.0942695	3.03766	0.00238422	0.0950342
Mapk1	4.23816	0.134104	31.6036	3.29653e-219	-0.575976	0.189772	-3.03509	0.00240463	0.0950342
Rpa2	4.82336	0.137522	35.0735	1.70959e-269	-0.587536	0.194537	-3.02018	0.00252627	0.0985093

## Sheet: full-length_trNK-1_FGRvsCTR1
gene	Intercept._Estimate	Intercept._Std..Error	Intercept._z.value	Intercept._Pr...z..	conditionKIRF_C5M_Estimate	conditionKIRF_C5M_Std..Error	conditionKIRF_C5M_z.value	pval	FDR
Rgs20	-1.86031	0.00274456	-677.819	0	-0.696724	0.00274383	-253.924	0	0
St6galnac2	-7.87508	0.000264624	-29759.6	0	1.34833	0.000264622	5095.29	0	0
Zfp704	-2.19314	0.00223221	-982.5	0	-0.404645	0.00223158	-181.326	0	0
Ccdc169	-1.36962	0.00212133	-645.643	0	-1.42111	0.0021212	-669.955	0	0
Asap3	-2.60107	0.00346076	-751.59	0	0.561446	0.00345867	162.33	0	0
Gm10516	-3.31368	0.00143435	-2310.23	0	1.80422	0.00143395	1258.22	0	0
Cer1	-2.41823	0.00269704	-896.623	0	-0.0341312	0.00269579	-12.6609	9.73658e-37	1.17215e-33
Safb	3.49133	0.0644537	54.1681	0	0.783961	0.0905775	8.65514	4.92309e-18	5.18586e-15
Acp5	2.45286	0.108336	22.6412	1.70286e-113	1.26735	0.151899	8.34335	7.22169e-17	6.76191e-14
Rab8b	5.24891	0.111745	46.9723	0	-1.211	0.158328	-7.64868	2.03055e-14	1.71115e-11
Map3k1	4.25236	0.11201	37.964	0	-0.951985	0.158955	-5.98902	2.11115e-09	1.61734e-06
Zfp738	1.68579	0.484961	3.47614	0.000508683	-4.43772	0.761535	-5.82734	5.63184e-09	3.95496e-06
Pacsin2	4.48106	0.0662733	67.6149	0	0.532538	0.0935797	5.69074	1.26487e-08	8.19925e-06
Col4a3bp	4.21718	0.0728026	57.9262	0	-0.574229	0.103391	-5.55396	2.79267e-08	1.60295e-05
A530054K11Rik	1.18873	0.452803	2.62527	0.00865807	-4.00241	0.721127	-5.55021	2.85324e-08	1.60295e-05
Ppib	5.82092	0.0969627	60.0326	0	-0.749013	0.137224	-5.45833	4.80636e-08	2.53145e-05
Ccdc53	3.17302	0.105087	30.1942	2.82538e-200	0.790953	0.148132	5.33951	9.31957e-08	4.61976e-05
Deb1	1.82137	0.139661	13.0414	7.11742e-39	1.01546	0.19581	5.18593	2.14938e-07	9.53308e-05
Tpm1	3.11121	0.161178	19.3029	5.07684e-83	-1.19254	0.229705	-5.19161	2.08485e-07	9.53308e-05
Ap2a2	4.27862	0.0650316	65.793	0	-0.478026	0.0923515	-5.17616	2.26496e-07	9.54339e-05
Entpd1	5.48792	0.073878	74.2835	0	0.535301	0.104426	5.12613	2.95766e-07	0.000118687
Atp11b	4.14608	0.0850858	48.7282	0	-0.614675	0.120769	-5.08969	3.58648e-07	0.000137379
Rgs1	7.52174	0.0665406	113.04	0	0.473918	0.0940945	5.03662	4.73834e-07	0.000173609
Gsto1	2.85178	0.18656	15.2861	9.45905e-53	1.29514	0.263268	4.91946	8.67826e-07	0.000292527
Pycard	5.34185	0.0532806	100.259	0	0.370594	0.075291	4.92215	8.55969e-07	0.000292527
Hnrnpul2	3.03878	0.173499	17.5146	1.10787e-68	-1.20699	0.247322	-4.88023	1.05963e-06	0.000343442
2900097C17Rik	5.49818	0.0559585	98.2546	0	-0.386053	0.0792366	-4.87216	1.10387e-06	0.000344531
Haus4	3.28851	0.138068	23.818	2.17426e-125	0.938756	0.194817	4.81864	1.44537e-06	0.000435004
Vps29	4.35001	0.100373	43.3384	0	0.681164	0.141817	4.80312	1.56212e-06	0.00045393
Vps37b	7.21394	0.072209	99.9036	0	-0.488697	0.102135	-4.78481	1.71147e-06	0.000480751
Ech1	5.50993	0.0513951	107.207	0	0.34447	0.0726404	4.74212	2.11492e-06	0.000574916
Gtf2h3	2.54976	0.124015	20.5601	6.24893e-94	0.82654	0.174549	4.73529	2.1874e-06	0.000576038
Dedd	2.84346	0.0908487	31.2988	4.84079e-215	0.603948	0.127816	4.72513	2.29972e-06	0.000587264
Rabepk	3.12198	0.146129	21.3645	2.85953e-101	0.967662	0.20615	4.69397	2.67955e-06	0.000664133
Clcn6	2.72599	0.163722	16.6502	3.01746e-62	-1.08551	0.233542	-4.64801	3.35145e-06	0.000806933
Slain1	1.86637	0.11526	16.1927	5.67365e-59	0.747886	0.161374	4.63448	3.57836e-06	0.000837633
2610507B11Rik	3.70708	0.142136	26.0813	5.94538e-150	-0.933646	0.2018	-4.62659	3.71743e-06	0.00084667
E130311K13Rik	-0.648005	0.446105	-1.45258	0.14634	2.81487	0.615228	4.57533	4.7547e-06	0.00105442
Tbck	-0.213696	0.55742	-0.383366	0.701448	3.4323	0.77411	4.43387	9.25564e-06	0.00199993
Atp13a1	4.31693	0.103279	41.7986	0	0.641761	0.145926	4.39786	1.09322e-05	0.00230314
Ctdspl2	3.67636	0.175061	21.0004	6.50314e-98	-1.09046	0.2484	-4.38992	1.13392e-05	0.00233061
Eed	2.82084	0.14522	19.4246	4.78479e-84	0.886894	0.204821	4.3301	1.49038e-05	0.00299035
Pik3r5	4.28361	0.122128	35.0747	1.6383e-269	-0.741331	0.173029	-4.28443	1.83208e-05	0.00359044
Fam227a	0.591131	0.273624	2.16038	0.0307436	-1.755	0.410199	-4.27841	1.88231e-05	0.00360505
Rad54l2	4.29348	0.135114	31.7767	1.35753e-221	-0.808821	0.191436	-4.22503	2.3891e-05	0.00447399
Rps19bp1	1.85147	0.202511	9.14258	6.09803e-20	1.20027	0.285159	4.20911	2.5638e-05	0.00469678
Hsdl2	4.04787	0.13936	29.046	1.7262e-185	-0.825331	0.197539	-4.17806	2.94008e-05	0.00527151
Usp3	4.15308	0.150242	27.6426	3.42684e-168	-0.887139	0.212889	-4.16714	3.0845e-05	0.00541522
Nfs1	3.61998	0.128265	28.2226	3.08712e-175	0.753112	0.181142	4.15758	3.21644e-05	0.00553161
Parp2	3.32745	0.140681	23.6524	1.11417e-123	0.821905	0.198615	4.13818	3.50073e-05	0.00571533
Adamts10	4.08492	0.13364	30.5665	3.4116e-205	-0.783667	0.189409	-4.13743	3.51223e-05	0.00571533
2021-03-07	4.15352	0.190042	21.8558	6.8499e-106	-1.1141	0.269335	-4.13648	3.52673e-05	0.00571533
Asah1	3.52246	0.140929	24.9946	6.98985e-138	0.821546	0.198994	4.12849	3.65152e-05	0.00580591
Dtd1	2.87825	0.197837	14.5486	5.96115e-48	1.14848	0.279277	4.11234	3.9167e-05	0.00611222
Xcl1	6.14682	0.0611612	100.502	0	-0.352826	0.0865388	-4.07709	4.56035e-05	0.00698729
Elk3	3.01433	0.240442	12.5366	4.706e-36	-1.38664	0.341848	-4.05631	4.9854e-05	0.00750214
Stk10	4.3553	0.215413	20.2184	6.74142e-91	-1.22767	0.305109	-4.0237	5.72909e-05	0.0076423
Ankle1	-1.19653	0.147442	-8.11529	4.84633e-16	-1.35293	0.335631	-4.03102	5.55354e-05	0.0076423
Acat1	4.48755	0.0619656	72.42	0	0.350354	0.0875293	4.00271	6.26223e-05	0.0076423
Gm4944	3.11622	0.289674	10.7577	5.45406e-27	-1.66382	0.411935	-4.03903	5.36725e-05	0.0076423
Dgat1	5.80751	0.155258	37.4055	3.18468e-306	-0.879978	0.219653	-4.00622	6.1697e-05	0.0076423
Arhgef3	4.86648	0.187283	25.9847	7.37518e-149	-1.06234	0.265169	-4.00627	6.16853e-05	0.0076423
F830016B08Rik	2.64955	0.114996	23.0405	1.83238e-117	-0.659228	0.164131	-4.01648	5.90728e-05	0.0076423
4932438A13Rik	4.76612	0.115687	41.1984	0	-0.659482	0.163809	-4.02592	5.6754e-05	0.0076423
Zbtb43	2.91538	0.381842	7.63506	2.25718e-14	-2.19626	0.544417	-4.03416	5.47984e-05	0.0076423
Dapk2	4.98225	0.0994004	50.123	0	-0.565191	0.140726	-4.01625	5.91304e-05	0.0076423
Irak2	5.42188	0.130282	41.6166	0	-0.737407	0.184376	-3.99948	6.34818e-05	0.0076423
Gabbr1	2.21859	0.491366	4.51515	6.32719e-06	-2.91014	0.719351	-4.04552	5.22079e-05	0.0076423
Zfp947	1.20667	0.387419	3.11463	0.00184173	-2.31119	0.571727	-4.04248	5.28897e-05	0.0076423
Zfp397	2.68798	0.768177	3.49917	0.000466707	-4.52977	1.12987	-4.0091	6.09517e-05	0.0076423
Fam107b	6.15335	0.0545244	112.855	0	-0.307892	0.0771531	-3.99066	6.58891e-05	0.00782039
Mau2	5.19876	0.135495	38.3687	0	-0.758034	0.191735	-3.95356	7.69984e-05	0.00901202
Impa2	4.29874	0.0650882	66.0449	0	-0.36464	0.0923181	-3.94982	7.82096e-05	0.00902838
Gm5801	3.23478	0.132434	24.4256	9.14828e-132	0.73508	0.186911	3.93279	8.3967e-05	0.00956202
Dynll2	2.17241	0.413909	5.24851	1.53336e-07	-2.34471	0.597752	-3.92254	8.76187e-05	0.0097153
Gtf2a1	3.78171	0.133258	28.3788	3.69346e-177	-0.741715	0.189	-3.92442	8.69381e-05	0.0097153
Kcmf1	1.16936	0.305706	3.82512	0.000130709	1.67529	0.428902	3.90599	9.38414e-05	0.0102702
8430419L09Rik	3.44889	0.9769	3.53044	0.000414863	-5.84798	1.49903	-3.90117	9.57292e-05	0.0103424
4933426M11Rik	3.69119	0.241648	15.2751	1.12131e-52	-1.3308	0.342765	-3.88253	0.000103373	0.0106338
Coq9	4.29864	0.195029	22.041	1.16441e-107	-1.06984	0.27619	-3.87356	0.000107259	0.0106338
Dusp2	4.94602	0.124581	39.7012	0	0.68397	0.176124	3.88346	0.000102979	0.0106338
Usp19	3.58583	0.100754	35.59	1.99819e-277	-0.556364	0.143052	-3.88923	0.000100561	0.0106338
Senp5	1.88708	0.163049	11.5737	5.60351e-31	0.888276	0.229207	3.87543	0.000106438	0.0106338
Fam168a	3.12824	0.204465	15.2997	7.68257e-53	-1.12569	0.290603	-3.87364	0.000107223	0.0106338
Fam103a1	4.79464	0.0584245	82.0655	0	-0.320749	0.0827822	-3.87461	0.000106797	0.0106338
Coq10b	4.79941	0.118521	40.4943	0	-0.648144	0.167816	-3.86223	0.000112356	0.0110096
Ralgapa2	2.24886	0.205583	10.9389	7.50702e-28	1.11822	0.289801	3.85859	0.000114045	0.0110467
Zc3h12a	2.44407	0.0992091	24.6355	5.25941e-134	-0.546722	0.141981	-3.85067	0.000117793	0.01128
Wdr1	6.76986	0.0407495	166.133	0	0.220944	0.0576201	3.83449	0.000125825	0.0119138
Acsl5	5.31606	0.0544265	97.6741	0	0.292064	0.0769297	3.7965	0.000146752	0.0137409
Zadh2	3.78541	0.110082	34.3873	3.8977e-259	-0.591177	0.156116	-3.78678	0.000152609	0.0141323
Usp18	3.72539	0.136612	27.2698	9.68226e-164	0.725563	0.192983	3.75972	0.000170103	0.0155811
Pnn	4.29941	0.0873686	49.21	0	-0.46384	0.123803	-3.74661	0.000179243	0.0162417
Ints5	3.44071	0.265881	12.9408	2.64929e-38	-1.41139	0.377333	-3.74043	0.000183708	0.0162958
4933421O10Rik	2.2068	0.0721507	30.5859	1.88326e-205	-0.389101	0.103979	-3.74212	0.000182474	0.0162958
Churc1	4.43244	0.0610283	72.6293	0	0.321564	0.0861991	3.73048	0.000191114	0.0167762
Alg5	4.10358	0.0822459	49.8941	0	0.432598	0.116153	3.72437	0.000195805	0.0170108
Eif2ak1	4.09221	0.103939	39.3714	0	-0.548116	0.147312	-3.72079	0.000198604	0.0170779
Rilpl2	4.21096	0.0832649	50.5731	0	-0.438736	0.118033	-3.71707	0.000201543	0.0171556
Ahsa1	4.67491	0.0945969	49.4193	0	0.494351	0.133688	3.69779	0.000217484	0.0177935
Scfd1	4.15907	0.129453	32.1281	1.78695e-226	0.677912	0.182959	3.70527	0.000211162	0.0177935
Cr1l	4.88225	0.0740805	65.9046	0	0.387183	0.104698	3.69811	0.000217211	0.0177935
Ddx10	3.65329	0.162355	22.5018	3.98749e-112	0.84857	0.229328	3.70025	0.000215391	0.0177935
Pigv	3.20793	0.233654	13.7294	6.76702e-43	-1.21408	0.331797	-3.65909	0.000253111	0.0203139
Cyc1	5.0989	0.0835726	61.0116	0	0.432406	0.118134	3.6603	0.000251919	0.0203139
Mrpl40	3.99145	0.107606	37.0931	3.63123e-301	0.555486	0.152008	3.65433	0.000257859	0.0204998
Cep110	4.69513	0.121812	38.5442	0	-0.628324	0.172465	-3.6432	0.000269265	0.0210102
Cxcr2	2.74516	0.0983422	27.9144	1.78584e-171	-0.511069	0.140279	-3.64323	0.000269237	0.0210102
Rapgef4	1.0598	0.0663252	15.9788	1.79432e-57	-0.363174	0.0998681	-3.63654	0.000276325	0.0212356
Gm17745	1.44048	0.254827	5.65276	1.5789e-08	1.30275	0.35832	3.63573	0.000277195	0.0212356
Zfp71-rs1	3.58345	0.132245	27.0971	1.06398e-161	-0.680562	0.187541	-3.62887	0.000284666	0.0216115
Derl2	3.96267	0.125024	31.6953	1.8045e-220	0.639534	0.176665	3.62004	0.000294554	0.0221626
Xrcc2	1.21527	0.438592	2.77085	0.00559098	-2.29062	0.635056	-3.60696	0.00030981	0.0231042
Cyth4	5.83795	0.0747322	78.1182	0	-0.38043	0.105743	-3.59768	0.000321074	0.0237341
Zfp148	4.0822	0.366586	11.1357	8.40632e-29	-1.86535	0.519391	-3.59141	0.000328892	0.0241007
Ndufs2	4.88265	0.104001	46.9481	0	0.527404	0.147015	3.5874	0.000333987	0.024263
Cd44	4.91121	0.134172	36.6038	2.48433e-293	-0.680486	0.189893	-3.58353	0.000338983	0.0244155
Gm10324	0.898974	0.187545	4.79337	1.64e-06	-0.97807	0.27371	-3.57339	0.000352393	0.0251662
Ccnd3	5.85937	0.0570336	102.735	0	0.287281	0.0806325	3.56284	0.00036686	0.0259792
0610010B08Rik	1.42542	0.30688	4.6449	3.40245e-06	-1.57876	0.444144	-3.55461	0.000378547	0.0265835
Yif1b	3.8503	0.0833712	46.1826	0	0.417254	0.117725	3.54431	0.000393638	0.0274148
Dpagt1	2.74303	0.168171	16.311	8.24598e-60	0.839527	0.237309	3.5377	0.000403621	0.027653
Gtf3c6	3.55506	0.107648	33.0248	3.58091e-239	0.537753	0.151987	3.53815	0.000402947	0.027653
Cyld	4.04023	0.132354	30.5261	1.17578e-204	-0.662225	0.187549	-3.53095	0.000414073	0.0281403
Nkiras1	1.97044	0.259787	7.58482	3.32961e-14	-1.31323	0.372439	-3.52603	0.000421844	0.028439
Trappc4	3.6994	0.127029	29.1225	1.8622e-186	0.631145	0.179432	3.51747	0.000435688	0.0289098
Cnppd1	3.80301	0.125675	30.2608	3.76568e-201	-0.626894	0.178174	-3.51844	0.000434091	0.0289098
Rbbp5	3.08274	0.152748	20.1818	1.41447e-90	0.757318	0.215626	3.51219	0.000444435	0.0292598
Itm2b	7.22212	0.0478408	150.962	0	0.237155	0.0676513	3.50554	0.000455676	0.0297673
Ptprc	7.09334	0.0826864	85.786	0	-0.409083	0.11695	-3.49793	0.00046888	0.0303943
Cd48	5.1702	0.0874822	59.1	0	0.432073	0.123669	3.49379	0.00047622	0.0306344
Mapk6	3.85258	0.198794	19.3798	1.14335e-83	-0.981175	0.281627	-3.48395	0.00049408	0.0314267
Cyb561d1	3.38357	0.4008	8.44204	3.11842e-17	-1.98073	0.5687	-3.48291	0.000495996	0.0314267
Kansl3	3.9752	0.164863	24.1122	1.861e-128	-0.812621	0.233593	-3.47879	0.000503682	0.0316756
Maml1	2.45867	0.29303	8.39051	4.84046e-17	-1.44977	0.418021	-3.46817	0.000524008	0.0327098
Atp1a1	3.16557	0.157474	20.1022	7.06372e-90	-0.774557	0.223468	-3.46608	0.000528115	0.0327237
Cep76	1.65369	0.709434	2.331	0.0197532	-3.62545	1.05499	-3.43649	0.000589302	0.0362485
Brox	4.21723	0.143687	29.3502	2.37865e-189	-0.698182	0.20349	-3.43104	0.000601281	0.0367173
Aip	4.38049	0.136323	32.1332	1.51825e-226	0.660205	0.192672	3.42658	0.000611242	0.0370571
2021-09-03	-1.3363	0.158114	-8.45147	2.87665e-17	-1.12616	0.329141	-3.42152	0.000622731	0.0372181
A430088P11Rik	-2.30138	0.686431	-3.35267	0.000800352	3.10505	0.907312	3.42225	0.00062106	0.0372181
Ywhab	5.46639	0.0714229	76.5355	0	0.344993	0.100974	3.41666	0.00063394	0.0376212
Nup155	1.84648	0.291148	6.34208	2.26688e-10	-1.417	0.415818	-3.40774	0.000655025	0.0386007
Gmfg	4.22951	0.0631418	66.9843	0	-0.304098	0.0895442	-3.39607	0.000683618	0.0391898
2700054A10Rik	0.937102	0.193438	4.84446	1.26956e-06	-0.957725	0.281986	-3.39636	0.000682897	0.0391898
Zfp607	2.33282	0.223213	10.4511	1.44885e-25	-1.07942	0.317925	-3.39521	0.000685753	0.0391898
R3hcc1	3.48694	0.424877	8.20696	2.26867e-16	-2.04901	0.603088	-3.39752	0.000679984	0.0391898
Lmbrd1	4.23661	0.189693	22.334	1.72781e-110	-0.911564	0.268565	-3.39421	0.000688275	0.0391898
Cd3eap	2.45944	0.503934	4.88048	1.05829e-06	-2.447	0.721349	-3.39226	0.000693197	0.0392052
Polr3f	3.30138	0.390055	8.46386	2.5866e-17	-1.87774	0.55457	-3.38594	0.000709353	0.0395875
Sae1	4.3747	0.125245	34.9292	2.68352e-267	0.599361	0.177007	3.38609	0.000708961	0.0395875
Isg20l2	1.83572	0.235281	7.80223	6.08248e-15	1.11934	0.331613	3.37543	0.000736997	0.0401633
Acaa1a	5.2838	0.0830367	63.6321	0	-0.397072	0.117515	-3.37891	0.000727737	0.0401633
Rnf219	1.23145	0.374689	3.28659	0.0010141	1.77812	0.526885	3.37478	0.000738735	0.0401633
G630055G22Rik	-0.753666	0.329397	-2.28802	0.0221364	-1.79241	0.530997	-3.37556	0.000736655	0.0401633
Nol9	1.49605	0.388743	3.84843	0.000118875	1.84675	0.548243	3.3685	0.000755792	0.0407768
Ostf1	5.86824	0.0642252	91.3697	0	0.305754	0.0908069	3.36708	0.000759697	0.0407768
Eif4g3	3.48943	0.159514	21.8754	4.45138e-106	0.753959	0.225382	3.34525	0.000822091	0.0435708
Eif3a	5.3994	0.128807	41.9187	0	-0.609801	0.182252	-3.34592	0.00082011	0.0435708
Atad2	3.88492	0.285273	13.6183	3.11831e-42	-1.34622	0.404084	-3.33154	0.000863657	0.0454877
Dlgap4	3.78888	0.115538	32.7935	7.28947e-236	0.543248	0.163191	3.3289	0.000871886	0.0456359
Slc1a5	5.44983	0.067527	80.7059	0	-0.317782	0.0955727	-3.32503	0.000884095	0.0459893
Vipas39	2.98925	0.231106	12.9345	2.87349e-38	1.08466	0.326415	3.32295	0.000890702	0.0460488
Mrps34	3.63312	0.132247	27.4722	3.77173e-166	-0.622348	0.187519	-3.31884	0.000903914	0.0464338
Txnrd2	3.72698	0.241328	15.4436	8.33313e-54	-1.13442	0.341979	-3.31722	0.00090917	0.0464338
Dis3	1.58541	0.29408	5.39107	7.00389e-08	1.37153	0.41411	3.31199	0.000926343	0.0470259
Fosl2	6.34563	0.112873	56.2194	0	-0.528343	0.159653	-3.30933	0.0009352	0.0471912
Cand1	2.79082	0.205221	13.5991	4.05223e-42	0.956968	0.289638	3.30401	0.000953109	0.0478086
Efr3a	5.13637	0.162404	31.6271	1.56822e-219	-0.756324	0.229785	-3.29145	0.000996727	0.0494083
5430405H02Rik	1.18833	0.358863	3.31138	0.000928376	-1.70219	0.51705	-3.29212	0.000994367	0.0494083
Cep350	3.61274	0.528106	6.84093	7.86789e-12	-2.45841	0.752295	-3.26788	0.00108357	0.0533992
Pik3ap1	4.55865	0.134875	33.799	2.04211e-250	-0.621397	0.190942	-3.25438	0.0011364	0.05496
Trnau1ap	3.5707	0.137162	26.0327	2.11085e-149	0.629949	0.193739	3.25153	0.00114785	0.05496
Cpne1	4.81406	0.0952223	50.556	0	-0.438871	0.134809	-3.25551	0.0011319	0.05496
5830416P10Rik	0.677188	0.332441	2.03702	0.0416483	1.5184	0.46675	3.25314	0.00114138	0.05496
Snapc4	-0.736656	0.591307	-1.24581	0.212834	2.67251	0.821319	3.25392	0.00113824	0.05496
Lifr	0.181473	0.146367	1.23984	0.215033	-0.713836	0.219858	-3.2468	0.00116709	0.0555653
Hnrnph2	4.26109	0.150591	28.2957	3.90221e-176	0.69059	0.212846	3.24455	0.00117635	0.0556916
Gm16523	0.176424	0.584042	0.302074	0.762596	-2.81984	0.870479	-3.23942	0.00119774	0.0563872
Ndufa12	4.00728	0.0488427	82.0447	0	0.222914	0.068939	3.2335	0.00122284	0.0572493
Arid3b	1.17423	0.450568	2.60611	0.0091578	2.04548	0.633234	3.23021	0.001237	0.0575924
Tspan13	4.8208	0.0793927	60.7209	0	0.361983	0.112221	3.22564	0.0012569	0.0576851
Stk38	4.04208	0.0862155	46.8834	0	-0.394305	0.122217	-3.22626	0.00125417	0.0576851
Cd247	4.72809	0.0941683	50.2089	0	0.429046	0.1331	3.22349	0.00126637	0.0576851
Dcun1d2	2.60443	0.182552	14.2668	3.52446e-46	0.830623	0.257612	3.22432	0.00126272	0.0576851
Ube2n	4.58113	0.0944343	48.5113	0	0.428847	0.13347	3.21305	0.00131334	0.0595028
Gm12657	0.720738	0.164667	4.37695	1.20352e-05	0.735611	0.229156	3.21009	0.00132692	0.0597966
Gm4724	0.244702	0.418021	0.585381	0.558292	-1.96975	0.614049	-3.20781	0.0013375	0.0598211
Gimap7	5.38552	0.096105	56.0378	0	0.435737	0.135874	3.20692	0.00134166	0.0598211
Xaf1	3.7852	0.133916	28.2655	9.16734e-176	0.606272	0.189204	3.20432	0.0013538	0.0600445
Pdxdc1	3.61656	0.116206	31.1221	1.21093e-212	0.521078	0.164112	3.17515	0.00149761	0.0660754
Vamp1	4.04424	0.298343	13.5557	7.334e-42	-1.34071	0.422669	-3.17201	0.00151389	0.0664455
Tnrc6a	3.73434	0.373985	9.98527	1.76818e-23	-1.67805	0.530165	-3.16515	0.00155002	0.0676228
Mesdc2	3.79356	0.173825	21.824	1.37344e-105	0.777194	0.245645	3.16389	0.00155676	0.0676228
Slc6a18	0.467292	0.202563	2.3069	0.0210604	-0.948293	0.300516	-3.15555	0.00160194	0.0692285
Cltc	4.40075	0.100511	43.7838	0	-0.448767	0.142358	-3.15239	0.00161939	0.0696254
Rpn1	5.48799	0.116983	46.9126	0	0.520425	0.16541	3.14628	0.0016536	0.0699801
Lbr	5.22822	0.11362	46.0151	0	-0.50576	0.160773	-3.14581	0.00165626	0.0699801
Mafk	5.16435	0.104748	49.3028	0	-0.46618	0.148229	-3.145	0.00166085	0.0699801
Enpp1	2.27815	0.286812	7.94299	1.97369e-15	1.27312	0.404776	3.14524	0.00165951	0.0699801
Supt7l	3.8316	0.242469	15.8025	2.99168e-56	-1.07694	0.343548	-3.13476	0.00171993	0.0717516
Foxn2	3.44614	0.190611	18.0794	4.62799e-73	-0.847035	0.270152	-3.1354	0.00171621	0.0717516
Ehd1	4.76898	0.125762	37.9208	0	-0.557288	0.178	-3.13083	0.00174314	0.0718798
Ndufs3	4.6016	0.112149	41.0311	0	0.49614	0.158516	3.12991	0.00174859	0.0718798
Eif1	5.7102	0.0738748	77.2956	0	-0.327396	0.104528	-3.13214	0.00173537	0.0718798
Akr1a1	5.94277	0.0370692	160.316	0	0.163718	0.0524076	3.12394	0.00178449	0.0729995
Edem2	4.3512	0.0768442	56.6237	0	0.337576	0.108566	3.10941	0.00187463	0.0757132
Anxa2	7.55724	0.0954153	79.2037	0	-0.419374	0.134945	-3.10774	0.00188522	0.0757132
Gga2	1.80805	0.521126	3.46951	0.000521402	-2.30458	0.74097	-3.11021	0.00186952	0.0757132
Pim2	4.66167	0.119587	38.9814	0	0.525342	0.169056	3.1075	0.00188676	0.0757132
Tmem70	3.46948	0.0853188	40.6649	0	0.373952	0.120448	3.10468	0.00190483	0.0757169
Rab5a	2.63621	0.232183	11.354	7.08298e-30	1.01809	0.327896	3.10492	0.00190328	0.0757169
Klrk1	6.67307	0.0595318	112.093	0	0.261108	0.0841817	3.10172	0.00192403	0.075975
Cd8b1	-0.467952	0.196025	-2.3872	0.0169772	-0.944548	0.304605	-3.1009	0.00192935	0.075975
Dgke	2.79533	0.315666	8.85535	8.34232e-19	-1.38923	0.448642	-3.09652	0.00195806	0.0767467
Ergic1	3.05535	0.221683	13.7825	3.24772e-43	0.966761	0.313177	3.08695	0.00202221	0.0775298
Ebp	4.30914	0.106531	40.4497	0	0.464689	0.150559	3.08643	0.00202578	0.0775298
D930032P07Rik	-1.20742	0.166934	-7.23288	4.7284e-13	-0.911743	0.294975	-3.09092	0.00199538	0.0775298
Scand1	1.59734	0.169065	9.44809	3.45082e-21	0.732998	0.237564	3.08547	0.0020323	0.0775298
Mgat1	4.79643	0.150987	31.7672	1.84056e-221	-0.659289	0.213685	-3.08533	0.00203324	0.0775298
Tex261	3.59737	0.0831458	43.2659	0	0.36226	0.117365	3.08661	0.0020245	0.0775298
Zufsp	3.49207	0.196261	17.793	8.01318e-71	-0.8577	0.278202	-3.08301	0.00204921	0.0777868
Plgrkt	3.47732	0.157528	22.0743	5.57995e-108	0.684881	0.222574	3.0771	0.00209027	0.0789898
Lcor	1.18088	0.655999	1.80013	0.07184	-3.01089	0.982808	-3.06356	0.00218723	0.0822848
Ift52	3.58436	0.130968	27.3681	6.56983e-165	0.565706	0.185	3.05788	0.00222912	0.0834879
Dpp8	2.58632	0.203655	12.6995	5.95066e-37	0.878526	0.287442	3.05635	0.00224046	0.0835414
Htt	3.90248	0.128426	30.3869	8.18414e-203	-0.555376	0.181954	-3.05228	0.00227111	0.0835748
Rbpj	5.00642	0.0904178	55.3698	0	-0.390675	0.127975	-3.05275	0.00226753	0.0835748
Mterfd1	2.11009	0.191158	11.0385	2.49229e-28	0.822738	0.269519	3.05262	0.00226854	0.0835748
Tsg101	4.62452	0.044236	104.542	0	-0.191108	0.0627121	-3.04738	0.00230844	0.0842131
Cib1	3.89743	0.078902	49.3958	0	0.339655	0.111426	3.04825	0.00230179	0.0842131
Dut	4.24657	0.0980223	43.3225	0	0.421546	0.138524	3.04311	0.00234143	0.0850485
Zfp706	4.93321	0.0622819	79.2077	0	0.267199	0.0880338	3.03519	0.00240385	0.0869411
Acsbg1	3.61567	0.170033	21.2645	2.41906e-100	-0.728997	0.240917	-3.02593	0.00247872	0.0888858
Ilf2	3.40429	0.132734	25.6476	4.49996e-145	0.567548	0.187493	3.02704	0.00246964	0.0888858
Sec61a1	5.70987	0.107173	53.2769	0	0.457739	0.151542	3.02054	0.00252322	0.0897179
Grn	3.91904	0.225503	17.3791	1.18734e-67	0.962925	0.318738	3.02105	0.00251897	0.0897179
Crebrf	3.45279	0.272769	12.6583	1.00694e-36	-1.16422	0.386904	-3.00906	0.00262055	0.0927871
Med26	2.84968	0.35961	7.92438	2.29281e-15	-1.53636	0.510832	-3.00758	0.0026334	0.0928521
Soat1	2.87942	0.236622	12.1689	4.55176e-34	1.00336	0.334119	3.00299	0.00267345	0.0938717
Trappc6b	3.36113	0.110835	30.3254	5.30609e-202	0.469348	0.15649	2.99922	0.00270669	0.0946442
2310001H17Rik	1.56274	0.23897	6.53947	6.17386e-11	-1.02396	0.341727	-2.99644	0.0027315	0.0951153
Lgals1	6.85373	0.0865227	79.2131	0	0.366466	0.122351	2.99519	0.00274273	0.0951153
Anp32a	3.16978	0.148854	21.2946	1.27426e-100	-0.631838	0.211137	-2.99255	0.00276655	0.0955479
N6amt2	2.91709	0.170227	17.1365	7.92935e-66	0.718225	0.240283	2.98908	0.00279817	0.0962457
Afmid	3.93217	0.243468	16.1506	1.12425e-58	-1.02986	0.344925	-2.98576	0.00282878	0.0965107
Tmed2	6.18653	0.0720756	85.8339	0	0.304367	0.101917	2.98644	0.00282248	0.0965107
Tcerg1	4.18542	0.214398	19.5217	7.17612e-85	-0.906025	0.303583	-2.98444	0.00284102	0.0965375
Fam53b	3.32546	0.210068	15.8304	1.91859e-56	-0.887471	0.297836	-2.97974	0.00288497	0.0972688
Rpl27a	6.5683	0.0339824	193.285	0	-0.143269	0.048083	-2.97963	0.00288598	0.0972688
Tfcp2	1.83997	0.650392	2.82902	0.00466914	-2.82609	0.948847	-2.97844	0.00289717	0.0972688
Tor1aip2	4.76362	0.0994651	47.8924	0	-0.418716	0.140793	-2.97398	0.00293963	0.0979141
Polr1b	3.80656	0.210846	18.0537	7.37449e-73	-0.888571	0.298674	-2.97506	0.00292935	0.0979141
Lsm6	4.16664	0.0692087	60.204	0	0.290458	0.0977727	2.97075	0.00297078	0.0983289
Gm10390	1.13771	0.589165	1.93106	0.0534762	-2.52027	0.8485	-2.97027	0.00297542	0.0983289
Kpna3	3.87275	0.148907	26.0078	4.04558e-149	-0.625776	0.210895	-2.96724	0.00300489	0.0989147

## Sheet: full-length_trNK-1_CTR2vsCTR1
gene	Intercept._Estimate	Intercept._Std..Error	Intercept._z.value	Intercept._Pr...z..	conditionKIRC5F_WTM_Estimate	conditionKIRC5F_WTM_Std..Error	conditionKIRC5F_WTM_z.value	pval	FDR
4930565N06Rik	-2.86297	0.00163386	-1752.28	0	1.17991	0.00163344	722.347	0	0
Krt222	-2.04326	0.00296314	-689.558	0	-0.247008	0.00296196	-83.3934	0	0
Creg2	-2.17224	0.00126298	-1719.93	0	-0.103366	0.00126294	-81.8454	0	0
Gm14430	-0.450663	0.00154618	-291.468	0	-2.64545	0.00154617	-1710.97	0	0
Dkk1	-2.00056	0.00436066	-458.775	0	-0.855005	0.00450018	-189.994	0	0
Socs6	1.37676	0.000520035	2647.44	0	-3.83483	0.000520035	-7374.19	0	0
Steap2	-1.79097	0.00303419	-590.263	0	-0.61408	0.00303322	-202.451	0	0
Mrgprb1	-1.62257	0.00348545	-465.526	0	-1.00908	0.00348422	-289.614	0	0
Olfr536	-1.73346	0.00274435	-631.647	0	-0.30878	0.00274372	-112.541	0	0
Tet1	-2.15217	0.00404351	-532.253	0	-0.667663	0.00404092	-165.226	0	0
Oxtr	-2.408	0.00394791	-609.942	0	0.195273	0.00394558	49.4916	0	0
Mtfr2	-1.99571	0.00171444	-1164.06	0	-0.428383	0.00171428	-249.892	0	0
Tigd4	-2.09179	0.00295844	-707.06	0	-0.282215	0.0029572	-95.4329	0	0
Gabrb3	-2.56533	0.00339704	-755.167	0	0.778403	0.00339506	229.275	0	0
Epha4	-2.1104	0.00268302	-786.578	0	0.0815148	0.00268208	30.3924	6.92383e-203	4.02228e-200
Slc22a8	-2.12184	0.00330034	-642.915	0	-0.0515267	0.0032987	-15.6203	5.29317e-55	2.88279e-52
Rrn3	4.41624	0.0752601	58.6797	0	-0.793845	0.107565	-7.38016	1.58096e-13	8.10382e-11
Mrps10	2.99669	0.0960636	31.1949	1.25123e-213	0.972004	0.135464	7.17538	7.21057e-13	3.49072e-10
Onecut2	-2.2185	0.0030968	-716.386	0	0.0203879	0.00309542	6.58646	4.50431e-11	2.06582e-08
Nfs1	3.62667	0.0900126	40.2907	0	0.8288	0.127119	6.51988	7.03635e-11	3.06574e-08
Slc7a14	2.91746	0.0614006	47.5152	0	-0.581272	0.0914527	-6.35598	2.07101e-10	8.59369e-08
Dapk2	4.98818	0.0996432	50.0604	0	-0.885583	0.141542	-6.25667	3.93287e-10	1.55778e-07
Hsdl2	4.0544	0.0930021	43.5947	0	-0.807307	0.132855	-6.07659	1.22764e-09	4.65116e-07
Cct3	5.94372	0.0347579	171.004	0	-0.298609	0.0494066	-6.04392	1.50417e-09	5.46138e-07
H2-M2	0.482634	0.0819397	5.89011	3.85942e-09	-0.93856	0.161983	-5.79419	6.86526e-09	2.39295e-06
Gm11127	1.33809	0.0703659	19.0161	1.25415e-80	-0.678036	0.118065	-5.74289	9.30739e-09	3.11941e-06
Mdh1	5.52519	0.0463526	119.199	0	0.374964	0.0655945	5.71638	1.08815e-08	3.51191e-06
Ikzf1	4.63005	0.0834057	55.5124	0	-0.67702	0.118722	-5.70256	1.18018e-08	3.6729e-06
Gtf2h3	2.55618	0.115045	22.219	2.24907e-109	0.878817	0.162321	5.41407	6.16074e-08	1.8512e-05
Xpo1	2.09905	0.195072	10.7604	5.2934e-27	1.47486	0.274609	5.37077	7.84023e-08	2.27733e-05
Rab8b	5.25489	0.0972754	54.0207	0	-0.737029	0.137904	-5.34453	9.06537e-08	2.54825e-05
Rad54l	-4.26826	1.17979	-3.6178	0.000297115	7.03192	1.36018	5.16987	2.34262e-07	6.37926e-05
Klhl9	3.81958	0.107778	35.4393	4.23686e-275	-0.784305	0.153831	-5.09849	3.42381e-07	9.04094e-05
Actg1	8.61314	0.0237225	363.079	0	0.16966	0.0335583	5.05567	4.28875e-07	0.000109918
Sat1	5.21689	0.0589249	88.5346	0	-0.421568	0.0837234	-5.03525	4.77231e-07	0.000116639
Cyld	4.04654	0.091709	44.1236	0	-0.659446	0.131014	-5.03339	4.8187e-07	0.000116639
Pcna	4.67569	0.0802222	58.2842	0	0.564976	0.113445	4.98016	6.35325e-07	0.00014569
Slc39a7	4.84434	0.103925	46.6138	0	-0.734425	0.14747	-4.98016	6.35319e-07	0.00014569
D14Abb1e	3.50774	0.218353	16.0646	4.51939e-58	-1.53969	0.311715	-4.93942	7.83558e-07	0.000175075
D130020L05Rik	1.45219	0.113935	12.7458	3.29014e-37	-0.858709	0.174991	-4.90717	9.2398e-07	0.000201289
Clcn6	2.72917	0.399134	6.83774	8.04547e-12	-2.85724	0.584621	-4.88733	1.02211e-06	0.000217235
Prex1	5.44689	0.0841897	64.6978	0	-0.560194	0.119355	-4.6935	2.68571e-06	0.00055722
Slc28a3	0.622355	0.11305	5.50516	3.68839e-08	-0.881976	0.189551	-4.65298	3.27165e-06	0.000663004
Il1f9	-1.40739	0.261112	-5.38999	7.04623e-08	1.56073	0.343023	4.54992	5.3665e-06	0.00106281
2510002D24Rik	3.90378	0.16619	23.4898	5.18384e-122	-1.06951	0.236324	-4.52559	6.02268e-06	0.00116626
Nol9	1.50406	0.347773	4.32484	1.52641e-05	2.20777	0.490181	4.50399	6.66885e-06	0.00126331
Ppib	5.82684	0.104437	55.7928	0	-0.65904	0.147885	-4.45645	8.33285e-06	0.00154495
Anxa2	7.56316	0.105297	71.8269	0	-0.654321	0.148938	-4.39325	1.1167e-05	0.00202728
Afmid	3.93912	0.128053	30.7618	8.51361e-208	-0.798356	0.182203	-4.3817	1.17759e-05	0.00209419
Akap5	1.1084	0.263386	4.20827	2.57333e-05	-1.75687	0.402028	-4.37001	1.24239e-05	0.00216523
Tmsb15b1	1.47581	0.443013	3.3313	0.000864423	-2.9303	0.671853	-4.36153	1.29158e-05	0.00220683
Slc6a18	0.494811	0.118613	4.17164	3.02413e-05	-0.86229	0.198866	-4.33602	1.45083e-05	0.00243125
Mrpl15	4.02654	0.0880587	45.7256	0	0.537135	0.124541	4.31292	1.6111e-05	0.0026489
Soat1	2.88624	0.21574	13.3784	8.09179e-41	1.31165	0.304601	4.30614	1.66125e-05	0.00268077
1810032O08Rik	2.75791	0.0941631	29.2886	1.44775e-188	-0.588325	0.136845	-4.29921	1.71408e-05	0.00271573
A230046K03Rik	3.79289	0.103885	36.5105	7.54921e-292	-0.634688	0.148231	-4.28174	1.85433e-05	0.00288548
Vcl	-3.59479	0.913027	-3.93722	8.24307e-05	4.92191	1.1576	4.25184	2.12017e-05	0.00324125
Sh3gl2	-0.160302	0.137458	-1.16618	0.24354	-1.09568	0.258468	-4.23912	2.24399e-05	0.00337141
Vezf1	3.24349	0.102087	31.7719	1.58214e-221	0.611058	0.144322	4.23399	2.29578e-05	0.00339075
Vmn2r-ps129	2.54381	0.0963926	26.3901	1.77817e-153	-0.592906	0.140463	-4.22107	2.43144e-05	0.00353126
Gm5643	1.53138	0.214891	7.12633	1.03083e-12	-1.33476	0.316527	-4.2169	2.47686e-05	0.00353825
Rps19bp1	1.85755	0.198651	9.35084	8.6958e-21	1.17743	0.280017	4.20484	2.6127e-05	0.00367211
Sptlc2	4.28393	0.112584	38.0509	0	0.667647	0.159168	4.19461	2.73347e-05	0.00378087
Rap2a	2.14971	0.348263	6.17267	6.71464e-10	-2.13048	0.508932	-4.18618	2.83692e-05	0.00380322
Galnt1	4.08419	0.33702	12.1185	8.42425e-34	-2.00572	0.478918	-4.18802	2.81393e-05	0.00380322
5830418K08Rik	2.49524	0.224146	11.1322	8.74454e-29	-1.34602	0.322204	-4.17754	2.9468e-05	0.00389066
BC016423	3.38105	0.210137	16.0898	3.01031e-58	-1.25046	0.299574	-4.17412	2.99145e-05	0.00389067
Il17ra	4.1255	0.110995	37.1683	2.22089e-302	-0.657862	0.157813	-4.16862	3.06444e-05	0.00392699
Mien1	4.31546	0.0602029	71.682	0	-0.357117	0.0860159	-4.15176	3.29926e-05	0.00416663
Gm11346	2.21975	0.688536	3.22388	0.00126468	-4.59531	1.11063	-4.13757	3.51005e-05	0.00436951
Tcn2	4.08239	0.143764	28.3965	2.23612e-177	-0.840859	0.204386	-4.11407	3.88738e-05	0.00477108
Snhg8	3.72204	0.0993949	37.447	6.7258e-307	-0.577385	0.141864	-4.06999	4.70148e-05	0.00569009
D330041H03Rik	1.44518	0.140289	10.3015	6.93992e-25	-0.857553	0.210981	-4.06459	4.81172e-05	0.00574375
Tmem258	4.16131	0.0408698	101.819	0	-0.238021	0.0589449	-4.03803	5.39014e-05	0.00634725
Pdf	2.65889	0.124883	21.2911	1.37142e-100	0.707621	0.176463	4.01003	6.07108e-05	0.00705379
Ddx19a	1.68651	0.251482	6.7063	1.99615e-11	-1.4732	0.367775	-4.00572	6.18289e-05	0.00708917
Ilkap	4.29252	0.114482	37.495	1.1114e-307	-0.64998	0.16257	-3.99815	6.38388e-05	0.00722456
Pam	1.78372	0.2428	7.34643	2.03568e-13	-1.40958	0.353805	-3.98405	6.77503e-05	0.00747312
Aqp7	0.376772	0.0777486	4.84603	1.25955e-06	-0.569703	0.142995	-3.98407	6.77444e-05	0.00747312
Ssbp1	3.97645	0.0575648	69.0779	0	-0.325975	0.0825304	-3.94975	7.82315e-05	0.00852137
BC030336	2.32508	0.634083	3.66683	0.000245575	-3.79429	0.967696	-3.92095	8.82012e-05	0.00948871
Gm20605	2.83065	0.197352	14.3431	1.17602e-46	-1.09444	0.282168	-3.87869	0.00010502	0.0111603
Cpne1	4.8199	0.130382	36.9675	3.81631e-299	-0.715945	0.18476	-3.875	0.000106626	0.0111944
Ptpn22	6.21789	0.0612338	101.543	0	0.334108	0.0866232	3.85702	0.000114778	0.0117667
Pbld1	2.57747	0.0920496	28.0009	1.58432e-172	-0.518028	0.134234	-3.85915	0.00011378	0.0117667
Cdc14b	1.63092	0.365832	4.45811	8.26847e-06	-2.05719	0.534051	-3.85205	0.000117134	0.0118687
Sdccag8	2.2931	0.292361	7.84338	4.38585e-15	1.58305	0.412721	3.83564	0.000125239	0.012544
4930444A02Rik	2.43023	0.78795	3.08425	0.00204067	-4.65422	1.21519	-3.83002	0.000128132	0.012688
Hat1	3.93206	0.122869	32.0021	1.02043e-224	0.66418	0.17374	3.82283	0.000131928	0.0129171
Tfdp1	3.09112	0.152444	20.2771	2.05051e-91	0.820055	0.215469	3.8059	0.000141291	0.0136801
Gimap6	6.9312	0.0511065	135.623	0	-0.274908	0.0723408	-3.80017	0.000144595	0.0138461
Hexim1	3.78686	0.197919	19.1334	1.33137e-81	-1.06885	0.281597	-3.79568	0.000147242	0.0139463
Cpt2	2.83571	0.840398	3.37425	0.000740171	-4.97629	1.31481	-3.7848	0.000153835	0.0144141
Foxr1	0.369625	0.0689803	5.35842	8.39514e-08	-0.493809	0.130632	-3.78016	0.000156727	0.0145289
Mlxip	5.12442	0.0741474	69.1112	0	-0.395269	0.10516	-3.75872	0.000170784	0.0156654
Mapkapk5	3.03532	0.72772	4.171	3.0326e-05	-3.99232	1.06682	-3.74227	0.000182362	0.0165532
Casc4	3.21088	0.109079	29.4364	1.87944e-190	-0.584825	0.156405	-3.73916	0.000184634	0.0165866
Armcx4	0.597313	0.552426	1.08125	0.279584	-3.20085	0.858546	-3.72822	0.000192837	0.0171468
Pdk3	3.52521	0.176566	19.9654	1.10209e-88	0.927928	0.249507	3.71905	0.000199973	0.0174256
Mrps24	3.99737	0.0882105	45.3162	0	0.464445	0.124798	3.72157	0.000197985	0.0174256
Nt5dc1	3.94659	0.261659	15.083	2.09658e-51	-1.37855	0.371713	-3.70863	0.000208386	0.017975
Lamp2	3.93606	0.117848	33.3994	1.39662e-244	0.617706	0.166669	3.70619	0.000210402	0.017975
Snrnp70	4.01887	0.0759683	52.9019	0	0.397883	0.107603	3.69771	0.000217556	0.0184057
Tmem69	3.20435	0.112192	28.5612	2.03806e-179	-0.590243	0.161101	-3.66381	0.000248487	0.0204275
Suds3	2.28976	0.460596	4.97129	6.65082e-07	-2.45094	0.668883	-3.66422	0.000248093	0.0204275
Fgfr1op2	5.52904	0.0928042	59.5775	0	-0.48193	0.131446	-3.66637	0.000246017	0.0204275
Mynn	3.3629	0.204961	16.4075	1.69075e-60	-1.06716	0.292136	-3.65297	0.000259227	0.0211112
Gm13251	0.695142	0.261525	2.65803	0.00785986	-1.43689	0.395188	-3.63595	0.000276954	0.0223461
Actr8	4.12801	0.223675	18.4554	4.71837e-76	-1.1499	0.317565	-3.62101	0.00029346	0.0228322
Fam227a	0.591248	0.318222	1.85798	0.0631724	-1.79024	0.49369	-3.62624	0.000287573	0.0228322
Ttc7b	3.1371	0.464511	6.75355	1.44269e-11	-2.40447	0.663633	-3.62319	0.000290986	0.0228322
Ddx10	3.65892	0.172301	21.2356	4.4817e-100	0.882625	0.243514	3.62453	0.000289482	0.0228322
Rlf	2.24186	0.29342	7.64045	2.16462e-14	1.49154	0.414158	3.60139	0.00031652	0.0244085
Irgq	1.88706	0.469144	4.02235	5.76203e-05	-2.45895	0.685473	-3.58723	0.000334212	0.0255467
1700025N23Rik	-0.60041	0.109764	-5.46999	4.50054e-08	-0.873614	0.244269	-3.57644	0.0003483	0.026392
Bnip2	4.47986	0.174304	25.7014	1.12659e-145	-0.881472	0.24702	-3.56842	0.000359142	0.026979
Ebp	4.31516	0.0934925	46.1551	0	0.470771	0.132277	3.55898	0.000372291	0.0277277
Sgk3	1.49223	0.481029	3.10215	0.00192121	-2.52554	0.711066	-3.55177	0.000382656	0.0282582
Ccl3	4.50276	0.417304	10.7901	3.83222e-27	-2.09972	0.592573	-3.54339	0.000395011	0.0288783
Metap2	4.92655	0.0992917	49.617	0	0.497028	0.140426	3.53943	0.000400995	0.0288783
Smchd1	2.53686	0.240595	10.5441	5.40929e-26	1.20249	0.33972	3.53965	0.000400654	0.0288783
Mysm1	5.30763	0.124	42.8036	0	-0.619288	0.175579	-3.52711	0.00042012	0.0300076
Paxbp1	2.72591	0.212711	12.8151	1.34965e-37	-1.07309	0.304461	-3.52457	0.000424174	0.0300508
Sfxn4	0.503186	0.165663	3.0374	0.0023863	-0.916664	0.260279	-3.52185	0.000428552	0.0301162
Hist2h2aa1	2.78987	0.284372	9.81065	1.01312e-22	-1.42847	0.405917	-3.51912	0.000432982	0.030184
Zfp830	2.75726	0.22323	12.3517	4.7715e-35	1.10812	0.315309	3.51438	0.000440775	0.0304835
Ccdc107	4.00479	0.0861849	46.4674	0	-0.428669	0.122758	-3.49198	0.000479446	0.0328968
Srsf3	6.11445	0.0385921	158.438	0	0.189515	0.0546431	3.46824	0.000523876	0.0335666
Vamp4	2.40646	0.177936	13.5243	1.1239e-41	-0.888736	0.255714	-3.47551	0.000509886	0.0335666
Rb1	2.93773	1.00316	2.92848	0.00340624	-5.36638	1.54152	-3.48123	0.000499117	0.0335666
Ifitm3	2.85462	0.286399	9.9673	2.11918e-23	1.40462	0.404627	3.4714	0.000517754	0.0335666
Lpgat1	2.40187	0.272248	8.82234	1.12094e-18	-1.35435	0.390313	-3.4699	0.000520659	0.0335666
Sec61a1	5.71582	0.0999785	57.1706	0	0.490946	0.141393	3.47221	0.000516202	0.0335666
Ormdl1	3.58203	0.151053	23.7138	2.60011e-124	0.742523	0.213506	3.47777	0.000505611	0.0335666
Ccdc34	0.826336	0.162215	5.09408	3.50442e-07	0.793483	0.228353	3.4748	0.000511228	0.0335666
Tnfsf4	1.36966	0.349214	3.92211	8.77755e-05	1.70787	0.491348	3.47589	0.000509167	0.0335666
Ptger3	3.04835	0.194729	15.6543	3.10344e-55	0.953763	0.275167	3.46613	0.000528017	0.033585
Kdelc2	1.44225	0.201791	7.14725	8.8535e-13	-1.02134	0.295261	-3.45912	0.000541948	0.0342212
Bst2	4.40116	0.11632	37.8367	0	0.56806	0.164493	3.45341	0.000553557	0.034455
Tmem192	2.93142	0.167676	17.4827	1.94222e-68	0.818324	0.236902	3.45427	0.000551787	0.034455
Arhgef3	4.87261	0.0956633	50.9349	0	-0.465082	0.135618	-3.42934	0.000605044	0.0373926
4930581F22Rik	1.40799	0.420012	3.35227	0.000801528	-2.11054	0.616882	-3.42131	0.000623207	0.0382438
Mettl2	3.20443	0.272952	11.7399	7.95551e-32	-1.32836	0.388965	-3.41511	0.00063756	0.0387344
A230072C01Rik	2.46272	0.104694	23.523	2.37281e-122	-0.517807	0.15167	-3.41403	0.000640091	0.0387344
Neat1	4.43754	0.177983	24.9325	3.31011e-137	-0.860414	0.252262	-3.4108	0.000647721	0.0389258
Nup188	3.27985	0.248217	13.2137	7.31693e-40	-1.20606	0.353998	-3.40698	0.000656869	0.0392052
Pcyt1a	3.65121	0.302232	12.0808	1.33356e-33	-1.46062	0.429578	-3.40014	0.000673521	0.0399256
Pogk	3.10726	0.472709	6.57331	4.921e-11	-2.28465	0.672869	-3.39539	0.000685317	0.0403504
Traf1	5.27914	0.0604519	87.328	0	0.28974	0.0855573	3.3865	0.000707898	0.0414002
Scnm1	2.74625	0.234711	11.7006	1.26606e-31	-1.13558	0.335622	-3.3835	0.000715686	0.0415766
Bfar	4.17419	0.413325	10.099	5.5782e-24	-1.98158	0.586985	-3.37587	0.000735839	0.0424643
Xpo7	3.38151	0.1461	23.1452	1.62367e-118	-0.701418	0.207941	-3.37315	0.000743122	0.0426024
Snhg11	1.67488	0.0879744	19.0383	8.22004e-81	-0.447455	0.133017	-3.3639	0.000768508	0.0435236
4930431F12Rik	1.55197	0.171555	9.04649	1.4764e-19	-0.845856	0.251469	-3.36365	0.00076918	0.0435236
Tmem206	2.74977	0.345038	7.96947	1.59362e-15	-1.65219	0.492799	-3.35266	0.000800393	0.0447091
Pkd2	0.401608	0.604557	0.664302	0.506497	-3.1202	0.930493	-3.35328	0.0007986	0.0447091
Mlph	-0.814327	0.200548	-4.06051	4.89664e-05	-1.29579	0.386902	-3.34915	0.000810593	0.0449905
Rad23b	1.90811	0.203885	9.35877	8.06666e-21	0.961767	0.287484	3.34546	0.000821455	0.0453048
Slfn9	0.349253	0.398067	0.877371	0.380285	1.87032	0.561031	3.33371	0.000856948	0.0469651
Traf6	2.87041	0.137921	20.812	3.37324e-96	0.649156	0.195076	3.32771	0.000875622	0.0473924
Snhg6	2.35021	0.156068	15.0589	3.01578e-51	-0.747132	0.224481	-3.32826	0.000873913	0.0473924
Nploc4	3.54497	0.348112	10.1834	2.35104e-24	-1.64108	0.494417	-3.31922	0.00090268	0.0485553
H2afy	4.43559	0.109615	40.4653	0	-0.515184	0.155589	-3.31119	0.000929003	0.0493618
Tdrd1	-1.28158	0.154303	-8.3056	9.93192e-17	-1.44521	0.436435	-3.31139	0.000928343	0.0493618
Pfas	4.13206	0.16034	25.7706	1.89255e-146	-0.752391	0.227651	-3.30501	0.000949717	0.0501566
G3bp1	5.68936	0.106844	53.249	0	0.49807	0.151104	3.29619	0.000980044	0.0510669
F730035M05Rik	-0.828555	0.164184	-5.04651	4.49955e-07	-1.0897	0.330721	-3.29491	0.000984534	0.0510669
Kpna3	3.87835	0.17156	22.6064	3.75013e-113	-0.80264	0.243496	-3.29631	0.000979627	0.0510669
Ndufaf5	2.6453	1.02132	2.59007	0.00959577	-6.5014	1.97568	-3.29072	0.000999324	0.0511382
Zcchc7	4.15832	0.126332	32.9157	1.30874e-237	-0.589997	0.179289	-3.29075	0.000999194	0.0511382
Gm15645	2.41019	0.117099	20.5824	3.94488e-94	-0.557307	0.169418	-3.28954	0.00100352	0.0511382
Klhl41	0.490127	0.14205	3.45039	0.000559767	-0.745484	0.22675	-3.28769	0.00101014	0.0511766
Ccs	3.7339	0.259947	14.3641	8.69739e-47	-1.20929	0.369148	-3.27591	0.00105323	0.0525807
Cyp2e1	0.75664	0.206685	3.66083	0.000251403	-1.03399	0.315648	-3.27577	0.00105375	0.0525807
Socs5	1.6689	0.328656	5.07796	3.81505e-07	1.51955	0.463961	3.27518	0.00105596	0.0525807
Gramd4	3.81666	0.134154	28.4499	4.88404e-178	-0.622723	0.190685	-3.26571	0.0010919	0.0540615
Arhgap18	4.47954	0.121213	36.9559	5.86276e-299	-0.559812	0.17193	-3.25605	0.00112973	0.0556184
Gipc1	3.12392	0.21362	14.6238	1.98118e-48	0.98135	0.301893	3.25066	0.00115139	0.0563664
Ss18l1	0.125133	0.665052	0.188156	0.850754	-3.44886	1.06168	-3.24849	0.00116021	0.0564808
Gm14434	-0.17766	0.55473	-0.320263	0.748769	-3.03968	0.936688	-3.24514	0.00117393	0.0568312
Unc45a	3.98652	0.153678	25.9407	2.31359e-148	0.703255	0.217282	3.2366	0.00120964	0.0582366
Casp7	4.13463	0.290561	14.2298	5.98532e-46	-1.33211	0.411878	-3.23424	0.00121967	0.0583965
Cep97	1.77317	0.397864	4.45673	8.32211e-06	-1.85522	0.575098	-3.22591	0.00125571	0.0597937
Aga	2.71487	0.225965	12.0146	2.97898e-33	1.0284	0.31919	3.22191	0.00127338	0.0603055
Tnni1	3.47257	1.25975	2.75654	0.00584157	-7.73728	2.40713	-3.21432	0.00130755	0.061589
Pde4d	2.94875	0.267529	11.0222	2.98829e-28	-1.22082	0.38124	-3.20225	0.00136361	0.0635426
Itsn1	1.3433	0.334251	4.01882	5.8491e-05	-1.55758	0.486254	-3.20323	0.00135895	0.0635426
Txn2	5.12246	0.089616	57.1601	0	0.402951	0.126757	3.17894	0.00147816	0.0680549
Zfp397	2.69392	0.764946	3.52171	0.000428773	-3.61151	1.13557	-3.18035	0.00147096	0.0680549
Cnnm2	2.04308	0.216653	9.43023	4.09189e-21	0.971525	0.30572	3.17782	0.00148387	0.0680549
Msto1	3.00242	0.191143	15.7077	1.33935e-55	0.854175	0.270058	3.16294	0.00156187	0.0712572
Orm2	-3.28606	0.705928	-4.65496	3.2405e-06	2.50018	0.793149	3.15222	0.00162034	0.0735396
A630089N07Rik	5.27586	0.199716	26.4169	8.77337e-154	-0.889906	0.282714	-3.14773	0.00164543	0.0739086
Tfdp2	2.40201	0.14228	16.8823	6.07375e-64	0.632716	0.201001	3.14782	0.00164491	0.0739086
Stmn1	3.96799	0.159934	24.8101	6.97652e-136	0.710312	0.226139	3.14103	0.00168352	0.0752318
Traf7	4.37297	0.127057	34.4173	1.38975e-259	-0.565558	0.180255	-3.13755	0.00170369	0.0757447
Wdr34	2.29518	0.172604	13.2974	2.3977e-40	-0.77837	0.248539	-3.13178	0.00173748	0.0768281
Acaa1a	5.28956	0.113364	46.66	0	-0.502477	0.160515	-3.1304	0.00174569	0.0768281
AU040320	3.44053	0.179174	19.2022	3.54856e-82	-0.797206	0.254824	-3.12845	0.00175729	0.07695
Zcrb1	3.50257	0.0944256	37.0935	3.5794e-301	0.417666	0.133623	3.12571	0.00177375	0.0772821
Hook2	-2.31938	1.27536	-1.8186	0.068972	5.29593	1.69764	3.11959	0.001811	0.0785129
Tsg101	4.63004	0.131869	35.1108	4.60811e-270	-0.582296	0.186892	-3.11568	0.0018352	0.0787779
Sp2	1.54646	0.29151	5.305	1.12674e-07	1.2795	0.410626	3.11598	0.00183337	0.0787779
Gde1	3.14517	0.173392	18.1391	1.56678e-73	0.762114	0.245113	3.10923	0.00187573	0.0801231
Ndufa4	4.92395	0.108033	45.5784	0	-0.475359	0.153103	-3.10483	0.0019039	0.0809295
Snrnp25	2.9566	0.197977	14.934	1.97915e-50	0.8649	0.279733	3.09187	0.00198897	0.0841353
Gm10785	-0.559556	0.378172	-1.47963	0.138971	-1.91177	0.618865	-3.08915	0.00200729	0.0844999
Ctdp1	2.89288	0.656566	4.40608	1.05258e-05	-2.94955	0.956114	-3.08493	0.00203599	0.0852962
Sesn3	0.957525	0.474832	2.01655	0.0437421	2.05318	0.667789	3.0746	0.00210788	0.0878854
H2-T24	2.08658	0.227496	9.17195	4.64532e-20	0.985888	0.321264	3.06878	0.00214935	0.088765
Gm4724	0.227176	0.484682	0.46871	0.639277	-2.264	0.737635	-3.06927	0.00214583	0.088765
Bloc1s3	1.79081	0.22814	7.84959	4.174e-15	-1.01155	0.330059	-3.06475	0.00217853	0.0891337
Atp13a2	0.664075	0.681104	0.974998	0.329561	-3.22607	1.0533	-3.06282	0.0021926	0.0891337
Ly6a	3.48285	0.312028	11.162	6.25872e-29	-1.3576	0.443381	-3.06192	0.00219919	0.0891337
Scaf4	2.35318	0.229785	10.2408	1.30144e-24	0.99378	0.324546	3.06206	0.0021982	0.0891337
Nrd1	4.78772	0.15659	30.5748	2.64717e-205	-0.677764	0.221774	-3.0561	0.00224233	0.0897853
Agk	3.22	0.772164	4.1701	3.0446e-05	-3.40449	1.11355	-3.05733	0.00223318	0.0897853
Cyp4f17	-1.54082	0.711114	-2.16676	0.0302529	2.95503	0.96709	3.05559	0.00224618	0.0897853
Rab7l1	3.31295	0.242185	13.6794	1.34807e-42	-1.05098	0.344296	-3.05254	0.00226912	0.0902884
9430008C03Rik	2.7333	0.186975	14.6186	2.13816e-48	0.805197	0.264142	3.04835	0.002301	0.0911406
Xcl1	6.15271	0.0783724	78.506	0	-0.337855	0.110952	-3.04506	0.00232631	0.091726
Snx19	3.38003	0.166176	20.34	5.69006e-92	-0.719093	0.236696	-3.03805	0.00238115	0.0923092
Hmgb2	5.28826	0.0891408	59.3248	0	0.383032	0.126099	3.03754	0.00238515	0.0923092
Rbm39	5.54527	0.0664015	83.5112	0	-0.285765	0.0941124	-3.03642	0.00239407	0.0923092
Skint4	1.14038	0.179893	6.33921	2.30954e-10	-0.806585	0.265603	-3.03681	0.00239095	0.0923092
Aatf	3.49372	0.115258	30.3121	7.93691e-202	-0.499624	0.164267	-3.04153	0.00235379	0.0923092
Rnf167	5.03796	0.131715	38.249	0	-0.565833	0.186575	-3.03273	0.00242352	0.0926841
BC021614	1.94488	0.182375	10.6641	1.4978e-26	0.781062	0.25756	3.03254	0.00242506	0.0926841
Znrd1	3.14205	0.0998697	31.4615	2.92439e-217	0.427326	0.141377	3.0226	0.00250609	0.0938314
Fbxl17	2.65065	0.146078	18.1454	1.39522e-73	-0.633306	0.209455	-3.02359	0.00249798	0.0938314
Iffo2	1.70993	0.63927	2.67482	0.00747688	-2.82738	0.935516	-3.02226	0.00250892	0.0938314
Dzank1	1.04927	0.434218	2.41646	0.0156722	-1.91307	0.632828	-3.02305	0.00250239	0.0938314
Txnrd2	3.7337	0.162044	23.0412	1.80144e-117	-0.695282	0.230029	-3.02258	0.00250633	0.0938314
Gm5801	3.23958	0.189619	17.0847	1.92858e-65	0.809495	0.26805	3.01993	0.0025283	0.0938713
Mrps17	3.62886	0.12425	29.2062	1.61548e-187	0.530699	0.175755	3.01955	0.00253153	0.0938713
Mgat1	4.80232	0.175496	27.3642	7.31074e-165	-0.748483	0.248518	-3.01178	0.00259718	0.0958974
Pea15a	4.85428	0.108048	44.9272	0	-0.460953	0.15319	-3.00904	0.00262075	0.0963595
Trove2	1.83156	0.668917	2.7381	0.00617945	-2.88879	0.963048	-2.99963	0.00270308	0.0985549
Pdxk	1.66896	0.373713	4.46589	7.97368e-06	1.58	0.526953	2.99836	0.00271435	0.0985549
4930405P13Rik	1.81228	0.10654	17.0103	6.88312e-65	-0.474805	0.158355	-2.99836	0.00271439	0.0985549

## Sheet: full-length_trNK-1_FGRvsCTR2
gene	Intercept._Estimate	Intercept._Std..Error	Intercept._z.value	Intercept._Pr...z..	conditionKIRF_C5M_Estimate	conditionKIRF_C5M_Std..Error	conditionKIRF_C5M_z.value	pval	FDR
4930565N06Rik	-1.54945	0.00170295	-909.864	0	-1.46324	0.00170273	-859.353	0	0
Creg2	-2.18405	0.0011369	-1921.06	0	-1.02831	0.0011367	-904.638	0	0
Dbpht2	-1.95558	0.00534358	-365.968	0	-0.856371	0.00533993	-160.371	0	0
Slamf8	-1.78078	0.00328807	-541.588	0	-0.470356	0.00328641	-143.122	0	0
Vcl	1.31883	0.000780977	1688.7	0	-4.19348	0.000780977	-5369.53	0	0
Gm20356	-2.15322	0.00596795	-360.798	0	-0.791082	0.00596391	-132.645	0	0
4930578E11Rik	-2.10933	0.00242863	-868.525	0	-0.271129	0.00242772	-111.681	0	0
Pclo	-1.71236	0.00342382	-500.131	0	-0.549114	0.00342182	-160.474	0	0
Gm2027	-1.506	0.00275461	-546.718	0	-1.00991	0.00275361	-366.757	0	0
H2afy3	-1.44561	0.00151343	-955.193	0	-1.63761	0.00146527	-1117.62	0	0
Emx2os	-2.4965	0.00234039	-1066.7	0	0.703017	0.0023392	300.538	0	0
Rasl2-9	-2.24909	0.00232412	-967.716	0	0.733678	0.00232298	315.836	0	0
Rnf150	-2.36656	0.00309856	-763.76	0	0.686054	0.0030966	221.551	0	0
Cpm	-2.02217	0.00323321	-625.438	0	0.0941801	0.00323127	29.1465	9.25153e-187	5.75445e-184
Cct2	5.45039	0.0511048	106.651	0	0.52976	0.0720336	7.35435	1.91863e-13	1.11383e-10
Nup155	2.61939	0.20837	12.5708	3.05511e-36	-2.16206	0.301203	-7.17808	7.06973e-13	3.8477e-10
Map3k1	4.35935	0.10277	42.4186	0	-1.0368	0.145729	-7.11459	1.12244e-12	5.74954e-10
Nipsnap3b	4.32975	0.0325254	133.119	0	0.30056	0.0450013	6.67892	2.40717e-11	1.16453e-08
Zcchc7	3.58424	0.0958135	37.4086	2.83594e-306	0.882148	0.134561	6.55573	5.53714e-11	2.53776e-08
Atp1a1	3.44819	0.114704	30.0616	1.54174e-198	-1.03427	0.162935	-6.34775	2.18489e-10	9.51299e-08
Ankrd52	3.99593	0.164034	24.3604	4.4992e-131	-1.45601	0.232736	-6.25607	3.94808e-10	1.63714e-07
Zfp738	2.14315	0.53302	4.02077	5.80071e-05	-4.91376	0.826377	-5.94615	2.74515e-09	1.08658e-06
Pcmt1	4.02892	0.0687823	58.5749	0	0.545876	0.096493	5.65716	1.53902e-08	5.82687e-06
Nt5c3	4.23657	0.105205	40.2695	0	0.835849	0.148302	5.63612	1.73928e-08	6.3107e-06
5830416P10Rik	0.0101075	0.287842	0.0351146	0.971988	2.21082	0.393487	5.61854	1.9258e-08	6.70794e-06
Gm1821	6.25654	0.0441622	141.672	0	0.335262	0.0623462	5.37743	7.55575e-08	2.5306e-05
Psen2	4.01805	0.169814	23.6614	9.00379e-124	-1.29198	0.240601	-5.36979	7.88296e-08	2.5424e-05
Cyb5r4	3.04644	0.140559	21.6738	3.62506e-104	1.03996	0.19762	5.26243	1.42162e-07	4.42125e-05
Car5b	1.59448	0.16415	9.7135	2.64101e-22	1.18785	0.227329	5.22522	1.73944e-07	5.2231e-05
Atp6v0e	5.12356	0.0557423	91.9151	0	0.40736	0.0785345	5.18702	2.13689e-07	6.20267e-05
Magohb	3.50182	0.100953	34.6875	1.21676e-263	0.732498	0.141873	5.16306	2.4294e-07	6.611e-05
Klrk1	6.41088	0.0746907	85.8324	0	0.545199	0.105556	5.16501	2.40429e-07	6.611e-05
Il2rg	7.31438	0.0305694	239.271	0	0.219819	0.0431826	5.09045	3.57213e-07	9.30333e-05
Aqr	3.68457	0.18971	19.4221	5.01965e-84	-1.37004	0.269307	-5.08728	3.63244e-07	9.30333e-05
Mbtps1	2.88512	0.197943	14.5755	4.01936e-48	1.37577	0.278789	4.9348	8.02338e-07	0.000199622
Fbxl17	2.03351	0.148658	13.6791	1.35414e-42	1.01663	0.206942	4.91264	8.98565e-07	0.000217353
Sat1	4.81098	0.0854305	56.3146	0	0.586677	0.120539	4.86712	1.13237e-06	0.000266505
Tbc1d10c	5.93447	0.0441541	134.404	0	0.302648	0.0622895	4.85874	1.18136e-06	0.000270718
Zfp787	-2.5266	0.437586	-5.77394	7.74389e-09	2.46197	0.507779	4.8485	1.24396e-06	0.000277755
Raly	3.66241	0.173067	21.1618	2.14785e-99	-1.17965	0.245459	-4.80589	1.54064e-06	0.000335397
Gm14430	-2.75446	0.00237646	-1159.06	0	1.81418	0.378678	4.79083	1.66096e-06	0.000352771
Rmnd5b	4.30577	0.0751007	57.3333	0	0.501248	0.105674	4.74335	2.10207e-06	0.00043583
Tmem248	2.57477	0.200171	12.8628	7.28591e-38	1.32915	0.281495	4.72177	2.33801e-06	0.000473475
Sun2	5.24887	0.0874558	60.0174	0	-0.574102	0.123698	-4.64116	3.46456e-06	0.000685667
Racgap1	3.86146	0.207691	18.5924	3.70468e-77	-1.35891	0.294209	-4.61884	3.85883e-06	0.000746726
Irgq	-0.481462	0.389498	-1.23611	0.216418	2.39219	0.524309	4.56256	5.05326e-06	0.000956604
Ttc7b	0.772186	0.368197	2.09721	0.0359752	2.32797	0.512252	4.54458	5.50442e-06	0.00101984
Smim3	4.36117	0.141878	30.7389	1.7192e-207	-0.910136	0.200857	-4.53126	5.86321e-06	0.00106368
Gm10548	2.15182	0.0416724	51.6365	0	-0.257482	0.0570101	-4.51643	6.28924e-06	0.00111769
Rnf125	4.58048	0.167273	27.3833	4.33529e-165	-1.06291	0.236771	-4.48919	7.14932e-06	0.00124513
Tspan13	4.63628	0.0900685	51.4751	0	0.56834	0.127054	4.4732	7.70574e-06	0.00131572
Zc3h12a	2.46996	0.0873366	28.281	5.92662e-176	-0.550093	0.123366	-4.45904	8.23291e-06	0.0013787
Zcwpw1	-1.34473	0.740971	-1.81482	0.069551	4.31979	0.984762	4.38663	1.15118e-05	0.00189141
Casp8	4.87763	0.080959	60.2482	0	-0.500911	0.114461	-4.37627	1.20725e-05	0.0019468
Gtpbp6	2.46418	0.2514	9.80181	1.10589e-22	-1.56629	0.358952	-4.36351	1.27994e-05	0.00202649
Prrc1	3.61177	0.0703399	51.3474	0	-0.432331	0.0993066	-4.3535	1.33981e-05	0.0020834
Akr1a1	5.90957	0.0359289	164.48	0	0.218824	0.0506355	4.32156	1.54931e-05	0.00236691
Myh9	5.45201	0.0773035	70.5273	0	-0.46317	0.109318	-4.23691	2.26614e-05	0.00340233
Cul5	3.73824	0.230862	16.1926	5.68993e-59	-1.38222	0.327215	-4.22418	2.39814e-05	0.00353605
Tnrc18	3.66065	0.18936	19.3318	2.90364e-83	-1.13273	0.26838	-4.22061	2.43642e-05	0.00353605
Setd3	3.52594	0.123355	28.5838	1.06859e-179	0.730621	0.173688	4.20652	2.59332e-05	0.00370207
Cdc14b	-0.407364	0.380548	-1.07047	0.284409	2.17417	0.520474	4.17729	2.95001e-05	0.00414334
Sf3b4	4.18428	0.149589	27.9719	3.56836e-172	-0.877315	0.211758	-4.143	3.42786e-05	0.00473806
Mkl1	4.10848	0.0664107	61.8647	0	-0.387367	0.0937769	-4.13073	3.61614e-05	0.0049202
Pigt	4.30756	0.160561	26.8282	1.51617e-158	-0.93086	0.227263	-4.09596	4.2042e-05	0.00557737
4930528D03Rik	-0.621787	0.300775	-2.06729	0.0387072	-2.05115	0.500929	-4.0947	4.22722e-05	0.00557737
Kdm2a	4.24311	0.130134	32.6057	3.40611e-233	-0.751478	0.184165	-4.08045	4.4948e-05	0.00584189
Nsmce2	3.62754	0.0862214	42.0724	0	0.493497	0.121124	4.07431	4.61501e-05	0.00590993
Zbtb45	-2.34027	0.506469	-4.62075	3.82363e-06	2.55343	0.627491	4.06926	4.7162e-05	0.00595198
Lsm7	3.07178	0.135067	22.7426	1.69882e-114	0.770121	0.189894	4.05552	5.00229e-05	0.00604999
1810022K09Rik	3.03381	0.102766	29.5216	1.52282e-191	0.583952	0.143981	4.05575	4.99732e-05	0.00604999
A430088P11Rik	-2.2966	0.621065	-3.69784	0.000217444	3.12364	0.769329	4.06021	4.90284e-05	0.00604999
Pycard	5.41299	0.0568342	95.2417	0	0.321362	0.0801865	4.00768	6.13173e-05	0.00721773
Rpl3	8.13672	0.0350181	232.357	0	0.198394	0.0495044	4.00761	6.13358e-05	0.00721773
Bfar	2.20295	0.463264	4.75529	1.98163e-06	2.60219	0.652994	3.98501	6.74765e-05	0.00783447
Dmtf1	3.69137	0.154627	23.8728	5.87876e-126	-0.864253	0.219012	-3.94614	7.94207e-05	0.00909994
Lman1	3.52422	0.150546	23.4095	3.41947e-121	0.83591	0.212276	3.93784	8.22187e-05	0.00929818
Nup188	2.09493	0.228442	9.17052	4.70726e-20	1.25328	0.319785	3.91913	8.88709e-05	0.00949841
Rfk	4.43642	0.121566	36.4941	1.37782e-291	0.673425	0.171614	3.92407	8.70663e-05	0.00949841
Rab8b	4.53373	0.0854148	53.079	0	-0.473536	0.120804	-3.91986	8.86005e-05	0.00949841
Mrpl33	3.6324	0.0715468	50.7695	0	0.393896	0.100244	3.92939	8.51606e-05	0.00949841
Atad5	2.62286	0.8332	3.14794	0.00164427	-5.10044	1.30194	-3.91758	8.9443e-05	0.00949841
Dynll2	2.00377	0.377396	5.30944	1.09961e-07	-2.13542	0.545957	-3.91133	9.1788e-05	0.00963
Zfp639	0.765284	0.384466	1.99051	0.0465348	2.07231	0.533147	3.88694	0.000101518	0.010524
Bsn	-0.13564	0.38996	-0.34783	0.727968	2.05429	0.531435	3.86555	0.000110838	0.011355
Zfp217	-1.81762	0.842655	-2.15702	0.031004	4.35647	1.12873	3.8596	0.000113571	0.0114998
2310035C23Rik	3.03985	0.200164	15.1868	4.32674e-52	-1.09145	0.283905	-3.84443	0.000120832	0.0120943
Churc1	4.23318	0.100319	42.1972	0	0.542714	0.141425	3.83746	0.000124313	0.0123014
Cd3eap	2.69553	0.48481	5.55996	2.69835e-08	-2.65706	0.694543	-3.82562	0.000130442	0.0127627
Pogk	0.856267	0.337311	2.53851	0.0111326	1.79523	0.470924	3.81214	0.000137766	0.0133296
2310011J03Rik	4.3564	0.074569	58.4211	0	-0.400495	0.105373	-3.80074	0.000144263	0.0138049
Pigv	3.23137	0.225824	14.3092	1.91618e-46	-1.21492	0.320496	-3.79075	0.000150193	0.0139136
2610507B11Rik	3.76994	0.181772	20.74	1.50917e-95	-0.976015	0.257453	-3.79105	0.000150012	0.0139136
Dennd5a	3.11186	0.569892	5.46044	4.74962e-08	-3.12487	0.824188	-3.79145	0.000149772	0.0139136
Tnpo2	1.03952	0.335182	3.10136	0.00192633	1.77043	0.468513	3.77882	0.000157571	0.014293
Dhx30	4.19892	0.0615294	68.2426	0	-0.328229	0.0868566	-3.77897	0.000157478	0.014293
Eif4g3	3.35272	0.171591	19.539	5.11274e-85	0.912408	0.241957	3.77095	0.000162625	0.0143226
Ahdc1	1.31068	0.290229	4.51602	6.30138e-06	1.52837	0.405334	3.77064	0.000162832	0.0143226
Zfp874b	1.01147	0.270491	3.73939	0.000184464	1.42	0.376564	3.77094	0.000162632	0.0143226
Etv3	3.63836	0.10827	33.6046	1.43819e-247	-0.574386	0.153189	-3.74952	0.000177171	0.0151256
Ubb	8.05365	0.0294227	273.722	0	0.155949	0.0415873	3.74991	0.000176895	0.0151256
Dusp1	6.49154	0.0852255	76.169	0	0.451873	0.120483	3.75052	0.000176467	0.0151256
Cct5	6.16313	0.0558871	110.278	0	0.295321	0.0789365	3.74124	0.000183113	0.015481
Cyp4f17	1.42966	0.681706	2.09718	0.0359774	-3.85264	1.03063	-3.73812	0.000185401	0.0155238
Ehd1	4.81267	0.110311	43.6283	0	-0.578814	0.156055	-3.70904	0.000208048	0.0172541
Tbc1d17	4.38882	0.259649	16.9029	4.28618e-64	-1.35576	0.367561	-3.68853	0.000225551	0.0183561
Ino80c	3.02693	0.185022	16.3599	3.69716e-60	0.961727	0.260649	3.68974	0.00022448	0.0183561
Foxred2	1.48392	0.385864	3.8457	0.000120207	1.99555	0.541916	3.6824	0.00023105	0.0186295
Acat1	4.18133	0.131107	31.8926	3.38548e-223	0.678135	0.18505	3.6646	0.000247728	0.0197909
Actr8	2.99437	0.222157	13.4786	2.08913e-41	1.13936	0.312966	3.64052	0.000272088	0.0215395
Rdh14	-3.88793	1.56217	-2.4888	0.0128173	6.62421	1.82209	3.63551	0.00027743	0.0217645
Psmc3	5.48527	0.0599372	91.517	0	0.307162	0.0845874	3.6313	0.000282	0.0219255
Grk5	-3.18181	0.000522972	-6084.09	0	4.97778	1.37278	3.62607	0.000287773	0.0220062
BC023829	-2.32591	1.11932	-2.07797	0.0377123	5.32289	1.46807	3.62578	0.000288092	0.0220062
Med14	3.90648	0.162892	23.982	4.28632e-127	-0.83275	0.230579	-3.61155	0.000304369	0.0230474
Shisa5	7.64789	0.0465136	164.423	0	0.237274	0.0657566	3.60838	0.000308119	0.0231302
Cox6b1	4.88579	0.0489919	99.7264	0	0.248594	0.0689363	3.60614	0.00031078	0.0231305
Ipo8	3.12355	0.218804	14.2756	3.1073e-46	-1.11779	0.310403	-3.6011	0.000316869	0.0233839
Rps12	5.77603	0.0516557	111.818	0	-0.26219	0.0729854	-3.59237	0.000327689	0.0239791
Zfp553	2.69663	0.466348	5.78244	7.36227e-09	-2.39558	0.668258	-3.58481	0.000337328	0.0242765
Surf6	3.77882	0.176615	21.3958	1.46098e-101	-0.896972	0.250134	-3.58596	0.000335839	0.0242765
Paf1	4.03534	0.104682	38.5484	0	0.525896	0.147553	3.56413	0.00036507	0.025811
Akap10	1.59916	0.383043	4.17489	2.98133e-05	-1.96669	0.552689	-3.55841	0.000373106	0.025811
Efha1	4.21969	0.163711	25.7753	1.6793e-146	0.822136	0.231178	3.55628	0.000376136	0.025811
Galnt1	2.09948	0.304983	6.88392	5.8226e-12	1.52679	0.428875	3.55998	0.000370884	0.025811
Gm11346	-2.44922	0.920004	-2.66218	0.00776352	4.1914	1.17866	3.55608	0.000376436	0.025811
Impad1	-6.54369	0.000650632	-10057.4	0	7.06698	1.98696	3.55668	0.000375571	0.025811
Elf1	5.33816	0.118744	44.9551	0	-0.594822	0.167958	-3.54149	0.000397871	0.0270677
Capg	6.15351	0.0840381	73.2229	0	0.419125	0.11878	3.52858	0.000417796	0.0279859
Fcf1	3.65717	0.114436	31.9583	4.13794e-224	0.568892	0.161183	3.52949	0.000416364	0.0279859
Sap18	3.65196	0.170084	21.4715	2.87406e-102	-0.847976	0.240726	-3.52258	0.000427364	0.0284083
Dnajc9	4.65816	0.0960431	48.5007	0	0.476752	0.135539	3.51747	0.000435689	0.0287423
Anp32a	3.38669	0.16697	20.2832	1.81056e-91	-0.827032	0.23644	-3.49785	0.000469021	0.0307085
Lgals4	-0.19557	0.52073	-0.375568	0.707238	2.5273	0.724288	3.48936	0.000484186	0.0314649
Slc11a1	-1.78919	0.735482	-2.43267	0.0149878	3.43588	0.988552	3.47567	0.000509588	0.0326286
Sec22c	-1.71852	0.52371	-3.28144	0.00103278	2.41976	0.696038	3.47648	0.000508038	0.0326286
Gm7334	1.85098	0.15631	11.8417	2.37588e-32	0.756644	0.217957	3.47152	0.000517515	0.0328943
BC016423	2.14331	0.257558	8.32167	8.67292e-17	1.25648	0.362359	3.46749	0.000525341	0.0331498
Gm13826	1.95054	0.184864	10.5512	5.01403e-26	0.891245	0.258044	3.45385	0.000552642	0.0344767
Usp19	3.78355	0.150038	25.2173	2.58639e-140	-0.732839	0.212229	-3.45305	0.000554287	0.0344767
Dguok	3.24805	0.179322	18.113	2.51833e-73	0.871485	0.252541	3.45086	0.000558797	0.0345107
AU022754	-0.202005	0.215567	-0.937085	0.348715	-1.09737	0.318581	-3.44457	0.000571966	0.0350164
Mfsd10	4.99863	0.090231	55.3981	0	-0.439334	0.127597	-3.44313	0.000575027	0.0350164
Zfpm1	-0.829879	0.579739	-1.43147	0.152296	2.69227	0.784577	3.4315	0.000600259	0.036299
Xpo1	3.58991	0.285652	12.5674	3.18873e-36	-1.38512	0.405072	-3.41944	0.000627509	0.0376852
Zfp958	1.19887	0.399696	2.99946	0.0027046	1.91483	0.560945	3.41358	0.000641145	0.0382404
Gosr2	5.0959	0.113481	44.9053	0	-0.547542	0.160493	-3.41162	0.000645785	0.0382551
Mrps15	4.5117	0.117339	38.4502	0	-0.565385	0.165959	-3.40679	0.000657328	0.0386758
Tmtc1	-1.09074	0.924387	-1.17996	0.238015	4.26375	1.2527	3.40364	0.000664933	0.0388607
Rbbp8	3.35766	0.34994	9.59496	8.39509e-22	-1.68842	0.497208	-3.3958	0.000684275	0.0397244
Rpl35	5.87619	0.0675506	86.9895	0	0.323146	0.0954272	3.38631	0.000708388	0.0401894
Ccna2	2.82434	0.841214	3.35745	0.000786642	-4.12557	1.21819	-3.38665	0.00070752	0.0401894
Kif5b	4.94874	0.165213	29.9537	3.93223e-197	-0.791291	0.233736	-3.3854	0.000710745	0.0401894
Fam160a2	-0.418745	0.707104	-0.592198	0.553718	3.29816	0.974223	3.38543	0.000710671	0.0401894
Mrps10	3.98373	0.207011	19.244	1.58387e-82	-0.991174	0.293071	-3.38203	0.000719515	0.0404228
Prkag2	-0.353929	0.649936	-0.54456	0.586056	3.0338	0.897994	3.37842	0.000729044	0.0406956
Ly6f	-2.61944	0.417326	-6.27672	3.4579e-10	1.55277	0.459974	3.37577	0.000736081	0.0408267
Mrps23	3.96267	0.108135	36.6456	5.37115e-294	0.513374	0.152437	3.36778	0.000757768	0.0415009
Pigc	2.32939	0.336382	6.92483	4.36502e-12	1.59125	0.472385	3.36855	0.000755641	0.0415009
Wasf2	4.56263	0.143114	31.8811	4.87933e-223	-0.681362	0.20246	-3.36541	0.000764291	0.0415965
Elk3	2.79139	0.239566	11.6519	2.24492e-31	-1.14166	0.339861	-3.35919	0.000781703	0.0422799
Edem2	4.43578	0.0584139	75.9371	0	0.274908	0.0820748	3.34948	0.000809624	0.0435198
Socs5	3.20087	1.10555	2.89528	0.00378817	-5.61928	1.67858	-3.34764	0.000815016	0.0435409
Ankrd50	2.04494	0.821781	2.48843	0.012831	-4.10172	1.22653	-3.34416	0.000825334	0.0438232
Fgfr1op2	5.06313	0.088416	57.2649	0	0.415978	0.124842	3.33203	0.000862156	0.0452269
Cfl2	-1.97254	1.10581	-1.7838	0.0744566	4.83965	1.45208	3.3329	0.000859464	0.0452269
Slfn9	2.22807	0.463126	4.81093	1.5023e-06	-2.19387	0.659465	-3.32674	0.000878683	0.0458178
Scoc	-0.351109	0.804988	-0.436167	0.662716	3.60904	1.08838	3.31596	0.000913277	0.0473382
Tmem164	3.89801	0.216947	17.9676	3.49807e-72	-1.01425	0.307264	-3.30092	0.00096369	0.0496557
Med19	0.6354	0.30064	2.11349	0.0345587	1.35403	0.412256	3.28445	0.00102182	0.052341
Polr2h	2.91586	0.189615	15.3778	2.30673e-53	0.876317	0.267125	3.28055	0.00103605	0.0527599
Znrf1	0.525868	0.500411	1.05087	0.293317	2.25731	0.68864	3.27793	0.00104573	0.0529432
Naa30	1.32559	0.845493	1.56783	0.116921	-4.15676	1.27194	-3.26806	0.00108288	0.0545068
Eif3a	5.41165	0.130097	41.5971	0	-0.600144	0.184004	-3.26158	0.00110792	0.0548171
Pam16	3.24833	0.12607	25.766	2.13127e-146	-0.582123	0.178421	-3.26264	0.00110379	0.0548171
9830107B12Rik	-0.736837	0.182859	-4.02953	5.5888e-05	-0.914838	0.280459	-3.26193	0.00110657	0.0548171
Camta1	-1.28709	0.5506	-2.33761	0.0194075	2.34882	0.721165	3.25698	0.00112606	0.0553995
Hjurp	2.27714	0.301199	7.56023	4.02356e-14	-1.39572	0.428899	-3.2542	0.00113714	0.0556304
Cox7c	4.06362	0.0765404	53.0912	0	0.349495	0.107689	3.24541	0.00117281	0.0567541
Kdm6b	5.05158	0.123702	40.8366	0	-0.567816	0.174964	-3.24533	0.00117315	0.0567541
Ndufa4	4.46471	0.10087	44.262	0	0.458616	0.142323	3.22237	0.00127135	0.0604061
Nsa2	4.45878	0.0731759	60.9323	0	0.332171	0.103079	3.22248	0.00127086	0.0604061
Dctn6	3.89783	0.101265	38.4913	0	0.459376	0.142658	3.22012	0.00128139	0.0604061
Trmt1l	3.0793	0.179301	17.174	4.15996e-66	0.813706	0.252728	3.21968	0.00128332	0.0604061
Slain1	0.276912	0.532669	0.519858	0.603162	2.35616	0.731209	3.22228	0.00127176	0.0604061
Fosl2	6.20609	0.0808946	76.7182	0	-0.36677	0.114386	-3.20642	0.00134396	0.062856
Parp9	4.52291	0.158922	28.46	3.66118e-178	-0.720726	0.224863	-3.20518	0.0013498	0.062856
1700025N23Rik	-1.45804	0.218218	-6.68158	2.36376e-11	0.795265	0.248402	3.20153	0.00136701	0.0633189
Uba7	4.28725	0.130107	32.9518	3.99147e-238	0.586559	0.183691	3.19319	0.0014071	0.0648309
2010300C02Rik	3.7713	0.153833	24.5155	1.00889e-132	-0.693545	0.217746	-3.18511	0.00144698	0.0661355
Zfp213	2.43869	1.02276	2.38442	0.0171059	-4.98375	1.56593	-3.18262	0.00145948	0.0661355
1700047E10Rik	-1.56391	0.255116	-6.13019	8.77722e-10	-1.42035	0.446877	-3.17838	0.00148099	0.0661355
Traf6	3.53293	0.295531	11.9545	6.148e-33	-1.33248	0.418917	-3.18078	0.00146877	0.0661355
E330020D12Rik	2.43089	0.137282	17.7073	3.68602e-70	-0.617444	0.194245	-3.17869	0.00147941	0.0661355
Rad23a	4.28332	0.172755	24.7942	1.03472e-135	-0.777674	0.244463	-3.18115	0.00146692	0.0661355
Vps37b	7.14935	0.0895714	79.8173	0	-0.402221	0.126663	-3.17552	0.00149567	0.0662727
Cab39l	3.66875	0.120355	30.4828	4.4118e-204	0.538218	0.169527	3.17482	0.00149928	0.0662727
Mettl2	1.8896	0.300423	6.2898	3.17867e-10	1.33858	0.422179	3.17065	0.00152101	0.0668936
Hivep1	4.31206	0.196514	21.9428	1.01475e-106	-0.878102	0.278085	-3.15768	0.00159032	0.0695906
Clcn6	-0.0992409	0.409187	-0.242532	0.808368	1.75886	0.559285	3.14484	0.0016618	0.0719947
Chrnb4	-0.0252253	0.1066	-0.236634	0.812941	-0.481388	0.153009	-3.14614	0.00165441	0.0719947
Asah1	3.64849	0.161856	22.5416	1.62411e-112	0.717331	0.228382	3.14093	0.00168412	0.0723289
Mndal	4.67578	0.0982076	47.6112	0	0.434744	0.138618	3.13628	0.00171104	0.0723289
Crkl	3.9712	0.0986897	40.2392	0	-0.437798	0.139583	-3.13646	0.00170999	0.0723289
Sub1	6.19394	0.0664317	93.2377	0	0.294721	0.0938791	3.13936	0.00169315	0.0723289
Ndufaf5	-3.995	1.76748	-2.26027	0.0238042	6.48638	2.06777	3.1369	0.00170747	0.0723289
Pik3ap1	4.74296	0.177063	26.7869	4.5866e-158	-0.784161	0.250435	-3.13119	0.00174098	0.072887
A530054K11Rik	0.91349	0.874317	1.0448	0.296113	-3.98078	1.27121	-3.1315	0.00173919	0.072887
Gm12505	0.0635046	0.213969	0.296793	0.766624	-0.98047	0.313749	-3.12501	0.00177797	0.0737264
Papd5	-1.5439	0.953766	-1.61874	0.105504	3.97964	1.27292	3.12639	0.00176969	0.0737264
Asap3	-2.0285	0.00351859	-576.509	0	0.0109673	0.00351644	3.11887	0.00181546	0.0749244
Lpin1	2.21559	0.331775	6.67798	2.42253e-11	1.45556	0.466995	3.11686	0.00182791	0.0750822
Top2a	3.77807	0.175439	21.5349	7.33015e-103	-0.769955	0.2484	-3.09966	0.00193741	0.0778423
F830016B08Rik	2.4156	0.092079	26.234	1.08822e-151	-0.401548	0.129513	-3.10046	0.00193223	0.0778423
Nr4a3	4.31292	0.138018	31.249	2.30663e-214	-0.60522	0.195273	-3.09936	0.00193941	0.0778423
Ept1	-0.161132	0.879041	-0.183304	0.854559	3.70815	1.19443	3.10454	0.00190572	0.0778423
Arid3b	2.15353	0.250531	8.59587	8.26397e-18	1.08825	0.351129	3.0993	0.0019398	0.0778423
Trpm3	-1.10248	0.206207	-5.3465	8.96733e-08	-0.933229	0.301693	-3.09331	0.00197938	0.0790663
Snf8	-0.168286	0.467947	-0.359626	0.719127	1.95698	0.633252	3.09036	0.00199912	0.0791819
Actr10	4.75517	0.0843086	56.402	0	-0.368212	0.119156	-3.09016	0.00200046	0.0791819
Ndufs3	4.80551	0.0721919	66.5658	0	0.314227	0.101821	3.08605	0.00202833	0.0794624
6330407A03Rik	0.806908	0.433784	1.86016	0.0628627	-1.97296	0.639948	-3.083	0.00204924	0.0794624
Relb	4.53953	0.105828	42.8954	0	-0.462014	0.149659	-3.08711	0.00202113	0.0794624
2021-09-02	5.40065	0.0856851	63.029	0	0.37328	0.121017	3.08452	0.00203884	0.0794624
Rp9	3.81528	0.105562	36.1427	4.84588e-286	0.458408	0.148724	3.08228	0.00205424	0.0794624
Gpank1	3.49474	0.209394	16.6898	1.55551e-62	-0.913888	0.29661	-3.08111	0.0020623	0.0794624
Trim52	-4.58717	1.0215	-4.4906	7.10216e-06	3.22136	1.04659	3.07795	0.00208427	0.0799553
Mon2	0.702257	0.566388	1.23989	0.215017	2.42951	0.79133	3.07016	0.00213941	0.0817105
Ndufa13	5.34147	0.047825	111.688	0	0.206467	0.0674051	3.06307	0.0021908	0.0833078
Zfp36l2	4.23224	0.151807	27.8791	4.77716e-171	0.654894	0.214367	3.05501	0.00225052	0.0850881
Atp5k	2.42852	0.123097	19.7285	1.22642e-86	0.525431	0.17204	3.05413	0.00225716	0.0850881
Acp1	4.31862	0.151161	28.5696	1.60374e-179	0.651667	0.213478	3.05261	0.00226859	0.0851244
Hp1bp3	5.00243	0.109878	45.5272	0	-0.47413	0.15538	-3.05141	0.00227767	0.0851244
Uchl3	3.94898	0.190655	20.7127	2.66163e-95	0.820444	0.269327	3.04627	0.00231696	0.0862226
Klra13-ps	2.02801	0.270671	7.49251	6.75665e-14	1.15931	0.380917	3.04347	0.00233866	0.08666
Cinp	2.40312	0.173113	13.8818	8.16922e-44	0.736449	0.242643	3.03512	0.00240443	0.0887196
Cand1	3.10687	0.155648	19.9609	1.20423e-88	0.662983	0.219283	3.02341	0.00249941	0.089104
Ube2v2	3.59582	0.171362	20.9837	9.24264e-98	0.733257	0.241834	3.03207	0.00242882	0.089104
Emc1	2.68938	0.244175	11.0142	3.26586e-28	1.04063	0.344253	3.02286	0.00250401	0.089104
Entpd4	2.16734	0.309378	7.00547	2.46154e-12	1.31967	0.435966	3.02701	0.00246987	0.089104
Orm2	-0.807673	0.54299	-1.48745	0.136895	-2.82063	0.932854	-3.02366	0.00249736	0.089104
Pds5a	2.88822	0.327034	8.83158	1.03209e-18	-1.4065	0.464205	-3.0299	0.00244632	0.089104
Slc35b2	4.16008	0.115587	35.9909	1.1602e-283	0.492875	0.163069	3.0225	0.00250695	0.089104
Tbk1	3.83571	0.300693	12.7562	2.87812e-37	-1.28844	0.425798	-3.02594	0.00247859	0.089104
Msh3	-1.02644	0.874491	-1.17376	0.240493	3.56199	1.17785	3.02416	0.00249326	0.089104
Apbb3	0.566545	0.528623	1.07174	0.283838	2.21447	0.73459	3.01457	0.00257344	0.0910958
Ctdspl2	3.57303	0.226685	15.7621	5.67081e-56	-0.966718	0.320831	-3.01317	0.00258536	0.091147
1700037H04Rik	3.58231	0.182965	19.5791	2.32894e-85	-0.778946	0.259067	-3.00674	0.00264066	0.0927213
Smim8	1.39478	0.297056	4.69534	2.66163e-06	1.25255	0.416937	3.00418	0.002663	0.0931301
0610031J06Rik	5.10029	0.0938775	54.3292	0	0.397919	0.132601	3.00088	0.00269204	0.0937692
Thoc7	3.85008	0.101287	38.0115	0	-0.427978	0.143223	-2.98818	0.00280641	0.0959823
Map3k8	2.18274	0.378497	5.76687	8.07578e-09	1.59328	0.533277	2.98772	0.00281069	0.0959823
Slc6a6	4.26926	0.301404	14.1645	1.51847e-45	-1.27511	0.426669	-2.98851	0.00280337	0.0959823
Vps4b	4.83264	0.198141	24.39	2.18609e-131	-0.837464	0.280299	-2.98775	0.0028104	0.0959823
Snx5	5.56332	0.0695394	80.0024	0	0.29346	0.0982179	2.98785	0.00280949	0.0959823
Pikfyve	-0.215448	0.630201	-0.341872	0.732448	2.5981	0.870712	2.98388	0.00284615	0.0968136
Scnm1	1.62179	0.276895	5.85708	4.71071e-09	1.1577	0.388456	2.98025	0.00288012	0.097588
Mynn	2.31459	0.18978	12.1962	3.25769e-34	0.79235	0.266066	2.97802	0.00290113	0.0979188
Gm7367	1.07761	0.311954	3.45439	0.00055154	-1.33088	0.447811	-2.97198	0.0029589	0.0991005
Tgoln1	4.85626	0.11344	42.8092	0	-0.4768	0.160397	-2.97263	0.0029526	0.0991005
Mak16	3.82752	0.21499	17.8033	6.66307e-71	0.901352	0.303608	2.9688	0.00298966	0.0997469

## Sheet: full-length_trNK-3_FGRvsCTR1
gene	Intercept._Estimate	Intercept._Std..Error	Intercept._z.value	Intercept._Pr...z..	conditionKIRF_C5M_Estimate	conditionKIRF_C5M_Std..Error	conditionKIRF_C5M_z.value	pval	FDR
Rhbdl2	-2.23244	0.00323062	-691.023	0	0.213889	0.00322873	66.2457	0	0
Prdm4	1.07501	0.000636528	1688.86	0	-3.48228	0.000636528	-5470.75	0	0
Narg2	0.647323	0.000959096	674.931	0	-3.84662	0.000959095	-4010.68	0	0
Kif3a	1.28782	0.000655704	1964.03	0	-3.67434	0.000655704	-5603.65	0	0
Ncam1	-1.67753	0.00301312	-556.743	0	-0.890964	0.003012	-295.805	0	0
Rs1	-2.18485	0.0023127	-944.722	0	-0.22592	0.00231193	-97.7192	0	0
Shc2	-1.77811	0.00335538	-529.926	0	-0.389058	0.00335363	-116.011	0	0
Calcoco2	-1.62574	0.00333812	-487.021	0	-1.05593	0.00333656	-316.473	0	0
Impg2	-1.66916	0.00255594	-653.052	0	-0.646109	0.00255532	-252.849	0	0
Nrp2	-2.66348	0.00185689	-1434.38	0	0.996368	0.00185615	536.794	0	0
Cx3cr1	-2.28025	0.00234926	-970.625	0	0.481921	0.00234807	205.242	0	0
C5ar2	-2.13186	0.00350338	-608.516	0	0.0730014	0.00350133	20.8496	1.53702e-96	1.26343e-93
Ntrk2	-1.95261	0.00270294	-722.402	0	-0.0376738	0.00270186	-13.9437	3.43769e-44	2.60841e-41
Rps27l	4.77233	0.0378113	126.214	0	-0.657243	0.0539981	-12.1716	4.40373e-34	3.10274e-31
Dnahc8	0.658483	0.163477	4.02798	5.62585e-05	1.95606	0.222106	8.80686	1.28698e-18	8.46319e-16
Ppib	6.14893	0.0627468	97.9959	0	-0.656189	0.0888276	-7.38723	1.49922e-13	9.24268e-11
Herc1	4.07841	0.130259	31.3101	3.40438e-215	-1.31058	0.185293	-7.07303	1.51583e-12	8.79536e-10
Snx3	5.81732	0.0204284	284.767	0	0.197829	0.0287677	6.87677	6.12237e-12	3.35506e-09
Hsp90b1	7.18823	0.0146984	489.049	0	0.14188	0.0207498	6.83766	8.04963e-12	4.17903e-09
Cdk5rap2	3.39645	0.133657	25.4117	1.87236e-142	-1.28545	0.191056	-6.72813	1.7186e-11	8.47615e-09
Fam96a	5.31949	0.0749773	70.948	0	-0.713743	0.106224	-6.71925	1.82665e-11	8.58002e-09
Vezf1	3.85251	0.0719094	53.5745	0	-0.675581	0.102548	-6.58793	4.46004e-11	1.99972e-08
Snx1	5.02699	0.0707192	71.0838	0	-0.659504	0.100269	-6.57732	4.79005e-11	2.05431e-08
Kdm4c	3.36076	0.1484	22.6466	1.50577e-113	-1.38497	0.212173	-6.52753	6.68615e-11	2.74801e-08
Gm9833	-1.42045	0.264412	-5.37212	7.78166e-08	2.00732	0.32376	6.20003	5.64539e-10	2.22744e-07
Vti1b	4.64023	0.0310491	149.448	0	0.267273	0.0435859	6.13209	8.67328e-10	3.29051e-07
Anxa2	7.58212	0.0586476	129.283	0	-0.507054	0.0829549	-6.11241	9.81378e-10	3.47684e-07
Nptn	2.85115	0.161433	17.6615	8.29469e-70	-1.41805	0.23203	-6.11151	9.86937e-10	3.47684e-07
Pafah1b2	4.45228	0.0433982	102.591	0	-0.37505	0.0616608	-6.08247	1.18347e-09	4.02544e-07
Dnmt1	5.75077	0.0637653	90.1866	0	-0.548357	0.0902772	-6.07415	1.24649e-09	4.09847e-07
Pofut1	3.18935	0.101668	31.3703	5.13922e-216	-0.878769	0.145459	-6.04136	1.52823e-09	4.86272e-07
Atp13a2	-0.433199	0.416705	-1.03958	0.298535	3.35366	0.568345	5.90074	3.61876e-09	1.11548e-06
Senp3	3.54574	0.128322	27.6317	4.63489e-168	-1.07363	0.182839	-5.87197	4.30654e-09	1.28726e-06
Tpd52	3.25038	0.0604604	53.7605	0	0.489426	0.0845404	5.78925	7.07007e-09	2.05115e-06
Ralgapa1	3.2367	0.157376	20.5667	5.45245e-94	-1.29736	0.22481	-5.77091	7.88469e-09	2.22213e-06
Ncr1	6.66688	0.0367723	181.302	0	0.295017	0.0519682	5.67687	1.37185e-08	3.75887e-06
Rqcd1	5.58953	0.0294723	189.654	0	-0.233004	0.0417377	-5.58258	2.36975e-08	6.31764e-06
Eefsec	4.10074	0.035354	115.991	0	-0.278624	0.0502864	-5.54074	3.01189e-08	7.81823e-06
Myo6	3.85791	0.0705005	54.7217	0	-0.535868	0.100228	-5.34651	8.96684e-08	2.26792e-05
Usp38	4.58101	0.062428	73.3808	0	-0.464915	0.0885406	-5.25087	1.51382e-07	3.73307e-05
Ctsc	5.34516	0.0430964	124.028	0	0.317175	0.0608154	5.21538	1.83439e-07	4.41327e-05
Setd4	1.05433	0.184358	5.71893	1.07199e-08	-1.42411	0.277713	-5.12799	2.9286e-07	6.87802e-05
Prcc	1.54756	0.51358	3.01328	0.00258437	-4.12378	0.819257	-5.03356	4.81447e-07	0.000110442
Lrpprc	4.21304	0.106782	39.4545	0	-0.74445	0.151496	-4.91399	8.92427e-07	0.000200066
AW554918	1.86705	0.165017	11.3143	1.11469e-29	-1.18086	0.240648	-4.90698	9.24892e-07	0.000202736
Bms1	4.31641	0.0971807	44.4163	0	-0.669731	0.137852	-4.85833	1.18377e-06	0.000253842
Surf4	6.03201	0.0425981	141.603	0	0.291303	0.0601818	4.84038	1.29589e-06	0.00026113
Rab8b	4.84403	0.143171	33.834	6.25011e-251	-0.980415	0.202726	-4.83617	1.32365e-06	0.00026113
Poll	3.51867	0.109189	32.2255	7.75627e-228	-0.75147	0.155283	-4.83937	1.30252e-06	0.00026113
Akap5	-1.18816	0.355156	-3.34546	0.000821467	2.24663	0.464498	4.83667	1.3203e-06	0.00026113
Treml2	2.81816	0.160439	17.5653	4.54087e-69	-1.10206	0.228747	-4.81783	1.45131e-06	0.000275303
Dbi	5.23069	0.0346631	150.901	0	0.235603	0.0488711	4.82091	1.42907e-06	0.000275303
Gemin4	4.02412	0.150398	26.7565	1.03767e-157	-1.02293	0.213261	-4.79662	1.61365e-06	0.000300321
Pbrm1	4.15153	0.0393557	105.487	0	-0.267541	0.05589	-4.78692	1.69358e-06	0.00030936
Fars2	3.99814	0.0650182	61.4926	0	-0.441029	0.0922958	-4.77843	1.7667e-06	0.000316849
Paxip1	4.20022	0.095877	43.8085	0	-0.649333	0.135994	-4.77472	1.79958e-06	0.000316983
Cwf19l2	2.5496	0.148631	17.154	5.87158e-66	-1.00263	0.21275	-4.7127	2.44453e-06	0.000408691
Alkbh3	3.91374	0.0720262	54.3377	0	-0.482111	0.102288	-4.71329	2.43746e-06	0.000408691
Bnip2	5.10885	0.115947	44.0619	0	-0.774546	0.164145	-4.71868	2.37383e-06	0.000408691
Stag2	4.02122	0.109515	36.7185	3.69531e-295	-0.731408	0.15544	-4.7054	2.53364e-06	0.000416531
Map3k1	3.99692	0.117997	33.8731	1.65693e-251	-0.78112	0.167389	-4.6665	3.06379e-06	0.00049543
B4galt3	3.88429	0.0646015	60.127	0	-0.427607	0.0917828	-4.65891	3.17892e-06	0.000505755
Erp44	5.0214	0.0313082	160.386	0	0.20466	0.0441049	4.64031	3.47887e-06	0.000544691
9430015G10Rik	3.42478	0.0783496	43.7115	0	-0.516315	0.111511	-4.63019	3.65328e-06	0.000563062
Zfp646	3.43099	0.194484	17.6414	1.18391e-69	-1.27537	0.276673	-4.60966	4.0333e-06	0.000612069
Nt5m	2.32592	0.0487962	47.6659	0	0.307287	0.0668145	4.5991	4.24317e-06	0.000634161
Atad2	4.71608	0.0917473	51.4029	0	-0.593595	0.12995	-4.56786	4.92729e-06	0.000725415
Tagap1	3.83908	0.105134	36.516	6.17154e-292	-0.679932	0.1492	-4.55719	5.1843e-06	0.000752028
Taz	3.55902	0.0623456	57.0853	0	0.39824	0.0875506	4.54868	5.3983e-06	0.000771723
3000002C10Rik	-0.336958	0.188597	-1.78666	0.0739931	1.10746	0.245419	4.51252	6.40631e-06	0.00090274
Lin54	3.07313	0.165966	18.5167	1.51536e-76	-1.06451	0.236238	-4.5061	6.60296e-06	0.000917347
Atp6ap1	5.40566	0.0378911	142.663	0	-0.241488	0.0536491	-4.50125	6.75558e-06	0.000925514
Mrps15	4.40531	0.057318	76.8573	0	0.363265	0.0807958	4.49609	6.92144e-06	0.000935248
Tgoln1	4.72764	0.0976315	48.4233	0	-0.618735	0.138274	-4.4747	7.65178e-06	0.00101996
Mboat7	4.25099	0.0822604	51.6772	0	-0.518935	0.116616	-4.44994	8.58959e-06	0.0011297
Car5b	1.85934	0.141609	13.1301	2.21363e-39	0.872134	0.197529	4.41521	1.00911e-05	0.00130971
Uri1	2.27133	0.186498	12.1789	4.0292e-34	1.15292	0.262227	4.39665	1.09932e-05	0.00140827
Rnf219	2.86791	0.202223	14.1819	1.18585e-45	-1.26454	0.288717	-4.37987	1.1875e-05	0.00150174
Ccny	3.54091	0.0935916	37.8336	0	0.576713	0.131871	4.37333	1.22368e-05	0.0015279
Dpcd	3.75211	0.0711286	52.7511	0	-0.439783	0.101073	-4.35112	1.35443e-05	0.00167001
Pik3r4	2.60553	0.127132	20.4947	2.40293e-93	0.776348	0.178641	4.34585	1.38734e-05	0.00168948
Polr2h	4.43768	0.0795163	55.8084	0	-0.487853	0.112674	-4.32978	1.49259e-05	0.00179547
Sergef	3.97789	0.10032	39.6521	0	-0.614697	0.142254	-4.32113	1.5523e-05	0.00180029
Gmppa	4.22561	0.0802779	52.6372	0	-0.491808	0.113841	-4.32014	1.55928e-05	0.00180029
Hspa5	7.56498	0.0238855	316.719	0	0.145814	0.0337635	4.31869	1.56959e-05	0.00180029
Srp54a	3.13595	0.0811426	38.6474	0	0.492481	0.11394	4.32227	1.54433e-05	0.00180029
Vamp8	4.6183	0.0339394	136.075	0	0.205697	0.0477441	4.30832	1.64498e-05	0.00186506
Pold1	5.58704	0.0407905	136.969	0	-0.248492	0.0577295	-4.30442	1.67423e-05	0.00187666
Zfp446	2.5741	0.330553	7.78723	6.84924e-15	-2.02519	0.473634	-4.27585	1.90411e-05	0.0020869
Psmb7	5.21815	0.0169951	307.039	0	-0.102784	0.0240333	-4.27675	1.89641e-05	0.0020869
Mllt4	2.21107	0.258956	8.53841	1.36083e-17	-1.58808	0.372076	-4.26815	1.97103e-05	0.00213651
Dtx3	1.17852	0.192986	6.10676	1.01673e-09	-1.20884	0.284276	-4.25236	2.1153e-05	0.00226683
Rsph3b	2.58516	0.0556606	46.4451	0	0.327726	0.077151	4.24785	2.15829e-05	0.00226683
Ubap2	4.74578	0.0726611	65.3138	0	-0.436919	0.102912	-4.24557	2.18036e-05	0.00226683
Yipf2	2.61108	0.113939	22.9165	3.17865e-116	0.679155	0.159985	4.24511	2.18488e-05	0.00226683
Dap	5.67105	0.0484527	117.043	0	0.290418	0.0684475	4.24293	2.20616e-05	0.00226683
Dkkl1	1.66466	0.205812	8.08826	6.0525e-16	1.21588	0.28836	4.21654	2.48078e-05	0.00252272
Fbxl17	2.48593	0.129237	19.2355	1.86898e-82	-0.775846	0.184595	-4.20296	2.63447e-05	0.00265168
Syap1	1.9403	0.242669	7.99567	1.28871e-15	1.4263	0.34134	4.17853	2.934e-05	0.00292333
Mlkl	4.11626	0.0566489	72.6626	0	0.330562	0.0797841	4.1432	3.42488e-05	0.0033783
Gpld1	1.851	0.218144	8.48523	2.15294e-17	-1.29511	0.313396	-4.1325	3.58837e-05	0.00349281
Tpm1	3.99178	0.17689	22.5665	9.25031e-113	-1.0367	0.250956	-4.13101	3.61178e-05	0.00349281
Trap1	5.25002	0.0364607	143.991	0	-0.21269	0.0516322	-4.11932	3.79992e-05	0.00363907
Vps13c	2.10847	0.374478	5.63041	1.79786e-08	-2.2585	0.549546	-4.10977	3.96061e-05	0.00375649
Kdm5a	4.18714	0.107363	38.9999	0	-0.62474	0.152168	-4.1056	4.03266e-05	0.0037884
Mrps16	4.37387	0.027684	157.992	0	-0.159855	0.0392784	-4.06979	4.70551e-05	0.00437879
Asun	4.15232	0.0551738	75.259	0	0.315361	0.0777014	4.05862	4.93628e-05	0.0045506
Actn4	6.35854	0.0434936	146.195	0	-0.249188	0.0615338	-4.04961	5.13028e-05	0.00468565
Ccnb2	5.65897	0.0633999	89.2583	0	0.36196	0.0895926	4.04007	5.34355e-05	0.00483243
Nsmf	3.98374	0.0919331	43.3331	0	-0.526428	0.130366	-4.03808	5.38896e-05	0.00483243
Dtymk	4.8136	0.0676029	71.204	0	-0.38349	0.0957561	-4.00486	6.20537e-05	0.0055144
Cd2bp2	4.75358	0.0595786	79.7867	0	-0.33772	0.0843829	-4.00223	6.27472e-05	0.00552623
Tom1l2	3.05803	0.219909	13.9059	5.83121e-44	-1.2476	0.312648	-3.99042	6.59576e-05	0.00565744
Cep135	2.89706	0.137277	21.1038	7.33621e-99	-0.780245	0.195389	-3.99329	6.51617e-05	0.00565744
Mllt1	3.18631	0.163369	19.5037	1.02126e-84	-0.927272	0.23226	-3.99239	6.54104e-05	0.00565744
Abhd12	3.5442	0.0824461	42.9881	0	0.461707	0.116093	3.97703	6.97811e-05	0.00588309
Zfp870	0.73883	0.505379	1.46193	0.143759	-2.99575	0.752993	-3.97846	6.93629e-05	0.00588309
Arhgap30	5.21093	0.0717973	72.5784	0	-0.402455	0.101628	-3.96008	7.49257e-05	0.00626328
Pdk3	4.61201	0.0512358	90.0155	0	0.285667	0.0722527	3.95372	7.6946e-05	0.00637811
Ttll3	-2.97598	0.647515	-4.596	4.30674e-06	3.19808	0.810194	3.9473	7.90381e-05	0.00649693
Pacs2	3.70186	0.135563	27.3072	3.47896e-164	-0.758346	0.192413	-3.94125	8.10573e-05	0.00660784
Mlh3	1.513	0.670853	2.25534	0.0241123	-4.25771	1.08122	-3.93787	8.22082e-05	0.00664674
Stt3a	5.92593	0.0452553	130.944	0	0.250781	0.0639486	3.92161	8.79596e-05	0.00705393
Fbxo9	3.94313	0.0801565	49.1929	0	0.441848	0.113015	3.90964	9.2435e-05	0.00735306
Ing5	3.88508	0.0848199	45.8038	0	-0.470075	0.120357	-3.90568	9.39622e-05	0.00741474
2310003H01Rik	4.04266	0.114455	35.321	2.79441e-273	-0.629523	0.162239	-3.88022	0.000104361	0.00816994
Tmed1	3.58983	0.15233	23.5662	8.56362e-123	-0.834726	0.216078	-3.86308	0.000111966	0.00867434
Wdr82	4.70231	0.131278	35.8194	5.5176e-281	-0.717741	0.185857	-3.86178	0.000112562	0.00867434
Sema4d	5.79825	0.0712426	81.3875	0	-0.388926	0.1008	-3.85839	0.000114138	0.00872754
Spp1	7.75314	0.0919055	84.3599	0	0.496845	0.129968	3.82284	0.000131924	0.00990301
Ubox5	3.07488	0.198449	15.4946	3.77293e-54	-1.07786	0.282034	-3.82172	0.000132522	0.00990301
Cxx1b	-0.416576	0.117041	-3.55923	0.000371951	-0.758338	0.198342	-3.82338	0.000131633	0.00990301
Gltp	5.27079	0.0393579	133.919	0	0.212	0.0555448	3.81673	0.00013523	0.00995453
Insl3	-0.683008	0.203787	-3.35158	0.00080351	1.01278	0.265283	3.81773	0.000134684	0.00995453
Clnk	4.49165	0.0504325	89.0626	0	-0.272519	0.0714771	-3.81268	0.000137469	0.0100444
Ampd2	4.46284	0.0720761	61.9184	0	-0.388448	0.102125	-3.80366	0.000142572	0.0103406
Spin1	4.03176	0.168421	23.9386	1.21595e-126	-0.907497	0.238751	-3.80102	0.000144102	0.010353
Oard1	3.51243	0.114116	30.7795	4.92775e-208	0.611318	0.160884	3.79975	0.000144842	0.010353
Rnaset2a	5.66669	0.0405762	139.655	0	0.217381	0.0573053	3.79339	0.000148603	0.0105455
Wdr34	2.13479	0.144044	14.8205	1.08055e-49	0.764912	0.201762	3.79116	0.000149947	0.0105649
Tars	5.11306	0.0517893	98.7281	0	0.27706	0.0731283	3.78869	0.000151446	0.0105948
Cd274	4.31464	0.137425	31.3964	2.269e-216	-0.736597	0.194618	-3.78483	0.000153812	0.0106845
Rpl34-ps1	6.21404	0.0383124	162.194	0	-0.204873	0.0541999	-3.77994	0.000156866	0.0108204
Usp3	4.25233	0.156645	27.1462	2.80705e-162	-0.836315	0.221868	-3.76943	0.000163622	0.0111112
Cpsf1	5.02673	0.0719918	69.8236	0	-0.384242	0.101913	-3.77031	0.000163046	0.0111112
Gtf2i	3.72746	0.115954	32.146	1.0048e-226	0.616482	0.163682	3.76633	0.000165664	0.0111112
Rpl10a	7.27885	0.0130567	557.479	0	-0.0694975	0.01846	-3.76475	0.000166713	0.0111112
Mnf1	4.25701	0.0554826	76.7268	0	-0.296277	0.0786783	-3.76568	0.000166097	0.0111112
3830406C13Rik	3.80671	0.0941136	40.4481	0	0.497539	0.132782	3.74704	0.000178934	0.0117596
Ezh1	2.97809	0.170398	17.4772	2.13674e-68	0.900462	0.240323	3.74687	0.000179052	0.0117596
Manbal	3.34948	0.0583151	57.4376	0	-0.31067	0.0829443	-3.74552	0.000180019	0.0117596
Ywhah	6.37419	0.0309508	205.946	0	0.163303	0.0437287	3.73446	0.000188117	0.0122078
Uba5	2.2611	0.228508	9.89509	4.37229e-23	1.19803	0.322096	3.71949	0.000199627	0.0128701
Pdlim7	3.24557	0.165597	19.5992	1.57218e-85	-0.870432	0.235162	-3.70141	0.000214406	0.0137331
Luzp1	3.44479	0.140172	24.5755	2.30939e-133	-0.735731	0.1991	-3.69528	0.000219648	0.0138949
Nt5e	3.87324	0.119148	32.5079	8.25876e-232	-0.623983	0.168865	-3.69516	0.000219749	0.0138949
Igflr1	3.33468	0.159455	20.913	4.07768e-97	-0.834175	0.226324	-3.68576	0.000228019	0.014326
Gm11127	0.965881	0.0903779	10.6871	1.16922e-26	-0.491928	0.133727	-3.6786	0.000234519	0.0146411
Vipas39	4.32266	0.125103	34.5528	1.29199e-261	-0.650378	0.177166	-3.67102	0.000241589	0.0149876
B230208H11Rik	0.937261	0.240578	3.89588	9.78445e-05	-1.27623	0.34943	-3.65233	0.000259872	0.0160211
Gm6644	5.68569	0.0498422	114.074	0	0.256928	0.0704216	3.64842	0.000263855	0.0161657
Snapin	3.5825	0.133836	26.7679	7.63532e-158	0.688523	0.188859	3.6457	0.000266663	0.0162368
Phf8	3.44983	0.134326	25.6826	1.83057e-145	-0.694133	0.190626	-3.64132	0.000271241	0.0163142
Hist1h3d	-0.772866	0.218485	-3.53739	0.000404101	1.02839	0.282411	3.64149	0.000271065	0.0163142
Mrps26	4.91611	0.0573335	85.7459	0	-0.294433	0.0811718	-3.62728	0.000286422	0.0171228
Vsig10	1.14458	0.562145	2.03609	0.0417415	-3.02902	0.837727	-3.61576	0.000299464	0.017621
Ikzf2	2.16575	0.444847	4.86854	1.12427e-06	-2.32191	0.642433	-3.61425	0.000301214	0.017621
Ubqln4	2.82014	0.240382	11.7319	8.745e-32	-1.23718	0.342362	-3.61366	0.0003019	0.017621
Recql5	2.89554	0.134829	21.4756	2.63295e-102	-0.695026	0.192162	-3.61688	0.000298177	0.017621
Psmd14	5.71989	0.0512601	111.586	0	0.260795	0.0724313	3.60059	0.000317501	0.0184226
Mul1	2.94546	0.179776	16.3841	2.48554e-60	-0.919838	0.255722	-3.59703	0.000321873	0.018567
Tnks2	3.73084	0.127489	29.264	2.98083e-188	-0.649641	0.18083	-3.59255	0.000327452	0.0187351
Cdk5rap1	2.15421	0.252827	8.52051	1.58853e-17	1.27806	0.356139	3.58866	0.000332384	0.0187351
Kifap3	2.33341	0.310148	7.52355	5.33072e-14	-1.59294	0.443848	-3.58894	0.000332031	0.0187351
Rrp8	3.86442	0.105167	36.7456	1.36809e-295	0.532884	0.148435	3.59003	0.000330643	0.0187351
Thop1	4.6668	0.108808	42.8901	0	-0.550796	0.154061	-3.57518	0.000349982	0.0196149
Zc3h15	4.95689	0.0534274	92.778	0	0.269191	0.0754335	3.56858	0.000358922	0.0200023
Ankfy1	4.69877	0.0739954	63.5009	0	-0.372816	0.104782	-3.558	0.000373685	0.020708
Tfip11	4.88534	0.0564179	86.5921	0	-0.283574	0.0798829	-3.54988	0.000385413	0.0208885
Nucks1	4.72469	0.0786566	60.0673	0	-0.395593	0.111405	-3.55095	0.000383841	0.0208885
Trp53i13	3.42261	0.135514	25.2565	9.61212e-141	-0.683753	0.192377	-3.55423	0.000379089	0.0208885
Mospd2	1.91872	0.404024	4.74902	2.044e-06	-2.09265	0.58927	-3.55126	0.000383392	0.0208885
Lin52	3.41226	0.12	28.4354	7.38776e-178	-0.602653	0.170308	-3.53861	0.000402244	0.0216816
Faf1	3.00352	0.107329	27.9841	2.53385e-172	0.533667	0.151016	3.53385	0.000409554	0.0219557
Ikbkg	4.14566	0.06184	67.0385	0	-0.309272	0.0876514	-3.52843	0.000418037	0.0222052
Lyrm5	2.53222	0.157059	16.1227	1.76691e-58	-0.790279	0.224002	-3.528	0.000418711	0.0222052
Aifm2	3.35864	0.196744	17.0712	2.43352e-65	-0.982715	0.279044	-3.52173	0.000428748	0.0226159
F420014N23Rik	-0.327088	0.423296	-0.772717	0.43969	-2.30037	0.654943	-3.51232	0.000444211	0.0233069
Cd84	3.93563	0.128801	30.5559	4.71677e-205	0.638058	0.18182	3.50929	0.000449302	0.0234493
Atf6b	3.5229	0.0745414	47.2609	0	-0.370972	0.105799	-3.50639	0.000454227	0.0235816
Tgfbr2	5.08369	0.109145	46.5774	0	-0.541034	0.15447	-3.50252	0.000460885	0.0238019
C330018D20Rik	-2.31594	1.02663	-2.25586	0.0240793	4.685	1.33963	3.49723	0.000470122	0.0241525
Mns1	3.14223	0.0967614	32.474	2.48685e-231	-0.480333	0.137568	-3.4916	0.00048014	0.0245394
Ubxn11	3.25826	0.0983285	33.1365	8.87108e-241	-0.48663	0.139555	-3.48701	0.000488445	0.0248352
Asap2	0.83889	0.403172	2.08073	0.037459	-2.05321	0.589144	-3.48508	0.000491989	0.0248871
Tmtc4	2.89889	0.123148	23.5399	1.59346e-122	-0.609918	0.175198	-3.48131	0.000498959	0.0249834
Fosb	2.38083	0.163571	14.5553	5.40382e-48	-0.811786	0.233144	-3.4819	0.000497866	0.0249834
Pip4k2a	2.87364	0.205786	13.9642	2.57648e-44	1.00812	0.290141	3.47458	0.000511661	0.02549
Rpl9	7.41131	0.017232	430.091	0	-0.0844882	0.0243683	-3.46714	0.000526024	0.026029
Sdcbp	6.41744	0.0480686	133.506	0	0.235526	0.0679481	3.46626	0.000527758	0.026029
Uckl1	3.97119	0.107682	36.8788	1.01001e-297	0.525698	0.15198	3.45899	0.000542205	0.0266085
Atad2b	2.69494	0.217951	12.3649	4.04788e-35	-1.06734	0.309808	-3.44515	0.00057074	0.0278702
Gramd1a	4.87975	0.117722	41.4514	0	-0.573403	0.16661	-3.4416	0.000578293	0.0280999
Kdm3b	3.1336	0.183365	17.0895	1.77816e-65	-0.894455	0.260198	-3.43759	0.000586909	0.0283788
Als2cl	1.32054	0.597782	2.20907	0.0271697	-2.97039	0.865109	-3.43355	0.000595739	0.0285261
Stx11	3.43988	0.12834	26.8029	2.9866e-158	0.621746	0.18103	3.43449	0.00059367	0.0285261
D130020L05Rik	1.40392	0.107985	13.0011	1.2055e-38	-0.537511	0.157074	-3.42202	0.000621571	0.0295404
Pycrl	4.26295	0.0573432	74.341	0	0.27661	0.0808509	3.42124	0.000623374	0.0295404
Psmc1	5.38032	0.0549501	97.9129	0	0.265483	0.0776237	3.42013	0.000625906	0.0295404
Sh3glb2	3.35105	0.0916954	36.5455	2.1052e-292	0.440225	0.129183	3.40776	0.000654988	0.0307657
Zc3h7b	3.36825	0.124063	27.1496	2.56247e-162	-0.599452	0.176031	-3.40538	0.000660722	0.030888
Zbtb22	1.67906	0.132185	12.7023	5.74017e-37	0.627678	0.184576	3.40064	0.000672275	0.0310054
Zfyve16	1.68586	0.445836	3.78135	0.000155981	-2.20336	0.647561	-3.40254	0.000667618	0.0310054
Sigmar1	2.86528	0.173409	16.5233	2.49477e-61	-0.838454	0.246569	-3.40048	0.000672664	0.0310054
2410015M20Rik	4.50036	0.0386759	116.361	0	-0.18615	0.0547928	-3.39735	0.000680418	0.031217
Fam122b	2.68152	0.158681	16.8988	4.58924e-64	-0.765515	0.225762	-3.39081	0.000696863	0.0316533
Ppa2	4.23499	0.0561834	75.3779	0	-0.269735	0.0796031	-3.3885	0.000702766	0.0316533
Dapk2	4.39233	0.0900257	48.7897	0	-0.43208	0.127477	-3.38947	0.000700287	0.0316533
Tnfsf10	4.46531	0.162713	27.4429	8.44521e-166	-0.781343	0.230343	-3.39209	0.000693624	0.0316533
Tmem140	2.74908	0.275775	9.96854	2.09292e-23	-1.32642	0.392638	-3.37823	0.000729537	0.0323593
Fyn	3.27789	0.058276	56.2477	0	0.275774	0.0817104	3.37501	0.000738124	0.0323593
Arpc3	5.02842	0.091326	55.0601	0	-0.436662	0.129257	-3.37825	0.000729495	0.0323593
Adck2	3.32073	0.139866	23.7423	1.31882e-124	-0.670684	0.198662	-3.376	0.000735485	0.0323593
Slc4a1ap	4.03702	0.0807258	50.0091	0	-0.386153	0.114411	-3.37513	0.000737818	0.0323593
Zfp568	1.04901	0.325228	3.22547	0.00125767	1.53498	0.454283	3.37891	0.00072774	0.0323593
Nlrc5	4.46208	0.125439	35.5717	3.83945e-277	-0.599195	0.177618	-3.37349	0.000742205	0.0323943
Inpp5f	3.0081	0.142395	21.125	4.68226e-99	-0.683549	0.202787	-3.37077	0.000749573	0.0325718
Galnt7	3.86559	0.150507	25.6838	1.77363e-145	-0.717787	0.213312	-3.36496	0.000765534	0.0331194
Eci2	3.99755	0.143741	27.8107	3.21702e-170	0.680731	0.203031	3.35283	0.000799886	0.0344545
Rbbp5	3.54514	0.121842	29.0963	3.99959e-186	0.575384	0.171844	3.34829	0.000813132	0.0348728
Ssrp1	5.61151	0.0710865	78.9392	0	-0.336454	0.100578	-3.3452	0.000822238	0.0351106
Jund	1.20844	0.140554	8.59773	8.13061e-18	0.650389	0.19459	3.34235	0.000830722	0.0353112
Ghitm	6.27196	0.0435115	144.145	0	0.205472	0.061496	3.34123	0.000834095	0.0353112
Pcbd2	1.98894	0.134773	14.7577	2.74527e-49	0.630042	0.188677	3.33925	0.00084004	0.0354109
Klf11	3.14127	0.199892	15.7148	1.19714e-55	-0.944532	0.28365	-3.32992	0.000868708	0.0362971
Acn9	1.8002	0.31673	5.68371	1.31802e-08	-1.52618	0.458426	-3.32916	0.000871072	0.0362971
Angptl4	3.15835	0.155824	20.2687	2.43081e-91	-0.736942	0.221381	-3.32883	0.000872101	0.0362971
Cdipt	4.88745	0.0545294	89.6297	0	0.255983	0.0769824	3.32522	0.000883503	0.0366171
Nup160	3.31033	0.117157	28.2556	1.21503e-175	-0.552332	0.166235	-3.32261	0.000891799	0.0368063
9230114K14Rik	1.52763	0.286081	5.33985	9.30235e-08	-1.37127	0.413395	-3.31709	0.00090959	0.037229
Atp5o	5.58158	0.0330004	169.137	0	0.154552	0.0465868	3.31752	0.000908212	0.037229
Atg4b	4.10794	0.0859297	47.8059	0	0.401826	0.121273	3.3134	0.000921677	0.0375679
Rsu1	4.36708	0.0890463	49.0428	0	0.416314	0.125724	3.31132	0.000928562	0.0376927
Pradc1	3.01935	0.10988	27.4785	3.16868e-166	-0.51632	0.156112	-3.30737	0.000941762	0.0380719
Focad	2.69979	0.520383	5.18808	2.1247e-07	-2.49292	0.754485	-3.30414	0.000952688	0.0383564
Nkrf	-0.23276	0.357435	-0.651196	0.51492	1.61957	0.490775	3.30003	0.00096674	0.0387639
Rnf166	3.53326	0.118463	29.8257	1.81201e-195	0.550286	0.167109	3.29297	0.000991363	0.0395903
Nans	5.2561	0.0591147	88.9135	0	0.274849	0.0835051	3.2914	0.000996891	0.0396505
Chsy1	5.53135	0.0387378	142.789	0	0.179848	0.0546949	3.28821	0.00100827	0.0399422
Thrap3	5.35531	0.0817389	65.5172	0	-0.379743	0.115667	-3.28306	0.00102687	0.0405162
Mad2l1bp	4.15409	0.100284	41.4231	0	-0.464604	0.142064	-3.27038	0.00107405	0.0422089
Zfp444	2.74295	0.118989	23.0521	1.40155e-117	0.546655	0.167376	3.26603	0.00109065	0.0426913
Rplp1	7.00907	0.0264694	264.799	0	-0.121937	0.0374367	-3.25714	0.0011254	0.0438773
Ssx2ip	2.4133	0.377356	6.39527	1.60259e-10	-1.75094	0.538296	-3.25275	0.00114294	0.0443858
Mplkip	1.65234	0.201463	8.20171	2.36999e-16	0.915938	0.282337	3.24413	0.0011781	0.0453938
Exoc4	4.28867	0.155648	27.5536	4.01008e-167	-0.715046	0.220361	-3.24488	0.001175	0.0453938
Tubgcp5	3.17831	0.225723	14.0806	4.99909e-45	-1.03679	0.320151	-3.23844	0.00120184	0.0461284
Slc4a7	2.68036	0.449754	5.95962	2.52819e-09	-2.06805	0.640199	-3.23033	0.00123647	0.047247
0610037L13Rik	3.5608	0.149057	23.8889	3.99433e-126	-0.682799	0.211433	-3.22938	0.00124057	0.047247
Gpr18	4.23246	0.122399	34.5793	5.17857e-262	-0.558978	0.173349	-3.22459	0.00126155	0.0478611
Lbh	3.26145	0.0962567	33.8829	1.19112e-251	-0.439543	0.136769	-3.21376	0.00131008	0.0495121
Stxbp6	-1.28047	0.224739	-5.69759	1.21511e-08	-1.28209	0.399351	-3.21044	0.00132534	0.0498976
Dnajc7	5.35207	0.0577591	92.662	0	-0.262153	0.081745	-3.20696	0.00134147	0.0503129
Rdh14	2.3055	0.20534	11.2277	2.98019e-29	0.925688	0.289077	3.20222	0.00136372	0.0509534
Ptpn7	5.71494	0.0472022	121.074	0	0.213277	0.066697	3.1977	0.00138526	0.0515632
Bbs9	4.45067	0.0969362	45.9134	0	0.437457	0.136927	3.19483	0.00139913	0.0518835
Chchd3	5.21394	0.0694379	75.0877	0	-0.31335	0.0982566	-3.1891	0.00142719	0.0527257
Klhl26	3.51442	0.146075	24.059	6.71545e-128	-0.659713	0.207117	-3.18522	0.00144644	0.0530398
C130026I21Rik	-2.95202	0.00150155	-1965.98	0	2.27599	0.714336	3.18616	0.00144174	0.0530398
Ctdspl2	4.13127	0.100613	41.0611	0	-0.452812	0.142531	-3.17694	0.00148837	0.0542657
Anapc11	4.04172	0.0823102	49.1036	0	-0.370226	0.116597	-3.17525	0.00149706	0.0542657
Gpr183	4.50098	0.303125	14.8486	7.10508e-50	-1.3625	0.429214	-3.17441	0.00150144	0.0542657
Gdpgp1	2.45812	0.30806	7.97937	1.47086e-15	-1.39362	0.43903	-3.17432	0.00150188	0.0542657
Ten1	4.0372	0.0683722	59.0474	0	-0.307196	0.096902	-3.17017	0.00152349	0.0548456
Zfp712	-3.37591	0.846545	-3.98787	6.66689e-05	3.53005	1.11391	3.16907	0.00152928	0.054854
Rps18	7.31156	0.0297747	245.563	0	-0.133165	0.0421104	-3.16229	0.00156536	0.0559447
Rnf115	3.77226	0.0955176	39.4928	0	0.425703	0.134738	3.15948	0.00158054	0.0562831
Flcn	3.8513	0.169141	22.7698	9.13298e-115	-0.756092	0.239643	-3.15507	0.00160458	0.0569337
Pigo	3.46919	0.120495	28.7912	2.76596e-182	-0.537944	0.170861	-3.14843	0.00164149	0.0580346
4933427D14Rik	1.39451	0.190134	7.33437	2.22763e-13	0.836691	0.265973	3.14577	0.00165651	0.0583393
Cdh17	-3.25084	1.32297	-2.45724	0.014001	5.14887	1.63726	3.14481	0.00166194	0.0583393
Brca1	3.92546	0.18738	20.9492	1.90823e-97	-0.834062	0.265458	-3.14198	0.00167811	0.0586982
Sc5d	4.72046	0.0722626	65.3237	0	0.319923	0.102049	3.13498	0.00171864	0.0599035
Madd	4.00138	0.106248	37.6607	0	-0.471082	0.150546	-3.12916	0.00175304	0.060609
Gpr157	1.86232	0.0818559	22.7512	1.39553e-114	-0.366657	0.117139	-3.13009	0.0017475	0.060609
Heatr6	3.17853	0.16364	19.4239	4.8477e-84	-0.727149	0.232431	-3.12845	0.00175732	0.060609
Rnf126	2.31015	0.169636	13.6183	3.11911e-42	-0.755808	0.241881	-3.12471	0.00177979	0.0611701
Osbpl11	2.69518	0.28225	9.54892	1.31055e-21	-1.25359	0.40158	-3.12164	0.00179844	0.0615966
Def8	3.7728	0.263461	14.3202	1.63742e-46	-1.16507	0.373548	-3.11894	0.001815	0.0619488
Cyp51	5.35685	0.066178	80.9461	0	-0.291713	0.0936419	-3.1152	0.00183823	0.0625251
Trappc2l	4.21572	0.105873	39.8186	0	-0.466998	0.149968	-3.11399	0.00184577	0.062566
Prkx	3.96064	0.143862	27.5309	7.50093e-167	-0.633909	0.203781	-3.11074	0.00186617	0.0630408
Mrpl43	3.91785	0.0895957	43.7281	0	0.392872	0.126437	3.10726	0.00188829	0.0633541
Crtc2	3.30237	0.0923205	35.7707	3.15664e-280	-0.407158	0.131028	-3.1074	0.00188738	0.0633541
Slc35e1	4.34325	0.117477	36.9711	3.34222e-299	-0.516595	0.166315	-3.10612	0.00189558	0.0633832
Socs1	3.62647	0.118735	30.5426	7.08016e-205	-0.52265	0.168327	-3.10497	0.00190297	0.0634151
Bloc1s2a	3.32549	0.106997	31.0804	4.43793e-212	0.466253	0.150819	3.09147	0.00199167	0.0660175
Polrmt	3.74569	0.14049	26.6616	1.31372e-156	-0.615172	0.199017	-3.09106	0.00199445	0.0660175
Sh3bgrl	4.54839	0.102437	44.402	0	0.446917	0.14471	3.08836	0.00201265	0.0661758
Rpsa	8.22622	0.0501293	164.1	0	-0.218984	0.0708962	-3.0888	0.00200969	0.0661758
Slc20a1	5.21161	0.0903788	57.6641	0	-0.394402	0.127883	-3.08408	0.00204184	0.0669126
Slc1a5	5.47598	0.087283	62.7383	0	-0.380376	0.123504	-3.07986	0.00207099	0.0676432
D15Ertd621e	3.05594	0.187435	16.3039	9.25187e-60	-0.81857	0.265967	-3.07772	0.00208592	0.0676827
Naa60	4.2602	0.0893744	47.6669	0	0.388539	0.126213	3.07843	0.00208091	0.0676827
Rps17	6.72435	0.0341081	197.148	0	-0.148348	0.0482441	-3.07494	0.00210542	0.0680914
1110051M20Rik	2.09116	0.799501	2.61558	0.00890752	-3.65465	1.19041	-3.07008	0.00214004	0.068985
Ccng2	3.36374	0.184053	18.276	1.28569e-74	-0.800302	0.260944	-3.06695	0.00216252	0.0689916
Cc2d1a	2.29574	0.12233	18.7668	1.411e-78	-0.5352	0.174496	-3.06712	0.00216131	0.0689916
Nme2	6.03513	0.0292494	206.334	0	-0.126942	0.041378	-3.06785	0.00215602	0.0689916
Ercc2	3.53741	0.199561	17.726	2.64395e-70	-0.867551	0.282943	-3.06617	0.00216823	0.0689916
Rpap2	3.16502	0.179185	17.6634	8.02149e-70	0.774982	0.252935	3.06395	0.00218434	0.0692807
Arnt	3.60792	0.150655	23.9482	9.63751e-127	-0.654007	0.213652	-3.06108	0.00220541	0.0697249
Tyro3	2.92627	0.459712	6.36544	1.94734e-10	-2.00607	0.656572	-3.05536	0.00224787	0.0707235
Smap1	2.18229	0.248168	8.7936	1.44839e-18	1.06734	0.349386	3.0549	0.00225134	0.0707235
Nbeal1	1.06072	0.335007	3.16627	0.00154408	1.42983	0.468201	3.05388	0.00225901	0.0707394
Nceh1	3.33611	0.182214	18.3087	7.0494e-75	-0.789011	0.258604	-3.05104	0.00228053	0.0709626
Ncapg2	4.50914	0.148679	30.328	4.89464e-202	-0.642227	0.210472	-3.05136	0.00227805	0.0709626
Ilk	5.83329	0.0398338	146.441	0	0.171504	0.0562786	3.04741	0.00230824	0.0713003
Ercc6l	3.16318	0.205304	15.4073	1.46183e-53	-0.888332	0.2917	-3.04536	0.00232403	0.0713003
Kif11	4.90713	0.108273	45.3218	0	-0.466175	0.15324	-3.04212	0.00234921	0.0713003
Ndufs4	4.47269	0.0399902	111.845	0	0.17136	0.0563086	3.04323	0.00234054	0.0713003
Clec2d	-1.0393	0.301834	-3.44328	0.000574707	1.21069	0.397466	3.04602	0.00231893	0.0713003
Plk1	5.24506	0.119761	43.7961	0	-0.515648	0.169438	-3.04328	0.00234012	0.0713003
Dock9	2.66779	0.29637	9.00157	2.2251e-19	-1.28291	0.421601	-3.04296	0.00234266	0.0713003
Ywhaz	7.51592	0.0574644	130.793	0	0.24724	0.0812576	3.04267	0.00234493	0.0713003
Sppl2b	2.8343	0.209213	13.5474	8.20496e-42	0.896807	0.295221	3.03775	0.00238355	0.0721207
Sptbn1	4.45176	0.152587	29.1752	4.00242e-187	-0.655429	0.216017	-3.03415	0.00241215	0.0727627
Usp24	3.81344	0.108678	35.0893	9.81066e-270	-0.466423	0.153998	-3.02875	0.00245567	0.0736253
Zc3hav1l	-0.712248	0.67403	-1.0567	0.290649	2.80649	0.926501	3.02913	0.00245255	0.0736253
Aldh9a1	5.11441	0.0462316	110.626	0	0.19761	0.0652739	3.0274	0.00246671	0.0737321
Bpifc	-0.230241	0.26945	-0.854484	0.392837	-1.23201	0.407355	-3.02442	0.00249114	0.0740857
Ranbp2	4.13909	0.0922102	44.8876	0	-0.39494	0.130596	-3.02412	0.00249356	0.0740857
Psmc6	5.26798	0.048712	108.145	0	0.207577	0.0687972	3.01723	0.00255097	0.0753625
Wdsub1	-1.41709	0.953357	-1.48643	0.137167	3.87784	1.28528	3.01713	0.00255181	0.0753625
Mrpl52	3.42585	0.0761911	44.9639	0	0.323461	0.107249	3.01599	0.00256143	0.0754208
Twsg1	3.03641	0.166504	18.2362	2.66261e-74	-0.710336	0.23643	-3.00442	0.00266084	0.0781148
Osgepl1	1.69205	0.195132	8.67132	4.27155e-18	0.823175	0.274199	3.00211	0.00268118	0.0784783
Phf14	3.25741	0.188508	17.28	6.65878e-67	-0.803001	0.267575	-3.00103	0.00269069	0.0785235
Psmc4	5.63555	0.0321408	175.34	0	0.136126	0.0453797	2.99971	0.00270233	0.0786305
Tbpl1	3.75046	0.108892	34.442	5.93591e-260	0.460258	0.15369	2.99472	0.00274698	0.0792287
Tmub2	3.49923	0.181033	19.3292	3.04966e-83	0.765863	0.25566	2.99563	0.00273882	0.0792287
2810417H13Rik	6.51189	0.0894289	72.8164	0	0.378748	0.126453	2.99517	0.00274293	0.0792287
Sc4mol	4.41571	0.0844271	52.302	0	0.356514	0.119227	2.99022	0.00278778	0.0801709
Hnrnph2	4.79392	0.0803598	59.6557	0	0.339324	0.113527	2.98894	0.00279948	0.0802733
Cox11	1.33373	0.154401	8.63806	5.71753e-18	0.643032	0.215688	2.9813	0.00287023	0.0820637
Tbc1d13	3.86596	0.139055	27.8018	4.13e-170	-0.586854	0.196949	-2.97972	0.00288508	0.0821066
Dnase1l1	2.56215	0.214666	11.9356	7.7237e-33	-0.90967	0.305322	-2.97937	0.00288838	0.0821066
Emb	5.24817	0.13768	38.1187	0	-0.579965	0.194788	-2.97741	0.00290692	0.0823961
Adamts10	3.80962	0.148518	25.6508	4.1379e-145	-0.625645	0.210477	-2.97251	0.00295372	0.0834829
Slfn9	2.74044	0.226803	12.0829	1.29997e-33	-0.956316	0.322021	-2.96973	0.00298059	0.0840015
Fbxo30	3.58922	0.198288	18.101	3.12755e-73	-0.834051	0.281124	-2.96684	0.00300877	0.0843531
Fam175b	3.00878	0.193471	15.5515	1.55333e-54	0.810077	0.273057	2.9667	0.00301017	0.0843531
Cdc14a	3.11067	0.287266	10.8285	2.52174e-27	-1.20902	0.4079	-2.96402	0.00303648	0.0846097
Dnmbp	2.52861	0.221813	11.3997	4.19454e-30	-0.936249	0.315793	-2.96476	0.00302919	0.0846097
Ctla2a	6.20482	0.0413727	149.974	0	-0.173188	0.0585237	-2.95929	0.00308354	0.0856789
Phospho2	2.44112	0.109615	22.2699	7.2345e-110	0.454284	0.153909	2.95165	0.00316085	0.0875805
Carhsp1	4.57739	0.0889716	51.4478	0	-0.371516	0.125948	-2.94975	0.00318026	0.0878714
Auh	4.07449	0.137176	29.7026	7.10938e-194	-0.572757	0.194306	-2.9477	0.00320143	0.0879636
Tmem175	3.61971	0.0988575	36.6154	1.62403e-293	0.411097	0.139461	2.94776	0.00320085	0.0879636
Tbcd	4.4141	0.096323	45.826	0	-0.401745	0.136349	-2.94644	0.00321452	0.088078
Il16	4.7014	0.125511	37.458	4.4581e-307	-0.522657	0.177642	-2.9422	0.0032589	0.0889355
Pip4k2b	2.10867	0.238782	8.83095	1.03788e-18	-1.00168	0.340509	-2.94173	0.00326385	0.0889355
Rfwd3	4.84598	0.13453	36.0215	3.8597e-284	-0.558955	0.190399	-2.9357	0.00332793	0.0898006
Klrb1a	4.19932	0.0991077	42.3713	0	0.410773	0.139926	2.93565	0.00332852	0.0898006
Raver1	4.80468	0.100396	47.8572	0	-0.417061	0.142078	-2.93544	0.00333071	0.0898006
Cnot8	4.62432	0.0943436	49.0158	0	0.391131	0.133288	2.93448	0.00334112	0.0898006
Gm19897	0.909088	0.305033	2.98029	0.00287975	1.25255	0.426769	2.93495	0.00333597	0.0898006
Mcph1	3.72998	0.217655	17.1371	7.84805e-66	-0.902569	0.308498	-2.92569	0.00343697	0.0912648
4930503L19Rik	3.45972	0.402564	8.59421	8.38408e-18	-1.67046	0.571049	-2.92524	0.00344186	0.0912648
Fam216a	2.36265	0.242563	9.74037	2.02815e-22	1.00047	0.341967	2.92562	0.00343772	0.0912648
Fbxw7	2.55698	0.222483	11.4929	1.43164e-30	-0.925937	0.316327	-2.92715	0.0034208	0.0912648
Uprt	0.00709741	0.467708	0.0151749	0.987893	1.89217	0.64654	2.92661	0.00342677	0.0912648
Tcn2	3.07472	0.143546	21.4197	8.76247e-102	-0.595314	0.203584	-2.92417	0.00345374	0.0913343
Pvr	1.95059	0.700051	2.78635	0.0053305	-2.96273	1.01426	-2.92106	0.00348838	0.0915142
5830432E09Rik	1.55135	0.209574	7.40239	1.33756e-13	0.858417	0.293859	2.92119	0.00348701	0.0915142
Msl1	2.79019	0.186244	14.9814	9.71259e-51	-0.772553	0.264361	-2.92234	0.00347412	0.0915142
BC030867	3.65036	0.194804	18.7387	2.39601e-78	-0.805621	0.275975	-2.91918	0.00350958	0.0915833
Ostm1	4.39121	0.0626307	70.1127	0	-0.259014	0.088707	-2.91988	0.0035017	0.0915833
Ptgr1	3.1152	0.221049	14.0928	4.20494e-45	0.910702	0.31219	2.91714	0.00353253	0.0917658
Carns1	-2.24794	1.06528	-2.11019	0.0348417	4.06792	1.3946	2.91691	0.00353518	0.0917658
Mapk6	4.44835	0.114319	38.9117	0	-0.471397	0.161824	-2.91302	0.00357948	0.0924293
St6galnac4	5.21648	0.133613	39.0419	0	-0.550838	0.189043	-2.91383	0.00357025	0.0924293
Ado	3.94481	0.116701	33.8027	1.79737e-250	-0.480529	0.165333	-2.90643	0.00365583	0.0941544
Tep1	3.31069	0.101999	32.4582	4.14637e-231	-0.420207	0.144746	-2.90305	0.00369543	0.0949264
Cdc40	4.02757	0.0856839	47.005	0	-0.351239	0.121369	-2.89398	0.00380391	0.096242
Hsd11b1	4.93327	0.0768902	64.1599	0	0.314778	0.10863	2.8977	0.00375909	0.096242
2700094K13Rik	5.24252	0.043812	119.66	0	0.17907	0.0618549	2.895	0.00379156	0.096242
Ptms	2.34015	0.123897	18.8878	1.43633e-79	0.503336	0.17386	2.89506	0.0037908	0.096242
Prpf3	3.41579	0.105371	32.4169	1.58853e-230	0.430011	0.148593	2.89388	0.00380519	0.096242
Olfm1	1.01793	0.256283	3.97189	7.13052e-05	1.03649	0.3579	2.89603	0.00377911	0.096242
Med23	3.40956	0.311326	10.9517	6.51916e-28	-1.27681	0.442446	-2.8858	0.00390419	0.0979941
Pde6d	2.7611	0.17138	16.111	2.13544e-58	0.697191	0.241542	2.88642	0.00389656	0.0979941
Ddx31	3.6656	0.244246	15.0078	6.52745e-51	-0.998321	0.346018	-2.88517	0.00391198	0.0979941
Zfp37	0.836575	0.221844	3.771	0.000162596	-0.933085	0.323427	-2.88499	0.0039142	0.0979941
Brd7	3.67672	0.0897219	40.9791	0	-0.366737	0.127198	-2.8832	0.00393658	0.098305
Smad7	2.74345	0.172978	15.8601	1.19676e-56	-0.706783	0.245747	-2.87606	0.00402669	0.0998294
Tec	3.11653	0.17068	18.2595	1.73927e-74	-0.696556	0.242212	-2.87582	0.00402982	0.0998294
D030056L22Rik	1.36334	0.240165	5.67666	1.37347e-08	0.970449	0.337528	2.87517	0.00403811	0.0998294
Numa1	4.86667	0.0877505	55.4603	0	-0.357241	0.124182	-2.87675	0.0040179	0.0998294

## Sheet: full-length_trNK-3_CTR2vsCTR1
gene	Intercept._Estimate	Intercept._Std..Error	Intercept._z.value	Intercept._Pr...z..	conditionKIRC5F_WTM_Estimate	conditionKIRC5F_WTM_Std..Error	conditionKIRC5F_WTM_z.value	pval	FDR
Snora81	-1.47503	0.0034393	-428.874	0	-1.40007	0.00343795	-407.241	0	0
Rhbdl2	-2.2629	0.0036211	-624.921	0	0.233211	0.00361894	64.442	0	0
A330049N07Rik	-1.57807	0.00270617	-583.136	0	-1.1108	0.00270561	-410.554	0	0
Trpm3	-1.88492	0.0033743	-558.612	0	-0.492652	0.00337246	-146.081	0	0
Snora78	-1.76978	0.00248859	-711.157	0	-0.569689	0.0024879	-228.984	0	0
Gm5108	-2.13353	0.00260144	-820.134	0	0.162977	0.0026002	62.6787	0	0
Rex2	-2.40112	0.003565	-673.527	0	0.340507	0.00356293	95.5691	0	0
2021-09-03	-2.46983	0.00381973	-646.597	0	0.317378	0.00381743	83.1393	0	0
L3mbtl4	-2.58659	0.00399577	-647.33	0	0.664225	0.00399352	166.326	0	0
Cdh16	-2.92472	0.00443902	-658.866	0	0.903228	0.00443692	203.571	0	0
Ermn	-2.67581	0.00346778	-771.622	0	0.867579	0.00346573	250.331	0	0
Gm5803	-2.35229	0.00318896	-737.637	0	0.292468	0.00318714	91.7651	0	0
Tdrd1	-2.30323	0.00381815	-603.23	0	0.204026	0.00381584	53.4683	0	0
Samd14	-3.24943	0.00483379	-672.232	0	1.16221	0.0048321	240.519	0	0
Elfn1	-2.08759	0.00382313	-546.042	0	-0.120752	0.00382081	-31.6038	3.27097e-219	2.16298e-216
Anxa2	7.52176	0.0366577	205.189	0	-0.61305	0.0518762	-11.8176	3.16772e-32	1.96379e-29
Rps27l	4.71157	0.0519816	90.6393	0	-0.811403	0.0741181	-10.9474	6.83577e-28	3.98847e-25
Rs1	-2.1232	0.00260439	-815.241	0	0.0260307	0.00260326	9.99925	1.53554e-23	8.46169e-21
Chpf	4.15067	0.0435539	95.2996	0	0.521362	0.0610956	8.53354	1.41935e-17	7.40977e-15
Asb3	3.7957	0.0871127	43.5722	0	-0.920606	0.124246	-7.40953	1.26749e-13	6.28611e-11
Dapk2	4.332	0.0868192	49.8968	0	-0.872033	0.123428	-7.06514	1.60455e-12	7.57883e-10
Fam96a	5.25918	0.0669601	78.542	0	-0.659963	0.0948935	-6.95478	3.53122e-12	1.5921e-09
Stk19	3.03102	0.0546363	55.4764	0	0.52113	0.0760313	6.85415	7.1739e-12	3.09382e-09
Ppib	6.08856	0.0695583	87.5317	0	-0.672579	0.0984634	-6.83076	8.44676e-12	3.49097e-09
Bnip2	5.04862	0.0699959	72.1274	0	-0.649815	0.0992422	-6.54777	5.84028e-11	2.31719e-08
Smad4	2.48904	0.126831	19.6249	9.48565e-86	-1.17763	0.183929	-6.40266	1.52691e-10	5.82516e-08
Snx1	4.96662	0.0743431	66.8068	0	-0.633303	0.105353	-6.01125	1.84093e-09	6.76302e-07
Herc1	4.01821	0.10941	36.7262	2.79028e-295	-0.922188	0.155494	-5.93068	3.01679e-09	1.0687e-06
Tpm1	3.93163	0.119364	32.9382	6.25083e-238	-0.980896	0.169673	-5.7811	7.42155e-09	2.53843e-06
Chchd3	5.15373	0.0407314	126.53	0	-0.332028	0.0577483	-5.74958	8.94678e-09	2.9581e-06
Ifi27l1	5.17603	0.0675258	76.6526	0	-0.548406	0.0956797	-5.73169	9.94344e-09	3.08216e-06
Mllt4	2.15021	0.288192	7.46104	8.58408e-14	-2.44968	0.427309	-5.73281	9.8783e-09	3.08216e-06
Paf1	4.49396	0.0707912	63.4818	0	-0.573924	0.100506	-5.71032	1.12765e-08	3.38943e-06
Rc3h2	1.15166	0.217297	5.29994	1.15843e-07	1.59737	0.303149	5.26927	1.36971e-07	3.97269e-05
Ssx2ip	2.35756	0.182922	12.8883	5.23684e-38	-1.38517	0.263089	-5.26501	1.4018e-07	3.97269e-05
Slc30a9	2.39829	0.0887967	27.0088	1.166e-160	0.635361	0.123971	5.12509	2.974e-07	8.19419e-05
Herc3	2.75775	0.112146	24.5907	1.58781e-133	-0.80169	0.160551	-4.99335	5.93396e-07	0.000159078
Pacs2	3.64204	0.100322	36.3037	1.41644e-288	-0.702732	0.142651	-4.92622	8.38343e-07	0.00021883
Cd48	5.66771	0.0287973	196.814	0	-0.199495	0.04078	-4.89198	9.98282e-07	0.000253896
Itprip	3.22859	0.0995252	32.4399	7.50745e-231	0.683898	0.140086	4.88198	1.05026e-06	0.000260438
Lsm12	4.36236	0.0445534	97.913	0	0.305594	0.0627301	4.87156	1.10719e-06	0.000267859
Gtpbp2	3.89983	0.141232	27.6128	7.80189e-168	-0.971007	0.20047	-4.84365	1.27475e-06	0.000301054
Hps3	2.74829	0.109845	25.0197	3.73082e-138	0.743294	0.154363	4.81525	1.47017e-06	0.000331422
Uck2	3.67749	0.0656312	56.0327	0	0.445033	0.092343	4.81935	1.44028e-06	0.000331422
C130036L24Rik	0.192912	0.166405	1.15929	0.246336	1.05401	0.223081	4.72478	2.3037e-06	0.000503392
Dnajc27	-0.102855	0.27717	-0.371092	0.710569	1.78845	0.378743	4.72207	2.33451e-06	0.000503392
Bhlhb9	3.59677	0.0829208	43.376	0	-0.547815	0.11787	-4.64764	3.35759e-06	0.000708593
Itpripl2	-0.948209	0.486554	-1.94883	0.0513163	3.07108	0.662759	4.63378	3.59047e-06	0.000741956
Alg13	2.6187	0.0778399	33.6421	4.06579e-248	-0.498205	0.111587	-4.46472	8.01723e-06	0.00162292
Ubr7	4.17502	0.0812609	51.378	0	0.502698	0.114659	4.38429	1.16363e-05	0.00230841
Nucks1	4.66449	0.0462357	100.885	0	-0.286926	0.0655584	-4.37666	1.20514e-05	0.00234388
Psme3	4.22228	0.100381	42.0626	0	-0.621618	0.142303	-4.36827	1.25236e-05	0.00238342
Lrrc8b	2.3151	0.247203	9.36517	7.59278e-21	-1.54904	0.354909	-4.3646	1.27353e-05	0.00238342
Mapk9	3.62259	0.0935119	38.7394	0	-0.5778	0.13284	-4.34961	1.3638e-05	0.00247947
Zbtb41	0.957429	0.259642	3.68749	0.000226476	1.57595	0.362468	4.34784	1.37485e-05	0.00247947
Gtf2i	3.66707	0.126495	28.9898	8.85528e-185	0.773706	0.17855	4.33327	1.4691e-05	0.00260214
Coro7	3.51555	0.118871	29.5746	3.17074e-192	0.72187	0.167658	4.30562	1.66518e-05	0.0028977
Pigm	3.02102	0.0821726	36.7643	6.87762e-296	0.488568	0.115473	4.23101	2.32644e-05	0.00397862
Ltb	3.81187	0.126335	30.1728	5.39346e-200	-0.750507	0.17929	-4.18599	2.83926e-05	0.00477333
Rpl34-ps1	6.15383	0.0296861	207.297	0	-0.173023	0.0420076	-4.11884	3.80778e-05	0.00629489
Yipf2	2.55067	0.115	22.1797	5.39597e-109	0.66214	0.161591	4.09762	4.17422e-05	0.00678755
Hist1h2bc	4.01286	0.115162	34.8454	5.00216e-266	-0.667473	0.163225	-4.08928	4.32721e-05	0.00692285
Gzma	7.89507	0.0819232	96.3715	0	0.471813	0.115827	4.07344	4.63234e-05	0.00729336
Il16	4.64104	0.124434	37.2972	1.82469e-304	-0.715983	0.17621	-4.06325	4.83946e-05	0.0075004
Rab8b	4.78362	0.154423	30.9775	1.08469e-210	-0.887322	0.218632	-4.05852	4.93838e-05	0.00753597
Yars2	2.83543	0.170679	16.6126	5.64565e-62	-0.982253	0.243432	-4.03503	5.45955e-05	0.00820504
B4galnt1	6.32918	0.0206791	306.067	0	-0.116588	0.0292625	-3.98423	6.76993e-05	0.0100225
Snrpe	5.43613	0.032233	168.651	0	-0.181434	0.045646	-3.9748	7.04383e-05	0.0102747
Tmem129	3.85742	0.0798777	48.2916	0	-0.449387	0.113366	-3.96402	7.36975e-05	0.0105943
E2f3	2.63151	0.16423	16.0234	8.77709e-58	0.913163	0.231296	3.94802	7.87991e-05	0.0111658
Rwdd2b	2.72673	0.147365	18.5032	1.94427e-76	0.812777	0.20746	3.91775	8.93777e-05	0.0124864
Gm14322	0.775716	0.0921138	8.42128	3.72402e-17	0.48044	0.122936	3.90805	9.30429e-05	0.012818
Zc3h11a	4.06124	0.0826641	49.1295	0	-0.455086	0.117258	-3.88107	0.000103999	0.0135732
Srf	2.40295	0.178325	13.4751	2.1914e-41	-0.989545	0.254511	-3.88802	0.000101066	0.0135732
Rbm27	3.29717	0.098346	33.5263	1.9978e-246	0.53792	0.138503	3.88382	0.000102827	0.0135732
Nkrf	-0.31167	0.390809	-0.797501	0.42516	2.08931	0.538224	3.88186	0.000103659	0.0135732
Prmt6	0.578597	0.231421	2.50019	0.0124125	1.23799	0.320329	3.86475	0.000111204	0.0143251
Ncoa3	4.17144	0.0673659	61.9221	0	-0.366831	0.0955728	-3.83824	0.000123919	0.0155589
Mif	6.14717	0.0223881	274.574	0	-0.12163	0.0316864	-3.83856	0.000123757	0.0155589
Ddx19a	1.20661	0.182819	6.60001	4.11143e-11	0.97862	0.255306	3.83312	0.000126526	0.0156877
Stag1	3.81491	0.105325	36.2203	2.91618e-287	-0.571871	0.149386	-3.82815	0.000129112	0.0158106
Clnk	4.43127	0.0691069	64.1219	0	-0.370963	0.097973	-3.78638	0.000152856	0.01849
Fdx1l	4.14067	0.0988676	41.8809	0	-0.529038	0.14017	-3.77424	0.000160493	0.0189189
Mbd3	3.90895	0.115695	33.7867	3.09349e-250	-0.618287	0.164054	-3.7688	0.000164031	0.0189189
Brap	3.44557	0.153821	22.3999	3.94367e-111	-0.823198	0.218269	-3.77149	0.000162276	0.0189189
Lman1	4.25048	0.0677477	62.7398	0	0.360953	0.095585	3.77626	0.000159204	0.0189189
Pcmtd2	2.51394	0.105487	23.8318	1.5651e-125	-0.565012	0.150956	-3.74289	0.000181919	0.020328
Usp24	3.7531	0.107216	35.005	1.88724e-268	-0.569188	0.152099	-3.74223	0.000182397	0.020328
Dgcr6	1.88213	0.104369	18.0334	1.06603e-72	0.543788	0.145289	3.74281	0.000181973	0.020328
Vimp	4.77005	0.0495142	96.337	0	0.260648	0.0698864	3.7296	0.000191785	0.0211369
Casc4	3.48306	0.122073	28.5326	4.62481e-179	-0.645719	0.173311	-3.72578	0.000194709	0.0212233
Chchd4	3.69918	0.0794127	46.5817	0	0.416695	0.111949	3.72218	0.000197512	0.0212948
Vps26a	4.5113	0.101772	44.3275	0	-0.535343	0.144136	-3.71416	0.000203881	0.0217451
Ripply3	1.75395	0.0904874	19.3833	1.06682e-83	0.464351	0.125399	3.70298	0.000213084	0.0222482
Fam20b	2.74749	0.122244	22.4754	7.22105e-112	0.637107	0.172009	3.70392	0.000212291	0.0222482
Eif1ax	5.03689	0.0318233	158.277	0	0.165889	0.0448744	3.69673	0.000218394	0.0225651
Nsun4	3.11669	0.13527	23.0405	1.82988e-117	-0.709043	0.1923	-3.68718	0.000226754	0.0231874
Ppp4r1	3.53138	0.132139	26.7248	2.42436e-157	-0.689795	0.187613	-3.6767	0.00023627	0.0232348
Ncr1	6.60652	0.0228565	289.044	0	0.118748	0.0322955	3.67694	0.000236053	0.0232348
Pdia3	7.24511	0.0263005	275.474	0	0.136604	0.0371802	3.67412	0.000238671	0.0232348
Ezh1	2.92125	0.0883539	33.0631	1.00915e-239	0.457159	0.124143	3.68253	0.000230928	0.0232348
Mospd2	1.86403	0.152979	12.1849	3.74093e-34	-0.806894	0.219632	-3.67384	0.00023893	0.0232348
Atraid	3.84184	0.0645263	59.539	0	-0.33535	0.0915793	-3.66185	0.000250396	0.0241134
Kit	2.62524	0.506432	5.18379	2.17419e-07	-2.66356	0.729076	-3.65333	0.000258862	0.0246217
Ip6k1	3.60078	0.118696	30.3362	3.82121e-202	-0.614735	0.168411	-3.6502	0.000262032	0.0246217
Gm156	-0.939177	0.150364	-6.24603	4.21023e-10	-1.01838	0.27926	-3.64673	0.000265603	0.0246217
Mrps2	3.81486	0.139596	27.3279	1.98005e-164	-0.722404	0.197979	-3.6489	0.000263369	0.0246217
Znrf1	2.17652	0.24427	8.91031	5.08909e-19	-1.26942	0.349639	-3.63066	0.000282696	0.0253847
Csnk1d	5.02296	0.0780517	64.3543	0	-0.401793	0.110515	-3.63566	0.000277269	0.0253847
Vps13c	2.0481	0.374796	5.46458	4.63993e-08	-1.98084	0.545393	-3.63194	0.000281296	0.0253847
Dhrsx	0.389243	0.242099	1.60779	0.107882	1.21546	0.334893	3.62941	0.000284071	0.0253847
Pkd2l2	-2.29478	0.457868	-5.01188	5.39021e-07	2.10046	0.579148	3.6268	0.000286955	0.0254134
Eif3j2	2.41121	0.118428	20.3602	3.77363e-92	0.60245	0.166339	3.62181	0.000292547	0.0256794
Ndufb11	5.02867	0.0316556	158.856	0	-0.161979	0.0448381	-3.61252	0.000303233	0.0263255
Per1	4.63783	0.0737701	62.8687	0	0.376103	0.10416	3.61083	0.000305215	0.0263255
Paxip1	4.13989	0.0903883	45.8012	0	-0.462281	0.128136	-3.60774	0.00030888	0.0264119
Prkx	3.90072	0.111088	35.1138	4.15149e-270	-0.567607	0.157476	-3.60439	0.000312884	0.0265256
Mak16	4.81992	0.104978	45.9137	0	-0.534252	0.148609	-3.59502	0.000324368	0.0268218
Nav1	0.0198705	0.382448	0.0519562	0.958564	-2.08337	0.579532	-3.59492	0.00032449	0.0268218
Stt3a	5.86557	0.054203	108.215	0	0.275545	0.0766095	3.59675	0.000322217	0.0268218
Wdr83	3.53884	0.125691	28.1551	2.07785e-174	-0.639106	0.178297	-3.58451	0.000337718	0.0276845
Nudt16l1	4.70393	0.0684745	68.6962	0	-0.346377	0.0969679	-3.57208	0.000354156	0.028794
Arl14ep	3.32725	0.161856	20.5568	6.69388e-94	-0.81169	0.22967	-3.53416	0.000409071	0.0329884
4930594C11Rik	0.192737	0.289849	0.664955	0.506079	1.41376	0.400374	3.5311	0.000413829	0.033103
Msh5	-2.41348	0.897808	-2.6882	0.00718394	4.0675	1.15506	3.52147	0.000429169	0.0340554
Ccdc148	1.59286	0.300479	5.30108	1.15118e-07	-1.54971	0.440576	-3.51746	0.000435696	0.034299
Aifm2	3.29901	0.158909	20.7604	9.88166e-96	-0.785188	0.22557	-3.48091	0.000499705	0.0384878
Irak2	3.82375	0.118215	32.3457	1.59531e-229	0.580953	0.166918	3.48046	0.000500547	0.0384878
Alg6	3.10049	0.106434	29.1306	1.47004e-186	-0.527125	0.151361	-3.48257	0.000496624	0.0384878
Fars2	3.93688	0.126571	31.1043	2.10986e-212	-0.623475	0.179385	-3.47562	0.000509681	0.0386202
Etnk1	3.82162	0.0884396	43.2116	0	-0.435858	0.125412	-3.47542	0.000510056	0.0386202
Gm14391	1.82231	0.0976076	18.6698	8.72268e-78	-0.488359	0.140633	-3.47258	0.000515475	0.0387348
Def8	3.71324	0.185656	20.0007	5.43226e-89	-0.907415	0.263093	-3.44903	0.000562602	0.0419582
Zbtb40	1.17103	0.179887	6.5098	7.52526e-11	0.858523	0.250674	3.42485	0.000615131	0.0455335
C330018D20Rik	-2.3764	1.02665	-2.31472	0.0206282	4.56665	1.33976	3.40856	0.000653055	0.0479826
Vamp2	2.55129	0.1146	22.2625	8.52989e-110	-0.557341	0.163723	-3.40416	0.000663675	0.0484043
Ammecr1l	3.30182	0.142877	23.1096	3.70902e-118	-0.689172	0.202833	-3.39773	0.000679471	0.0491947
Rhoa	6.02045	0.0374463	160.776	0	0.179448	0.0529104	3.39155	0.000694988	0.0499535
Ampd2	4.40252	0.0649373	67.7965	0	-0.310822	0.0920154	-3.37793	0.000730338	0.0521167
Efr3b	0.371147	0.608833	0.609604	0.542124	-3.06195	0.907125	-3.37544	0.000736976	0.0522147
Fam83a	0.188438	0.0839181	2.24549	0.0247364	-0.440557	0.130932	-3.36477	0.000766075	0.0535119
Tbx21	6.12386	0.0327178	187.172	0	0.155561	0.0462315	3.36482	0.000765942	0.0535119
Mrpl50	4.05071	0.0913051	44.3646	0	-0.434655	0.129373	-3.3597	0.000780281	0.0538033
Ipo4	4.7804	0.119554	39.9854	0	-0.568578	0.169249	-3.35941	0.000781094	0.0538033
Psmb9	5.48436	0.0418422	131.072	0	-0.198723	0.0592258	-3.35534	0.000792672	0.0542242
Cd200r4	4.0614	0.22218	18.2798	1.19941e-74	-1.05555	0.31483	-3.35276	0.000800098	0.0543573
Solh	0.938943	0.233007	4.02967	5.58554e-05	1.08809	0.324955	3.34842	0.000812743	0.0548408
Gm16938	0.345937	0.202407	1.70912	0.0874292	0.934787	0.279555	3.34383	0.000826296	0.0553786
Gm19897	0.847865	0.309072	2.74326	0.00608326	1.44364	0.432263	3.33972	0.000838615	0.055827
R3hdm4	4.58111	0.0708234	64.6836	0	-0.334636	0.100301	-3.33631	0.000848972	0.0560338
Ten1	3.97674	0.0858975	46.2963	0	-0.406289	0.121826	-3.33499	0.000853021	0.0560338
Arf5	3.5102	0.0750501	46.7715	0	-0.353822	0.106551	-3.32069	0.000897949	0.0585971
Casp9	2.34413	0.175472	13.359	1.04972e-40	0.818237	0.246948	3.31339	0.000921715	0.0597549
Spata2	3.49947	0.11892	29.4271	2.47206e-190	0.553909	0.167765	3.30169	0.000961031	0.0611056
D130020L05Rik	1.34957	0.0775179	17.4098	6.94879e-68	-0.373341	0.112957	-3.30517	0.000949198	0.0611056
Tnfsf10	4.40495	0.164102	26.8428	1.02429e-158	-0.767489	0.23235	-3.30315	0.000956047	0.0611056
Klra13-ps	3.282	0.0732811	44.7865	0	-0.343321	0.104171	-3.29575	0.000981592	0.0620154
Gpatch2	1.53421	0.191536	8.01004	1.14667e-15	0.878933	0.268595	3.27233	0.00106664	0.0667973
Mid1	0.804457	0.388149	2.07255	0.0382146	1.7746	0.542756	3.26961	0.00107698	0.0667973
Ctdp1	3.33334	0.22771	14.6385	1.59516e-48	-1.05664	0.323184	-3.26947	0.00107748	0.0667973
D230025D16Rik	3.68153	0.203931	18.0528	7.49379e-73	-0.941653	0.289106	-3.25712	0.00112548	0.0693396
Cd69	4.76881	0.1335	35.7215	1.83493e-279	-0.614765	0.188967	-3.2533	0.00114073	0.0698448
Rpl7l1	5.27555	0.042901	122.97	0	-0.197266	0.0607362	-3.24791	0.00116258	0.0699044
Polr2b	4.77358	0.0852503	55.9949	0	-0.39201	0.120699	-3.24784	0.00116284	0.0699044
Carns1	-2.26814	1.0425	-2.17567	0.0295799	4.42606	1.36238	3.24877	0.00115905	0.0699044
Dhrs3	2.34546	0.362612	6.46825	9.91438e-11	1.65827	0.511377	3.24275	0.00118381	0.0707362
Arl10	0.219472	0.305441	0.718543	0.472422	1.37392	0.424159	3.23917	0.00119878	0.0712018
Tnfrsf13c	-0.0419718	0.452473	-0.0927608	0.926094	2.01592	0.624374	3.22871	0.00124349	0.0734175
Orai2	3.59609	0.198653	18.1024	3.05094e-73	-0.908289	0.281592	-3.22555	0.0012573	0.0737939
Tprgl	3.12661	0.207191	15.0905	1.86973e-51	-0.947722	0.294234	-3.22098	0.00127755	0.0741302
Fam174a	2.84106	0.14979	18.967	3.19594e-80	0.680219	0.21119	3.22088	0.00127798	0.0741302
Ccdc88b	2.91749	0.119404	24.4337	7.50461e-132	-0.54518	0.169699	-3.21263	0.00131528	0.0758503
Exoc5	3.85613	0.112678	34.2225	1.12047e-256	-0.512198	0.159728	-3.20668	0.00134277	0.0769881
Zcchc18	3.71318	0.0911055	40.757	0	0.411183	0.128554	3.19854	0.00138127	0.0787403
Fntb	2.90934	0.0998365	29.1411	1.08455e-186	0.448803	0.140509	3.19412	0.00140257	0.0791595
Fert2	1.05564	0.170458	6.19299	5.90346e-10	0.753785	0.236022	3.19371	0.00140458	0.0791595
Lrpap1	4.8288	0.0512038	94.3054	0	-0.231364	0.0725114	-3.19073	0.00141914	0.079528
Zfp691	-0.42124	0.207746	-2.02766	0.0425946	0.885786	0.277874	3.18773	0.00143396	0.0799073
Akap8l	2.84522	0.128535	22.1357	1.43251e-108	0.575565	0.181041	3.1792	0.00147682	0.0818358
Slc39a3	1.71878	0.289786	5.93118	3.00757e-09	1.29549	0.407836	3.17649	0.00149067	0.0821443
Enthd2	2.75331	0.250896	10.9739	5.10301e-28	-1.13226	0.356826	-3.17314	0.001508	0.0826402
Fbrsl1	-1.94634	0.712845	-2.73038	0.00632611	2.97278	0.938467	3.1677	0.00153651	0.0837396
Rpl10a	7.21846	0.0191817	376.32	0	-0.0857815	0.0271299	-3.16188	0.00156754	0.0849643
Slc29a3	1.84046	0.248889	7.39469	1.41739e-13	1.10663	0.350182	3.16015	0.0015769	0.0850069
Zfp866	2.1716	0.213607	10.1664	2.80167e-24	0.948087	0.300591	3.15407	0.0016101	0.0863274
Cd3d	3.00154	0.629132	4.77092	1.83384e-06	-2.832	0.898461	-3.15206	0.00162123	0.0863514
Trim43b	0.338246	0.0810428	4.17367	2.99729e-05	-0.390274	0.123863	-3.15085	0.00162796	0.0863514
Sphk2	2.08696	0.154303	13.5251	1.11199e-41	0.682155	0.216928	3.14461	0.0016631	0.087746
Dnajc7	5.29172	0.0558755	94.7056	0	-0.248357	0.0790978	-3.13987	0.00169021	0.0882378
Nol8	2.81031	0.107127	26.2335	1.10407e-151	0.473347	0.150716	3.14065	0.00168576	0.0882378
Snhg8	3.60869	0.0355787	101.428	0	-0.158638	0.0505764	-3.1366	0.00170917	0.0887603
Tnip2	2.59263	0.176597	14.6811	8.52384e-49	-0.787483	0.251202	-3.13485	0.0017194	0.0888268
AW554918	1.8074	0.137327	13.1613	1.46619e-39	-0.619481	0.197866	-3.13081	0.00174325	0.0895924
Ube2q2	1.87624	0.27303	6.87192	6.33448e-12	1.20214	0.384417	3.12716	0.00176501	0.0902431
Pdik1l	2.88625	0.11202	25.7654	2.1679e-146	-0.496554	0.159393	-3.11528	0.0018377	0.0934775

## Sheet: full-length_trNK-3_FGRvsCTR2
gene	Intercept._Estimate	Intercept._Std..Error	Intercept._z.value	Intercept._Pr...z..	conditionKIRF_C5M_Estimate	conditionKIRF_C5M_Std..Error	conditionKIRF_C5M_z.value	pval	FDR
Ermn	-1.7908	0.00277022	-646.445	0	-0.756925	0.00276925	-273.333	0	0
Calcoco2	-1.56083	0.0029177	-534.951	0	-1.14654	0.00291682	-393.078	0	0
Impg2	-2.01262	0.00258965	-777.18	0	-0.257499	0.00258863	-99.4729	0	0
Gm2027	-1.62411	0.00292625	-555.014	0	-0.92956	0.00292526	-317.77	0	0
Ccdc38	-2.7072	0.00180432	-1500.4	0	1.23654	0.00180363	685.582	0	0
Abca3	-2.82507	0.00180983	-1560.95	0	1.74239	0.00180915	963.097	0	0
Prdx6b	-2.95048	0.00357093	-826.249	0	1.11919	0.00356899	313.587	0	0
Setd4	1.67009	0.200253	8.3399	7.43528e-17	-2.0423	0.301731	-6.76859	1.30041e-11	1.60829e-08
Dctn6	4.14982	0.0356526	116.396	0	0.331886	0.0499449	6.64504	3.03134e-11	3.33246e-08
Gabarapl1	4.50232	0.0368238	122.267	0	-0.331577	0.0523853	-6.32959	2.45819e-10	2.43214e-07
Chd2	3.87115	0.101258	38.2305	0	-0.877907	0.144009	-6.09618	1.08632e-09	9.77099e-07
Wasf2	4.37741	0.0626052	69.921	0	-0.531696	0.0889481	-5.97759	2.26458e-09	1.86715e-06
Rtn4ip1	3.48891	0.158666	21.9891	3.6652e-107	-1.3175	0.226235	-5.8236	5.75928e-09	4.38325e-06
Entpd7	1.94624	0.114631	16.9782	1.18995e-64	-0.954127	0.16761	-5.69253	1.25172e-08	8.84606e-06
Ccdc9	0.0146201	0.311745	0.0468976	0.962595	2.328	0.428504	5.43286	5.54591e-08	3.65808e-05
Capn7	4.20755	0.0919517	45.7583	0	-0.704835	0.13057	-5.39812	6.73435e-08	4.16436e-05
Klhl28	3.07585	0.137836	22.3153	2.62304e-110	-1.04076	0.19713	-5.27959	1.29474e-07	7.53536e-05
Ifi27l1	4.69697	0.0676491	69.4314	0	0.499188	0.0954715	5.22866	1.70747e-07	9.38539e-05
Smg7	4.19278	0.0517379	81.0388	0	-0.382245	0.073531	-5.19842	2.00989e-07	0.000104662
Eif3h	6.36351	0.0282404	225.334	0	0.20405	0.0398956	5.1146	3.14403e-07	0.000155535
Zdhhc5	2.37662	0.176264	13.4833	1.96164e-41	-1.27933	0.253763	-5.04146	4.61992e-07	0.000217664
Atad2	4.68864	0.0782999	59.8806	0	-0.557142	0.110957	-5.02126	5.13336e-07	0.000228244
Raver1	4.993	0.0839481	59.4773	0	-0.596296	0.118905	-5.01491	5.30585e-07	0.000228244
Flcn	3.85675	0.105555	36.5379	2.77801e-292	-0.749419	0.150039	-4.99482	5.88921e-07	0.000242783
Zc3h7b	3.52862	0.105903	33.3193	2.02766e-243	-0.750017	0.150679	-4.97759	6.43802e-07	0.000254791
Gemin5	3.78666	0.150728	25.1225	2.8261e-139	-1.05401	0.214056	-4.92401	8.47891e-07	0.000322655
Znf512b	2.48184	0.12732	19.4929	1.26161e-84	0.857777	0.178673	4.80083	1.58012e-06	0.000579027
Mettl20	2.57076	0.25195	10.2034	1.91354e-24	-1.71917	0.361718	-4.75279	2.00631e-06	0.000708943
Dguok	3.299	0.130113	25.3548	7.95988e-142	0.857932	0.183352	4.67915	2.88065e-06	0.000950038
Slc9a3r1	5.47037	0.0494314	110.666	0	-0.327935	0.0699916	-4.68535	2.79478e-06	0.000950038
Slc24a6	2.76293	0.151321	18.2587	1.76411e-74	-1.00614	0.216272	-4.65219	3.2843e-06	0.00104822
Psmc1	5.33537	0.0489867	108.915	0	0.319435	0.0691754	4.61776	3.87906e-06	0.00119936
Rdh14	2.30872	0.144369	15.9918	1.45818e-57	0.932682	0.202521	4.60536	4.11755e-06	0.00123452
Ttc9c	3.75421	0.0553796	67.7905	0	0.353784	0.0778771	4.54285	5.54985e-06	0.00161501
Luzp1	3.70903	0.154546	23.9994	2.81836e-127	-0.992288	0.219502	-4.52063	6.16548e-06	0.00174289
Gm5141	1.44898	0.241766	5.99332	2.05604e-09	1.52771	0.339011	4.50636	6.59505e-06	0.00177222
Psmd14	5.68923	0.0471995	120.536	0	0.300451	0.0666881	4.50531	6.62746e-06	0.00177222
Slfn9	3.04853	0.196408	15.5214	2.48498e-54	-1.25398	0.279584	-4.48517	7.28563e-06	0.00189695
Bnip3	1.88498	0.210132	8.97049	2.95196e-19	1.31241	0.295055	4.44803	8.66607e-06	0.00217951
Tnrc6b	3.61508	0.151551	23.8538	9.24043e-126	-0.956184	0.215141	-4.44446	8.81144e-06	0.00217951
Kdm5a	4.09502	0.0832498	49.1895	0	-0.523005	0.118119	-4.42778	9.52067e-06	0.0022975
Map3k1	3.97	0.118964	33.3716	3.54378e-244	-0.745253	0.168775	-4.41566	1.00702e-05	0.00237226
Actn4	6.38422	0.0427468	149.349	0	-0.26587	0.0604851	-4.39562	1.10457e-05	0.00254154
Hist1h3d	-0.839713	0.198498	-4.23034	2.33339e-05	1.10968	0.253041	4.38536	1.15794e-05	0.00260379
Anapc11	4.06509	0.0619107	65.6605	0	-0.384633	0.087897	-4.37595	1.20906e-05	0.00265832
Syap1	2.21276	0.189618	11.6696	1.82367e-31	1.16292	0.266586	4.36224	1.28735e-05	0.00276893
Polr2h	4.27184	0.0509576	83.8313	0	-0.312527	0.0723115	-4.32195	1.54656e-05	0.00325567
Far1	4.39833	0.0781768	56.2613	0	-0.478375	0.110825	-4.31649	1.58531e-05	0.00326771
Ripply3	2.28777	0.0972298	23.5295	2.03353e-122	-0.603896	0.140224	-4.30666	1.65741e-05	0.00334662
Mak16	4.35507	0.0993061	43.855	0	0.603143	0.140244	4.30067	1.70284e-05	0.00336957
Pdrg1	4.42452	0.0488493	90.5749	0	0.295557	0.0688709	4.29146	1.77505e-05	0.00339957
2810004N23Rik	3.80668	0.0398641	95.4913	0	0.240092	0.0559656	4.29	1.78671e-05	0.00339957
Lcp2	5.15664	0.058472	88.1899	0	0.352974	0.082591	4.27375	1.92209e-05	0.00358814
Hnrnpa0	2.41344	0.124124	19.4439	3.28399e-84	0.738453	0.173864	4.2473	2.16366e-05	0.00396431
Gm14420	2.65829	0.0936729	28.3784	3.73948e-177	0.556252	0.131416	4.23277	2.30832e-05	0.00415074
Rnf125	4.48208	0.120527	37.1874	1.09022e-302	-0.722028	0.17074	-4.22881	2.34932e-05	0.00415074
Btbd10	3.83298	0.097849	39.1724	0	0.582497	0.138031	4.22003	2.44269e-05	0.00424
Snf8	1.15715	0.128355	9.01519	1.96527e-19	0.746787	0.177397	4.2097	2.55708e-05	0.00436203
Tfip11	5.10148	0.0826621	61.7148	0	-0.491097	0.11703	-4.19633	2.71279e-05	0.0044734
Tchp	2.62376	0.159253	16.4755	5.50686e-61	-0.95628	0.227748	-4.19885	2.68277e-05	0.0044734
Prkaca	2.62005	0.0855299	30.6331	4.434e-206	0.501467	0.119761	4.18724	2.82364e-05	0.00457986
Pds5b	3.93551	0.125059	31.4692	2.29406e-217	-0.74173	0.177307	-4.18331	2.8729e-05	0.0045846
Pole	4.50102	0.109684	41.0362	0	-0.64804	0.155388	-4.17047	3.03967e-05	0.00468264
Ero1lb	3.28506	0.179204	18.3314	4.65118e-75	-1.06197	0.254688	-4.16969	3.05018e-05	0.00468264
Gm6981	-0.629433	0.164007	-3.83783	0.000124124	0.85912	0.206136	4.16774	3.07632e-05	0.00468264
Gm16938	1.35573	0.167424	8.09759	5.60564e-16	-1.01318	0.24352	-4.16056	3.17466e-05	0.00468808
Gtf2h5	4.28495	0.0405155	105.761	0	0.23729	0.0570323	4.16062	3.17379e-05	0.00468808
Ptbp2	2.15918	0.226499	9.53287	1.53e-21	-1.34936	0.324661	-4.15622	3.23558e-05	0.00470777
Smarcc2	3.99875	0.0983748	40.6481	0	-0.578508	0.139599	-4.14408	3.41181e-05	0.00489224
Ilf2	4.98081	0.0608123	81.9045	0	0.355603	0.085889	4.14027	3.46899e-05	0.00490318
Vti1b	4.68591	0.0397704	117.824	0	0.230444	0.0560758	4.10951	3.96502e-05	0.00552534
Synj1	3.09119	0.172964	17.8719	1.95357e-71	-1.00099	0.246392	-4.06258	4.85329e-05	0.00666923
Mrpl50	3.68559	0.0751134	49.0669	0	0.427702	0.105845	4.04082	5.32643e-05	0.00721914
Paf1	3.98867	0.0799915	49.8636	0	0.455157	0.112785	4.03561	5.44598e-05	0.00728142
Ndufb3	4.00598	0.0450043	89.0131	0	0.25429	0.0632724	4.01897	5.84538e-05	0.00771123
Pyhin1	3.84031	0.102777	37.3656	1.41475e-305	0.580785	0.144993	4.0056	6.18591e-05	0.00805307
Lbh	3.3457	0.09088	36.8145	1.08401e-296	-0.514213	0.129369	-3.97476	7.04492e-05	0.0086678
Rc3h2	2.81845	0.207139	13.6065	3.66173e-42	-1.17134	0.294822	-3.97304	7.09613e-05	0.0086678
Raph1	2.41113	0.169571	14.219	6.98761e-46	0.950808	0.238646	3.98418	6.77149e-05	0.0086678
Neil3	3.13665	0.12503	25.0872	6.85411e-139	0.701049	0.176202	3.97866	6.93034e-05	0.0086678
Gale	2.99576	0.141509	21.1701	1.802e-99	0.793387	0.199444	3.97799	6.95011e-05	0.0086678
Vsig10	1.29732	0.529758	2.44889	0.0143297	-3.14645	0.793862	-3.96347	7.38684e-05	0.00880547
Pkmyt1	4.27845	0.0848562	50.4199	0	-0.476767	0.120274	-3.964	7.37029e-05	0.00880547
2500004C02Rik	0.88616	0.197111	4.49575	6.93249e-06	1.08316	0.274124	3.95136	7.7708e-05	0.00915289
Plekhm1	2.87737	0.16512	17.426	5.24303e-68	-0.925025	0.235172	-3.9334	8.37522e-05	0.00974876
Scamp3	4.93024	0.0614797	80.1929	0	0.34065	0.086818	3.92372	8.71909e-05	0.010031
Nsmf	4.07068	0.108931	37.3693	1.23406e-305	-0.604721	0.154419	-3.9161	8.99935e-05	0.0102344
Mpc1	4.59249	0.0565984	81.1417	0	0.312323	0.0798739	3.9102	9.2219e-05	0.0103684
Amica1	4.17085	0.119745	34.8311	8.22736e-266	0.658968	0.169127	3.89629	9.76764e-05	0.0107859
Atp2a3	5.4149	0.09721	55.7031	0	-0.535889	0.137576	-3.89521	9.81135e-05	0.0107859
Sprtn	3.19963	0.140378	22.793	5.38365e-115	-0.776128	0.19939	-3.89251	9.92123e-05	0.0107869
Dyrk1a	3.6159	0.112663	32.0948	5.20487e-226	0.616573	0.158891	3.88049	0.000104248	0.0112112
Lmnb1	5.64552	0.0546724	103.261	0	-0.299393	0.0773671	-3.86977	0.000108937	0.0115895
Sh2d1a	4.29077	0.0875079	49.0329	0	0.476893	0.123556	3.85973	0.000113514	0.011699
Ppm1a	1.27613	0.295882	4.31296	1.61087e-05	1.60506	0.415578	3.86224	0.000112351	0.011699
Dkkl1	2.32019	0.105377	22.018	1.93598e-107	0.570042	0.147512	3.86437	0.000111374	0.011699
4930579G18Rik	0.331856	0.326075	1.01773	0.308807	-1.89059	0.491833	-3.84396	0.000121064	0.0123485
Dnajb1	4.95938	0.0524444	94.5646	0	0.284156	0.0740464	3.83754	0.000124271	0.0125463
Mettl1	1.92257	0.103811	18.5199	1.42598e-76	-0.573794	0.149861	-3.82883	0.000128754	0.0127389
Per1	5.0833	0.0795972	63.8628	0	-0.431629	0.112679	-3.83061	0.000127824	0.0127389
Zfp446	2.17208	0.292468	7.42672	1.11325e-13	-1.60541	0.420128	-3.82125	0.000132778	0.0127544
Pwp1	5.04892	0.0464016	108.809	0	-0.251336	0.0657154	-3.82462	0.000130975	0.0127544
Gtdc1	0.80028	0.311848	2.56625	0.0102805	1.66391	0.435348	3.82203	0.00013236	0.0127544
Lsm11	-0.444561	0.323218	-1.37542	0.169	1.6926	0.444189	3.81054	0.000138665	0.0131919
Dnajc27	1.75523	0.199755	8.78695	1.53676e-18	-1.09232	0.28819	-3.79027	0.000150485	0.01418
Cers6	4.15245	0.11003	37.7394	0	-0.590043	0.155968	-3.78311	0.000154884	0.0144568
Agpat1	3.26104	0.186363	17.4983	1.47494e-68	-0.997395	0.265225	-3.76056	0.000169531	0.0156761
Tmem39b	2.92244	0.179294	16.2997	9.91001e-60	-0.953038	0.255091	-3.73607	0.000186916	0.0171236
Stx11	3.32026	0.142725	23.2634	1.04194e-119	0.750297	0.20132	3.72688	0.000193861	0.0175969
1200011I18Rik	3.79859	0.105394	36.0419	1.84631e-284	-0.55562	0.149481	-3.71699	0.00020161	0.0181339
Rpl35	6.19991	0.0336403	184.3	0	0.176466	0.0475359	3.71226	0.000205413	0.0183095
Dtl	4.6576	0.1032	45.1319	0	-0.540921	0.146144	-3.70129	0.000214505	0.0189492
Exoc4	4.37202	0.150833	28.9858	9.94042e-185	-0.789316	0.213611	-3.69511	0.000219791	0.0192443
Madd	3.9964	0.0871277	45.8683	0	-0.455968	0.123619	-3.68851	0.000225575	0.0194073
1810006J02Rik	2.6955	0.0857251	31.4435	5.1498e-217	-0.452011	0.122488	-3.69025	0.000224032	0.0194073
Dnpep	4.63993	0.0975688	47.5554	0	-0.508491	0.138176	-3.68003	0.000233207	0.0198831
Ptprc	6.86036	0.045769	149.891	0	-0.238122	0.0647432	-3.67794	0.000235124	0.0198831
Srsf2	4.99733	0.0637342	78.409	0	0.330352	0.0900236	3.66962	0.000242913	0.0203676
F420014N23Rik	-0.238616	0.418398	-0.570309	0.568468	-2.37719	0.648862	-3.66363	0.000248665	0.0206747
Mul1	3.09174	0.203786	15.1715	5.46427e-52	-1.05914	0.289579	-3.65751	0.000254682	0.0209985
Zfp799	1.82116	0.235715	7.72614	1.10856e-14	-1.23265	0.337241	-3.65509	0.00025709	0.0210219
Srp54a	3.12105	0.100588	31.0279	2.26358e-211	0.516195	0.141603	3.64536	0.000267016	0.0216546
Zfp937	2.06114	0.148165	13.9112	5.41944e-44	0.75655	0.207743	3.64177	0.000270775	0.0217809
Stxbp6	-1.22255	0.169031	-7.23268	4.73569e-13	-1.30435	0.358569	-3.63767	0.00027512	0.0219519
Med27	3.62917	0.069097	52.5228	0	0.3533	0.097346	3.62932	0.000284167	0.0224924
Ubtf	4.97158	0.0567762	87.5645	0	-0.291078	0.0804006	-3.62035	0.000294202	0.0225646
Rps6	7.89334	0.014321	551.171	0	0.0733591	0.0202434	3.62385	0.000290253	0.0225646
Blm	3.65972	0.0849815	43.0649	0	-0.436774	0.120625	-3.62093	0.000293547	0.0225646
Blmh	5.16362	0.0624621	82.6681	0	0.319818	0.0882494	3.62402	0.000290057	0.0225646
Tmem39a	3.85085	0.0810018	47.5403	0	0.413316	0.114272	3.61695	0.000298096	0.0226874
Fnip2	1.43564	0.306325	4.68666	2.77699e-06	-1.59403	0.4413	-3.61213	0.000303691	0.0229368
Zfp81	0.823706	0.306683	2.68585	0.00723451	1.54975	0.429608	3.60735	0.000309336	0.0231862
Ube2i	6.12124	0.0239299	255.799	0	0.121596	0.0337938	3.59817	0.000320462	0.0238395
Fam175b	2.86707	0.189854	15.1015	1.58305e-51	0.960813	0.267885	3.58666	0.000334947	0.0247311
Nedd4	5.33869	0.0626041	85.277	0	-0.317474	0.0886133	-3.58269	0.000340069	0.0249233
Mink1	2.0058	0.311643	6.43622	1.22483e-10	-1.59671	0.446462	-3.57636	0.000348411	0.0249795
Pigt	4.16847	0.0935575	44.5551	0	-0.474164	0.132579	-3.57647	0.000348267	0.0249795
Fchsd2	2.55932	0.45792	5.58901	2.28364e-08	-2.35903	0.659123	-3.57903	0.000344867	0.0249795
Eny2	4.01719	0.0588245	68.2911	0	0.295992	0.0829079	3.57013	0.00035681	0.0253977
Fosb	2.24485	0.129983	17.2703	7.8681e-67	-0.663924	0.186095	-3.56767	0.000360172	0.0254539
Dnase1l1	2.75004	0.21536	12.7695	2.42752e-37	-1.08867	0.30652	-3.55172	0.000382718	0.0268554
Tor1aip2	4.7084	0.0533962	88.1785	0	-0.268114	0.0756341	-3.54488	0.000392795	0.0272255
Aqr	3.88106	0.141875	27.3556	9.27431e-165	-0.712323	0.201068	-3.5427	0.000396053	0.0272255
Ppp1r12c	3.07572	0.100631	30.5643	3.64713e-205	0.501585	0.141588	3.54257	0.000396247	0.0272255
Tmed1	3.49317	0.145322	24.0375	1.1288e-127	-0.728862	0.206156	-3.5355	0.000407008	0.0275818
Sdf2l1	5.74475	0.0317609	180.875	0	-0.158939	0.0449551	-3.53551	0.00040699	0.0275818
Srsf1	4.36235	0.0877099	49.7361	0	0.437574	0.123849	3.53313	0.000410675	0.027641
Ncr1	6.79459	0.0353578	192.166	0	0.176306	0.0499849	3.52719	0.000419996	0.0280773
Spata2	4.12273	0.11695	35.252	3.2024e-272	-0.581912	0.165702	-3.5118	0.000445078	0.0294156
Sigmar1	2.99785	0.193076	15.5267	2.28721e-54	-0.963386	0.274369	-3.51128	0.000445961	0.0294156
Dpagt1	3.67032	0.130936	28.0314	6.72453e-173	0.647534	0.18482	3.50359	0.000459024	0.0296596
Mvd	3.68947	0.0978369	37.7104	0	0.483695	0.138009	3.5048	0.000456948	0.0296596
Pknox1	3.84725	0.150125	25.627	7.6404e-145	-0.745106	0.212795	-3.50152	0.000462611	0.0296596
Vps53	4.40739	0.0953518	46.2224	0	-0.472939	0.135112	-3.50035	0.00046465	0.0296596
Ncln	5.03778	0.107476	46.8737	0	-0.53338	0.152134	-3.50598	0.000454932	0.0296596
Nars	5.4899	0.0566935	96.8347	0	0.280106	0.0801191	3.49612	0.000472069	0.0299401
Lin54	2.84732	0.168031	16.9452	2.08968e-64	-0.829845	0.238887	-3.47379	0.000513153	0.0308018
Znrf1	0.975991	0.252868	3.85969	0.000113532	1.22809	0.353397	3.4751	0.000510664	0.0308018
Rsu1	4.45841	0.0678853	65.6756	0	0.333945	0.095803	3.48575	0.000490757	0.0308018
Kif21b	4.28103	0.103977	41.1728	0	-0.513402	0.147318	-3.485	0.000492136	0.0308018
Tdp2	3.15424	0.125288	25.176	7.34696e-140	0.614308	0.1767	3.47656	0.000507893	0.0308018
4930511M06Rik	3.15706	0.0523598	60.2956	0	-0.259576	0.07473	-3.47352	0.000513675	0.0308018
Usp38	4.60715	0.0979892	47.0169	0	-0.482673	0.13874	-3.47898	0.000503322	0.0308018
Eif4e3	4.43638	0.0671638	66.0531	0	-0.330707	0.0951496	-3.47565	0.000509622	0.0308018
Asb3	2.94432	0.139922	21.0426	2.67078e-98	0.68676	0.197335	3.48017	0.00050109	0.0308018
Cenpc1	3.31963	0.102265	32.4611	3.77983e-231	-0.503967	0.145288	-3.46875	0.000522895	0.0311658
Bpifc	-0.396196	0.174283	-2.2733	0.0230083	-0.966023	0.279089	-3.46135	0.000537483	0.0317099
4930470H14Rik	4.03902	0.0798472	50.5844	0	-0.391721	0.113186	-3.46087	0.000538434	0.0317099
Usp19	3.7291	0.129017	28.9039	1.0672e-183	-0.630606	0.183071	-3.4446	0.000571901	0.0334816
Parp4	3.34118	0.190069	17.5787	3.58419e-69	-0.928971	0.269867	-3.44233	0.00057672	0.0335651
Ralgapa1	2.71063	0.155366	17.4467	3.64832e-68	-0.761891	0.221453	-3.44042	0.000580818	0.0336059
Ppp2ca	3.11256	0.124984	24.9036	6.79612e-137	0.605856	0.176198	3.43849	0.000584963	0.033649
Slc4a1ap	4.23391	0.118172	35.8283	4.00707e-281	-0.574979	0.167402	-3.43471	0.000593184	0.0339246
Ipo5	5.39914	0.0575861	93.7578	0	-0.279396	0.0814996	-3.42819	0.000607609	0.0345499
Poc1a	3.6981	0.0654164	56.5317	0	0.315276	0.0921228	3.42234	0.000620839	0.0351005
Senp3	3.26529	0.162483	20.0962	7.9651e-90	-0.786591	0.230624	-3.41071	0.00064795	0.0364251
4921508A21Rik	1.27814	0.143996	8.87619	6.91881e-19	-0.711606	0.209212	-3.40137	0.000670498	0.0374797
Bre	4.5153	0.0702523	64.2726	0	0.336971	0.0991729	3.39782	0.000679259	0.0377561
Dcaf7	5.43607	0.0587426	92.5405	0	-0.282264	0.0831411	-3.395	0.000686297	0.0379342
Ift52	4.10707	0.0802922	51.1515	0	0.384134	0.113331	3.38948	0.000700248	0.0384903
Lig3	3.50611	0.185833	18.867	2.13078e-79	-0.893143	0.263655	-3.38755	0.000705203	0.0385485
2310010M20Rik	2.92218	0.0310094	94.2353	0	-0.149147	0.0440671	-3.38455	0.000712963	0.0387585
Tial1	1.71471	0.177035	9.68568	3.46875e-22	0.837985	0.247768	3.38214	0.000719237	0.038886
Atf7	2.43411	0.0995426	24.4529	4.6834e-132	0.47114	0.139424	3.37918	0.000727018	0.039093
Cass4	1.79478	0.479986	3.73924	0.000184581	-2.35911	0.698857	-3.37567	0.000736373	0.039382
Cnot10	3.99007	0.0817533	48.8062	0	0.388889	0.115327	3.37206	0.000746079	0.0396866
Mdc1	3.81263	0.111866	34.0821	1.35757e-254	-0.534075	0.158609	-3.36724	0.000759239	0.0401707
Tmem8b	0.091411	0.587506	0.155592	0.876355	-2.99711	0.893171	-3.35559	0.000791966	0.0412512
Ddx24	5.22596	0.0611284	85.4914	0	0.289809	0.0863678	3.35552	0.000792171	0.0412512
Maoa	0.805603	0.0613139	13.139	1.96844e-39	-0.312077	0.0929379	-3.3579	0.000785357	0.0412512
Zfp955a	2.50154	0.512182	4.88408	1.03912e-06	-2.49066	0.742962	-3.35234	0.000801309	0.0413543
Tmem79	-2.78581	1.02483	-2.71832	0.00656148	4.44324	1.32558	3.35193	0.000802509	0.0413543
Cd274	4.4084	0.173429	25.419	1.55637e-142	-0.821706	0.245509	-3.34695	0.000817058	0.0418859
Ubqln4	2.75457	0.244301	11.2753	1.7378e-29	-1.16311	0.347747	-3.3447	0.000823715	0.0420095
Hsdl2	3.75048	0.0704155	53.2622	0	0.331326	0.0992542	3.33815	0.000843381	0.0427919
Nptn	2.49568	0.22439	11.1221	9.7943e-29	-1.06387	0.319535	-3.32944	0.000870209	0.0439278
Cdk5rap2	2.90172	0.165958	17.4847	1.8751e-68	-0.78456	0.235891	-3.32594	0.000881195	0.044033
Gm9833	-0.827311	0.321363	-2.57438	0.0100419	1.41486	0.425293	3.32679	0.000878512	0.044033
Btaf1	3.41441	0.15777	21.6417	7.28257e-104	-0.74309	0.223832	-3.31986	0.000900635	0.0446198
Atxn7l1	2.86081	0.163174	17.5323	8.11887e-69	0.763625	0.230117	3.31842	0.000905268	0.0446198
E330023G01Rik	0.292366	0.110945	2.63524	0.00840782	-0.573836	0.172943	-3.31805	0.000906466	0.0446198
Wbp4	2.82818	0.120887	23.3953	4.77282e-121	0.564132	0.170224	3.31406	0.00091953	0.0450388
Slc22a15	0.414487	0.239256	1.7324	0.0832017	-1.16412	0.352714	-3.30046	0.000965251	0.0470453
Fbxo7	3.58513	0.115288	31.0971	2.63388e-212	0.536435	0.162676	3.29758	0.000975233	0.0472988
Nup93	4.78755	0.083289	57.4812	0	0.387142	0.11766	3.29036	0.0010006	0.0482922
2510039O18Rik	2.38542	0.208633	11.4336	2.84122e-30	0.963446	0.293918	3.27794	0.00104566	0.0502224
Hnrnpu	5.21032	0.0512959	101.574	0	0.237237	0.0724619	3.27396	0.00106051	0.0506895
Ddx39b	5.9134	0.0488481	121.057	0	0.225559	0.069038	3.26717	0.00108628	0.0514242
Zfp345	-0.278084	0.105409	-2.63813	0.00833637	-0.562416	0.172133	-3.26734	0.00108562	0.0514242
Camk1	1.57017	0.258683	6.06987	1.28017e-09	1.18845	0.364257	3.26268	0.00110363	0.0519968
Itprip	3.98142	0.314988	12.6399	1.27218e-36	-1.45639	0.446609	-3.261	0.00111021	0.0520589
Ghitm	6.28116	0.0446004	140.832	0	0.205261	0.0630467	3.2557	0.00113115	0.0525425
Rpsa	8.17509	0.0344883	237.039	0	-0.158828	0.0487773	-3.25619	0.00112917	0.0525425
Ppip5k2	2.91184	0.137085	21.2411	3.98317e-100	-0.633995	0.194967	-3.2518	0.00114676	0.0530187
Fam65a	3.66677	0.0887548	41.3134	0	-0.408924	0.125917	-3.24756	0.00116397	0.0535644
Il10rb	4.63289	0.0914953	50.6353	0	0.418264	0.129235	3.23645	0.00121025	0.0554361
Gm6644	5.72227	0.0501638	114.072	0	0.229332	0.0708955	3.23478	0.00121734	0.0555042
Evi5l	2.02639	0.428896	4.72466	2.30498e-06	-1.9907	0.616856	-3.22717	0.00125022	0.0567415
Sord	3.78735	0.160094	23.657	9.99549e-124	-0.731578	0.226896	-3.22428	0.00126289	0.057055
Cnnm3	2.66449	0.460271	5.78896	7.08224e-09	-2.13064	0.661201	-3.22238	0.00127129	0.0571734
Decr2	3.19419	0.130785	24.4233	9.67384e-132	0.593931	0.184466	3.21974	0.00128308	0.0574425
Uri1	2.48492	0.20928	11.8736	1.62287e-32	0.948123	0.295064	3.21328	0.00131228	0.058223
Heatr6	3.45581	0.219209	15.7649	5.42693e-56	-0.998913	0.310825	-3.21375	0.00131014	0.058223
Mcfd2	3.62566	0.117572	30.8378	8.15479e-209	0.532242	0.165948	3.20728	0.00133994	0.0591848
Abhd12	3.24851	0.169423	19.174	6.10209e-82	0.765957	0.239037	3.20435	0.0013537	0.0594354
Eml5	-1.26183	0.575157	-2.19389	0.0282435	2.48143	0.774596	3.20351	0.00135763	0.0594354
Uck2	4.19137	0.112835	37.1459	5.1068e-302	-0.511798	0.159831	-3.20211	0.00136424	0.0594615
Gm10094	4.87952	0.0461718	105.682	0	0.208573	0.0651796	3.19998	0.00137439	0.0596411
Lrdd	3.53715	0.146002	24.2267	1.16466e-129	-0.661027	0.207064	-3.19238	0.00141107	0.0609656
Mrps2	3.16153	0.146488	21.5822	2.64241e-103	0.65908	0.206604	3.19006	0.00142245	0.06119
Ybx1	4.26844	0.103363	41.2958	0	0.465524	0.14601	3.18829	0.00143116	0.0612981
Fbxo34	4.33616	0.132353	32.762	2.04787e-235	-0.59714	0.187428	-3.18597	0.00144267	0.0613777
Smad4	1.36669	0.257714	5.30314	1.13827e-07	1.154	0.362274	3.18542	0.00144542	0.0613777
Psmd1	5.85794	0.0472175	124.063	0	0.212279	0.0667327	3.18103	0.00146751	0.0617855
Ern1	3.76907	0.181946	20.7153	2.51953e-95	-0.820539	0.257873	-3.18194	0.00146291	0.0617855
Pold1	5.5196	0.0382701	144.227	0	-0.1721	0.0541549	-3.17792	0.00148336	0.0621879
Mir5123	0.966121	0.364393	2.65131	0.00801792	-1.72103	0.542322	-3.17344	0.00150644	0.0626743
Samd3	4.82048	0.0652315	73.8981	0	0.29238	0.0921401	3.17321	0.00150763	0.0626743
Gnb4	3.24982	0.0775025	41.9319	0	0.345757	0.109134	3.16819	0.00153392	0.0632358
U05342	1.11915	0.345021	3.2437	0.00117986	-1.58697	0.500848	-3.16856	0.00153198	0.0632358
Chst2	2.2993	0.209954	10.9514	6.54124e-28	0.935904	0.295984	3.16201	0.00156683	0.0640589
Rnf114	4.8647	0.114368	42.5355	0	0.51112	0.161622	3.16243	0.00156456	0.0640589
Mcmdc2	1.59667	0.0686019	23.2745	8.0366e-120	-0.3132	0.0992035	-3.15715	0.0015932	0.0646031
Usp39	4.81568	0.0831148	57.9401	0	-0.371574	0.117657	-3.15811	0.00158794	0.0646031
Kcnab2	4.31134	0.07208	59.8132	0	-0.321964	0.102136	-3.15231	0.00161987	0.0654161
Ints12	3.4622	0.142213	24.3453	6.50769e-131	-0.635959	0.201829	-3.15098	0.00162722	0.0654459
Mrps9	4.18834	0.0668627	62.6409	0	0.297013	0.0943627	3.14757	0.00164635	0.0659472
Zbtb2	3.19052	0.126589	25.2039	3.63131e-140	-0.565031	0.179667	-3.14487	0.0016616	0.0662896
Pign	1.84899	0.216868	8.52589	1.51639e-17	0.959743	0.305299	3.14362	0.00166873	0.066307
Zdhhc3	4.7721	0.0790997	60.3302	0	-0.351197	0.111986	-3.13609	0.00171218	0.0677611
Polr3d	3.27785	0.107803	30.406	4.57294e-203	0.4754	0.151879	3.13012	0.00174734	0.0688771
Tcof1	4.94351	0.11189	44.182	0	-0.495464	0.158361	-3.12871	0.00175577	0.068935
Dusp7	-1.137	0.620496	-1.83241	0.0668911	2.64058	0.84659	3.11907	0.0018142	0.0709476
Oard1	3.72092	0.093781	39.6767	0	0.411913	0.132294	3.11362	0.00184806	0.0719871
Zc3h14	3.51388	0.0871639	40.3135	0	0.382255	0.122844	3.11172	0.00186003	0.0721693
Dkc1	5.90959	0.0427822	138.132	0	0.187909	0.0604572	3.10813	0.00188277	0.072483
Zscan21	2.81453	0.128092	21.9728	5.24817e-107	0.560849	0.18042	3.10857	0.00187996	0.072483
Ikzf5	3.00558	0.201203	14.9381	1.8625e-50	-0.886664	0.285753	-3.1029	0.00191632	0.0734885
Zfp386	3.90229	0.124165	31.4283	8.30847e-217	-0.545327	0.175947	-3.09938	0.00193927	0.0735645
Dhrs3	4.07316	0.238507	17.0777	2.17495e-65	-1.04675	0.33775	-3.09917	0.0019406	0.0735645
4921511C10Rik	-0.790295	0.340605	-2.32027	0.0203264	1.43634	0.463252	3.10055	0.00193164	0.0735645
Adck2	3.26936	0.138885	23.54	1.58852e-122	-0.610191	0.197247	-3.09353	0.00197791	0.0746925
Dtx3	0.860256	0.194684	4.41872	9.92857e-06	-0.881417	0.28526	-3.08987	0.00200244	0.0753312
Rrp8	3.82608	0.133078	28.7506	8.89237e-182	0.579875	0.187948	3.0853	0.0020335	0.0762099
Mrps11	3.68215	0.0992517	37.0991	2.90616e-301	0.431365	0.140015	3.08085	0.00206409	0.0770644
Bicd2	3.81226	0.149839	25.4425	8.55697e-143	-0.652703	0.212388	-3.07316	0.00211806	0.0787824
Ddx26b	1.81438	0.727288	2.49472	0.0126058	-3.33712	1.09093	-3.05896	0.00222104	0.0796194
Arl6ip1	6.46538	0.0572148	113.002	0	0.247924	0.0808887	3.065	0.00217668	0.0796194
Nceh1	3.36774	0.186999	18.0094	1.64527e-72	-0.812029	0.265299	-3.06081	0.00220739	0.0796194
Klra23	3.11789	0.0839955	37.1197	1.34972e-301	0.361711	0.118231	3.05937	0.00221802	0.0796194
Sh3bgrl	4.58681	0.0963695	47.5961	0	0.41751	0.136161	3.0663	0.00216723	0.0796194
Zfr	4.54945	0.0775458	58.6679	0	-0.336391	0.109788	-3.064	0.00218398	0.0796194
Taz	3.59211	0.0864998	41.5274	0	0.374104	0.121997	3.0665	0.0021658	0.0796194
Usf2	3.17433	0.152852	20.7674	8.53858e-96	-0.664122	0.217065	-3.05956	0.00221664	0.0796194
Vapa	4.64121	0.0691244	67.1429	0	0.299572	0.0976258	3.06857	0.00215083	0.0796194
Hspa13	3.64825	0.119786	30.4565	9.82911e-204	-0.520121	0.169791	-3.06331	0.00218902	0.0796194
Rab21	1.62784	0.249061	6.53591	6.32244e-11	-1.08681	0.357469	-3.04028	0.00236355	0.0844223
Nfyc	4.79978	0.0895376	53.6062	0	-0.38488	0.126743	-3.0367	0.00239186	0.0851262
Tubgcp5	3.0935	0.219106	14.1187	2.9113e-45	-0.942738	0.310773	-3.03353	0.00241714	0.0855304
Usmg5	3.90394	0.0546097	71.4881	0	0.233325	0.0769259	3.03311	0.00242051	0.0855304
Tmlhe	-1.50139	0.640226	-2.34509	0.0190222	2.66198	0.878236	3.03106	0.002437	0.0858066
U2af2	3.08859	0.0667244	46.2888	0	-0.286453	0.0949415	-3.01715	0.0025516	0.0892068
Urgcp	4.06334	0.163969	24.7812	1.43118e-135	-0.700944	0.232275	-3.01774	0.00254669	0.0892068
4931406H21Rik	2.08502	0.558335	3.73436	0.000188195	-2.4637	0.817761	-3.01273	0.00258907	0.0898817
Sema4d	5.74329	0.0762385	75.3332	0	-0.324985	0.107859	-3.01306	0.00258625	0.0898817
Atp5sl	2.66983	0.142578	18.7254	3.07142e-78	0.605112	0.200941	3.01139	0.00260051	0.0899631
Stag2	3.89715	0.140664	27.7054	6.00992e-169	-0.599746	0.199293	-3.00938	0.00261784	0.0902472
Serp1	5.92657	0.0456157	129.924	0	0.19374	0.0644708	3.00509	0.00265506	0.0908967
Asf1a	2.53703	0.255056	9.94692	2.60106e-23	1.08129	0.359763	3.00556	0.00265091	0.0908967
Jund	1.1087	0.180808	6.13189	8.684e-10	0.757414	0.252275	3.00233	0.0026792	0.091407
Fkbp3	5.44457	0.0507863	107.205	0	0.215257	0.0717648	2.99948	0.00270437	0.0919487
D17Wsu92e	3.75533	0.0838883	44.7659	0	0.354609	0.11831	2.99728	0.00272398	0.0922983
Dmxl1	0.951686	0.639983	1.48705	0.137002	-2.88511	0.963518	-2.99436	0.00275026	0.0928704
Tex264	3.66052	0.120188	30.4565	9.82463e-204	-0.509868	0.170401	-2.99217	0.00277004	0.0932203
Slc25a44	3.91354	0.142988	27.3697	6.30226e-165	-0.605765	0.202635	-2.98944	0.00279493	0.093739
Cactin	3.96306	0.104505	37.922	0	-0.441438	0.148034	-2.98201	0.00286361	0.095718
Gphn	3.03608	0.106775	28.4343	7.62399e-178	-0.451732	0.15159	-2.97995	0.00288293	0.0960394
Gzma	8.43622	0.0990299	85.1886	0	-0.417133	0.140031	-2.97887	0.00289314	0.0960561
Tom1	2.33709	0.203895	11.4622	2.04156e-30	0.85493	0.287361	2.9751	0.00292891	0.0969184
Focad	2.47924	0.526086	4.71261	2.44563e-06	-2.26727	0.762455	-2.97365	0.00294279	0.0970533

## Sheet: full-length_mix-1_FGRvsCTR1
gene	Intercept._Estimate	Intercept._Std..Error	Intercept._z.value	Intercept._Pr...z..	conditionKIRF_C5M_Estimate	conditionKIRF_C5M_Std..Error	conditionKIRF_C5M_z.value	pval	FDR
Plk4	1.66467	0.00073956	2250.89	0	-4.93503	0.00073956	-6672.92	0	0
Spag16	-1.65474	0.00266698	-620.456	0	-0.780688	0.00266628	-292.801	0	0
Cer1	-1.80167	0.00335807	-536.521	0	-0.484908	0.00335637	-144.474	0	0
3110056K07Rik	0.721395	0.000667935	1080.04	0	-3.33549	0.000667935	-4993.74	0	0
Nkain3	-2.20472	0.00496117	-444.395	0	-0.230205	0.00495814	-46.4297	0	0
B430306N03Rik	-1.51455	0.00256463	-590.554	0	-0.798036	0.0025641	-311.235	0	0
Camk2a	-2.05808	0.00279357	-736.723	0	-0.122928	0.00279217	-44.026	0	0
D930032P07Rik	-1.57371	0.00250279	-628.784	0	-0.953411	0.00250234	-381.008	0	0
Zfp457	-2.18154	0.00464728	-469.422	0	-0.266913	0.00464446	-57.4691	0	0
Klk14	-2.20892	0.0023603	-935.868	0	0.262274	0.00235945	111.159	0	0
Zfp534	-2.83195	0.00196672	-1439.94	0	2.20105	0.0019659	1119.62	0	0
Gm4724	-2.74686	0.00135063	-2033.76	0	1.55618	0.00135031	1152.46	0	0
Arhgef15	-2.67019	0.0033154	-805.39	0	0.962777	0.0033136	290.553	0	0
1700030L20Rik	-2.01034	0.00318827	-630.544	0	0.116949	0.00318668	36.6992	7.5119e-295	4.31183e-292
Gm5176	-2.18901	0.00226691	-965.635	0	0.0588405	0.00226615	25.9649	1.23372e-148	6.60945e-146
Zbtb8b	-2.17031	0.00370536	-585.721	0	-0.0848336	0.00370326	-22.9079	3.88006e-116	1.94876e-113
1700047E10Rik	-2.02952	0.00342661	-592.283	0	0.0477127	0.00342466	13.9321	4.04431e-44	1.91177e-41
Gmeb1	2.18963	0.120435	18.1811	7.29214e-74	1.45093	0.167803	8.64664	5.3038e-18	2.36785e-15
Rfwd2	-5.19947	1.14946	-4.52341	6.08512e-06	8.63184	1.22783	7.03015	2.06309e-12	8.7258e-10
Gabbr1	-0.546101	0.343862	-1.58814	0.112255	3.16139	0.460646	6.86294	6.7456e-12	2.71038e-09
Imp3	2.36578	0.208078	11.3696	5.92272e-30	1.82544	0.292579	6.23913	4.40022e-10	1.68382e-07
BC147527	3.61684	0.170592	21.2017	9.20563e-100	-1.44979	0.243812	-5.94635	2.74196e-09	1.00156e-06
Tram1	4.89805	0.0776768	63.0568	0	-0.641476	0.110196	-5.82124	5.84116e-09	2.04085e-06
Parn	3.00256	0.171183	17.54	7.08783e-69	1.40019	0.241309	5.80248	6.53408e-09	2.18783e-06
Ppib	5.59025	0.0868776	64.3463	0	-0.70821	0.123049	-5.75552	8.63744e-09	2.77642e-06
Kcnc1	-2.09671	0.672541	-3.1176	0.00182331	4.94466	0.861331	5.74073	9.42712e-09	2.91371e-06
Mapre2	5.36712	0.115519	46.4611	0	-0.921372	0.163596	-5.632	1.78128e-08	5.30163e-06
Sgta	3.6702	0.168794	21.7437	7.92083e-105	1.31445	0.238248	5.51714	3.44551e-08	9.88862e-06
Pik3c2a	2.14059	0.436998	4.8984	9.66197e-07	-3.67503	0.674836	-5.44581	5.15694e-08	1.42901e-05
Zfp605	1.17207	0.0530618	22.0887	4.05729e-108	-0.485705	0.0915774	-5.30377	1.13436e-07	3.03857e-05
Fiz1	3.28331	0.242586	13.5346	9.76868e-42	-1.81803	0.346939	-5.2402	1.604e-07	4.15799e-05
Lrrc8c	4.58284	0.170891	26.8174	2.02448e-158	-1.26072	0.242423	-5.2005	1.98751e-07	4.99113e-05
Ptp4a2	6.16806	0.0622966	99.0112	0	-0.451378	0.08818	-5.11882	3.0745e-07	7.48687e-05
Pno1	2.87523	0.157951	18.2033	4.85869e-74	1.12184	0.222299	5.04655	4.49853e-07	0.000106324
Casp1	4.12635	0.201952	20.4323	8.62851e-93	-1.41754	0.286505	-4.9477	7.50972e-07	0.000172423
Smarce1	4.29315	0.0821409	52.2656	0	-0.566605	0.116629	-4.85817	1.18476e-06	0.000261893
Cirbp	5.22463	0.104372	50.058	0	-0.717572	0.14781	-4.85468	1.20583e-06	0.000261893
Zfp593	2.86879	0.113468	25.2829	4.92663e-141	0.772435	0.159349	4.84745	1.25059e-06	0.000264466
Psma3	5.26259	0.0766891	68.6223	0	0.518556	0.108354	4.78575	1.70346e-06	0.000351
Prdx3	4.04828	0.0991939	40.8118	0	0.66613	0.139987	4.75851	1.95029e-06	0.000391813
Slc4a1ap	4.0454	0.157667	25.6579	3.45228e-145	-1.0632	0.223907	-4.7484	2.05028e-06	0.000401855
Wdr45b	4.5658	0.215705	21.1669	1.92805e-99	-1.44314	0.305769	-4.71972	2.36173e-06	0.000451878
Gps2	4.0822	0.110993	36.7787	4.04117e-296	-0.741548	0.157621	-4.70462	2.54336e-06	0.000475313
Paf1	3.67046	0.116114	31.6109	2.61757e-219	0.767041	0.163817	4.68229	2.83687e-06	0.000518116
Tmc6	2.40674	0.383977	6.26791	3.65918e-10	2.50918	0.540598	4.64149	3.4591e-06	0.000617718
St13	4.09236	0.119673	34.1961	2.7595e-256	0.77858	0.168975	4.60767	4.07198e-06	0.000711357
Rbm38	2.93556	0.213526	13.748	5.23558e-43	1.37992	0.301147	4.58222	4.60074e-06	0.000786629
Rad17	2.93524	0.526369	5.57639	2.45562e-08	-3.5495	0.777417	-4.56576	4.97698e-06	0.000833229
Tpi1	5.62642	0.0621562	90.5206	0	0.399994	0.087829	4.55423	5.25767e-06	0.000862257
Trf	5.67269	0.203851	27.8277	2.0058e-170	-1.30746	0.288547	-4.53119	5.8653e-06	0.000942671
Ltv1	2.82003	0.232733	12.117	8.58176e-34	1.48372	0.328244	4.52017	6.17898e-06	0.000973613
A830082K12Rik	0.281497	0.10551	2.66797	0.00763119	-0.792007	0.176541	-4.48626	7.24841e-06	0.00112016
Aatf	4.0214	0.177195	22.6948	5.04306e-114	-1.12542	0.251516	-4.47453	7.65781e-06	0.0011396
Park7	4.61887	0.122489	37.7085	0	0.774807	0.173048	4.47741	7.55551e-06	0.0011396
Snrpd2	3.37755	0.122097	27.6629	1.9516e-168	0.765588	0.172146	4.44731	8.69527e-06	0.00127046
Gm13154	-2.29882	0.434083	-5.29579	1.185e-07	2.36824	0.534494	4.43082	9.38763e-06	0.00134712
Rnaseh2c	3.92445	0.120331	32.6138	2.6157e-233	-0.757114	0.171071	-4.42574	9.6113e-06	0.00135502
Edf1	4.85336	0.0573338	84.651	0	0.35672	0.0809495	4.40669	1.0496e-05	0.00145424
Mtmr12	4.93272	0.151755	32.5046	9.18431e-232	-0.939901	0.214955	-4.37254	1.22808e-05	0.00167269
Stat6	5.35915	0.112283	47.7288	0	-0.687406	0.158973	-4.32406	1.53185e-05	0.00205166
Skp1a	4.92869	0.0457541	107.721	0	0.277375	0.064595	4.29406	1.75437e-05	0.00231117
Qtrt1	3.18697	0.206925	15.4015	1.59819e-53	-1.25692	0.294444	-4.26879	1.96533e-05	0.00254732
Gm5113	1.22975	0.0624772	19.6832	3.00488e-86	-0.389789	0.0922589	-4.22495	2.38998e-05	0.00304855
Zfp866	2.3795	0.668036	3.56193	0.000368135	-4.07488	0.967931	-4.20989	2.55492e-05	0.00315866
9430037G07Rik	-0.760256	0.13736	-5.53475	3.11672e-08	0.708394	0.168232	4.21083	2.54433e-05	0.00315866
Prpf18	3.84175	0.151461	25.3647	6.18379e-142	-0.903254	0.214996	-4.20126	2.65436e-05	0.00323188
Fkbp4	3.73482	0.198681	18.7981	7.82873e-79	1.16845	0.280639	4.16354	3.13348e-05	0.0037583
Bid	3.11078	0.235786	13.1933	9.59347e-40	1.35801	0.332673	4.08213	4.46245e-05	0.00519714
Plscr4	4.06498	0.167985	24.1984	2.3112e-129	-0.973018	0.23834	-4.08248	4.45578e-05	0.00519714
Nudt5	2.80941	0.184429	15.233	2.13608e-52	1.05566	0.25982	4.06305	4.84364e-05	0.00556049
Nudt16l1	3.63645	0.13548	26.8413	1.06665e-158	0.774695	0.191217	4.05139	5.09134e-05	0.00576254
Vamp5	2.56214	0.703988	3.63947	0.000273205	-4.26732	1.05965	-4.02709	5.64705e-05	0.00630273
Ano6	3.9495	0.372449	10.6041	2.85045e-26	-2.12006	0.529623	-4.00296	6.2556e-05	0.00670266
Rprd2	3.8819	0.383805	10.1143	4.7763e-24	-2.19423	0.54793	-4.00459	6.21263e-05	0.00670266
Gm13212	-0.883006	0.455781	-1.93735	0.0527026	2.45892	0.613656	4.007	6.14937e-05	0.00670266
Zfp398	2.3316	0.721588	3.23121	0.00123266	-4.43476	1.11095	-3.99186	6.55576e-05	0.00693185
Tmed2	5.76186	0.0892691	64.5449	0	0.501623	0.126191	3.97511	7.03472e-05	0.00734169
Tgfbr2	5.25168	0.111149	47.2489	0	-0.624492	0.157374	-3.96821	7.2414e-05	0.0074605
Gm13051	-2.02038	0.631746	-3.19809	0.00138342	3.33432	0.843248	3.95414	7.68097e-05	0.0078132
Stim1	4.6912	0.116295	40.3389	0	-0.648101	0.164704	-3.93494	8.32183e-05	0.00835927
Capn1	3.12375	0.488152	6.39913	1.56265e-10	-2.78517	0.708746	-3.92971	8.50473e-05	0.00843753
Mvb12a	3.47073	0.206971	16.7692	4.09949e-63	1.12875	0.292197	3.86298	0.00011201	0.0108447
Ldha	6.88178	0.0689201	99.8515	0	0.376636	0.0974507	3.86489	0.00011114	0.0108447
Top3a	3.79345	0.839855	4.51679	6.2783e-06	-4.80534	1.24692	-3.85376	0.000116317	0.0111276
Arhgap4	4.95745	0.131673	37.6497	0	-0.714381	0.186498	-3.8305	0.000127882	0.0120901
Tmem63a	4.27564	0.2294	18.6384	1.56916e-77	-1.24159	0.32512	-3.81888	0.000134057	0.0122626
Tm2d2	5.23188	0.163691	31.9618	3.69964e-224	-0.885124	0.231643	-3.82108	0.00013287	0.0122626
Tpp2	4.65312	0.117941	39.4528	0	-0.638046	0.167095	-3.81847	0.000134284	0.0122626
Hs3st3b1	3.39219	0.23417	14.486	1.48515e-47	-1.26654	0.332639	-3.80755	0.000140349	0.0126724
Fam134c	4.36662	0.324285	13.4654	2.50021e-41	-1.73552	0.459663	-3.77564	0.000159598	0.0142503
Sarnp	4.35305	0.0919006	47.3669	0	0.488953	0.129772	3.76778	0.000164706	0.0145448
Rprd1b	3.77766	0.153016	24.688	1.44038e-134	-0.816728	0.217287	-3.75876	0.000170756	0.0149152
AK010878	2.04024	0.235405	8.66692	4.43982e-18	1.23883	0.331208	3.74035	0.000183766	0.015879
Bach1	3.404	0.911916	3.7328	0.000189363	-5.10447	1.36861	-3.72969	0.000191718	0.0163899
Mbip	3.024	0.202179	14.957	1.40195e-50	-1.06962	0.28804	-3.71345	0.00020445	0.0172943
Akirin2	2.1124	0.853326	2.47549	0.0133053	-4.96298	1.34585	-3.68762	0.000226358	0.018948
Hmmr	2.37333	0.136851	17.3424	2.2497e-67	-0.722538	0.196716	-3.673	0.00023972	0.0198597
Bin1	4.73383	0.0705975	67.0537	0	0.364314	0.0996904	3.65445	0.00025773	0.0211338
A330023F24Rik	1.29204	0.675778	1.91193	0.0558849	-3.79655	1.04704	-3.62597	0.000287873	0.0231335
Matr3	5.19996	0.167386	31.0658	6.98994e-212	-0.859594	0.236903	-3.62847	0.000285105	0.0231335
Uspl1	3.84197	0.202518	18.971	2.95981e-80	-1.03699	0.287225	-3.61038	0.000305748	0.0243266
Hnrnpc	5.56667	0.0477365	116.613	0	0.243273	0.0674485	3.6068	0.00031	0.0244231
Gm9855	3.97603	0.110506	35.9802	1.70814e-283	0.56149	0.155996	3.59938	0.000318972	0.0246467
Mia3	4.27929	0.318524	13.4347	3.78346e-41	-1.62678	0.451739	-3.60115	0.000316813	0.0246467
Agl	1.60503	0.349945	4.58652	4.50685e-06	-1.80012	0.503812	-3.573	0.000352919	0.0268163
Tgfbrap1	2.50804	0.503035	4.98582	6.16995e-07	-2.61501	0.732069	-3.57209	0.00035415	0.0268163
Stra13	3.30088	0.123089	26.8169	2.05207e-158	0.619516	0.173537	3.56994	0.000357061	0.0268163
Ets1	7.00745	0.0671289	104.388	0	-0.33835	0.0949579	-3.56316	0.00036642	0.0272643
Serhl	2.63989	0.221441	11.9214	9.15734e-33	1.11132	0.312468	3.55658	0.000375708	0.0274472
Atp6v1g1	4.07064	0.105288	38.6618	0	0.529098	0.148668	3.55893	0.000372363	0.0274472
Sec31a	4.55036	0.298818	15.2279	2.30963e-52	-1.50238	0.423277	-3.54941	0.000386099	0.0279522
Yrdc	-2.16793	1.02443	-2.11623	0.0343254	4.72689	1.33523	3.54012	0.000399948	0.0286963
Usp47	3.92144	0.148003	26.4957	1.08509e-154	-0.740519	0.209917	-3.52768	0.000419218	0.0298127
Dtymk	2.55052	0.231558	11.0146	3.25034e-28	1.14859	0.326319	3.51983	0.000431825	0.0304398
Tpp1	3.69458	0.180496	20.4691	4.0615e-93	0.896308	0.254974	3.51529	0.000439272	0.0306956
Mob2	4.64622	0.169184	27.4626	4.91695e-166	-0.837899	0.239529	-3.49811	0.000468563	0.0318629
Smurf2	2.96665	0.514293	5.7684	8.00257e-09	-2.57174	0.735632	-3.49595	0.000472369	0.0318629
Vmn1r65	1.95316	0.119885	16.2919	1.12701e-59	-0.605585	0.17332	-3.49402	0.000475802	0.0318629
Acly	5.34714	0.135476	39.4693	0	-0.669937	0.191715	-3.49444	0.00047505	0.0318629
Aacs	-1.90907	1.25248	-1.52424	0.12745	5.8229	1.66275	3.50196	0.000461847	0.0318629
Ppp6r3	4.39497	0.121144	36.2789	3.4839e-288	-0.597568	0.171672	-3.48086	0.000499804	0.0331936
Ccnt1	4.42269	0.230498	19.1875	4.70523e-82	-1.13161	0.32662	-3.46462	0.000530977	0.0344331
Coro1a	7.2228	0.0322094	224.245	0	0.157782	0.0455431	3.46445	0.000531322	0.0344331
Rnf8	3.83133	0.258578	14.8169	1.13863e-49	-1.27202	0.366808	-3.4678	0.00052473	0.0344331
Alkbh3	3.68356	0.165837	22.212	2.63124e-109	-0.813902	0.235392	-3.45765	0.000544915	0.0347535
Ythdc1	3.71866	0.28325	13.1286	2.25925e-39	-1.39047	0.402036	-3.45856	0.000543063	0.0347535
Def6	4.52617	0.088094	51.3789	0	0.42898	0.124428	3.44761	0.000565573	0.0349856
Anxa2	7.60691	0.116986	65.0239	0	-0.570476	0.165455	-3.44791	0.000564932	0.0349856
Elavl1	5.31698	0.0813119	65.3899	0	-0.397568	0.115126	-3.45331	0.000553745	0.0349856
Zfp617	0.805448	0.577768	1.39407	0.163297	2.78861	0.808898	3.44742	0.000565968	0.0349856
Sart1	2.8902	0.179113	16.1362	1.42109e-58	0.869261	0.252473	3.44299	0.000575328	0.0350253
Cox7a2	4.98878	0.083162	59.9887	0	-0.405682	0.117784	-3.44429	0.000572558	0.0350253
Vps39	4.17765	0.22244	18.781	1.08049e-78	-1.08335	0.315098	-3.43814	0.000585724	0.035126
Tgoln1	5.66198	0.182748	30.9824	9.31404e-211	-0.889341	0.258534	-3.43994	0.000581843	0.035126
Snx19	2.99071	0.362166	8.25784	1.48336e-16	-1.76858	0.515266	-3.43236	0.000598342	0.0351751
Hsf2	1.79012	0.425912	4.20302	2.63381e-05	-2.15604	0.628621	-3.42979	0.000604053	0.0351751
Dedd2	2.63627	0.290421	9.07743	1.11167e-19	1.40471	0.409548	3.42991	0.000603785	0.0351751
Rpgrip1	1.00891	0.351433	2.87084	0.00409382	1.68818	0.491988	3.43135	0.000600582	0.0351751
Tlk2	0.0611409	0.609521	0.10031	0.920098	2.89448	0.846023	3.42127	0.000623285	0.0360339
2310036O22Rik	-0.454932	0.592304	-0.768072	0.442444	2.76242	0.808611	3.41626	0.000634886	0.036184
Abcb10	-0.325557	0.665896	-0.488901	0.624912	3.13256	0.916484	3.41802	0.000630786	0.036184
Gtpbp3	2.68696	0.772019	3.48043	0.000500609	-3.82374	1.12524	-3.39815	0.000678444	0.0381821
Lpl	-0.834852	0.188781	-4.42233	9.76405e-06	-1.10688	0.325769	-3.39774	0.000679448	0.0381821
Zcchc7	4.44716	0.164216	27.0811	1.64297e-161	-0.788767	0.232513	-3.39235	0.000692948	0.0386703
Prpsap1	5.50786	0.148648	37.0529	1.61213e-300	-0.712822	0.21037	-3.38841	0.00070298	0.0389596
Snrnp70	3.67177	0.14126	25.993	5.93634e-149	0.67514	0.199456	3.38491	0.000712029	0.0391908
Zfp84	3.02023	0.536938	5.62492	1.85597e-08	-2.5831	0.765206	-3.37569	0.000736307	0.0402515
Nr1h2	4.86066	0.162898	29.8387	1.23149e-195	-0.777958	0.230707	-3.37206	0.000746084	0.0405103
Acot7	5.26505	0.109752	47.9721	0	0.522113	0.155151	3.36519	0.000764921	0.0412544
Lrrc59	3.07957	0.226982	13.5674	6.24587e-42	1.07599	0.32033	3.35899	0.000782272	0.0419089
Bloc1s1	3.67833	0.112321	32.7484	3.19809e-235	-0.533576	0.15952	-3.34489	0.000823143	0.0428464
Acap1	5.58902	0.0659713	84.719	0	0.311937	0.0932453	3.34534	0.000821815	0.0428464
Vps18	4.0468	0.279275	14.4904	1.39392e-47	-1.32651	0.395991	-3.34985	0.000808544	0.0428464
Ftsjd2	5.02275	0.180299	27.8579	8.64376e-171	-0.853449	0.255234	-3.34379	0.000826429	0.0428464
Cep95	3.29509	0.791739	4.16184	3.15697e-05	-3.92636	1.1724	-3.349	0.000811025	0.0428464
Card11	4.83994	0.285181	16.9715	1.33504e-64	-1.34294	0.403711	-3.32649	0.000879482	0.0453046
Clmn	-0.537909	0.20983	-2.56355	0.0103609	-1.11827	0.337112	-3.31721	0.000909223	0.0465383
8430410A17Rik	4.76774	0.198623	24.004	2.52715e-127	-0.932102	0.281206	-3.31466	0.000917535	0.0466665
Uqcrc2	4.73491	0.152975	30.9522	2.37301e-210	0.716021	0.216247	3.31113	0.000929191	0.0469621
Gm20257	1.59849	0.681061	2.34706	0.0189224	-3.31026	1.00074	-3.30781	0.000940273	0.0472252
Mfsd4	2.84749	0.213078	13.3636	9.87048e-41	-0.998357	0.303015	-3.29475	0.000985099	0.0491693
Wars	4.06736	0.151662	26.8186	1.96069e-158	0.705094	0.214263	3.29079	0.000999076	0.0495591
Ccdc90a	-1.87571	0.953331	-1.96754	0.0491215	4.20493	1.28049	3.28385	0.00102399	0.0504835
Cox7b	3.99282	0.110721	36.062	8.93125e-285	0.512518	0.156352	3.27797	0.00104558	0.0512335
Ndufa8	3.74676	0.121544	30.8265	1.15884e-208	0.561808	0.171567	3.27457	0.00105822	0.0515383
Ssh2	5.39396	0.196664	27.4273	1.29518e-165	-0.910119	0.278282	-3.27049	0.00107362	0.0519735
Pcyt2	3.9034	0.183813	21.2357	4.46794e-100	0.848717	0.259709	3.26796	0.00108327	0.0521265
Tuba1c	4.52315	0.122853	36.8174	9.70835e-297	0.566814	0.173621	3.26466	0.00109594	0.0524226
Vps36	2.6442	0.339089	7.79795	6.29226e-15	1.55874	0.478335	3.25868	0.00111932	0.0532241
Nub1	4.69468	0.195704	23.9887	3.6515e-127	-0.90215	0.277116	-3.2555	0.00113195	0.0535078
Eif3a	4.90162	0.11713	41.8478	0	0.538004	0.165538	3.25004	0.00115389	0.0542261
Vrk1	2.7901	0.199184	14.0076	1.39967e-44	0.911932	0.281013	3.24516	0.00117386	0.0545268
Vimp	4.72596	0.0860044	54.9502	0	-0.395375	0.121817	-3.24564	0.00117185	0.0545268
Snip1	4.4963	0.189944	23.6716	7.06744e-124	-0.869127	0.269056	-3.23029	0.00123666	0.0567874
Ube2d2a	2.9356	0.164056	17.8939	1.31658e-71	0.746784	0.231156	3.23065	0.0012351	0.0567874
Eomes	4.42132	0.180044	24.5568	3.65731e-133	0.820131	0.254441	3.22326	0.00126739	0.0575411
Dnaja3	3.17813	0.233246	13.6256	2.82003e-42	1.06204	0.329362	3.22454	0.00126175	0.0575411
Thoc1	4.34409	0.174982	24.8259	4.70477e-136	-0.798119	0.248003	-3.21818	0.00129009	0.0581007
Sla2	5.19012	0.0883392	58.7522	0	-0.40216	0.125061	-3.21572	0.00130117	0.0581007
Pydc4	3.38183	0.23451	14.4209	3.82485e-47	-1.07038	0.332865	-3.21567	0.00130141	0.0581007
Tecr	4.82916	0.116056	41.6107	0	0.526058	0.164036	3.20697	0.00134142	0.0592288
C030006K11Rik	1.44085	0.742829	1.93968	0.0524182	-3.79396	1.18269	-3.20792	0.00133699	0.0592288
Memo1	3.01184	0.197833	15.2241	2.446e-52	0.895024	0.27924	3.20522	0.00134961	0.0592648
Naa15	3.41585	0.249586	13.6861	1.22952e-42	-1.12915	0.353927	-3.19033	0.0014211	0.0617937
Dock9	1.58693	0.874084	1.81554	0.0694409	-4.78558	1.50017	-3.19003	0.00142258	0.0617937
Ermap	1.14834	0.117191	9.79882	1.13908e-22	-0.553049	0.173623	-3.18535	0.00144581	0.0624651
Ncan	-1.43471	0.19245	-7.45497	8.98869e-14	0.744762	0.234295	3.17873	0.0014792	0.0628934
Arl1	4.20969	0.160319	26.2582	5.76666e-152	-0.721829	0.227074	-3.17883	0.00147872	0.0628934
Nsun5	-0.821143	0.997567	-0.823145	0.410426	4.31997	1.35804	3.18104	0.00146749	0.0628934
Gimap8	4.27105	0.152588	27.9907	2.10701e-172	-0.68723	0.216348	-3.17651	0.00149059	0.0630441
Mtif3	3.23621	0.355597	9.10078	8.96846e-20	-1.60609	0.506128	-3.1733	0.00150719	0.063234
Fam168b	4.7673	0.112759	42.2787	0	-0.506503	0.159649	-3.1726	0.00151082	0.063234
Phactr3	4.16517	0.162752	25.5921	1.87021e-144	-0.731345	0.230636	-3.17099	0.00151918	0.0632546
Hnrnpa0	3.18653	0.344816	9.24124	2.43648e-20	-1.55478	0.491236	-3.16504	0.00155063	0.0642314
Ctnna1	4.71944	0.191819	24.6036	1.15524e-133	-0.857991	0.271594	-3.15909	0.00158263	0.0652207
Angel2	3.46463	0.203521	17.0234	5.50769e-65	0.905643	0.287375	3.15143	0.00162473	0.066086
Nol11	3.4575	0.204758	16.8857	5.7284e-64	0.912007	0.289233	3.15319	0.00161498	0.066086
Aurkaip1	4.28585	0.0496516	86.3185	0	0.220712	0.0700498	3.15079	0.0016283	0.066086
Srp72	3.79279	0.176123	21.5349	7.34154e-103	0.780684	0.248784	3.138	0.00170102	0.0686905
Cept1	2.74799	0.35032	7.84423	4.35622e-15	1.55052	0.494561	3.13515	0.00171769	0.0690168
Gm14124	-0.749656	0.224729	-3.33582	0.000850478	-1.16963	0.373348	-3.13283	0.0017313	0.0690722
Mysm1	5.62944	0.0959295	58.6831	0	-0.424937	0.135739	-3.13054	0.00174486	0.0690722
Mbtd1	0.201	0.720189	0.279093	0.780173	3.1481	1.00535	3.13135	0.00174006	0.0690722
Dynll2	-1.70959	0.828977	-2.06229	0.0391804	3.42438	1.0948	3.12785	0.00176092	0.0693664
1810035I16Rik	0.4572	0.119838	3.81516	0.000136093	-0.566079	0.181343	-3.12159	0.00179879	0.0705126
Pdf	2.56442	0.857662	2.99001	0.0027897	-4.02231	1.2905	-3.11685	0.00182793	0.0706573
Zfp825	3.44426	0.371771	9.26446	1.96062e-20	-1.6489	0.528711	-3.11872	0.00181636	0.0706573
Gpkow	2.08918	0.437481	4.77547	1.79288e-06	1.92097	0.616348	3.1167	0.00182886	0.0706573
Fcer2a	-1.38745	0.220901	-6.28089	3.36646e-10	0.849584	0.272813	3.11416	0.0018447	0.0709284
Mylk4	-0.439566	0.1612	-2.72684	0.00639438	-0.789489	0.253797	-3.11071	0.00186636	0.0714193
H2-M2	0.605197	0.0966584	6.26119	3.82053e-10	-0.472542	0.152216	-3.10442	0.00190654	0.072611
5730455P16Rik	-0.51904	0.561887	-0.923745	0.355619	2.44345	0.790341	3.09164	0.00199053	0.0747473
Tsta3	3.38074	0.176332	19.1726	6.26497e-82	0.769581	0.248857	3.09247	0.001985	0.0747473
Tmem175	2.76397	0.208663	13.2461	4.75515e-40	0.91052	0.294453	3.09225	0.00198648	0.0747473
Sympk	0.54967	0.453708	1.21151	0.225701	1.9606	0.635568	3.08479	0.00203693	0.0761339
Slc37a1	3.46333	0.353427	9.79928	1.13386e-22	-1.54456	0.502206	-3.07554	0.0021012	0.0774178
Trim36	3.59319	0.377396	9.52102	1.71494e-21	-1.64406	0.53477	-3.07432	0.00210982	0.0774178
Scly	2.50213	0.429468	5.82612	5.67318e-09	-1.88386	0.612315	-3.07661	0.00209368	0.0774178
Otud4	-0.993498	0.932953	-1.0649	0.286923	3.8928	1.2659	3.07512	0.00210416	0.0774178
Adcy7	4.40839	0.104284	42.2728	0	0.452318	0.147315	3.07041	0.00213764	0.0780821
2700038G22Rik	1.09786	0.414079	2.65132	0.0080178	-1.86115	0.60684	-3.06695	0.00216257	0.0786353
Cdkn2aip	4.471	0.314061	14.2361	5.47208e-46	-1.36391	0.44498	-3.06511	0.00217591	0.0787639
Nme2	4.88097	0.0821436	59.42	0	0.355214	0.116063	3.06053	0.00220942	0.079263
Pttg1	4.11995	0.157903	26.0916	4.53739e-150	-0.68499	0.223752	-3.06138	0.00220316	0.079263
Ranbp9	2.89419	0.717845	4.03178	5.53563e-05	-3.21406	1.05075	-3.05882	0.00222212	0.0793644
Atp6v1a	4.5337	0.208406	21.7541	6.31407e-105	-0.900881	0.295058	-3.05323	0.00226393	0.0801452
Taok1	1.81811	0.327834	5.54583	2.92555e-08	1.40996	0.461788	3.05326	0.0022637	0.0801452
Eef1e1	2.8997	0.231408	12.5307	5.07061e-36	0.993275	0.326574	3.0415	0.002354	0.082716
Slc37a2	3.35578	1.02581	3.27135	0.00107034	-4.60159	1.51313	-3.0411	0.00235714	0.082716
Igtp	3.64134	0.235623	15.4541	7.08211e-54	1.01185	0.332892	3.03957	0.00236917	0.0827767
Mdh2	5.54535	0.0542991	102.126	0	0.232884	0.0767482	3.0344	0.00241018	0.0838449
Lrwd1	4.16568	0.159517	26.1144	2.50245e-150	-0.683847	0.225928	-3.02683	0.00247134	0.0856021
Celf2	5.92177	0.0928662	63.7667	0	-0.397481	0.131395	-3.02509	0.00248556	0.0857251
E130008D07Rik	1.08036	0.119225	9.06151	1.28659e-19	-0.524937	0.17387	-3.01913	0.00253501	0.0867042
Ythdc2	1.36633	0.825302	1.65555	0.0978124	-3.7919	1.25598	-3.01907	0.00253553	0.0867042
Kdm5a	4.87551	0.141089	34.5562	1.14954e-261	-0.60228	0.199745	-3.01525	0.00256771	0.0874328
C1qbp	4.55614	0.120946	37.6707	0	0.514775	0.170914	3.0119	0.00259617	0.0879145
Etfb	4.41561	0.0869415	50.7883	0	0.369857	0.122834	3.01102	0.00260374	0.0879145
Fxr1	3.5987	0.130862	27.5	1.75662e-166	0.554923	0.184717	3.00418	0.00266295	0.0895376
Osbpl3	5.41932	0.122993	44.062	0	-0.521942	0.17405	-2.9988	0.00271044	0.0907545
Chd6	3.83265	0.13288	28.8429	6.21682e-183	-0.564863	0.1885	-2.99663	0.00272985	0.0910251
Hsph1	3.8572	0.247681	15.5733	1.10578e-54	1.0466	0.350029	2.99003	0.00278947	0.092629
Agxt2l2	3.13315	0.662059	4.73244	2.21838e-06	-2.85198	0.955634	-2.98439	0.00284147	0.0939673
Ruvbl2	3.43264	0.192259	17.8542	2.67969e-71	0.809524	0.27144	2.98233	0.00286067	0.0942146
Dhps	2.62043	0.248235	10.5562	4.753e-26	1.04315	0.350314	2.97776	0.00290364	0.0952394
Cib1	3.88908	0.207175	18.772	1.28095e-78	-0.874073	0.293731	-2.97576	0.00292267	0.0954737
Alkbh6	3.56272	0.166956	21.3393	4.90048e-101	-0.704914	0.237071	-2.97342	0.00294498	0.0958131
2810008D09Rik	2.26272	0.203503	11.1188	1.01586e-28	0.850258	0.286608	2.96663	0.00301086	0.0975614
Spg11	3.5701	0.62305	5.73004	1.00405e-08	-2.63645	0.890145	-2.96182	0.0030583	0.0987008

[truncated: 32 more sheets: full-length_mix-1_CTR2vsCTR1, full-length_mix-1_FGRvsCTR2, full-length_trNK-2_FGRvsCTR1, full-length_trNK-2_CTR2vsCTR1, full-length_trNK-2_FGRvsCTR2, full-length_cNK-2_FGRvsCTR1, full-length_cNK-2_CTR2vsCTR1, full-length_cNK-2_FGRvsCTR2, droplet_trNK-3b_FGRvsCTR1, droplet_trNK-3b_CTR2vsCTR1, droplet_trNK-3b_FGRvsCTR2, droplet_mix-1_FGRvsCTR1, droplet_mix-1_CTR2vsCTR1, droplet_mix-1_FGRvsCTR2, droplet_trNK-2_FGRvsCTR1, droplet_trNK-2_CTR2vsCTR1, droplet_trNK-2_FGRvsCTR2, droplet_trNK-1_FGRvsCTR1, droplet_trNK-1_CTR2vsCTR1, droplet_trNK-1_FGRvsCTR2 …]
