# Supplementary material for: Mouse fetal growth restriction through parental and fetal immune gene variation and intercellular communications cascade
Source: Nat Commun. 2022 Jul 29;13:4398. doi: 10.1038/s41467-022-32171-w (PMC9338297; doi:10.1038/s41467-022-32171-w)
Supplement: Supplementary file 16 — Supplementary Dataset 13 [file 41467_2022_32171_MOESM16_ESM.xlsx]

## Sheet: trNK+cNK_FGRvsCTR1
Supplementary Data 13 - DEG scRNA-seq unsorted cells, calculated using mixed-effects Poisson regression model. Pairwise comparisons are made for each cell subset.
gene	Intercept._Estimate	Intercept._Std..Error	Intercept._z.value	Intercept._Pr...z..	conditionKIRF_C5M_Estimate	conditionKIRF_C5M_Std..Error	conditionKIRF_C5M_z.value	pval	FDR
Fam96a	1.08218	0.014368	75.3182	0	-0.682734	0.0244883	-27.88	4.66545e-171	3.39272e-167
Rps27l	2.36129	0.0226017	104.474	0	-0.621258	0.0330333	-18.807	6.61447e-79	2.40502e-75
Bnip2	-0.0125217	0.0248375	-0.504144	0.61416	-0.797134	0.0439821	-18.124	2.05912e-73	4.9913e-70
Snx1	-0.386711	0.0299477	-12.9129	3.8079e-38	-0.761528	0.0523956	-14.5342	7.35721e-48	1.33754e-44
Tpm1	-0.595385	0.0332411	-17.9111	9.66111e-72	-0.837459	0.0596823	-14.0319	9.93893e-45	1.44552e-41
Anxa2	2.11747	0.0382838	55.3098	0	-0.755293	0.0553311	-13.6504	2.00705e-42	2.43255e-39
Ppib	2.18911	0.0432167	50.6542	0	-0.73113	0.0620695	-11.7792	4.9956e-32	5.18971e-29
Usp3	-0.602282	0.0437911	-13.7535	4.85009e-43	-0.695352	0.071761	-9.68984	3.33054e-22	3.02746e-19
Dapk2	-0.247307	0.05506	-4.49159	7.06942e-06	-0.823412	0.0855117	-9.62923	6.01804e-22	4.86258e-19
Herc1	-0.785888	0.0417641	-18.8173	5.44635e-79	-0.628857	0.0680849	-9.23636	2.55031e-20	1.85458e-17
Lactb	-0.96411	0.0451539	-21.3516	3.76652e-101	-0.653001	0.0744226	-8.77423	1.72083e-18	1.13763e-15
Nr4a2	1.26625	0.0131047	96.6258	0	0.122927	0.0178294	6.89462	5.40085e-12	3.27292e-09
Padi2	0.321545	0.0235109	13.6764	1.40437e-42	0.198642	0.0323374	6.14279	8.10836e-10	4.21171e-07
Plcxd2	-1.51217	0.0799744	-18.9082	9.76451e-80	0.666497	0.108481	6.14392	8.05077e-10	4.21171e-07
Tomm22	1.44578	0.013208	109.462	0	-0.115687	0.0192307	-6.01578	1.79026e-09	8.67918e-07
Gm15518	-1.5226	0.1067	-14.2698	3.37326e-46	0.761104	0.146795	5.18482	2.16221e-07	9.82725e-05
Sell	-0.948045	0.0763225	-12.4216	1.9962e-35	-0.557786	0.115104	-4.84592	1.26029e-06	0.000539106
Glod4	0.0426813	0.0241614	1.76651	0.0773103	-0.170452	0.0353553	-4.82112	1.42755e-06	0.000576732
Larp1b	-1.16626	0.0535422	-21.782	3.43646e-105	0.357323	0.0744036	4.8025	1.56701e-06	0.000599751
Ldlrad4	-1.18273	0.0445877	-26.5259	4.86823e-155	-0.324033	0.0680702	-4.76028	1.93323e-06	0.000702921
Xrcc6bp1	-1.44231	0.0507674	-28.4103	1.51025e-177	-0.364553	0.0784141	-4.64907	3.3343e-06	0.00115462
Clic4	-0.17774	0.035951	-4.94395	7.65561e-07	0.233394	0.0509267	4.58294	4.58486e-06	0.0015155
Capza2	0.90073	0.0223273	40.3421	0	-0.147856	0.0326184	-4.53289	5.8181e-06	0.00183953
Col3a1	-0.174195	0.0360137	-4.83692	1.31868e-06	-0.241207	0.0535238	-4.50654	6.58944e-06	0.0019966
Psmf1	-0.644065	0.0340601	-18.9097	9.49581e-80	-0.22671	0.0506028	-4.48018	7.45813e-06	0.00216942
Cd53	1.29733	0.0260452	49.8108	0	-0.169327	0.0379613	-4.46052	8.17607e-06	0.00228678
Ppil2	-0.264453	0.0281718	-9.38716	6.1639e-21	-0.184189	0.0413754	-4.45166	8.52102e-06	0.00229499
Cxcl10	-0.440793	0.0703417	-6.26646	3.69338e-10	0.435028	0.0984277	4.41977	9.88045e-06	0.00251199
Golga7	0.436993	0.019838	22.0281	1.54968e-107	-0.126745	0.0286961	-4.41679	1.00175e-05	0.00251199
Hnrnpdl	1.04066	0.0146695	70.9404	0	-0.0927272	0.0210337	-4.40852	1.0408e-05	0.0025229
Calm2	2.04664	0.0198423	103.146	0	-0.125464	0.0285193	-4.39928	1.08612e-05	0.00254783
Bnip3l	0.237872	0.023045	10.3221	5.60094e-25	-0.151077	0.0345357	-4.37453	1.21692e-05	0.00268165
Ift57	-1.30748	0.104398	-12.524	5.52102e-36	-0.686496	0.156721	-4.38038	1.18474e-05	0.00268165
Arfgef1	-0.751748	0.0359443	-20.9143	3.96975e-97	0.208805	0.0479695	4.35288	1.3436e-05	0.00285604
Pgm1	-1.28743	0.0469841	-27.4014	2.64187e-165	-0.310685	0.0714567	-4.34788	1.37461e-05	0.00285604
Cenpb	-1.19272	0.0448111	-26.6166	4.35953e-156	0.256847	0.0591845	4.33976	1.42636e-05	0.00288125
Eif1b	0.349015	0.0207301	16.8361	1.32651e-63	-0.129145	0.0300054	-4.30406	1.67695e-05	0.0032959
Tmsb15b1	-2.03268	0.0681996	-29.8049	3.37488e-195	0.37485	0.0879098	4.26403	2.00772e-05	0.00384215
Cd28	-0.065082	0.0254989	-2.55235	0.0107	-0.157666	0.0371859	-4.23993	2.23593e-05	0.00416915
Me2	0.358425	0.0206328	17.3716	1.35394e-67	-0.124536	0.0298287	-4.17505	2.97918e-05	0.00541615
Actn1	-1.86993	0.0628695	-29.743	2.13317e-194	-0.406941	0.0983203	-4.13893	3.48929e-05	0.00618881
Cdc42	2.33448	0.0118502	196.999	0	-0.0719192	0.0174288	-4.12646	3.6839e-05	0.00635531
Nmt1	-0.167701	0.0268414	-6.24785	4.16146e-10	0.149612	0.0362971	4.12188	3.75795e-05	0.00635531
Nob1	-0.34779	0.0328182	-10.5975	3.06159e-26	-0.198735	0.0483882	-4.1071	4.00661e-05	0.00651289
Ube2b	0.886972	0.0158411	55.9918	0	-0.0932691	0.0227168	-4.10574	4.03025e-05	0.00651289
Il2ra	-1.49666	0.0617334	-24.2439	7.659e-130	0.338319	0.0831646	4.06806	4.74062e-05	0.0074943
Abcc1	-2.21593	0.0747436	-29.6472	3.6898e-193	0.387405	0.0961054	4.03104	5.55295e-05	0.00826519
Cd247	-0.0907667	0.0258285	-3.51421	0.000441068	-0.151212	0.0376024	-4.02135	5.78653e-05	0.00826519
Eif3a	1.07724	0.0150487	71.5836	0	0.0835936	0.0207896	4.02094	5.79654e-05	0.00826519
Epm2aip1	-2.01425	0.0675734	-29.8083	3.04888e-195	0.353335	0.0874789	4.03909	5.366e-05	0.00826519
Ermard	-1.83498	0.0617801	-29.7017	7.29579e-194	-0.386326	0.096032	-4.02289	5.74894e-05	0.00826519
Nsmce1	-0.130228	0.0263432	-4.94351	7.67287e-07	-0.152916	0.0383689	-3.98541	6.73628e-05	0.00942043
BC005624	-0.13929	0.0264628	-5.26361	1.41253e-07	-0.152451	0.0385385	-3.9558	7.62787e-05	0.010466
Frat2	-1.85506	0.0711475	-26.0735	7.29237e-150	-0.437397	0.110876	-3.94493	7.98242e-05	0.0107497
Mob4	0.117084	0.0253174	4.62465	3.75232e-06	-0.147725	0.037638	-3.92488	8.67726e-05	0.0114729
Ccng1	-0.182215	0.0270369	-6.73949	1.58939e-11	0.143009	0.0366163	3.90562	9.39842e-05	0.0118955
Mrpl50	-0.533267	0.0322246	-16.5484	1.64294e-61	-0.184558	0.0473323	-3.8992	9.65121e-05	0.0118955
mt-Nd4	2.88826	0.0225737	127.948	0	0.12472	0.0319799	3.89994	9.62148e-05	0.0118955
Rnf7	0.790356	0.0166252	47.5398	0	-0.0931571	0.0238405	-3.90752	9.32473e-05	0.0118955
C1d	0.498558	0.0206701	24.1198	1.55076e-128	-0.116034	0.0298889	-3.88216	0.000103533	0.0125482
H2-D1	3.35754	0.0173105	193.96	0	-0.0952595	0.0246433	-3.86553	0.00011085	0.0132147
Mfap1b	-1.28083	0.0468292	-27.351	1.04975e-164	-0.271952	0.0704489	-3.86027	0.000113261	0.0132845
Cfap20	-0.707521	0.0351581	-20.124	4.55188e-90	-0.198895	0.0518409	-3.83664	0.000124728	0.0141722
Fbxo34	-1.25913	0.0463241	-27.181	1.08996e-162	0.235842	0.0614593	3.83737	0.000124358	0.0141722
Ccdc32	-1.19473	0.0448561	-26.6347	2.69108e-156	-0.255463	0.067172	-3.80311	0.000142889	0.0159859
Ubb	3.42156	0.0219154	156.126	0	-0.118213	0.0311482	-3.79519	0.000147533	0.0162554
Klf13	-0.105552	0.0260201	-4.05655	4.98032e-05	-0.14242	0.0377937	-3.76835	0.000164332	0.0178362
Acadm	-1.21096	0.0452215	-26.7784	5.77491e-158	-0.254349	0.0676982	-3.7571	0.000171897	0.0181164
Eif4e3	-0.998092	0.0406558	-24.5498	4.34638e-133	-0.22696	0.0604061	-3.75723	0.000171807	0.0181164
Dot1l	-1.31882	0.0477274	-27.6324	4.54748e-168	0.236737	0.0633088	3.7394	0.000184457	0.0188925
Ube2g1	-0.627954	0.0337869	-18.5857	4.19206e-77	-0.185662	0.0496418	-3.74003	0.000183998	0.0188925
Adprm	-1.66997	0.0602893	-27.6993	7.1168e-169	-0.342989	0.0921579	-3.72176	0.000197839	0.0199817
Smpdl3a	-1.64247	0.099904	-16.4405	9.81614e-61	-0.56519	0.152642	-3.70271	0.000213312	0.0212494
Cd2	0.307333	0.0211667	14.5197	9.09595e-48	-0.111756	0.030499	-3.66426	0.000248059	0.0243768
Sar1b	0.197082	0.0223758	8.80781	1.27609e-18	-0.118503	0.0324017	-3.65731	0.000254876	0.0247128
Btg3	-1.73427	0.108809	-15.9386	3.41829e-57	0.54886	0.151812	3.6154	0.00029988	0.0286937
Ttpal	-1.51722	0.0527047	-28.7871	3.10883e-182	0.251426	0.0696907	3.60774	0.000308873	0.0291705
Ptpn3	-2.18296	0.0735217	-29.6914	9.904e-194	0.343426	0.0953703	3.60097	0.000317031	0.0291829
Uqcrfs1	1.26899	0.0130867	96.9681	0	-0.0671787	0.0186423	-3.60356	0.000313889	0.0291829
Anp32a	1.50482	0.0257343	58.4752	0	-0.133181	0.0370223	-3.59732	0.000321512	0.0292254
Slc25a17	-0.741465	0.0357599	-20.7345	1.69088e-95	-0.188447	0.05258	-3.584	0.000338375	0.0303786
Cd48	0.913341	0.0294865	30.9748	1.17646e-210	-0.151572	0.0426924	-3.55032	0.00038476	0.0341216
St6galnac4	-0.247144	0.027929	-8.84898	8.83195e-19	-0.143524	0.0405781	-3.53699	0.000404711	0.0354585
Pja1	-0.95285	0.0397464	-23.9733	5.28804e-127	-0.206541	0.0587276	-3.51693	0.000436564	0.037794
Nme6	-1.50465	0.0568607	-26.462	2.65394e-154	0.274336	0.0783437	3.5017	0.000462296	0.0395508
Gtf3c1	-1.89858	0.0659474	-28.7894	2.91299e-182	0.3164	0.0916586	3.45194	0.00055657	0.0470626
C330027C09Rik	-1.76576	0.0680751	-25.9385	2.45335e-148	0.314426	0.0914911	3.43669	0.000588869	0.048662
Ngdn	0.0107244	0.0264424	0.405574	0.685056	-0.132018	0.0383937	-3.43853	0.000584871	0.048662
Fbrsl1	-1.73	0.0586209	-29.5116	2.04353e-191	0.26469	0.0772947	3.42443	0.000616086	0.0497798
Ssh2	-1.21099	0.0495556	-24.437	6.91025e-132	-0.258592	0.075451	-3.42728	0.000609651	0.0497798
Arhgdib	2.44869	0.0118661	206.359	0	-0.0582702	0.0170603	-3.41554	0.000636565	0.0503163
Crbn	-1.10437	0.0428746	-25.7581	2.61325e-146	-0.216989	0.0635298	-3.41555	0.000636543	0.0503163
Itgav	-0.392288	0.0532776	-7.36309	1.79698e-13	0.254793	0.0747675	3.4078	0.000654881	0.0506745
Rabep2	-1.50069	0.0522709	-28.7098	2.87899e-181	-0.267647	0.078541	-3.40774	0.000655033	0.0506745
Cwc25	-0.730516	0.0419776	-17.4025	7.89733e-68	-0.210825	0.061962	-3.40249	0.000667746	0.0511142
Srebf2	-0.672302	0.0345444	-19.462	2.30625e-84	0.158203	0.0466229	3.39324	0.000690723	0.0523223
Selm	-1.55977	0.063464	-24.5772	2.21422e-133	-0.330665	0.0975419	-3.38998	0.000698984	0.0524022
Map4k4	-1.13233	0.0434783	-26.0436	1.58876e-149	0.196458	0.0581819	3.37663	0.000733808	0.0544515
Cklf	-0.633678	0.0338837	-18.7016	4.80505e-78	-0.166797	0.0495336	-3.36735	0.000758946	0.0544604
Gltscr2	1.45775	0.0119081	122.416	0	-0.0569437	0.0169195	-3.36556	0.000763884	0.0544604
Mlh1	-2.43351	0.0833334	-29.202	1.82667e-187	0.362488	0.107683	3.36625	0.000761983	0.0544604
Ywhah	1.62491	0.0201612	80.5959	0	-0.100983	0.0299797	-3.36837	0.000756144	0.0544604
Pfdn4	0.406656	0.024619	16.5179	2.72521e-61	-0.12974	0.0387754	-3.34594	0.000820047	0.0578969
Cd9	-0.374987	0.0751811	-4.98778	6.10765e-07	-0.363934	0.109292	-3.32991	0.000868743	0.0607452
Clta	1.82109	0.0164037	111.017	0	-0.0785491	0.0236371	-3.32313	0.000890125	0.0610659
Nfyc	-0.912597	0.0389545	-23.4273	2.25506e-121	-0.190467	0.0573083	-3.32354	0.000888816	0.0610659
Btf3	3.03702	0.0119512	254.118	0	-0.0566475	0.017113	-3.3102	0.000932302	0.0633617
Fes	-1.29185	0.0470882	-27.4348	1.05605e-165	-0.230911	0.070039	-3.29689	0.000977635	0.0658274
Csnk2b	1.07284	0.0144353	74.321	0	-0.0677293	0.0205662	-3.29323	0.00099043	0.0660224
Rsl24d1	0.405815	0.0201497	20.1401	3.28985e-90	-0.0951374	0.0289093	-3.2909	0.000998689	0.0660224
Cmpk1	0.81775	0.0261545	31.2662	1.34615e-214	-0.124669	0.0379847	-3.28209	0.00103041	0.0675056
Ppp2r2a	-0.152685	0.0266406	-5.73127	9.968e-09	-0.1258	0.0385268	-3.26526	0.00109362	0.0703787
Tesk1	-1.90206	0.0638875	-29.772	8.99134e-195	0.274535	0.0840635	3.2658	0.00109154	0.0703787
Rnf220	-0.943416	0.0395594	-23.8481	1.06041e-125	0.172525	0.0532201	3.24172	0.0011881	0.075129
Tnfaip8l2	-1.51765	0.0630611	-24.0663	5.63913e-128	-0.307757	0.0948805	-3.24363	0.00118016	0.075129
Il16	-1.37331	0.0635881	-21.597	1.91581e-103	-0.307974	0.0951619	-3.23632	0.00121082	0.0752568
mt-Cytb	3.37376	0.0206969	163.008	0	0.0949303	0.0293175	3.23801	0.00120366	0.0752568
Anapc7	-1.37509	0.0494637	-27.8	4.33831e-170	-0.240475	0.0745256	-3.22674	0.00125208	0.0771621
Gm15232	-2.58304	0.0898026	-28.7635	6.1385e-182	0.37249	0.115811	3.21637	0.00129824	0.0788736
Jakmip1	-0.642754	0.0568198	-11.3121	1.14256e-29	-0.268042	0.0833556	-3.21564	0.00130154	0.0788736
Ifngr1	1.62828	0.0433315	37.5773	0	-0.198449	0.0618008	-3.21112	0.00132221	0.0794636
Fam103a1	0.269979	0.0312646	8.63529	5.858e-18	-0.14521	0.0455929	-3.18492	0.00144792	0.0863055
Itpr3	-1.61642	0.0553848	-29.1853	2.97967e-187	0.233889	0.0735115	3.18166	0.00146433	0.0865738
Rcsd1	-0.341129	0.0292728	-11.6534	2.2044e-31	0.126407	0.039795	3.17646	0.00149086	0.0874319
Exoc7	-1.12105	0.0432337	-25.9301	3.05217e-148	-0.200307	0.0637727	-3.14095	0.00168402	0.0951912
Irak1	-0.646388	0.0340998	-18.9558	3.95595e-80	0.144953	0.0461612	3.14015	0.00168862	0.0951912
Nup155	-1.93949	0.0650943	-29.7951	4.52474e-195	0.269272	0.0857468	3.14032	0.00168764	0.0951912
Ptp4a2	0.915075	0.0271687	33.6812	1.0906e-248	0.121566	0.0386353	3.1465	0.00165239	0.0951912
Sytl2	-0.658084	0.0342998	-19.1862	4.82215e-82	0.145943	0.0464214	3.14388	0.00166726	0.0951912
Olfm1	-1.75083	0.0592349	-29.5574	5.26865e-192	-0.27918	0.089292	-3.1266	0.00176841	0.0974231
Pacsin2	-0.722898	0.0380479	-18.9997	1.71547e-80	-0.177064	0.056629	-3.12673	0.0017676	0.0974231
Spag9	-0.0484438	0.0263847	-1.83606	0.0663492	0.119667	0.0382293	3.13025	0.00174656	0.0974231
Fam129a	-1.00806	0.0408588	-24.6717	2.15056e-134	0.171699	0.0549783	3.12303	0.00178998	0.0978701
Fam120a	-0.424175	0.0305139	-13.901	6.24332e-44	0.12929	0.0414548	3.11881	0.00181583	0.0985426
Anxa5	-0.312878	0.0325932	-9.59949	8.03418e-22	-0.150597	0.0484318	-3.10946	0.00187428	0.0993825
Gabarapl2	0.940472	0.015423	60.9785	0	-0.0682767	0.0219765	-3.1068	0.00189122	0.0993825
Mrps22	-1.15142	0.0438951	-26.2311	1.17468e-151	-0.201196	0.0647638	-3.10662	0.00189242	0.0993825
Ncald	-1.70623	0.0579284	-29.4541	1.11635e-190	0.238379	0.0768129	3.10337	0.00191331	0.0993825
Plcg2	-1.37023	0.0489702	-27.981	2.77009e-172	0.203339	0.0654318	3.10764	0.00188587	0.0993825
Pts	-0.450605	0.0385292	-11.6951	1.34966e-31	-0.175647	0.0565803	-3.10438	0.00190678	0.0993825
Tnfsf4	-1.73527	0.0820042	-21.1607	2.19776e-99	0.352548	0.113692	3.1009	0.00192936	0.0995057

## Sheet: trNK+cNK_CTR2vsCTR1
gene	Intercept._Estimate	Intercept._Std..Error	Intercept._z.value	Intercept._Pr...z..	conditionKIRC5F_WTM_Estimate	conditionKIRC5F_WTM_Std..Error	conditionKIRC5F_WTM_z.value	pval	FDR
Bnip2	-0.108381	0.0248375	-4.36358	1.27949e-05	-0.754775	0.0491146	-15.3676	2.69824e-53	1.91764e-49
Anxa2	2.02167	0.0345269	58.5536	0	-0.705918	0.0503774	-14.0126	1.30519e-44	4.63799e-41
Ppib	2.09347	0.0327026	64.0155	0	-0.636403	0.0476235	-13.3632	9.91938e-41	2.3499e-37
Tmem150a	-1.77329	0.0675997	-26.2323	1.13882e-151	0.959722	0.0881505	10.8873	1.32499e-27	2.35417e-24
Tpm1	-0.691244	0.0332411	-20.7948	4.81873e-96	-0.683336	0.0640234	-10.6732	1.35838e-26	1.9308e-23
H2-K1	3.00537	0.0242047	124.165	0	0.304678	0.034302	8.88222	6.5541e-19	7.76334e-16
Hprt	1.15865	0.0131819	87.8968	0	-0.18843	0.021466	-8.77807	1.66305e-18	1.68847e-15
Herc1	-0.881749	0.0417538	-21.1178	5.45446e-99	-0.646375	0.075535	-8.55729	1.15551e-17	1.02652e-14
Usp3	-0.698279	0.0464338	-15.0381	4.12936e-51	-0.658253	0.0789375	-8.33891	7.49792e-17	5.92085e-14
Dapk2	-0.342866	0.0493326	-6.95009	3.65065e-12	-0.613757	0.0785458	-7.81401	5.53988e-15	3.57926e-12
Lactb	-1.06043	0.0527317	-20.1098	6.05212e-90	-0.730037	0.0933519	-7.82027	5.27118e-15	3.57926e-12
Ly6c2	0.0768983	0.0374778	2.05184	0.0401854	-0.443947	0.0588153	-7.54815	4.41496e-14	2.61476e-11
Fam96a	0.986381	0.0596686	16.531	2.19531e-61	-0.619814	0.0869151	-7.13126	9.94564e-13	5.43721e-10
Eif4ebp1	-0.899709	0.0497383	-18.0889	3.90027e-73	0.493037	0.0693044	7.11408	1.12658e-12	5.71902e-10
Clic4	-0.272243	0.0269582	-10.0987	5.59695e-24	0.271909	0.0385269	7.05765	1.69342e-12	8.02342e-10
Sell	-1.04319	0.0709617	-14.7007	6.37594e-49	-0.817126	0.116498	-7.01407	2.31479e-12	1.0282e-09
Crem	1.24189	0.0341506	36.365	1.52022e-289	-0.344937	0.0502214	-6.86833	6.49592e-12	2.71568e-09
Ebpl	-0.577521	0.0314037	-18.3902	1.57357e-75	0.301553	0.0445443	6.76974	1.29016e-11	5.094e-09
Ccng1	-0.278074	0.0270369	-10.285	8.23544e-25	0.257074	0.0387865	6.62792	3.40449e-11	1.27346e-08
Cdk2ap1	-0.562127	0.0370598	-15.1681	5.75078e-52	-0.409616	0.0618818	-6.61934	3.60814e-11	1.28215e-08
Ncr1	1.30381	0.026241	49.6859	0	0.242406	0.0374797	6.46767	9.9525e-11	3.36821e-08
Osm	-1.67023	0.0542327	-30.7975	2.82805e-208	0.473474	0.073807	6.41503	1.40792e-10	4.54822e-08
Pycard	1.26653	0.0213181	59.4112	0	0.195165	0.0307097	6.35515	2.08223e-10	6.4341e-08
Gng2	0.609272	0.0306885	19.8534	1.02911e-87	0.278039	0.0438545	6.34004	2.29705e-10	6.80215e-08
Numa1	-1.02683	0.039314	-26.1188	2.2305e-150	0.342402	0.0552003	6.20289	5.54354e-10	1.57592e-07
Pfdn4	0.310768	0.0201415	15.4292	1.04095e-53	-0.202112	0.0329398	-6.13579	8.47366e-10	2.31624e-07
Angpt2	-2.2877	0.0992486	-23.0502	1.46554e-117	0.818281	0.133941	6.10927	1.00086e-09	2.63449e-07
Srrm2	1.34831	0.0130106	103.632	0	0.117226	0.0192826	6.07938	1.20649e-09	3.06232e-07
Rps27l	2.26547	0.0829065	27.3256	2.1045e-164	-0.713215	0.117757	-6.05665	1.38983e-09	3.40603e-07
Cish	-0.275154	0.0269975	-10.1919	2.15601e-24	0.232261	0.0389792	5.95859	2.54427e-09	6.02737e-07
A2m	-0.234322	0.115454	-2.02957	0.0424003	0.948517	0.162387	5.8411	5.18574e-09	1.18887e-06
Eva1b	-0.854276	0.0519943	-16.4302	1.1631e-60	0.425672	0.0731557	5.81871	5.93025e-09	1.31707e-06
Sphk1	-2.65498	0.118002	-22.4995	4.19577e-112	0.909182	0.156884	5.79524	6.82219e-09	1.46925e-06
Grina	-0.164197	0.0255405	-6.42891	1.2852e-10	0.211932	0.0370721	5.71675	1.08578e-08	2.26961e-06
Dnajc1	-0.0249744	0.023823	-1.04833	0.294486	0.19681	0.0347173	5.66892	1.43703e-08	2.91799e-06
Ndufb10	1.10529	0.0135383	81.6421	0	0.112115	0.0201854	5.55428	2.78756e-08	5.5031e-06
Wnk1	0.635198	0.0200292	31.7136	1.00966e-220	0.161485	0.0293257	5.5066	3.65838e-08	7.02705e-06
Tbcb	0.901547	0.018651	48.3378	0	0.150082	0.0274623	5.46501	4.6287e-08	8.65688e-06
Eva1c	-2.74028	0.16133	-16.9856	1.05038e-64	1.16929	0.218333	5.35553	8.53063e-08	1.51568e-05
Snx1	-0.48507	0.0700799	-6.92166	4.46374e-12	-0.571428	0.10666	-5.35749	8.43877e-08	1.51568e-05
Pglyrp2	-1.2589	0.044151	-28.5136	7.95472e-179	0.33085	0.0621693	5.32176	1.0277e-07	1.78142e-05
Slc6a8	-2.60037	0.122037	-21.3081	9.55221e-101	0.870602	0.164495	5.29258	1.20602e-07	2.04076e-05
Dhrs3	-1.68207	0.0545544	-30.8329	9.51058e-209	-0.520046	0.0991235	-5.24645	1.55061e-07	2.56284e-05
Hmg20b	-0.896591	0.0368355	-24.3404	7.32282e-131	0.274726	0.052605	5.22243	1.76595e-07	2.85241e-05
Adamts2	-2.47393	0.12387	-19.972	9.65881e-89	0.868758	0.167834	5.17629	2.26341e-07	3.57467e-05
Cdc42	2.23884	0.00768096	291.48	0	-0.0621903	0.0120372	-5.16653	2.38477e-07	3.68447e-05
Map7d1	-0.47542	0.0298408	-15.9319	3.8057e-57	0.222147	0.0431982	5.14251	2.71086e-07	4.05059e-05
Mrpl19	-0.242177	0.026556	-9.11948	7.54841e-20	-0.224531	0.0437373	-5.13364	2.84193e-07	4.05059e-05
Nhp2l1	1.7519	0.010539	166.231	0	-0.084383	0.0164389	-5.13312	2.84972e-07	4.05059e-05
Tpm3	1.92041	0.0113586	169.071	0	-0.0895369	0.0174324	-5.13624	2.80286e-07	4.05059e-05
Arpc4	1.43635	0.0235989	60.8651	0	-0.177408	0.0348589	-5.0893	3.59384e-07	5.00812e-05
Gja1	-1.48941	0.107928	-13.8	2.54845e-43	0.763625	0.150182	5.08466	3.68294e-07	5.03359e-05
Raph1	-1.10225	0.0408248	-26.9995	1.49861e-160	0.291553	0.0580538	5.02212	5.11032e-07	6.85265e-05
Cd160	-0.0553937	0.0336181	-1.64774	0.0994069	0.246078	0.0490464	5.01726	5.24143e-07	6.8983e-05
Gm6133	0.140863	0.0817701	1.72267	0.0849482	-0.591384	0.119154	-4.96317	6.93508e-07	8.96139e-05
Ilkap	-0.177991	0.0257172	-6.92107	4.48259e-12	0.185955	0.0375858	4.94749	7.51748e-07	9.54048e-05
Gatm	-0.83727	0.090996	-9.20118	3.54041e-20	0.630468	0.127699	4.93713	7.92795e-07	9.8849e-05
Vamp7	-0.932507	0.0375029	-24.8649	1.78345e-136	-0.310415	0.0634912	-4.8891	1.01299e-06	0.000124127
Padi2	0.22537	0.036658	6.1479	7.85166e-10	0.255921	0.0525246	4.87241	1.10246e-06	0.00012971
Tbc1d9b	-1.59655	0.0522708	-30.5437	6.84859e-205	0.356246	0.0731439	4.87047	1.11331e-06	0.00012971
Tdo2	-0.915625	0.159446	-5.74253	9.32715e-09	1.09116	0.224016	4.8709	1.11088e-06	0.00012971
Dguok	-0.707897	0.0456794	-15.4971	3.6302e-54	0.31592	0.0651748	4.84727	1.25175e-06	0.000139126
Fam177a	-0.113264	0.0420989	-2.69044	0.00713588	0.292397	0.0603243	4.84709	1.25285e-06	0.000139126
Rgs18	-2.54335	0.0839182	-30.3075	9.12161e-202	0.545017	0.112378	4.84985	1.23553e-06	0.000139126
Npm3	1.66599	0.0183353	90.8623	0	0.127558	0.0265364	4.8069	1.5329e-06	0.000167605
Nop58	0.884282	0.0186452	47.4267	0	-0.138293	0.0289853	-4.77115	1.83174e-06	0.000197245
Naglu	-2.30068	0.0743293	-30.9526	2.34686e-210	0.480937	0.100984	4.76252	1.91191e-06	0.000202806
Akt1s1	-1.77374	0.0639858	-27.7209	3.9148e-169	0.421005	0.0889268	4.73429	2.19823e-06	0.000229639
Btg2	1.44952	0.0255893	56.6455	0	0.173677	0.0367298	4.7285	2.26182e-06	0.000229639
Sqrdl	-2.5537	0.119745	-21.3261	6.49513e-101	0.769093	0.162639	4.72883	2.25821e-06	0.000229639
Mrps12	0.449374	0.028342	15.8554	1.28909e-56	0.193452	0.0409547	4.72354	2.31769e-06	0.000231998
Lbp	-0.949023	0.151587	-6.26059	3.83523e-10	1.00034	0.212895	4.69875	2.61758e-06	0.000256514
Med8	-0.59375	0.0342183	-17.3518	1.91049e-67	0.23351	0.0497104	4.69741	2.6348e-06	0.000256514
Cyb5a	-0.0955588	0.0411617	-2.32155	0.0202574	0.276496	0.0589237	4.69244	2.69972e-06	0.000259283
Camk2g	-0.825881	0.0355559	-23.2277	2.38977e-119	0.240031	0.0512324	4.68514	2.79771e-06	0.000261758
Hand2	-2.57804	0.122534	-21.0394	2.85738e-98	0.779533	0.166388	4.68503	2.79916e-06	0.000261758
Nccrp1	-1.91621	0.133541	-14.3492	1.0774e-46	0.865288	0.185064	4.67562	2.93062e-06	0.000270493
Zdhhc4	-1.32357	0.0471995	-28.042	4.99556e-173	0.319671	0.068857	4.64253	3.44164e-06	0.000313586
Crtam	-1.38429	0.0732004	-18.911	9.25949e-80	0.483873	0.104508	4.62999	3.65687e-06	0.00032898
Ptn	-0.615677	0.150038	-4.10348	4.06982e-05	0.973691	0.211188	4.61053	4.01642e-06	0.000352404
Smim1	-1.99096	0.119568	-16.6513	2.96244e-62	0.762993	0.165409	4.61277	3.97343e-06	0.000352404
4921524J17Rik	-0.875105	0.0380126	-23.0214	2.84492e-117	-0.295756	0.0641922	-4.60736	4.0782e-06	0.00035346
Fstl1	-1.60425	0.117298	-13.6767	1.39895e-42	0.750669	0.16339	4.59434	4.34112e-06	0.000367645
Lin54	-0.813318	0.0353333	-23.0184	3.04763e-117	0.234247	0.0509883	4.59414	4.34532e-06	0.000367645
Ctsk	-2.11417	0.142926	-14.7921	1.64764e-49	0.906285	0.197448	4.59	4.43245e-06	0.000370605
Gsn	-0.868307	0.134588	-6.4516	1.10676e-10	0.867475	0.189138	4.58646	4.50835e-06	0.000372568
Tspan9	-2.62644	0.0963808	-27.2507	1.63208e-163	0.59643	0.130114	4.58389	4.56413e-06	0.000372842
Des	-0.206349	0.141191	-1.46149	0.143882	0.910189	0.199021	4.57333	4.80028e-06	0.000385522
Kit	-2.53633	0.083624	-30.3302	4.57873e-202	0.5154	0.112726	4.57213	4.82784e-06	0.000385522
Dtl	-0.622915	0.0321247	-19.3905	9.27594e-84	0.211418	0.0466353	4.53342	5.80367e-06	0.000455266
Faap100	-1.62988	0.0531494	-30.6661	1.61438e-206	0.338564	0.0746972	4.53249	5.82935e-06	0.000455266
Aldh3a2	-2.28969	0.0739219	-30.9745	1.18997e-210	0.45583	0.101014	4.51256	6.40484e-06	0.000488839
Bmp2	-2.40943	0.204103	-11.805	3.67908e-32	1.27374	0.28239	4.51056	6.46558e-06	0.000488839
Hspb1	-1.37174	0.115389	-11.888	1.3664e-32	0.728244	0.16137	4.51288	6.39533e-06	0.000488839
Sf3b2	0.956564	0.0145834	65.5927	0	0.0983639	0.0218263	4.50666	6.58548e-06	0.000492663
Oser1	-0.44819	0.0294372	-15.2253	2.40336e-52	-0.215438	0.0483439	-4.45637	8.33592e-06	0.000617119
Gm15232	-2.6789	0.0898027	-29.8309	1.55145e-195	0.536602	0.120483	4.45376	8.43803e-06	0.000618238
B4galt5	-0.29634	0.036542	-8.10957	5.07977e-16	0.236846	0.05326	4.44699	8.70837e-06	0.000631535
Ccm2	-0.66834	0.0358996	-18.6169	2.34388e-77	0.228968	0.0518914	4.41244	1.02213e-05	0.000726426
Plcxd2	-1.60769	0.0773275	-20.7907	5.25745e-96	0.480739	0.108913	4.41396	1.01495e-05	0.000726426
Bicd2	-1.65274	0.0537604	-30.7427	1.53037e-207	0.333488	0.0756509	4.40824	1.04212e-05	0.000733302
Glod4	-0.0531778	0.0241613	-2.20094	0.02774	-0.172196	0.0391476	-4.39862	1.0894e-05	0.000759052
Stk16	-0.468322	0.029735	-15.7498	6.88718e-56	0.190356	0.043407	4.38537	1.15787e-05	0.000798927
Slc6a12	-2.16657	0.129154	-16.7751	3.71071e-63	0.780133	0.178354	4.37406	1.21955e-05	0.000833402
Mrps34	0.100723	0.0223719	4.5022	6.72522e-06	0.144263	0.0330646	4.36307	1.28248e-05	0.000868058
Rcn1	-0.589051	0.0747741	-7.87774	3.33345e-15	0.458875	0.105555	4.34726	1.37846e-05	0.000915581
Sh3bp1	-0.190881	0.0329728	-5.78905	7.0787e-09	0.207579	0.0477469	4.34749	1.37703e-05	0.000915581
Ecm1	-2.35836	0.120976	-19.4945	1.22301e-84	0.721962	0.1663	4.34134	1.41617e-05	0.00093192
Rnf43	-2.15684	0.0691711	-31.1813	1.91076e-213	0.413542	0.0954652	4.33186	1.47857e-05	0.000964052
Lgals3	1.67392	0.0356197	46.9941	0	0.218381	0.0506176	4.31434	1.60083e-05	0.00103428
Gnl3	0.101223	0.0223663	4.5257	6.0195e-06	-0.155246	0.0360501	-4.30638	1.65946e-05	0.00103708
Ict1	0.262419	0.0307861	8.52393	1.54224e-17	0.191796	0.0445169	4.30839	1.64445e-05	0.00103708
Mgll	-2.36596	0.129101	-18.3264	5.09623e-75	0.762871	0.177192	4.30534	1.6673e-05	0.00103708
Mgst1	-2.23615	0.13566	-16.4835	4.81998e-61	0.807502	0.187475	4.30724	1.65301e-05	0.00103708
Tmem126a	0.390338	0.0307588	12.6903	6.69229e-37	0.191448	0.0444824	4.30391	1.67812e-05	0.00103708
Ccnd2	0.314623	0.0435626	7.22232	5.11084e-13	0.26629	0.0621219	4.28657	1.81452e-05	0.00111105
Chmp2a	0.878068	0.0197438	44.4731	0	0.124486	0.029053	4.28479	1.82908e-05	0.00111105
Hk2	-0.687935	0.0331862	-20.7296	1.87447e-95	-0.232485	0.0547947	-4.24283	2.20714e-05	0.00132933
Samhd1	-0.56744	0.0768846	-7.38041	1.57797e-13	0.460357	0.108561	4.24054	2.22979e-05	0.00133169
Tsc22d1	-1.42923	0.0593918	-24.0645	5.88548e-128	0.357224	0.0842822	4.23843	2.25089e-05	0.00133309
Stx12	-1.38771	0.0470882	-29.4705	6.87918e-191	0.28421	0.0670851	4.23656	2.26973e-05	0.00133314
Lsm10	-1.10225	0.0408248	-26.9995	1.49701e-160	0.24803	0.0587028	4.22519	2.38739e-05	0.00139076
Nedd9	-0.395035	0.0286652	-13.781	3.31549e-43	0.177223	0.0419918	4.22043	2.43837e-05	0.0014089
2610037D02Rik	-2.43034	0.0798199	-30.4478	1.28011e-203	0.459421	0.108988	4.21534	2.494e-05	0.00142942
Cystm1	-1.42435	0.1537	-9.26707	1.91332e-20	0.905988	0.215334	4.20737	2.58363e-05	0.00146895
Socs1	-0.877138	0.0700943	-12.5137	6.28428e-36	0.416304	0.0990871	4.20139	2.65278e-05	0.00149629
Rsl24d1	0.309129	0.0243529	12.6937	6.40903e-37	-0.160039	0.0381503	-4.19496	2.72921e-05	0.00152728
Mta2	-0.295774	0.0272772	-10.8433	2.14697e-27	0.167951	0.0400579	4.1927	2.7565e-05	0.0015305
Agpat2	-0.805856	0.0352017	-22.8925	5.51216e-116	0.213179	0.0510785	4.17356	2.99883e-05	0.00162707
Ccnd3	0.363555	0.0466051	7.80076	6.15374e-15	0.27694	0.0663563	4.17353	2.99911e-05	0.00162707
Smc4	0.955524	0.0149211	64.0386	0	0.0934372	0.0223714	4.17663	2.95854e-05	0.00162707
Bcap29	-0.115725	0.0396117	-2.92149	0.00348359	-0.252452	0.0605826	-4.16707	3.08538e-05	0.0016364
Cisd1	0.712304	0.0164778	43.2281	0	0.10266	0.0246323	4.1677	3.07684e-05	0.0016364
Cnbp	2.07766	0.0160065	129.801	0	-0.0998186	0.0239408	-4.1694	3.05405e-05	0.0016364
0610030E20Rik	-1.52537	0.0504433	-30.2393	7.21675e-201	0.298073	0.0716136	4.16224	3.15134e-05	0.00165901
Cryab	-1.59324	0.16337	-9.7523	1.8033e-22	0.94967	0.228379	4.15831	3.20611e-05	0.00167543
Tac2	-1.06598	0.130158	-8.18988	2.61486e-16	0.759782	0.182795	4.15646	3.23215e-05	0.00167671
Gem	0.887677	0.0150944	58.8083	0	-0.0992098	0.0239181	-4.14789	3.35547e-05	0.00172807
Gpr137	-2.72849	0.0920576	-29.639	4.70248e-193	0.512587	0.124173	4.12799	3.65946e-05	0.00187106
Tfb2m	-1.3422	0.0460287	-29.1601	6.22761e-187	-0.32206	0.0782218	-4.11727	3.83394e-05	0.00194627
Rinl	0.109635	0.0333365	3.28873	0.00100641	0.198376	0.0483171	4.1057	4.03091e-05	0.00203175
Anapc11	0.634086	0.0297903	21.285	1.56329e-100	0.176417	0.0430308	4.0998	4.13516e-05	0.00206962
Nt5m	-1.79874	0.0578313	-31.1031	2.18499e-212	0.333326	0.0813826	4.0958	4.20719e-05	0.00209094
Tmem168	-1.6673	0.0541531	-30.7886	3.72552e-208	0.313458	0.0765841	4.093	4.25837e-05	0.00210168
Lat	-0.927048	0.0459088	-20.1933	1.12202e-90	0.270953	0.0662448	4.09018	4.3104e-05	0.00211269
Cox16	-0.997873	0.0811255	-12.3004	9.01623e-35	-0.505951	0.123779	-4.08754	4.35972e-05	0.00212223
Hspb8	-2.13938	0.118424	-18.0654	5.97232e-73	0.666348	0.164395	4.05333	5.04929e-05	0.00244118
Pbx1	-2.53818	0.128111	-19.8123	2.33208e-87	0.711782	0.175892	4.0467	5.19437e-05	0.00249435
Mki67	-0.144256	0.0518927	-2.77989	0.0054377	0.298624	0.0739509	4.03814	5.38756e-05	0.00256976
Cycs	2.03038	0.0375735	54.0375	0	-0.216387	0.0537517	-4.02568	5.68101e-05	0.00269166
Ube2f	-0.477203	0.0298674	-15.9774	1.83676e-57	0.175968	0.0437676	4.02052	5.807e-05	0.00273313
Mlycd	-1.87516	0.0600843	-31.2089	8.07977e-214	0.338415	0.0844469	4.00743	6.13827e-05	0.00286069
Ndufc2	1.2593	0.0209529	60.1012	0	-0.127061	0.0317125	-4.00665	6.15851e-05	0.00286069
Slc35d2	-2.61638	0.087039	-30.0598	1.62389e-198	0.474081	0.118437	4.0028	6.25971e-05	0.00287018
Zyx	0.757926	0.0162381	46.6758	0	0.0971174	0.0242619	4.00288	6.25773e-05	0.00287018
Qrfp	-2.01854	0.0645499	-31.271	1.15647e-214	-0.45765	0.114786	-3.987	6.69147e-05	0.00302906
Vdac3	0.633079	0.041613	15.2135	2.87784e-52	-0.243621	0.0610882	-3.98803	6.66248e-05	0.00302906
Nbeal2	-1.47331	0.0491474	-29.9775	1.93037e-197	0.279057	0.0701104	3.98025	6.88432e-05	0.00307716
Nbl1	-1.76819	0.115678	-15.2855	9.54877e-53	0.642974	0.161521	3.98074	6.87003e-05	0.00307716
Maff	-0.408698	0.0332875	-12.2778	1.1915e-34	0.195124	0.0491083	3.97334	7.08728e-05	0.00314808
Srebf1	-1.72774	0.0558145	-30.955	2.17681e-210	0.313458	0.0789337	3.97116	7.15233e-05	0.00315724
Eif4g2	1.16454	0.0131431	88.6043	0	0.0783239	0.0197806	3.95963	7.50648e-05	0.00329312
Cyp11a1	-2.19845	0.160599	-13.689	1.18047e-42	0.881049	0.222666	3.95682	7.59545e-05	0.00331009
Ppcdc	-1.31916	0.0455015	-28.9916	8.39146e-185	0.258125	0.0652577	3.95547	7.6383e-05	0.00331009
Zfand5	0.332052	0.020268	16.383	2.52826e-60	-0.128403	0.0325861	-3.94043	8.13367e-05	0.00350339
Glrx	0.85144	0.0243214	35.0078	1.70894e-268	0.139671	0.0354701	3.9377	8.22653e-05	0.00352204
Zdhhc7	-1.69404	0.0548821	-30.8669	3.31838e-209	0.304381	0.0777918	3.91277	9.12449e-05	0.0038831
Utp18	-0.602923	0.0394036	-15.3012	7.5043e-53	-0.246414	0.0631153	-3.90419	9.45431e-05	0.00399951
Siva1	0.817279	0.0274051	29.8221	2.01849e-195	0.154176	0.0395926	3.89407	9.85761e-05	0.00414545
Isy1	0.49664	0.0205983	24.1107	1.93019e-128	-0.125362	0.032287	-3.88273	0.00010329	0.00431813
Casp4	-1.53848	0.0520749	-29.5435	7.95178e-192	0.291499	0.0751701	3.87786	0.000105379	0.00437251
Thap11	-1.53047	0.0505722	-30.2631	3.50663e-201	0.279645	0.0721321	3.87684	0.000105821	0.00437251
Sdf4	0.873592	0.0283308	30.8354	8.79961e-209	0.157705	0.0408445	3.86112	0.00011287	0.00463681
Furin	-1.44709	0.0485072	-29.8325	1.48173e-195	0.267722	0.0693975	3.85781	0.000114407	0.00467295
Il2ra	-1.5911	0.0521286	-30.5225	1.31008e-204	0.285908	0.074234	3.85145	0.000117422	0.00474156
St3gal4	-0.687935	0.0331861	-20.7296	1.87427e-95	0.186826	0.0484904	3.85284	0.000116758	0.00474156
Pradc1	-1.19839	0.0428353	-27.9767	3.11722e-172	0.237231	0.0617663	3.84078	0.000122642	0.00492437
Ddx5	2.00248	0.0211036	94.8877	0	-0.11787	0.0307084	-3.83837	0.000123851	0.00494501
Brix1	-0.165503	0.0255571	-6.4758	9.43126e-11	-0.15746	0.0412212	-3.81988	0.000133516	0.00525711
Lcp2	-0.656496	0.0326686	-20.0956	8.05986e-90	0.182515	0.0477889	3.8192	0.000133887	0.00525711
Zcrb1	0.372513	0.0195292	19.0747	4.09673e-81	0.111261	0.0291246	3.82017	0.000133362	0.00525711
Ablim1	0.421618	0.0298729	14.1137	3.12599e-45	0.165212	0.0432991	3.81561	0.000135848	0.00530479
Chn2	-0.435539	0.0478949	-9.09363	9.57845e-20	0.261464	0.0686203	3.8103	0.000138798	0.00536693
Usp14	-0.0943214	0.0248787	-3.79125	0.000149891	-0.15216	0.0399366	-3.81003	0.00013895	0.00536693
Cox7a2l	1.56615	0.0311629	50.2568	0	0.169279	0.0444702	3.80658	0.000140904	0.00541301
Nucks1	0.963769	0.014531	66.3252	0	0.0829502	0.0218411	3.79789	0.000145933	0.00557605
Ssna1	0.277358	0.0257435	10.7739	4.5704e-27	0.143972	0.0379239	3.79633	0.000146852	0.00558115
Bok	-2.90773	0.154915	-18.7698	1.33505e-78	0.797507	0.21052	3.78827	0.000151702	0.00573482
Trappc5	-0.42337	0.0290742	-14.5617	4.92026e-48	0.161278	0.0427734	3.77052	0.000162905	0.00612576
Tinagl1	-2.60854	0.135865	-19.1995	3.73615e-82	0.703209	0.186959	3.7613	0.000169031	0.00632266
Smc6	0.361114	0.0210433	17.1605	5.24226e-66	0.11784	0.0313619	3.75742	0.000171674	0.00638791
Edf1	1.91449	0.0247636	77.3105	0	0.133021	0.035418	3.75575	0.000172823	0.00639714
Cd63	-0.154488	0.134169	-1.15144	0.249551	0.709386	0.189331	3.74679	0.000179109	0.00656147
Zfp706	0.915829	0.0313219	29.2392	6.15248e-188	0.168657	0.0450023	3.74774	0.000178436	0.00656147
Elmo2	-0.827146	0.0355784	-23.2485	1.47189e-119	0.193933	0.051888	3.73754	0.000185832	0.00667026
Lyn	-1.22935	0.0525774	-23.3818	6.54485e-121	-0.319327	0.085385	-3.73985	0.000184132	0.00667026
Ndufaf3	-0.739924	0.0340601	-21.7241	1.21519e-104	0.186205	0.0497756	3.74089	0.000183373	0.00667026
Uhmk1	-1.01607	0.0391031	-25.9844	7.42543e-149	0.212167	0.0567548	3.73831	0.000185261	0.00667026
Preb	-0.392415	0.0421228	-9.31597	1.20839e-20	0.225456	0.0606302	3.71855	0.000200373	0.00712026
Rnf213	-1.24432	0.0575057	-21.6381	7.85989e-104	0.308606	0.0829806	3.71901	0.000200003	0.00712026
Pip4k2c	-1.72774	0.0558145	-30.955	2.17701e-210	0.29459	0.0793086	3.71447	0.000203627	0.00719987
Mrpl41	0.374958	0.022481	16.6789	1.86623e-62	0.12309	0.0332019	3.70731	0.000209468	0.00736976
Mxd3	-2.03535	0.0650944	-31.2676	1.28608e-214	0.338564	0.091485	3.70076	0.000214953	0.0074886
Scnm1	-1.40787	0.0475651	-29.5988	1.54857e-192	0.252834	0.0683102	3.70126	0.000214534	0.0074886
Wsb1	-0.687935	0.0331861	-20.7296	1.87362e-95	-0.200677	0.0542488	-3.69919	0.000216287	0.00749831
Acaa2	-0.550282	0.0309789	-17.7631	1.36424e-70	0.168066	0.0454925	3.69437	0.000220431	0.00760487
Commd9	-1.57492	0.0517088	-30.4575	9.51657e-204	0.272525	0.0738872	3.68839	0.000225679	0.00769393
Gm9493	1.66883	0.107821	15.4778	4.89738e-54	-0.564471	0.153067	-3.68773	0.00022626	0.00769393
Ier3	-1.36095	0.113386	-12.0028	3.43422e-33	0.588426	0.159518	3.68877	0.000225341	0.00769393
Rabep1	-0.984877	0.0500228	-19.6886	2.70261e-86	0.266154	0.0724281	3.67474	0.000238096	0.00805785
Scamp3	-0.181303	0.0257599	-7.0382	1.94739e-12	0.139989	0.0381161	3.67271	0.000239996	0.00807924
Trp53i13	-1.99795	0.0641364	-31.1515	4.83417e-213	0.333545	0.0908437	3.67164	0.000241002	0.00807924
Ccdc12	1.05238	0.0238663	44.0949	0	0.12708	0.0346252	3.67017	0.00024239	0.00808764
Pdia4	0.244165	0.0327841	7.44765	9.50176e-14	-0.181977	0.0496469	-3.66544	0.000246918	0.00820023
Dctn3	0.771084	0.0247092	31.2064	8.71743e-214	0.131191	0.0359539	3.64889	0.000263381	0.00866596
mt-Co2	3.3472	0.0425635	78.6402	0	0.219829	0.0602383	3.64932	0.000262937	0.00866596
Mdfic	-1.78543	0.0580226	-30.7713	6.35304e-208	0.300226	0.0823868	3.64411	0.000268321	0.00878781
Hsf1	-1.54594	0.0509647	-30.3334	4.15447e-202	0.265577	0.0729534	3.64036	0.000272257	0.00887583
A430005L14Rik	-0.319871	0.0276079	-11.5862	4.83997e-31	0.148066	0.0407613	3.63251	0.000280675	0.00910848
Mad2l1	-0.424753	0.0373713	-11.3657	6.19334e-30	-0.218087	0.0601393	-3.62637	0.000287439	0.00924727
Tex30	-0.481673	0.0299342	-16.0911	2.94714e-58	-0.17609	0.0485596	-3.62626	0.000287554	0.00924727
Dync1i2	-0.233423	0.0312716	-7.46437	8.36991e-14	-0.188585	0.0520497	-3.62317	0.000291011	0.00928033
Zfand2b	-1.089	0.0405554	-26.8523	7.92937e-159	0.213202	0.0588465	3.62301	0.000291194	0.00928033
Cc2d1a	-2.46246	0.0816784	-30.1482	1.13265e-199	0.406605	0.112684	3.60836	0.000308138	0.00970821
Cltc	-0.162894	0.0255239	-6.38201	1.74776e-10	0.136464	0.0378031	3.60988	0.000306344	0.00970821
Iah1	-0.762212	0.0344418	-22.1304	1.61089e-108	0.181789	0.0503927	3.60745	0.000309219	0.00970821
Rpf1	-0.421681	0.0290497	-14.5159	9.61213e-48	-0.169626	0.0470305	-3.60673	0.000310084	0.00970821
Errfi1	-0.115953	0.0258838	-4.47977	7.47225e-06	0.137712	0.0382734	3.59811	0.000320533	0.0097942
Foxo1	-0.105916	0.0248069	-4.26962	1.95805e-05	-0.143462	0.0398396	-3.60099	0.00031701	0.0097942
Gatad1	-0.29301	0.0329709	-8.88692	6.28252e-19	0.173249	0.048141	3.59877	0.000319722	0.0097942
Pdia3	1.95155	0.0188167	103.714	0	-0.0991911	0.0275521	-3.60013	0.000318063	0.0097942
Prdx2	1.0091	0.0405002	24.9159	5.00046e-137	0.207585	0.0577001	3.59766	0.000321099	0.0097942
Rpl13a	4.52914	0.023018	196.765	0	0.117328	0.0325903	3.60009	0.000318105	0.0097942
Il2rb	1.70374	0.0325716	52.3075	0	0.166825	0.0464029	3.59515	0.000324209	0.0098468
Atp6v0a2	-0.981508	0.0384331	-25.5381	7.44233e-144	0.201015	0.0559463	3.59301	0.000326884	0.00988582
Atg12	-1.13099	0.0414157	-27.3083	3.3839e-164	-0.246586	0.0686896	-3.58987	0.000330849	0.00996331
Pdlim2	-0.470144	0.0476241	-9.87196	5.50769e-23	0.244871	0.0683387	3.5832	0.000339414	0.0101781
Ifi27	0.828705	0.0232409	35.6572	1.82298e-278	0.121693	0.0339773	3.58159	0.000341515	0.0101981
Ifrd1	0.755286	0.0590413	12.7925	1.80565e-37	-0.304878	0.0853876	-3.57052	0.000356278	0.0105944
Blvrb	-1.69706	0.054965	-30.8753	2.56196e-209	0.279661	0.0783974	3.56722	0.000360786	0.0106838
Dimt1	-1.22271	0.0441942	-27.6667	1.75791e-168	-0.26553	0.0744794	-3.56515	0.000363649	0.0107239
Slc9a1	-2.28424	0.073721	-30.985	8.59458e-211	0.366381	0.102905	3.56038	0.000370321	0.0108755
Cirh1a	-1.05052	0.0412516	-25.4662	4.67106e-143	-0.241759	0.0680033	-3.55511	0.000377827	0.0110295
Ift57	-1.4026	0.0988397	-14.1907	1.04677e-45	-0.538168	0.151404	-3.55452	0.000378669	0.0110295
Ifi30	-0.603472	0.0454157	-13.2877	2.72681e-40	0.232621	0.0654842	3.55232	0.000381851	0.0110318
Rit1	-1.47817	0.0501179	-29.4938	3.45307e-191	0.257949	0.072601	3.55297	0.000380915	0.0110318
Cyr61	-2.04405	0.118524	-17.2459	1.20147e-66	0.586863	0.165439	3.54729	0.00038921	0.0111988
Flnc	-2.89617	0.159592	-18.1473	1.34903e-73	0.774137	0.218514	3.54274	0.000395999	0.0113482
Synj1	-1.95792	0.0626225	-31.2654	1.38029e-214	0.313458	0.0885616	3.53944	0.000400981	0.0114449
Ggct	-0.679571	0.0386958	-17.5619	4.82537e-69	0.198824	0.056263	3.53383	0.000409582	0.0116436
4930453N24Rik	-0.549944	0.0426837	-12.8842	5.52806e-38	0.217484	0.0615884	3.53125	0.000413596	0.0117109
Krcc1	-0.30775	0.0274411	-11.2149	3.44445e-29	0.143113	0.0405694	3.52761	0.00041933	0.0118261
Npm1	3.48624	0.0167702	207.883	0	-0.0844601	0.0239621	-3.52474	0.000423898	0.0119077
Zfyve21	-2.49976	0.109335	-22.8633	1.07794e-115	0.533683	0.151736	3.51718	0.000436159	0.0122039
Gpx4	1.76871	0.0279537	63.2731	0	0.14059	0.0399959	3.51512	0.000439549	0.0122505
Irs2	-1.66437	0.0540738	-30.7796	4.92049e-208	-0.322855	0.0919176	-3.51244	0.000444008	0.0123264
Sra1	0.41031	0.0191636	21.411	1.05614e-101	0.100636	0.0286632	3.51097	0.000446472	0.0123466
Psd4	-0.865861	0.0362738	-23.8702	6.25581e-126	0.185924	0.0530146	3.50703	0.00045314	0.0124824
Fam104a	0.0462105	0.02299	2.01002	0.0444287	0.119868	0.034205	3.50442	0.000457611	0.0125569
Ly6c1	-0.0395068	0.136352	-0.289741	0.772014	0.674023	0.192479	3.5018	0.000462124	0.012632
Gpx8	-2.36934	0.0772804	-30.6589	2.00911e-206	0.376466	0.107543	3.50063	0.000464167	0.0126392
Mff	-0.0809984	0.0244998	-3.30609	0.000946088	0.127288	0.0363772	3.4991	0.000466824	0.012663
Lmcd1	-2.85725	0.144882	-19.7212	1.41825e-86	0.694025	0.198476	3.49677	0.00047093	0.0126777
Tmx4	-1.8293	0.0587221	-31.1518	4.79982e-213	-0.352476	0.100795	-3.49695	0.000470613	0.0126777
Tmbim1	-1.43307	0.0481682	-29.7514	1.66496e-194	0.241312	0.0693826	3.47799	0.000505196	0.0135488
Gbp2	-2.08308	0.0666665	-31.2463	2.50957e-214	0.326703	0.09397	3.47668	0.000507665	0.0135638
Gm6483	-0.844481	0.0876056	-9.63958	5.44117e-22	-0.454196	0.130701	-3.47509	0.000510681	0.0135933
Fam26f	-1.67714	0.0635262	-26.4008	1.33981e-153	0.315046	0.0907886	3.47011	0.000520241	0.0136939
Lsm7	0.0889987	0.0942962	0.943821	0.345261	-0.472537	0.136173	-3.47012	0.000520233	0.0136939
Mfap1b	-1.37669	0.0468292	-29.398	5.82313e-190	-0.2717	0.0782942	-3.47025	0.000519978	0.0136939
Card19	-0.428756	0.0411808	-10.4116	2.19604e-25	0.208914	0.0602477	3.46759	0.000525153	0.0137722
Fzr1	-0.720898	0.0356833	-20.2027	9.27702e-91	0.1805	0.0520953	3.46481	0.00053061	0.0138641
Srp54b	0.493338	0.0242656	20.3308	6.86718e-92	0.122992	0.0355655	3.45817	0.000543863	0.0141584
Anp32e	0.585383	0.0175574	33.3412	9.77821e-244	-0.0960223	0.0277941	-3.45477	0.000550761	0.0142856
Cdt1	-1.12586	0.0413096	-27.2542	1.48228e-163	0.207339	0.0600335	3.45372	0.000552903	0.014289
Irak2	-1.32167	0.0520413	-25.3965	2.75877e-142	-0.292632	0.0848692	-3.44804	0.000564668	0.0145211
Wars	-0.833496	0.0356915	-23.3527	1.29249e-120	0.180109	0.0522445	3.44742	0.00056597	0.0145211
Fam60a	-1.0598	0.0439136	-24.1337	1.10648e-128	-0.245549	0.0713129	-3.44326	0.000574738	0.014693
2310009B15Rik	-0.757199	0.0510856	-14.8222	1.05319e-49	-0.271437	0.0789587	-3.43772	0.000586644	0.0147885
Rpl22l1	3.14149	0.0642247	48.914	0	-0.312727	0.0909713	-3.43765	0.000586796	0.0147885
Tns1	-2.49523	0.0819232	-30.4582	9.3252e-204	0.390916	0.113678	3.43882	0.000584261	0.0147885
Vars	0.0534639	0.0301219	1.77492	0.0759113	0.151113	0.0439522	3.43811	0.000585781	0.0147885
Cd81	-1.54305	0.088978	-17.3419	2.27205e-67	0.431007	0.125503	3.43422	0.000594261	0.0148438
Cherp	-1.67077	0.0571721	-29.2234	9.77028e-188	0.280141	0.0815731	3.43423	0.000594238	0.0148438
Ckap2l	-2.01854	0.0645497	-31.2711	1.15287e-214	0.313458	0.091287	3.43377	0.000595255	0.0148438
Irak1	-0.743271	0.0503078	-14.7744	2.14099e-49	0.249108	0.0727405	3.42461	0.000615679	0.0152178
Ly6e	2.24891	0.0306361	73.4073	0	0.149273	0.043582	3.42511	0.000614547	0.0152178
Psma1	1.28168	0.0150043	85.4207	0	-0.0787898	0.0230099	-3.42417	0.000616677	0.0152178
Ubxn4	0.211418	0.0272786	7.75032	9.16593e-15	0.139146	0.0406595	3.42222	0.000621124	0.0152745
Mrpl14	-0.154369	0.0335318	-4.60366	4.15126e-06	0.170092	0.0497417	3.41951	0.000627346	0.0153743
Pptc7	-1.78545	0.0574485	-31.0791	4.61831e-212	0.279898	0.0819346	3.41611	0.000635216	0.0154605
Zcchc11	-0.287623	0.0271663	-10.5875	3.40611e-26	-0.149339	0.0437074	-3.41679	0.000633645	0.0154605
Uba7	-2.3174	0.0749533	-30.9178	6.87615e-210	0.357421	0.104854	3.40875	0.000652607	0.0158296
Mrpl51	0.74061	0.0290449	25.4988	2.03305e-143	0.143014	0.0419796	3.40676	0.000657382	0.0158912
Rhoj	-2.56027	0.10437	-24.5308	6.93882e-133	0.492337	0.144646	3.40373	0.000664715	0.0159705
Sema4a	0.218279	0.030952	7.05217	1.76146e-12	0.153516	0.0451048	3.40355	0.000665157	0.0159705
Hdac1	0.397709	0.0258509	15.3847	2.07199e-53	-0.134801	0.0396302	-3.40146	0.000670262	0.0159851
Nup160	-2.0965	0.0671156	-31.2372	3.33261e-214	-0.397871	0.116956	-3.40188	0.000669242	0.0159851
Sft2d1	-0.325551	0.0650348	-5.00579	5.56327e-07	-0.327495	0.0964773	-3.39453	0.000687457	0.0163403
Pom121	-1.31503	0.0454077	-28.9605	2.06712e-184	0.222879	0.0657206	3.39131	0.000695584	0.0164784
Pno1	-0.0323797	0.0239114	-1.35415	0.175687	-0.129582	0.0382391	-3.38874	0.000702142	0.0165236
Rhno1	-1.52029	0.0503154	-30.2153	1.49287e-200	0.245369	0.0723993	3.38911	0.000701199	0.0165236
Rpl21	3.96421	0.0174128	227.661	0	0.083657	0.0247164	3.38467	0.000712636	0.0167152
Bax	1.17823	0.0234643	50.2136	0	0.115197	0.0340542	3.38274	0.000717671	0.0167779
Hmgb1	2.69977	0.0298676	90.3913	0	-0.143993	0.0425832	-3.38145	0.000721047	0.0168016
Mvb12a	0.3434	0.0557035	6.16478	7.05827e-10	0.267814	0.0792408	3.37975	0.000725512	0.0168504
Lamtor1	0.353483	0.0441036	8.01482	1.10303e-15	0.213448	0.0631788	3.37847	0.000728894	0.0168738
Mrps15	0.420551	0.0386794	10.8727	1.5547e-27	0.187365	0.0555991	3.36992	0.000751891	0.0173496
Gtpbp2	-0.946671	0.0377695	-25.0644	1.21483e-138	0.185819	0.0552022	3.36616	0.000762228	0.0175312
Prl8a2	-1.12269	0.207015	-5.42321	5.85384e-08	0.9785	0.291239	3.35978	0.000780035	0.0178448
Vrk3	-0.839885	0.0358057	-23.4567	1.12858e-121	0.176257	0.0524655	3.35948	0.000780882	0.0178448
DHRSX	-0.66926	0.0404499	-16.5454	1.72797e-61	0.198664	0.0591844	3.3567	0.000788781	0.0179675
Dpm2	-0.520966	0.0305281	-17.0651	2.69966e-65	0.150885	0.0450384	3.35013	0.000807741	0.0183107
Isg15	-0.343858	0.0858622	-4.00477	6.2079e-05	0.40726	0.121581	3.3497	0.000808999	0.0183107
Lcmt1	-0.600572	0.0325265	-18.4641	4.01775e-76	0.160764	0.0480286	3.34727	0.000816128	0.0184134
Cnp	-0.137804	0.0252056	-5.46718	4.57248e-08	0.125275	0.0374459	3.34548	0.000821401	0.0184154
Eif2s1	1.00566	0.0229794	43.7634	0	-0.11529	0.0344532	-3.34629	0.00081902	0.0184154
Serping1	-1.37755	0.136778	-10.0714	7.38929e-24	0.640413	0.192313	3.33005	0.000868301	0.0193648
Vbp1	0.259727	0.0239891	10.8269	2.56746e-27	-0.127724	0.0383582	-3.32976	0.000869197	0.0193648
Mbip	-1.70987	0.0626785	-27.28	7.31945e-164	-0.345663	0.10389	-3.32721	0.000877189	0.0194818
Sarnp	0.695505	0.0587896	11.8304	2.71817e-32	-0.282019	0.0848001	-3.32569	0.000882003	0.0195277
Cd9	-0.46998	0.0423114	-11.1076	1.1515e-28	-0.217473	0.065444	-3.32303	0.000890446	0.0196534
Capza2	0.804911	0.0276252	29.1368	1.22629e-186	-0.136809	0.0412753	-3.31454	0.000917956	0.0201979
Zmynd19	-1.43772	0.0482804	-29.7786	7.39977e-195	0.230887	0.0697326	3.31103	0.000929519	0.0203892
Zbp1	-0.751779	0.0773628	-9.71758	2.53749e-22	0.363911	0.109989	3.30862	0.000937584	0.0205028
Neurl3	0.532408	0.0353786	15.0489	3.51122e-51	0.168786	0.0510729	3.30481	0.000950396	0.0207192
Sidt1	-1.8262	0.0602278	-30.3215	5.97868e-202	-0.336426	0.101999	-3.29834	0.000972594	0.0211383
Rbm10	-1.05687	0.0411179	-25.7035	1.06909e-145	0.196896	0.0598105	3.292	0.000994789	0.0215548
B3gat3	-0.640472	0.0476118	-13.452	2.99802e-41	0.226036	0.0687032	3.29004	0.00100173	0.0216391
Bcl3	-1.86146	0.0625083	-29.7794	7.21121e-195	0.291603	0.0888834	3.28074	0.00103537	0.0222307
Ly6a	0.947004	0.13797	6.86384	6.70355e-12	0.639882	0.195021	3.28109	0.00103408	0.0222307
Trappc6b	0.0515259	0.0247713	2.08006	0.0375199	0.123228	0.0377298	3.26607	0.00109051	0.0233441
Lsm2	0.771034	0.0320551	24.0534	7.69786e-128	0.150562	0.0461525	3.26228	0.0011052	0.0235391
Tmem160	0.919731	0.0255392	36.0125	5.33082e-284	0.120887	0.0370591	3.26201	0.00110624	0.0235391
Abhd17b	-0.968302	0.0381802	-25.3614	6.73534e-142	-0.203704	0.0624718	-3.26074	0.00111121	0.0235743
Nutf2	-1.54309	0.086955	-17.7458	1.85732e-70	-0.44168	0.135816	-3.25205	0.00114574	0.0242345
Cdkn2c	-0.311469	0.0522702	-5.95883	2.54045e-09	0.245639	0.0756512	3.247	0.0011663	0.0244373
Dcaf13	-0.550464	0.0379332	-14.5114	1.02597e-47	-0.194008	0.0597626	-3.24632	0.00116909	0.0244373
Snapc1	-1.20023	0.0428746	-27.994	1.92454e-172	-0.229749	0.0707304	-3.24823	0.00116124	0.0244373
Stx16	-0.66277	0.04062	-16.3163	7.55261e-60	0.191889	0.0591062	3.24652	0.00116825	0.0244373
Tcp11l2	-1.90076	0.060858	-31.2327	3.83749e-214	-0.336204	0.103903	-3.23574	0.00121329	0.0252267
Wdr43	0.0939239	0.0385487	2.4365	0.0148302	-0.187448	0.0579332	-3.23558	0.00121395	0.0252267
Scd2	-0.448697	0.0467588	-9.596	8.31112e-22	0.217702	0.0673127	3.23419	0.00121988	0.025276
Cxcl14	-0.345851	0.128644	-2.68844	0.00717875	0.58704	0.181661	3.23152	0.00123133	0.025359
Gyg	0.0876543	0.023687	3.70052	0.000215156	0.113988	0.0352803	3.23093	0.0012339	0.025359
Safb2	-0.442243	0.0313531	-14.1052	3.52627e-45	0.149931	0.0464073	3.23077	0.00123459	0.025359
Fbxo9	-0.662956	0.0361788	-18.3244	5.28375e-75	0.173697	0.053787	3.22935	0.00124073	0.0254118
Hhex	-0.158565	0.0353842	-4.48124	7.42094e-06	-0.175501	0.054451	-3.2231	0.00126812	0.025898
Dhx30	-1.56693	0.0515025	-30.4244	2.61181e-203	0.239146	0.0742269	3.22183	0.00127376	0.0259388
Ptpn1	0.126904	0.0220809	5.7472	9.0731e-09	0.106156	0.0329764	3.21916	0.00128568	0.0261066
Lsm5	1.1947	0.0732034	16.3203	7.07797e-60	-0.335763	0.104426	-3.21532	0.00130298	0.0263076
Polr2d	-0.609588	0.0319112	-19.1026	2.40201e-81	-0.165958	0.0516048	-3.21594	0.00130017	0.0263076
Gon4l	-0.88635	0.0456158	-19.4308	4.23832e-84	0.212331	0.0661181	3.21139	0.00132095	0.0265948
Nup62	-0.591424	0.0316228	-18.7025	4.72576e-78	0.149762	0.0466675	3.20913	0.00133135	0.0267286
Eftud2	-0.478989	0.0298941	-16.0229	8.84743e-58	-0.154225	0.0481683	-3.20178	0.00136579	0.0273427
Nme6	-1.60081	0.0580473	-27.5777	2.05795e-167	0.265564	0.0830245	3.19862	0.00138088	0.02749
Rgs3	-1.00846	0.0389545	-25.8881	9.07608e-148	0.182309	0.0569873	3.19911	0.00137854	0.02749
Ift46	-2.16646	0.0695048	-31.17	2.72215e-213	0.313458	0.0982947	3.18897	0.00142783	0.0283452
Ndufb9	1.3826	0.0307323	44.9885	0	0.139927	0.0439761	3.1819	0.00146315	0.0289654
Ttpal	-1.61308	0.0527046	-30.6059	1.02003e-205	0.241485	0.0759135	3.18105	0.00146741	0.0289691
Arap1	-1.43075	0.0481125	-29.7377	2.50414e-194	0.221384	0.0696626	3.17794	0.00148326	0.029201
Tomm6	-0.583081	0.141574	-4.11856	3.81242e-05	-0.64956	0.204782	-3.17196	0.00151414	0.0296761
Usp24	-1.63271	0.0532246	-30.6759	1.1938e-206	0.243048	0.0766314	3.17165	0.00151575	0.0296761
Npc2	1.2075	0.0306657	39.3761	0	0.139581	0.044029	3.17021	0.00152327	0.0297414
Cnn3	-1.69855	0.13635	-12.4572	1.27749e-35	0.606871	0.191501	3.16902	0.00152952	0.0297817
Aen	-0.690704	0.0364793	-18.9341	5.97179e-80	0.170263	0.0538128	3.16399	0.00155622	0.0301015
BC003965	-0.596372	0.0362699	-16.4426	9.47237e-61	0.169363	0.0535359	3.16354	0.00155866	0.0301015
Nudt18	-1.18998	0.0508286	-23.4117	3.24903e-121	0.232086	0.0733483	3.16417	0.00155526	0.0301015
Atp1b1	-0.0364844	0.0251945	-1.44811	0.147587	-0.128918	0.040772	-3.16193	0.00156725	0.0301855
Cpne3	-1.14337	0.051562	-22.1747	6.02666e-109	0.235164	0.0744816	3.15734	0.00159216	0.0305824
Sec11a	1.03644	0.0140124	73.966	0	-0.06939	0.0220064	-3.15317	0.00161508	0.0308558
Sec11c	1.59587	0.0349403	45.6742	0	0.157029	0.0497951	3.15349	0.00161329	0.0308558
Pex16	-0.865861	0.0362738	-23.8702	6.25448e-126	0.167824	0.0532715	3.15035	0.00163076	0.0310718
Uggt1	-0.982986	0.0384615	-25.5577	4.51295e-144	0.177388	0.05634	3.14852	0.001641	0.0311834
Arl6ip4	0.133981	0.0345039	3.88306	0.000103151	0.157431	0.050053	3.14529	0.00165922	0.0312903
Ddx46	0.236691	0.0209015	11.3241	9.9674e-30	0.0983644	0.0312823	3.14441	0.00166424	0.0312903
Lamtor4	0.936964	0.0169855	55.1625	0	0.0796768	0.0253369	3.1447	0.0016626	0.0312903
Rpa3	0.199683	0.0478978	4.16894	3.06022e-05	-0.221966	0.0705637	-3.14561	0.00165739	0.0312903
Ccdc174	-0.751593	0.0342594	-21.9383	1.12101e-106	-0.174547	0.0555496	-3.14218	0.00167695	0.0313633
Zfos1	1.24831	0.0846773	14.742	3.46541e-49	-0.379074	0.120612	-3.14291	0.00167275	0.0313633
Ddi2	-1.8646	0.0624988	-29.8342	1.40775e-195	0.282437	0.0899325	3.14054	0.00168636	0.0314566
Mid1ip1	-1.1538	0.0433041	-26.6442	2.09101e-156	0.202779	0.0646459	3.13676	0.00170825	0.031616
Rarres2	-1.37288	0.200234	-6.85637	7.06314e-12	0.88407	0.281838	3.13681	0.00170799	0.031616
Tmed5	1.11617	0.0258592	43.1631	0	-0.12022	0.0383112	-3.138	0.00170106	0.031616
Serpinb6a	0.335713	0.0665108	5.0475	4.47638e-07	0.295783	0.0943386	3.13533	0.00171659	0.0316877
Fuca2	-0.415791	0.0289642	-14.3553	9.86434e-47	-0.145864	0.0465505	-3.13347	0.00172755	0.0318075
Fbxo18	-2.00219	0.0648987	-30.8511	5.41832e-209	0.288489	0.0921348	3.13116	0.00174118	0.0318112
H2-Ke6	-0.358518	0.036786	-9.74604	1.91807e-22	0.167819	0.0535812	3.13206	0.00173585	0.0318112
Rab3d	-1.72948	0.0633611	-27.2957	4.77333e-164	0.284067	0.0907135	3.13147	0.00173934	0.0318112
Sgpp1	-1.7976	0.071412	-25.1722	8.06798e-140	0.317292	0.101562	3.12413	0.0017833	0.0324972
Nipal1	-2.45575	0.0803217	-30.574	2.7137e-205	0.351438	0.112529	3.12309	0.00178962	0.032529
Tmem18	-2.17617	0.0698431	-31.158	3.95378e-213	0.308568	0.0988939	3.1202	0.00180731	0.032695
Trappc2l	0.109195	0.0222773	4.90164	9.50404e-07	0.10387	0.0332907	3.12009	0.00180796	0.032695
Rabac1	0.72635	0.02909	24.9691	1.32506e-137	0.131157	0.042093	3.11588	0.00183397	0.0330812
Actr2	0.736446	0.0162801	45.2361	0	-0.0798887	0.0256479	-3.11483	0.00184053	0.0331155
Reep5	2.26572	0.012334	183.697	0	0.0564475	0.0181418	3.11146	0.00186165	0.033411
Snx11	-2.09201	0.0669649	-31.2404	3.01719e-214	0.295358	0.0951341	3.10465	0.00190503	0.0341034
Plec	-1.13961	0.0415945	-27.398	2.89619e-165	0.188295	0.0607526	3.09938	0.00193928	0.0346293
Rpf2	-0.190966	0.0301756	-6.32849	2.47567e-10	-0.146731	0.0473644	-3.09792	0.00194887	0.0347134
Aebp1	-2.30068	0.0743294	-30.9525	2.35028e-210	0.324447	0.10483	3.09499	0.00196823	0.0347965
Polb	-1.24343	0.0438108	-28.3818	3.39356e-177	0.197593	0.0638323	3.0955	0.00196482	0.0347965
Tnni1	-1.06015	0.103478	-10.2452	1.24336e-24	0.452791	0.146295	3.09506	0.00196772	0.0347965
Dtnbp1	-0.01179	0.031334	-0.376268	0.706718	0.143311	0.0463417	3.09249	0.00198483	0.035003
Rasgrp1	-1.48556	0.0516746	-28.7484	9.47762e-182	0.231158	0.0748084	3.09	0.00200154	0.0352103
Bola3	0.876725	0.0189545	46.2541	0	-0.0896949	0.0290579	-3.08676	0.00202349	0.0354211
Nmd3	-0.541976	0.0486952	-11.13	8.96837e-29	-0.229592	0.0743749	-3.08695	0.00202219	0.0354211
Fyb	1.15211	0.0269197	42.7981	0	0.120036	0.0389118	3.08482	0.00203673	0.0354951
Xpnpep1	-1.28893	0.0625832	-20.5954	3.01551e-94	0.27652	0.0896431	3.08468	0.00203771	0.0354951
Gpr132	-0.0816304	0.0691947	-1.17972	0.238112	-0.311435	0.101122	-3.0798	0.00207141	0.0359939
Arhgap30	0.0122807	0.0361724	0.339506	0.734228	0.161422	0.0524524	3.07749	0.00208749	0.0360889
Metrnl	0.728963	0.0618419	11.7875	4.52558e-32	0.269902	0.0877207	3.07684	0.00209211	0.0360889
N4bp3	-2.13789	0.0685189	-31.2014	1.01925e-213	0.299274	0.0972458	3.0775	0.00208748	0.0360889
Ptpn3	-2.27954	0.0797523	-28.5828	1.1007e-179	0.346708	0.112878	3.07153	0.00212964	0.0366077
Ube2b	0.791113	0.0158411	49.9405	0	-0.0765683	0.0249316	-3.07113	0.00213249	0.0366077
Bnip1	-1.20207	0.0429141	-28.0111	1.19044e-172	0.192216	0.0626148	3.06982	0.00214186	0.03668
Hgs	-1.97772	0.0632456	-31.2704	1.17799e-214	0.276794	0.0902741	3.06615	0.00216831	0.0370437
Prkd2	-1.50771	0.0499999	-30.1543	9.41362e-200	0.221891	0.0723859	3.06539	0.00217386	0.0370495
Lgmn	-2.56867	0.112945	-22.7428	1.69097e-114	0.484214	0.158045	3.06378	0.00218561	0.0371606
Dnajb6	1.081	0.0164707	65.6316	0	-0.0774956	0.0253025	-3.06277	0.00219301	0.0371974
Inf2	-2.25292	0.119173	-18.9046	1.04455e-79	0.509636	0.166613	3.0588	0.00222226	0.0376037
Dnajc4	-1.50658	0.0735848	-20.474	3.6694e-93	0.319591	0.104659	3.05364	0.00226083	0.0380842
Mrpl54	0.941462	0.0158745	59.3065	0	0.0732554	0.0239901	3.05357	0.00226137	0.0380842
Wbp2	-0.765777	0.0345033	-22.1943	3.89476e-109	0.155132	0.0508446	3.0511	0.00228001	0.0383075
Ifngr1	1.53243	0.0428955	35.7246	1.63887e-279	-0.18756	0.061503	-3.04961	0.0022914	0.038408
Rom1	-1.8293	0.058722	-31.1518	4.7932e-213	0.256705	0.0842491	3.04698	0.00231151	0.0386435
Sepp1	-0.855767	0.0661021	-12.9461	2.47092e-38	0.287314	0.0943139	3.04636	0.00231632	0.0386435
Bst2	0.69307	0.0416099	16.6564	2.7208e-62	0.181123	0.0594709	3.04558	0.00232233	0.038653
Ifng	-0.862809	0.128465	-6.71629	1.86411e-11	0.55223	0.18141	3.0441	0.00233376	0.0387524
D8Ertd738e	1.58338	0.019001	83.3316	0	0.0842645	0.0277125	3.04067	0.00236055	0.039106
Ctla2a	3.28916	0.0551451	59.6456	0	0.236563	0.0780161	3.03223	0.00242753	0.0401219
Sergef	-1.42844	0.0480569	-29.724	3.76426e-194	0.211428	0.069764	3.03062	0.00244052	0.040243
Abca2	-1.15336	0.0614046	-18.7829	1.0424e-78	0.265753	0.0878919	3.02364	0.00249756	0.0406649
Atxn7l3b	-0.160514	0.0315432	-5.0887	3.60523e-07	0.139859	0.0462757	3.0223	0.00250862	0.0406649
Chid1	-1.07579	0.0501745	-21.441	5.53569e-102	0.218721	0.0723326	3.02382	0.00249603	0.0406649
Epas1	-1.62246	0.105684	-15.352	3.4351e-53	0.450849	0.149019	3.02546	0.00248256	0.0406649
Gpsm3	0.770321	0.0399924	19.2617	1.12609e-82	0.173075	0.0571863	3.02651	0.00247398	0.0406649
Itgb1bp1	-0.154214	0.0366468	-4.20811	2.57513e-05	0.162538	0.0537966	3.02134	0.0025166	0.0406649
Rpl11	4.05398	0.0132787	305.3	0	0.0571151	0.0189046	3.02123	0.00251749	0.0406649
Sdf2	-0.0708461	0.0243757	-2.90642	0.00365594	0.109878	0.0363663	3.02144	0.00251578	0.0406649
Shcbp1	-1.29927	0.0670149	-19.3877	9.79374e-84	-0.315459	0.104415	-3.02122	0.00251759	0.0406649
Atp6ap2	-0.757353	0.055204	-13.7192	7.79344e-43	-0.254403	0.0843348	-3.01659	0.00255638	0.0407928
Dmkn	-1.10927	0.149723	-7.40883	1.27419e-13	0.635805	0.210798	3.01618	0.00255984	0.0407928
Egr1	-0.48863	0.047372	-10.3147	6.04429e-25	0.20624	0.0683061	3.01935	0.00253316	0.0407928
Fndc3b	-2.08308	0.0666666	-31.2462	2.51278e-214	0.28643	0.0949243	3.01745	0.00254908	0.0407928
Gmps	0.0124383	0.0405662	0.306617	0.759135	-0.184025	0.0610129	-3.01616	0.00255996	0.0407928
Rnf13	-0.948099	0.0377965	-25.0843	7.37618e-139	-0.185533	0.0614941	-3.01709	0.00255217	0.0407928
5430416N02Rik	-0.55391	0.0377719	-14.6646	1.0861e-48	-0.180369	0.0598344	-3.01446	0.00257437	0.0409308
Dnm1l	-0.921761	0.0448642	-20.5456	8.42923e-94	-0.214091	0.0710403	-3.01366	0.00258119	0.0409476
Commd7	0.119026	0.0346616	3.43395	0.000594858	0.151493	0.0502908	3.01234	0.00259244	0.0410345
Gm11273	-1.54504	0.203624	-7.58773	3.25563e-14	-0.901482	0.299474	-3.01022	0.00261062	0.041048
Itpr3	-1.71228	0.0553847	-30.9161	7.25069e-210	0.240294	0.0797984	3.01126	0.00260167	0.041048
Vti1a	-1.51273	0.0501254	-30.1788	4.49089e-200	0.21865	0.0726291	3.01051	0.00260811	0.041048
Idh2	-1.88971	0.0605227	-31.2231	5.17605e-214	0.260815	0.0867411	3.00682	0.00264	0.0413624
Rin3	-1.01222	0.0574777	-17.6106	2.04266e-69	0.248462	0.0826399	3.00656	0.00264226	0.0413624
Ms4a4c	-1.8293	0.058722	-31.1519	4.78635e-213	0.253049	0.0843284	3.00076	0.00269307	0.0420652
9930111J21Rik2	-2.25216	0.0725476	-31.0438	1.3826e-211	0.308181	0.102733	2.99981	0.00270145	0.0421035
Ctsl	-1.08541	0.149997	-7.23625	4.61269e-13	0.634075	0.211446	2.99875	0.0027109	0.0421583
Srxn1	-1.67023	0.0542326	-30.7976	2.82263e-208	0.233906	0.078268	2.98852	0.0028033	0.0435002
Pdcd11	-0.533454	0.0650868	-8.19604	2.48442e-16	-0.289109	0.0969351	-2.9825	0.00285905	0.0441913
Ptpre	-0.745741	0.0341594	-21.8312	1.17253e-105	0.150321	0.0504034	2.98237	0.00286028	0.0441913
Bcl2	0.903371	0.0507786	17.7904	8.38956e-71	0.215139	0.0722186	2.979	0.00289189	0.0445827
BC004004	-0.312992	0.0569777	-5.49323	3.94643e-08	0.244228	0.0820578	2.97629	0.00291759	0.044798
Chsy1	-0.0108857	0.0236558	-0.460172	0.645393	0.105173	0.035338	2.9762	0.00291846	0.044798
Aars	0.370276	0.0388809	9.52336	1.67668e-21	0.166467	0.0559576	2.97487	0.00293115	0.0448099
Jade1	-1.92703	0.0616627	-31.2511	2.15797e-214	0.262765	0.0883305	2.9748	0.00293184	0.0448099
Nrip1	-0.766571	0.0622491	-12.3146	7.561e-35	0.264507	0.0889489	2.9737	0.00294237	0.0448743
Gbp9	-2.05244	0.065653	-31.262	1.53437e-214	0.278367	0.0936726	2.9717	0.00296156	0.044974
Mfsd1	-1.44709	0.0485071	-29.8326	1.47839e-195	0.209404	0.070455	2.97217	0.00295705	0.044974
Dynlrb1	1.00924	0.0346798	29.1017	3.4128e-186	0.14752	0.049689	2.96886	0.00298905	0.0451023
Pde6d	-1.38771	0.0470882	-29.4705	6.87715e-191	0.203406	0.0685021	2.96934	0.00298445	0.0451023
Rasa1	-1.03817	0.0551561	-18.8224	4.94978e-79	0.23585	0.0794076	2.97012	0.00297687	0.0451023
Gadd45a	-1.9592	0.10031	-19.5316	5.91857e-85	-0.472107	0.159147	-2.96648	0.00301233	0.0451659
Ralgapb	-1.954	0.0625	-31.264	1.439e-214	0.265449	0.0894684	2.96696	0.00300762	0.0451659
Tmem171	-1.04733	0.0777102	-13.4774	2.12341e-41	-0.348033	0.11729	-2.96729	0.00300438	0.0451659
Chrac1	-0.0154934	0.0297229	-0.521264	0.602183	0.131222	0.0442846	2.96315	0.0030451	0.0454104
Fam49b	1.50011	0.0212988	70.4316	0	-0.0936297	0.0315879	-2.9641	0.00303568	0.0454104
Ubtf	-0.109207	0.0412429	-2.64791	0.00809918	0.176382	0.0595306	2.96287	0.0030478	0.0454104
Tmem59	0.169745	0.0345482	4.91328	8.95664e-07	0.148618	0.0501727	2.96212	0.00305525	0.0454261
Arid1a	-0.608581	0.0422591	-14.4012	5.08596e-47	0.18237	0.061601	2.96051	0.00307133	0.0454749
Sept1	1.28836	0.0213333	60.3921	0	-0.093985	0.0317395	-2.96114	0.00306503	0.0454749
Kidins220	-1.73399	0.0559892	-30.97	1.3653e-210	0.238627	0.0807042	2.9568	0.00310845	0.0458974
Snapc5	0.165148	0.0263046	6.2783	3.42285e-10	0.114683	0.0388003	2.95574	0.00311924	0.0458974
Tmsb10	4.33238	0.109456	39.581	0	-0.457647	0.154825	-2.9559	0.00311758	0.0458974
Golga4	-0.587542	0.0456362	-12.8745	6.26619e-38	0.196023	0.0663542	2.95419	0.00313493	0.046033
4930486L24Rik	-0.935256	0.0509093	-18.371	2.24133e-75	0.2182	0.0739021	2.95256	0.0031515	0.0461216
Mus81	-2.18106	0.0700141	-31.1517	4.80508e-213	0.293656	0.0995088	2.95105	0.00316692	0.0461216
Rrm2	0.810664	0.070994	11.4188	3.36946e-30	0.296762	0.100556	2.9512	0.00316544	0.0461216
Sdcbp	0.720147	0.0164133	43.8758	0	-0.0762374	0.0258296	-2.95155	0.00316182	0.0461216
Babam1	-0.0634596	0.0471457	-1.34603	0.178292	0.199558	0.0676867	2.94827	0.00319562	0.0464443
Satb1	-0.0256095	0.0381452	-0.671368	0.501986	-0.169827	0.0576553	-2.94555	0.00322378	0.0467497
Tmem234	0.663426	0.0245966	26.9722	3.12905e-160	0.106813	0.0362696	2.94498	0.00322979	0.0467497
Srd5a1	-2.27201	0.109438	-20.7608	9.79505e-96	0.453505	0.154076	2.94338	0.00324648	0.0468958
Cdc5l	-0.12455	0.0250392	-4.97422	6.55114e-07	0.109718	0.0373577	2.93695	0.00331458	0.0476839
Hcfc1r1	-0.138439	0.0252136	-5.49065	4.00447e-08	0.110454	0.0376104	2.93679	0.00331627	0.0476839
Plp2	0.653897	0.0409972	15.9498	2.85928e-57	-0.17682	0.0602179	-2.93633	0.00332116	0.0476839
Xbp1	-0.00419302	0.0235768	-0.177845	0.858845	0.103293	0.0352383	2.93127	0.00337581	0.0483707
D17Wsu92e	-1.1659	0.042145	-27.664	1.89296e-168	0.180688	0.0616814	2.92937	0.00339649	0.048541
Rala	0.010998	0.040141	0.273984	0.784097	0.170297	0.0581431	2.92893	0.00340135	0.048541
Sgpl1	-1.75175	0.064561	-27.1333	3.99169e-162	0.27002	0.0923811	2.9229	0.00346792	0.0493918
Arhgef5	-2.16646	0.0695046	-31.17	2.71416e-213	0.289007	0.0989006	2.9222	0.0034757	0.0494035
4930522L14Rik	-1.77209	0.0830005	-21.3504	3.86691e-101	-0.384217	0.131577	-2.9201	0.00349921	0.0494894
Cenpw	0.305973	0.0818437	3.7385	0.000185119	-0.343692	0.117711	-2.91979	0.00350263	0.0494894
Magoh	1.05108	0.0606704	17.3244	3.08107e-67	-0.253682	0.086867	-2.92035	0.00349636	0.0494894
Lama5	-2.45323	0.203346	-12.0643	1.63061e-33	0.829648	0.284357	2.91762	0.0035271	0.0497363
Ldlrad4	-1.27859	0.0445878	-28.6758	7.65045e-181	-0.2134	0.0731784	-2.91616	0.0035437	0.0498181
Zfp672	-1.36044	0.0842897	-16.1401	1.33362e-58	-0.375838	0.128894	-2.91588	0.00354692	0.0498181
Dynll1	2.11351	0.0355251	59.4932	0	0.146983	0.0504565	2.91306	0.003579	0.0501696
Pcbp4	-2.27343	0.0733234	-31.0056	4.5372e-211	0.302647	0.103976	2.91073	0.00360582	0.0503468
Xrn2	0.126273	0.0274664	4.59736	4.27883e-06	-0.123473	0.042418	-2.91087	0.00360428	0.0503468
Keap1	-0.847607	0.0359443	-23.5811	6.01764e-123	0.154126	0.0529825	2.909	0.00362583	0.0504658
Wls	-1.4424	0.0483933	-29.8057	3.29918e-195	0.204709	0.0703766	2.90877	0.00362854	0.0504658
Vrk1	-1.02375	0.0392534	-26.0804	6.08015e-150	-0.185624	0.0638663	-2.90644	0.00365569	0.0507442
Snrpd1	1.62397	0.0104456	155.469	0	-0.0473559	0.0162982	-2.9056	0.00366554	0.0507816
Dixdc1	-0.670319	0.0432993	-15.4811	4.65718e-54	-0.195549	0.0673539	-2.90331	0.0036924	0.0508563
Emc2	-0.113704	0.0360159	-3.15706	0.0015937	-0.160475	0.055259	-2.90405	0.00368367	0.0508563
Plpp3	-2.51939	0.185942	-13.5494	7.99293e-42	0.754063	0.259693	2.90367	0.00368817	0.0508563
Ccl4	1.50791	0.148598	10.1476	3.39594e-24	0.609818	0.210101	2.9025	0.00370203	0.0508904
Adk	-1.2589	0.044151	-28.5136	7.9552e-179	-0.20979	0.0723793	-2.89848	0.00374978	0.0514472
Nsmaf	-0.881776	0.0365636	-24.1162	1.68902e-128	0.15596	0.0538687	2.89518	0.00378941	0.0518908
Cdyl2	-2.21598	0.0712471	-31.1027	2.21729e-212	0.292945	0.101279	2.89244	0.00382261	0.0522447
Coprs	-2.44932	0.0800641	-30.592	1.562e-205	0.326197	0.112869	2.89006	0.00385171	0.0525415
Bcap31	0.788619	0.0384785	20.4951	2.38326e-93	-0.162267	0.0561992	-2.88736	0.0038849	0.0528926
Nsrp1	-0.783465	0.0428968	-18.2639	1.60273e-74	-0.194185	0.0673144	-2.88475	0.00391726	0.0532313
Tapbp	0.717719	0.0164332	43.6749	0	0.0714366	0.02478	2.88283	0.00394118	0.0534542
Paics	0.202925	0.0212574	9.54611	1.34655e-21	-0.0969899	0.0336612	-2.88136	0.00395965	0.0535004
Sept2	-0.132102	0.0251339	-5.25594	1.47269e-07	-0.115334	0.0400205	-2.88188	0.00395313	0.0535004
Ehd1	0.0204589	0.0333558	0.613354	0.539642	0.140072	0.0486674	2.87814	0.00400025	0.0539465
Lsm8	0.646083	0.0196801	32.8292	2.25373e-236	0.0844947	0.0293705	2.87686	0.00401652	0.0540633
Mrps27	-1.90076	0.0608581	-31.2326	3.84412e-214	-0.294531	0.102501	-2.87345	0.00406013	0.0543921
Nampt	-0.92126	0.0789844	-11.6638	1.95107e-31	0.322663	0.112303	2.87316	0.00406391	0.0543921
Rest	-1.32352	0.070398	-18.8005	7.47739e-79	0.289027	0.100583	2.87351	0.00405942	0.0543921
Atp2a2	-0.608046	0.0398753	-15.2487	1.6803e-52	0.166736	0.058055	2.87204	0.00407831	0.0544118
Mien1	0.88318	0.0233997	37.7432	0	0.0985444	0.0343139	2.87186	0.0040807	0.0544118
Slain2	-1.16339	0.0602245	-19.3176	3.82257e-83	0.248072	0.0865793	2.86525	0.00416676	0.0554554
Esyt2	-1.3422	0.0460287	-29.16	6.23019e-187	0.191961	0.0671639	2.85809	0.00426197	0.0566165
Acadsb	-2.38719	0.077615	-30.7568	9.91088e-208	0.313458	0.109764	2.85574	0.00429365	0.0569309
Ythdc1	0.0416578	0.0308583	1.34997	0.177025	-0.135342	0.0474149	-2.85443	0.00431147	0.0570607
Crip2	-1.51304	0.133942	-11.2962	1.36953e-29	0.538542	0.189038	2.84885	0.00438776	0.057619
Eif4a2	0.761101	0.0337357	22.5607	1.0554e-112	-0.141526	0.0496657	-2.84957	0.00437782	0.057619
Hnrnpk	1.79904	0.028559	62.9939	0	-0.117362	0.041197	-2.8488	0.00438849	0.057619
Msn	0.756545	0.0191457	39.5152	0	0.0811702	0.0284784	2.85024	0.0043686	0.057619
Timm10b	0.456113	0.0685286	6.65581	2.81746e-11	-0.281156	0.0987072	-2.84838	0.00439419	0.057619
Mrpl40	0.225569	0.0345489	6.52897	6.62217e-11	0.14241	0.050095	2.84279	0.00447201	0.0584238
Sbf1	-1.45036	0.0610399	-23.7608	8.49419e-125	0.253361	0.089113	2.84315	0.00446703	0.0584238
Eif3a	0.981341	0.0266422	36.8341	5.25653e-297	0.109887	0.0386966	2.8397	0.00451558	0.0588306
Lnp	-1.50273	0.0498754	-30.1296	1.98217e-199	0.205884	0.0725094	2.83941	0.0045197	0.0588306
Med28	0.65189	0.0271123	24.044	9.63487e-128	0.112172	0.0395338	2.83736	0.00454878	0.0589931
Mpg	-1.29171	0.0680641	-18.9779	2.59754e-80	0.276554	0.0974511	2.83787	0.00454151	0.0589931
Nup214	-1.33797	0.0459315	-29.1297	1.50964e-186	0.190122	0.0670547	2.83532	0.00457793	0.0592629
Cfap36	-0.914388	0.0371647	-24.6037	1.1541e-133	0.155155	0.0547662	2.83305	0.00461064	0.0595778
Tex264	-1.13761	0.05978	-19.03	9.63326e-81	0.243749	0.0860796	2.83167	0.00463055	0.0597266
Abracl	1.69837	0.0172933	98.2095	0	0.071807	0.0253865	2.82855	0.00467594	0.0602028
Acot8	-0.925499	0.0373717	-24.7647	2.15372e-135	-0.171177	0.0605327	-2.82784	0.00468626	0.0602265
Mob4	0.0213399	0.0362301	0.58901	0.555855	-0.155229	0.054945	-2.82517	0.00472557	0.0606221
Sel1l	-1.32853	0.0654405	-20.3014	1.24894e-91	0.265189	0.0939274	2.82334	0.00475261	0.0608591
Agfg1	-1.12415	0.0412745	-27.2361	2.42923e-163	0.170881	0.0605659	2.82141	0.00478124	0.0609325
Chchd4	-0.520034	0.0305139	-17.0425	3.97188e-65	0.127779	0.0453009	2.82067	0.00479232	0.0609325
Dda1	0.0786985	0.0396238	1.98614	0.0470175	0.162373	0.0576041	2.81878	0.00482062	0.0609325
Dnajb9	-0.91577	0.0371904	-24.6239	7.01594e-134	-0.169632	0.0602102	-2.81733	0.00484247	0.0609325
Dstn	-0.717886	0.0570969	-12.5731	2.96813e-36	0.230916	0.0819659	2.81722	0.00484408	0.0609325
Rap1gds1	-1.66793	0.0575607	-28.9768	1.28931e-184	0.236053	0.0836587	2.82162	0.00477822	0.0609325
Sh3bp5l	-2.38806	0.0823443	-29.0009	6.413e-185	0.354287	0.125683	2.8189	0.00481892	0.0609325
Slc25a51	-1.11231	0.0520603	-21.3657	2.78508e-101	0.212551	0.0753743	2.81994	0.00480325	0.0609325
Smoc2	-2.60643	0.197493	-13.1976	9.06244e-40	0.773251	0.274466	2.8173	0.00484298	0.0609325
Tia1	-0.943822	0.0377156	-25.0247	3.29309e-138	0.156696	0.0555549	2.82056	0.00479392	0.0609325
Klra4	0.811843	0.104586	7.76241	8.33315e-15	-0.419402	0.148986	-2.81504	0.00487711	0.0611316
Uvrag	-1.59382	0.0521995	-30.5332	9.45599e-205	0.213231	0.0757419	2.81524	0.00487412	0.0611316
Exosc4	-0.323335	0.0453422	-7.13099	9.96508e-13	0.184469	0.0655634	2.8136	0.00489895	0.0612972
Pfdn6	0.737602	0.0333685	22.1047	2.84533e-108	0.13516	0.0480647	2.81205	0.00492268	0.0614859
Runx2	-1.85021	0.0593391	-31.1802	1.97738e-213	-0.27927	0.0994513	-2.80811	0.00498333	0.0621343
Fam168b	-0.814245	0.047142	-17.2722	7.62234e-67	0.19269	0.0686988	2.80486	0.00503386	0.0626544
Tmub1	-1.67821	0.0756633	-22.18	5.35879e-109	0.301665	0.107626	2.8029	0.00506459	0.0629267
Crnkl1	-1.15355	0.0430032	-26.8248	1.66188e-158	-0.196787	0.0702931	-2.79952	0.00511782	0.0633762
Flii	-0.998904	0.0493592	-20.2375	4.5811e-91	0.200041	0.0714567	2.79947	0.00511861	0.0633762
H2afv	1.0694	0.0316561	33.7819	3.64055e-250	0.127602	0.0455919	2.79879	0.00512939	0.0633993
Fkrp	-1.99797	0.0642137	-31.1143	1.5426e-212	0.258817	0.0925708	2.79588	0.00517581	0.0638619
Bzw1	0.880085	0.03951	22.275	6.46236e-110	-0.160508	0.0574421	-2.79426	0.00520183	0.0639915
Gphn	-2.24168	0.0721686	-31.0618	7.91399e-212	0.287072	0.102742	2.79411	0.00520432	0.0639915
Usb1	-1.78215	0.0573539	-31.0729	5.59905e-212	0.23122	0.0828305	2.79149	0.00524668	0.0644009
Pdcd10	0.422519	0.0372597	11.3398	8.32909e-30	-0.153824	0.0551422	-2.78959	0.00527755	0.0646211
Sdccag3	-0.917154	0.0372161	-24.644	4.26658e-134	0.153055	0.054873	2.78926	0.0052828	0.0646211
Ncald	-1.80209	0.0579284	-31.1088	1.83006e-212	0.233136	0.0836186	2.78809	0.00530205	0.0647451
Abr	-0.693574	0.0433871	-15.9857	1.60725e-57	0.176766	0.0634183	2.78731	0.00531482	0.0647534
Fam103a1	0.174068	0.0327477	5.31544	1.06398e-07	-0.13818	0.0495831	-2.78684	0.00532247	0.0647534
Rnf138	-0.0193151	0.0237557	-0.813072	0.416177	-0.105072	0.037709	-2.78638	0.00533006	0.0647534
Pold3	-1.15882	0.041996	-27.5936	1.32928e-167	0.171578	0.0616131	2.78476	0.00535677	0.0649668
Ptrf	-2.24282	0.15252	-14.7051	5.97695e-49	0.592911	0.213751	2.77384	0.00553994	0.0670738
Tpgs1	-0.68178	0.0376899	-18.0892	3.87522e-73	0.153826	0.0554861	2.77234	0.00556555	0.0672693
Tmem214	-1.31384	0.0514817	-25.5205	1.16839e-143	0.208347	0.0752375	2.7692	0.00561948	0.0678058
Il1r2	-1.85446	0.208857	-8.87906	6.7426e-19	0.811433	0.293091	2.76854	0.00563083	0.0678277
mt-Co3	3.97688	0.0455543	87.2997	0	0.178309	0.0644508	2.76659	0.00566464	0.0681195
Ahnak	0.394417	0.0298586	13.2095	7.73207e-40	0.120534	0.0435842	2.76553	0.00568296	0.0681769
Fkbp15	-1.85021	0.059339	-31.1802	1.97454e-213	0.236638	0.0855769	2.76521	0.00568861	0.0681769
Tpp1	-1.70617	0.0552158	-30.9	1.19568e-209	0.220888	0.0799579	2.76256	0.00573504	0.0686177
Exosc10	-1.28189	0.0778307	-16.4702	6.00532e-61	0.306171	0.110868	2.76159	0.005752	0.068705
Ghitm	0.642498	0.0195172	32.9196	1.15371e-237	-0.0834886	0.030242	-2.76069	0.00576802	0.0687808
Klre1	2.04201	0.0200324	101.935	0	-0.0803274	0.0291213	-2.75837	0.00580898	0.0691214
Snrpb2	0.615137	0.0313756	19.6056	1.38463e-85	-0.128623	0.0466366	-2.75798	0.00581604	0.0691214
Aoc1	-1.94084	0.219914	-8.82546	1.09011e-18	0.850833	0.308753	2.75571	0.0058565	0.069376
Ppp1r11	0.459938	0.0326672	14.0795	5.07647e-45	0.130655	0.047413	2.75568	0.00585699	0.069376
Fam162a	0.784726	0.031444	24.9563	1.82487e-137	0.124949	0.0453735	2.75378	0.00589106	0.0696635
Fbxl14	-1.35346	0.0524145	-25.8223	4.98632e-147	0.210429	0.0764694	2.7518	0.00592681	0.0699698
Rapgef1	-1.00846	0.0389544	-25.8881	9.07234e-148	0.157789	0.0573628	2.75072	0.00594649	0.0700857
Tcirg1	-1.85727	0.0595489	-31.189	1.50166e-213	0.236072	0.0858922	2.74846	0.00598751	0.0704524
Psmg1	-0.874214	0.0386806	-22.6008	4.25244e-113	-0.171258	0.0623319	-2.74752	0.00600475	0.0705385
Dnajc3	0.662418	0.0411079	16.1141	2.03036e-58	0.161716	0.0588948	2.74585	0.00603538	0.0707579
Orai3	-1.45655	0.048737	-29.8858	3.00668e-196	0.195081	0.071057	2.74542	0.00604334	0.0707579
Ssh2	-1.30771	0.062819	-20.8171	3.03236e-96	-0.274855	0.100154	-2.74433	0.00606351	0.0708772
Dock5	-1.80209	0.0579283	-31.1089	1.82634e-212	0.229493	0.0836977	2.74193	0.00610802	0.0710805
Pan3	-1.30314	0.0532016	-24.4944	1.69477e-132	-0.23298	0.0849909	-2.74123	0.0061209	0.0710805
Sf3b1	0.961655	0.0145463	66.1098	0	-0.0625056	0.0227983	-2.74168	0.00611262	0.0710805
Tfam	-0.315309	0.0275449	-11.4471	2.4327e-30	-0.120481	0.0439281	-2.74269	0.00609383	0.0710805
Atg16l2	-1.92448	0.0682228	-28.2087	4.56769e-175	0.26737	0.0976233	2.73879	0.00616662	0.0712281
Dio3	-1.33675	0.192359	-6.94926	3.67217e-12	0.7419	0.271008	2.73755	0.0061898	0.0712281
Hipk1	-1.26706	0.0526756	-24.0541	7.56222e-128	0.20973	0.076618	2.73734	0.00619375	0.0712281
Lage3	-0.0144828	0.0408871	-0.354215	0.723178	0.162359	0.059301	2.73788	0.00618371	0.0712281
Mrfap1	1.1911	0.0403476	29.5209	1.55321e-191	0.15745	0.057517	2.73746	0.00619162	0.0712281
Ppm1h	-1.58309	0.052892	-29.9306	7.87725e-197	0.213572	0.0779663	2.73929	0.00615721	0.0712281
Rock1	0.0469164	0.0314749	1.4906	0.136067	0.127309	0.0466124	2.73122	0.00631002	0.0723745
Zmynd11	-1.24535	0.0438529	-28.3984	2.11736e-177	0.175522	0.0642695	2.73102	0.0063138	0.0723745
Cab39	-0.0193151	0.0237557	-0.813072	0.416177	0.0969237	0.0355683	2.725	0.0064301	0.0735889
D10Wsu102e	-1.01913	0.039163	-26.0229	2.72929e-149	-0.172625	0.0634627	-2.7201	0.00652621	0.0742108
Hoxa10	-2.25703	0.148402	-15.2089	3.08793e-52	0.565352	0.207778	2.72095	0.00650953	0.0742108
Telo2	-1.72644	0.0657904	-26.2415	8.93871e-152	0.259858	0.0954852	2.72145	0.00649957	0.0742108
Toporsos	-1.29151	0.117927	-10.9518	6.51586e-28	-0.475967	0.174977	-2.72017	0.00652492	0.0742108
Arl4a	-0.664483	0.061932	-10.7292	7.42173e-27	0.241193	0.0887528	2.71758	0.00657605	0.0746118
Ddx18	0.132161	0.0669973	1.97263	0.0485375	-0.264099	0.097193	-2.71726	0.00658247	0.0746118
Itga5	-2.49706	0.144551	-17.2746	7.30377e-67	0.550311	0.202603	2.71621	0.00660338	0.0747297
Sapcd2	-1.73879	0.0667803	-26.0375	1.8659e-149	0.265632	0.0978453	2.71482	0.00663119	0.0749251
Plk3	-2.25743	0.0727393	-31.0346	1.84319e-211	0.281197	0.103709	2.71142	0.00669965	0.0755784
Tra2b	1.23385	0.0463978	26.5928	8.21239e-156	-0.180568	0.0666276	-2.71011	0.00672612	0.0757568
Kdm6a	-1.29453	0.0492864	-26.2655	4.7535e-152	-0.215249	0.0794432	-2.70947	0.00673911	0.075783
Sars	0.224077	0.0229431	9.76662	1.56588e-22	-0.0971146	0.035857	-2.70838	0.00676119	0.0759112
Herpud1	-0.802023	0.0404164	-19.844	1.24215e-87	0.160544	0.0592917	2.7077	0.0067752	0.0759485
Crlf2	0.165461	0.0588863	2.80983	0.00495679	0.227342	0.0840071	2.70623	0.00680523	0.0760933
Taldo1	1.11587	0.0134669	82.8601	0	0.0552023	0.0203998	2.70602	0.00680953	0.0760933
Rab22a	-1.11381	0.0698592	-15.9437	3.15321e-57	0.270126	0.0998495	2.70534	0.00682355	0.0761302
Dcaf11	-0.982986	0.0384616	-25.5576	4.51769e-144	0.153373	0.0567046	2.70477	0.00683516	0.0761402
Paip2b	-1.34525	0.0496747	-27.0811	1.64274e-161	-0.218683	0.0809074	-2.70287	0.00687429	0.0764563
Hsd17b11	-1.954	0.0624999	-31.2641	1.43818e-214	-0.282959	0.104873	-2.69811	0.00697353	0.0773181
Klf6	0.114111	0.0424445	2.68849	0.00717769	0.16508	0.0611817	2.69819	0.00697166	0.0773181
Syap1	-1.47744	0.0781365	-18.9085	9.71639e-80	-0.326053	0.120894	-2.69702	0.00699633	0.0773409
Ugcg	0.557486	0.0347789	16.0294	7.96053e-58	0.135274	0.0501577	2.69697	0.00699735	0.0773409
Cactin	-1.36795	0.0466253	-29.3393	3.27474e-189	0.183647	0.0681849	2.69336	0.00707352	0.0780614
Ccdc9	-1.3007	0.0450835	-28.8509	4.932e-183	-0.198045	0.0736366	-2.68949	0.00715607	0.0788393
Lef1	-1.29462	0.0449466	-28.8035	1.9373e-182	-0.197367	0.0733975	-2.68902	0.0071662	0.0788393
Arhgap1	-1.26673	0.0443242	-28.5788	1.23352e-179	0.17458	0.0649767	2.68681	0.0072138	0.0792403
Gle1	-0.893881	0.0367856	-24.2997	1.97293e-130	0.145912	0.0543432	2.68501	0.00725283	0.0795461
Trip12	-0.781375	0.0347734	-22.4705	8.07668e-112	0.138126	0.0514793	2.68313	0.00729369	0.079871
Rhoc	-0.0675951	0.0523569	-1.29105	0.196688	0.200967	0.0749772	2.68037	0.00735413	0.0801623
Zeb1	-0.895235	0.0368105	-24.3201	1.2015e-130	-0.159259	0.0594048	-2.68091	0.00734212	0.0801623
Zfp511	-0.851491	0.0360141	-23.6432	1.38525e-123	0.142742	0.0532492	2.68064	0.00734807	0.0801623
Abcc1	-2.31179	0.0747435	-30.9297	4.76348e-210	0.285128	0.10646	2.67827	0.00740045	0.0805235
Eif4e	0.645058	0.0306283	21.0608	1.81977e-98	-0.122263	0.0456574	-2.67784	0.00740993	0.0805235
Aqr	-0.981508	0.0384331	-25.5381	7.45126e-144	-0.166342	0.062159	-2.67607	0.00744901	0.0806192
Arl13b	-2.2425	0.0797231	-28.1286	4.38068e-174	0.318424	0.119042	2.67489	0.00747546	0.0806192
Csnk1g1	-1.71571	0.0786044	-21.8271	1.28267e-105	0.299934	0.112123	2.67503	0.00747217	0.0806192
Gpx3	1.51373	0.133511	11.3379	8.52012e-30	0.505101	0.188789	2.67549	0.00746206	0.0806192
Iscu	-0.0132998	0.0496784	-0.267718	0.788916	0.190732	0.0712509	2.6769	0.00743063	0.0806192
Hs2st1	-2.43028	0.079305	-30.6447	3.11357e-206	0.3008	0.112511	2.67352	0.00750602	0.0807039
Rp9	0.723119	0.0297683	24.2916	2.40733e-130	0.115368	0.0431487	2.67374	0.00750098	0.0807039
Map2k2	0.833961	0.0396929	21.0103	5.27725e-98	0.152095	0.0569309	2.67156	0.00754985	0.0810525
Prkch	-0.391754	0.0286182	-13.689	1.18151e-42	0.113788	0.0426498	2.66796	0.00763122	0.0818026
Gabpb1	-0.910253	0.0370879	-24.5431	5.12417e-133	-0.159576	0.0598583	-2.6659	0.00767828	0.082183
Cacybp	1.07991	0.0155027	69.6593	0	-0.0635992	0.0238876	-2.66244	0.00775759	0.0827826
Ssbp1	0.580472	0.0193359	30.0204	5.31974e-198	-0.0800946	0.0300826	-2.66249	0.00775646	0.0827826
Nol12	-0.471116	0.0587915	-8.01333	1.11646e-15	0.224543	0.0843926	2.66069	0.00779806	0.0830897
Bfar	-0.972684	0.038264	-25.4204	1.50119e-142	0.149992	0.0564648	2.65637	0.00789861	0.084035
Aifm1	-1.04871	0.0397464	-26.385	2.03637e-153	-0.170865	0.0643729	-2.65431	0.00794714	0.084425
Mcts1	0.275256	0.0205023	13.4256	4.27979e-41	-0.0857215	0.032356	-2.64932	0.00806536	0.0854255
Tmem201	-2.40543	0.0783261	-30.7104	4.13064e-207	0.294882	0.111288	2.64972	0.00805585	0.0854255
Gcn1l1	-1.03148	0.0394056	-26.176	4.98438e-151	0.153858	0.0580887	2.64867	0.00808084	0.0854621
Acly	-0.380353	0.0284555	-13.3666	9.48058e-41	0.112338	0.0424242	2.64796	0.00809798	0.0855161
C330027C09Rik	-1.86082	0.059655	-31.1931	1.32064e-213	0.228063	0.0862246	2.64499	0.00816931	0.0860138
Nrgn	-0.951875	0.159132	-5.98167	2.20864e-09	0.593528	0.224379	2.6452	0.00816425	0.0860138
Rtp4	-1.58626	0.0810752	-19.5653	3.05756e-85	0.305741	0.115675	2.6431	0.0082152	0.086369
S100a1	-0.104884	0.0741529	-1.41442	0.157237	0.278206	0.1053	2.64203	0.00824111	0.0865134
Endod1	-0.91577	0.0371904	-24.6238	7.019e-134	0.145146	0.0549526	2.6413	0.00825894	0.0865727
Socs3	-0.589994	0.075985	-7.76462	8.18892e-15	0.285556	0.108185	2.63952	0.00830231	0.0868992
Bloc1s4	-0.864508	0.0375516	-23.0218	2.81719e-117	0.147225	0.0558352	2.63677	0.00837003	0.0871618
Cd53	1.2011	0.0603211	19.9117	3.21981e-88	-0.227282	0.0861926	-2.6369	0.00836665	0.0871618
Pbx2	-2.37522	0.0771517	-30.7863	3.9956e-208	0.289361	0.109772	2.63601	0.00838873	0.0871618
Pgls	1.14585	0.0505947	22.6476	1.47243e-113	0.189685	0.0719432	2.6366	0.0083741	0.0871618
Tmub2	-1.86439	0.0597615	-31.1972	1.16315e-213	0.227745	0.0863857	2.63637	0.00837984	0.0871618
Ppm1m	-1.75967	0.0899526	-19.5622	3.25005e-85	0.338505	0.128474	2.63482	0.00841831	0.0872142
Psmf1	-0.74043	0.0365338	-20.267	2.51472e-91	-0.153332	0.0581918	-2.63494	0.00841524	0.0872142
2810417H13Rik	1.6849	0.0480694	35.0513	3.72154e-269	0.179673	0.0682178	2.63381	0.00844335	0.0872817
Cwc25	-0.828953	0.0732133	-11.3224	1.0161e-29	-0.288469	0.109553	-2.63316	0.00845953	0.0872817
Nfkbil1	-2.02291	0.109549	-18.4659	3.88577e-76	0.40696	0.154557	2.63307	0.00846167	0.0872817
Klrb1f	-1.20699	0.0620195	-19.4615	2.32914e-84	-0.253138	0.0962009	-2.63135	0.00850475	0.0873458
Mvd	-1.28573	0.0653343	-19.6792	3.24979e-86	0.247642	0.0941103	2.63141	0.00850325	0.0873458
Pinx1	-1.29867	0.0450377	-28.8352	7.77616e-183	-0.193319	0.0734534	-2.63186	0.00849198	0.0873458
Nck1	-0.873491	0.0658618	-13.2625	3.81995e-40	-0.26116	0.0993575	-2.62849	0.00857649	0.0879555
Ptms	0.39253	0.0458315	8.56465	1.08404e-17	0.172729	0.0657295	2.62787	0.00859205	0.087988
Rasal3	-0.559075	0.0345318	-16.1901	5.92034e-59	0.136726	0.0520601	2.62632	0.00863144	0.0882643
Ctcf	-0.0761429	0.0253497	-3.0037	0.00266715	0.101374	0.0386116	2.62547	0.00865298	0.0883574
Baz1b	-0.496259	0.0449335	-11.0443	2.33614e-28	0.170617	0.0651479	2.61891	0.00882108	0.0897579
Glul	-0.865895	0.107557	-8.05055	8.24242e-16	0.398636	0.152194	2.61927	0.00881191	0.0897579
Rps29	4.13381	0.104215	39.6662	0	-0.38603	0.147416	-2.61864	0.00882802	0.0897579
Cd151	-2.31171	0.127243	-18.1677	9.303e-74	0.469463	0.179437	2.61631	0.00888852	0.0902439
Cdc26	0.0712873	0.0259891	2.74297	0.00608866	0.102417	0.0391588	2.61544	0.00891124	0.0903455
Mrpl50	-0.629126	0.0322246	-19.5232	6.97595e-85	-0.134973	0.0516182	-2.61483	0.00892716	0.0903779
Pkp3	-0.460022	0.0586016	-7.84999	4.16076e-15	0.219447	0.0839403	2.61432	0.00894041	0.0903834
Kpna1	-0.556057	0.0310685	-17.8978	1.22679e-71	-0.129877	0.0496891	-2.6138	0.00895423	0.0903944
Cgrrf1	-1.64985	0.0536829	-30.7334	2.04082e-207	0.203926	0.0780851	2.61159	0.0090122	0.0908507
Nelfe	-0.276925	0.0440269	-6.28992	3.17633e-10	0.166891	0.0640012	2.60762	0.00911745	0.0917814
Dcps	0.096208	0.0224224	4.29071	1.78106e-05	0.0876717	0.0336584	2.60475	0.00919406	0.0924218
Ift27	-1.05167	0.0585927	-17.9488	4.9063e-72	0.222388	0.0853985	2.60412	0.00921109	0.0924621
Smim4	-0.67236	0.113511	-5.92331	3.15531e-09	-0.428111	0.164895	-2.59626	0.00942441	0.09447
Atp8a1	-1.80545	0.0580258	-31.1146	1.52996e-212	0.218148	0.0840873	2.5943	0.00947826	0.0947426
Tob1	-1.39439	0.0472456	-29.5136	1.92683e-191	-0.200348	0.0772236	-2.59439	0.00947599	0.0947426
Coa4	-1.84319	0.0591312	-31.1712	2.62149e-213	0.221987	0.0856032	2.59321	0.00950851	0.0949115
1810022K09Rik	0.65552	0.101917	6.4319	1.26016e-10	-0.376758	0.145342	-2.59222	0.00953598	0.0950522
Ksr1	-2.48854	0.0816496	-30.4783	5.05061e-204	0.300035	0.115859	2.58965	0.0096074	0.09563
Lig1	0.348334	0.0246219	14.1473	1.93989e-45	0.0953588	0.0368386	2.58856	0.00963785	0.0956651
Srsf5	1.48584	0.0335616	44.272	0	-0.125601	0.0485193	-2.58868	0.00963456	0.0956651
Coro2a	-0.512651	0.0512747	-9.99814	1.55289e-23	0.191487	0.0740509	2.58589	0.00971291	0.0962757
Bag6	-0.780733	0.0383409	-20.3629	3.5676e-92	0.146444	0.0566486	2.58513	0.00973417	0.0963097
Tmed1	-1.64411	0.0535287	-30.7145	3.64163e-207	0.20139	0.0779129	2.5848	0.00974345	0.0963097
Use1	0.554016	0.0797394	6.94784	3.70933e-12	0.291956	0.113001	2.58366	0.00977577	0.096495
Skp1a	0.250902	0.0285924	8.77512	1.70725e-18	-0.112329	0.0435024	-2.58214	0.00981911	0.0967883
Cds2	-0.877217	0.0545049	-16.0943	2.79764e-58	0.202947	0.0786425	2.58063	0.00986211	0.0970776
Dnajc14	-1.44709	0.048507	-29.8326	1.47747e-195	0.182948	0.07095	2.57854	0.00992181	0.0975301
Mt2	0.952374	0.0962067	9.89925	4.19424e-23	0.350827	0.136097	2.57777	0.00994404	0.0976137
Il12rb2	-1.73713	0.0560772	-30.9774	1.08628e-210	-0.239107	0.0927854	-2.57699	0.00996648	0.097699
Hbb-y	-4.25865	1.07671	-3.95525	7.64536e-05	3.85695	1.49706	2.57636	0.00998476	0.0977433
Birc3	-1.22066	0.0433148	-28.1811	9.96662e-175	-0.181238	0.0703782	-2.5752	0.0100182	0.0978237
Gm10094	-1.15227	0.195345	-5.89865	3.66484e-09	-0.728406	0.282863	-2.57512	0.0100205	0.0978237
Efemp2	-2.35258	0.159427	-14.7564	2.79668e-49	0.577555	0.224435	2.57338	0.0100711	0.0978544
Lasp1	0.337191	0.0198771	16.9637	1.52335e-64	0.0769905	0.0299266	2.57264	0.0100925	0.0978544
Pgp	-0.314742	0.0724528	-4.34409	1.39853e-05	0.265251	0.10309	2.573	0.0100821	0.0978544
Ptp4a2	0.819075	0.0156212	52.4336	0	0.0607834	0.0236261	2.57272	0.0100901	0.0978544
Setd1b	-1.69404	0.0548822	-30.8669	3.31896e-209	0.205417	0.0797982	2.5742	0.0100472	0.0978544
Zfp524	-1.6791	0.0544734	-30.8241	1.24457e-208	0.203802	0.0792377	2.57204	0.0101102	0.0978924
Cpt2	-2.41777	0.0788109	-30.6782	1.11274e-206	0.2883	0.112163	2.57036	0.0101592	0.0979669
Eed	-0.486163	0.0300015	-16.2046	4.67604e-59	-0.123088	0.0478837	-2.57056	0.0101534	0.0979669
Tpp2	-0.316068	0.0275554	-11.4702	1.86127e-30	-0.112721	0.0438417	-2.57109	0.0101378	0.0979669
Sh3glb2	-1.10287	0.0728477	-15.1394	8.90755e-52	0.267206	0.103996	2.5694	0.0101876	0.0980454
Slc39a11	-1.77233	0.0570731	-31.0537	1.01584e-211	-0.242905	0.0945472	-2.56915	0.010195	0.0980454
Dhcr24	-1.17492	0.092717	-12.6721	8.43787e-37	0.337717	0.131616	2.56593	0.01029	0.0988254
Mtg2	-1.47573	0.0492067	-29.9904	1.30746e-197	0.184413	0.0719453	2.56325	0.0103698	0.0994578

## Sheet: trNK+cNK_FGRvsCTR2
gene	Intercept._Estimate	Intercept._Std..Error	Intercept._z.value	Intercept._Pr...z..	conditionKIRF_C5M_Estimate	conditionKIRF_C5M_Std..Error	conditionKIRF_C5M_z.value	pval	FDR
Tomm6	-1.14811	0.0511644	-22.4397	1.61427e-111	0.587271	0.0603435	9.73213	2.19929e-22	1.6123e-18
Eif4ebp1	-0.311648	0.0404968	-7.69562	1.40814e-14	-0.56766	0.0595581	-9.5312	1.55476e-21	5.69899e-18
Gm8730	1.50759	0.0145849	103.367	0	0.17034	0.0182537	9.33181	1.04074e-20	2.54323e-17
Tonsl	1.09014	0.0167085	65.245	0	-0.190967	0.0227348	-8.39975	4.47414e-17	8.19998e-14
Gm11273	-2.3486	0.0932506	-25.1859	5.71776e-140	0.861697	0.106206	8.11347	4.9195e-16	7.21297e-13
H2-K1	3.40174	0.032278	105.389	0	-0.353516	0.0457015	-7.73534	1.03129e-14	1.26007e-11
Chmp2a	1.09265	0.0166875	65.4772	0	-0.172076	0.0226084	-7.61117	2.7163e-14	2.84474e-11
Ndufb9	1.61422	0.0133622	120.805	0	-0.134463	0.0181196	-7.42086	1.16365e-13	1.06634e-10
Cdk2ap1	-0.877609	0.0589333	-14.8916	3.73892e-50	0.562035	0.0762653	7.36947	1.7131e-13	1.39541e-10
Gng2	0.982626	0.0240929	40.7849	0	-0.237112	0.0334771	-7.0828	1.41269e-12	1.03564e-09
Larp1b	-1.30561	0.0587816	-22.2113	2.67367e-109	0.502231	0.0723705	6.93972	3.9288e-12	2.61837e-09
Sf3b2	1.14718	0.0165592	69.2774	0	-0.153444	0.0225512	-6.80425	1.01574e-11	6.20532e-09
Taf1d	0.266193	0.0414344	6.42446	1.32342e-10	0.379115	0.0568529	6.66834	2.58707e-11	1.45891e-08
Ccdc12	1.27493	0.0152339	83.6901	0	-0.135966	0.0204718	-6.64162	3.10255e-11	1.62463e-08
Gm10094	-1.76566	0.0696733	-25.3419	1.10294e-141	0.542905	0.0826952	6.56513	5.19888e-11	2.54086e-08
Atp6v0b	0.566111	0.0217135	26.0718	7.60883e-150	-0.192606	0.0295562	-6.51661	7.19149e-11	3.20293e-08
Pglyrp2	-0.835865	0.0437689	-19.0972	2.66289e-81	-0.408954	0.0628023	-6.51176	7.42734e-11	3.20293e-08
Preb	-0.0724483	0.0298807	-2.42459	0.0153258	-0.264635	0.0413665	-6.39734	1.58111e-10	6.43952e-08
Clic1	2.60117	0.013229	196.625	0	-0.117185	0.0183866	-6.37338	1.84901e-10	6.77756e-08
Pycard	1.55364	0.0199089	78.0376	0	-0.177288	0.027804	-6.37635	1.81359e-10	6.77756e-08
Mrpl41	0.589871	0.0214571	27.4908	2.26261e-166	-0.185485	0.0291594	-6.36109	2.00329e-10	6.99339e-08
Ostf1	1.73594	0.0129843	133.696	0	-0.116983	0.0184955	-6.32497	2.53281e-10	8.44001e-08
Mrpl51	0.975447	0.01889	51.6382	0	-0.172752	0.0274919	-6.28373	3.3054e-10	1.05356e-07
Arhgdib	2.46923	0.00972422	253.926	0	-0.0820177	0.0131804	-6.22272	4.8862e-10	1.48406e-07
Metrnl	1.09063	0.02675	40.7711	0	-0.235995	0.0379583	-6.2172	5.06091e-10	1.48406e-07
Npm3	1.88673	0.0123698	152.527	0	-0.102317	0.0166816	-6.1335	8.59656e-10	2.4239e-07
Sdf4	1.12229	0.0164421	68.2567	0	-0.132281	0.0220772	-5.99174	2.07606e-09	5.63689e-07
Il2rb	1.96508	0.0206762	95.0407	0	-0.172824	0.0289179	-5.97637	2.28158e-09	5.97368e-07
Smim14	0.176084	0.026389	6.67264	2.51234e-11	-0.213488	0.0360945	-5.9147	3.3248e-09	8.40487e-07
Gm9493	1.19666	0.0731632	16.356	3.94428e-60	0.605885	0.102676	5.90094	3.61426e-09	8.83204e-07
Cyb5a	0.273966	0.0392833	6.97409	3.07857e-12	-0.308348	0.0554291	-5.56293	2.65279e-08	6.27343e-06
Flot1	-0.988739	0.0472456	-20.9277	2.99915e-97	-0.367544	0.06708	-5.47919	4.2728e-08	9.78871e-06
Eif1b	0.391959	0.023689	16.5461	1.70921e-61	-0.17576	0.032121	-5.47182	4.45448e-08	9.89569e-06
Rpia	-0.0846969	0.0772757	-1.09604	0.273063	-0.614839	0.112765	-5.45239	4.96986e-08	1.07159e-05
Ict1	0.546978	0.0290032	18.8592	2.46757e-79	-0.220618	0.0405702	-5.43794	5.39014e-08	1.09764e-05
mt-Nd3	1.04927	0.0434136	24.1691	4.69921e-129	0.327822	0.0602624	5.43992	5.33055e-08	1.09764e-05
Atp6v0e	1.57801	0.0174585	90.3866	0	-0.133732	0.0248753	-5.37608	7.61229e-08	1.50826e-05
Gm10073	1.25835	0.0588887	21.3683	2.63781e-101	0.439534	0.082516	5.32665	1.0004e-07	1.92843e-05
Nt5m	-1.37322	0.0572598	-23.9823	4.25676e-127	-0.440895	0.0828428	-5.32208	1.0259e-07	1.92843e-05
Zfp36l2	0.987701	0.0243378	40.583	0	-0.17632	0.0331589	-5.31744	1.05238e-07	1.92874e-05
Gon4l	-0.583274	0.0385759	-15.1202	1.1921e-51	-0.284192	0.0536555	-5.29661	1.17972e-07	2.10941e-05
Fam162a	1.00024	0.0174768	57.2323	0	-0.123655	0.0234215	-5.27955	1.29501e-07	2.26041e-05
Krit1	-0.0390826	0.0293864	-1.32996	0.183532	-0.209559	0.0401575	-5.21842	1.80456e-07	3.07656e-05
Mxd3	-1.60642	0.0687491	-23.3664	9.38673e-121	-0.522651	0.100359	-5.2078	1.91091e-07	3.11308e-05
Sra1	0.603135	0.0213152	28.296	3.87462e-176	-0.14968	0.0287321	-5.20951	1.8934e-07	3.11308e-05
Sms	0.697821	0.0290158	24.0497	8.40533e-128	0.202464	0.0390019	5.19112	2.09029e-07	3.33129e-05
D8Ertd738e	1.76569	0.0119191	148.139	0	-0.0814528	0.0158265	-5.14661	2.65243e-07	4.13723e-05
Mrps12	0.736311	0.0247431	29.7582	1.35726e-194	-0.175152	0.0341443	-5.12977	2.901e-07	4.37241e-05
Rabep2	-1.35374	0.0567048	-23.8734	5.78158e-126	-0.418265	0.0815589	-5.12838	2.9225e-07	4.37241e-05
Csnk2b	1.11441	0.0165069	67.5119	0	-0.112972	0.0220697	-5.11886	3.07388e-07	4.50693e-05
Lat	-0.563066	0.046584	-12.0871	1.23563e-33	-0.333181	0.0652839	-5.10358	3.33295e-07	4.79095e-05
Aip	0.155522	0.0318422	4.88415	1.03877e-06	-0.227099	0.0447156	-5.07875	3.79918e-07	5.02658e-05
Amd1	-0.763528	0.054041	-14.1287	2.52851e-45	0.357199	0.0704459	5.07055	3.96677e-07	5.02658e-05
Chmp5	0.0781245	0.0277137	2.81899	0.00481754	-0.191737	0.037716	-5.08371	3.70131e-07	5.02658e-05
Hsf1	-1.18817	0.0521996	-22.762	1.0903e-114	-0.376624	0.0742839	-5.07006	3.97683e-07	5.02658e-05
Scnm1	-1.06285	0.049029	-21.6779	3.31596e-104	-0.351795	0.0693375	-5.07366	3.90226e-07	5.02658e-05
Tnfaip8l2	-1.39666	0.0590649	-23.6463	1.28986e-123	-0.428489	0.0842303	-5.08712	3.6355e-07	5.02658e-05
Zmat5	0.0634241	0.0279181	2.27179	0.0230994	-0.192868	0.0380042	-5.07493	3.87646e-07	5.02658e-05
Dpm2	-0.277892	0.0331133	-8.39217	4.77256e-17	-0.230121	0.0454682	-5.06114	4.16748e-07	5.17827e-05
4930453N24Rik	-0.239178	0.0324785	-7.36419	1.78221e-13	-0.224215	0.0445349	-5.0346	4.78847e-07	5.85072e-05
Ccnd3	0.732595	0.0509531	14.3778	7.12857e-47	-0.364245	0.072473	-5.02594	5.00978e-07	6.02077e-05
Socs1	-0.368397	0.0722824	-5.09664	3.4573e-07	-0.516224	0.10394	-4.96657	6.81467e-07	8.0578e-05
Jakmip1	-0.639907	0.0396838	-16.1252	1.69793e-58	-0.273086	0.0550491	-4.96077	7.02131e-07	8.17035e-05
H2-Ke6	-0.0977661	0.0302614	-3.23073	0.00123476	-0.203944	0.0412994	-4.93819	7.88523e-07	8.89332e-05
Srgn	2.92961	0.0172604	169.731	0	-0.120027	0.0242968	-4.94004	7.81046e-07	8.89332e-05
Akt1s1	-1.25872	0.0540737	-23.2779	7.42629e-120	-0.378464	0.0769867	-4.91596	8.83482e-07	9.66688e-05
Commd7	0.361766	0.0240493	15.0427	3.85558e-51	-0.159785	0.0324915	-4.91775	8.75427e-07	9.66688e-05
Med8	-0.269159	0.032969	-8.16399	3.24143e-16	-0.220577	0.0451691	-4.88336	1.04296e-06	0.00011244
Gm10282	-2.32726	0.144283	-16.1298	1.57408e-58	0.913662	0.18832	4.85165	1.22441e-06	0.000130089
Mkrn1	0.299731	0.0248069	12.0825	1.30623e-33	-0.16232	0.0335343	-4.84042	1.29565e-06	0.000134402
Pdap1	1.17501	0.0179421	65.4888	0	0.113712	0.0234966	4.8395	1.30167e-06	0.000134402
Fam189b	-0.856494	0.0463507	-18.4785	3.0735e-76	-0.310845	0.0648081	-4.79639	1.61549e-06	0.000164488
Il16	-1.30357	0.0553	-23.5727	7.34385e-123	-0.376565	0.0786949	-4.78512	1.70884e-06	0.000171609
Cd7	1.84884	0.0343041	53.8957	0	-0.231105	0.0485321	-4.76189	1.91786e-06	0.000189998
Gramd1a	-0.247652	0.0326164	-7.59288	3.12884e-14	-0.212034	0.0445971	-4.75442	1.99013e-06	0.000194529
Commd4	0.161353	0.0265841	6.06951	1.283e-09	-0.170652	0.0360047	-4.73973	2.14006e-06	0.000206095
Med10	-0.00512353	0.0288916	-0.177336	0.859244	-0.186026	0.0392675	-4.73741	2.16468e-06	0.000206095
Prl8a2	-0.0519421	0.143329	-0.362397	0.717055	-0.960077	0.205364	-4.67501	2.93934e-06	0.00027626
Evl	0.887088	0.0228869	38.7597	0	-0.148619	0.0318757	-4.66246	3.12455e-06	0.00028995
4921524J17Rik	-1.07982	0.0494468	-21.8379	1.01208e-105	0.283474	0.0611582	4.63509	3.56781e-06	0.000326945
Gm10250	-1.31529	0.0739478	-17.7867	8.95729e-71	0.446904	0.0965678	4.62788	3.69427e-06	0.000331492
Hmgb1	2.64654	0.0135614	195.152	0	0.0872554	0.0188602	4.62643	3.7202e-06	0.000331492
Ywhaz	0.971777	0.0242116	40.1369	0	0.151292	0.0327145	4.62461	3.75308e-06	0.000331492
Hmha1	0.512163	0.0299038	17.127	9.32773e-66	-0.190583	0.0413678	-4.60705	4.08427e-06	0.00035645
Ccm2	-0.347182	0.03709	-9.36055	7.93264e-21	-0.236693	0.0514989	-4.59608	4.3052e-06	0.000367036
Nlrc5	-1.73722	0.0871739	-19.9282	2.31682e-88	-0.559958	0.121835	-4.59605	4.3057e-06	0.000367036
Cox16	-1.41602	0.0704074	-20.1118	5.81355e-90	0.415975	0.0908199	4.58022	4.64492e-06	0.000391401
Mlycd	-1.44456	0.0593391	-24.3441	6.69346e-131	-0.383999	0.084602	-4.53888	5.65529e-06	0.000471125
2810428I15Rik	0.739275	0.0199126	37.1261	1.06754e-301	-0.120281	0.026666	-4.51065	6.4628e-06	0.000526871
Selplg	1.86956	0.0172573	108.334	0	-0.109713	0.024324	-4.51048	6.4682e-06	0.000526871
Gm6133	-0.357225	0.117486	-3.04057	0.00236132	0.73293	0.163612	4.4797	7.47485e-06	0.000602177
Bcap29	-0.275547	0.0375108	-7.3458	2.04528e-13	0.21983	0.0495015	4.44087	8.95945e-06	0.000713932
Tbc1d10c	0.547492	0.0366853	14.924	2.30011e-50	-0.229292	0.0516743	-4.43726	9.11118e-06	0.000718215
Zfp637	-1.56808	0.0631194	-24.8431	3.07327e-136	-0.400785	0.0903779	-4.43455	9.22663e-06	0.000719579
Mrps34	0.337175	0.0243468	13.8488	1.29329e-43	-0.145268	0.0327861	-4.43078	9.38912e-06	0.000724544
Sh3glb2	-0.739162	0.0417028	-17.7245	2.71259e-70	-0.254117	0.0575883	-4.41264	1.02117e-05	0.000779815
Zcrb1	0.575604	0.0235208	24.4721	2.9288e-132	-0.144874	0.03293	-4.39945	1.08524e-05	0.000820198
Bola3	0.878589	0.0185727	47.3053	0	0.104227	0.0237397	4.3904	1.13143e-05	0.000846376
Tmem160	1.13212	0.0219433	51.5931	0	-0.132807	0.0303476	-4.37617	1.20782e-05	0.000894396
Ddx18	-0.0421826	0.0549994	-0.766966	0.443102	0.325788	0.074995	4.34413	1.39828e-05	0.00102422
Twf2	-0.303623	0.034746	-8.73837	2.3649e-18	-0.207038	0.0476813	-4.34213	1.41108e-05	0.00102422
Kif2a	-1.32476	0.0597013	-22.1898	4.3102e-109	0.321223	0.0741337	4.33302	1.47077e-05	0.00104682
Rps26-ps1	-0.905253	0.13409	-6.75111	1.46715e-11	0.80491	0.185748	4.33335	1.4686e-05	0.00104682
Ssr4	2.11267	0.0102616	205.881	0	-0.0588746	0.0136011	-4.32867	1.5001e-05	0.00105521
Ubb	3.42618	0.0206334	166.05	0	-0.126231	0.0291727	-4.32703	1.51135e-05	0.00105521
Cdc20	-0.230774	0.0323423	-7.13538	9.65187e-13	-0.189904	0.0439966	-4.31634	1.58635e-05	0.00108687
Nudt16l1	-0.465491	0.0363696	-12.7989	1.66321e-37	-0.214798	0.049761	-4.31659	1.58457e-05	0.00108687
Smim20	-0.201962	0.043892	-4.60134	4.19778e-06	-0.262351	0.0610738	-4.29564	1.74194e-05	0.00118242
Rab2a	1.17349	0.0165226	71.0233	0	-0.0953007	0.0222184	-4.28927	1.79265e-05	0.00120568
Metap2	1.02576	0.0282503	36.3099	1.1305e-288	0.164181	0.0383532	4.28075	1.8626e-05	0.00124134
Cope	1.16903	0.0215423	54.2669	0	-0.13525	0.0316117	-4.27848	1.88178e-05	0.00124282
Tbcb	1.1453	0.0241012	47.5206	0	-0.144329	0.0338185	-4.26776	1.97449e-05	0.00129241
Fzr1	-0.447142	0.0360375	-12.4077	2.37395e-35	-0.209214	0.0492425	-4.24865	2.1506e-05	0.00139523
Cycs	1.90615	0.0380682	50.072	0	0.226728	0.0534288	4.24355	2.20014e-05	0.00141485
Serpinb6a	0.723402	0.0296459	24.4014	1.65322e-131	-0.176096	0.0415534	-4.23782	2.25702e-05	0.0014388
Furin	-1.08718	0.0496291	-21.9061	2.27309e-106	-0.292041	0.0691608	-4.22263	2.41469e-05	0.001513
Sh3gl1	-1.14289	0.0510311	-22.396	4.30896e-111	-0.301023	0.07127	-4.2237	2.40325e-05	0.001513
Gosr2	-0.462124	0.0404649	-11.4204	3.30802e-30	-0.240452	0.0570802	-4.21253	2.52531e-05	0.0015689
Srd5a1	-1.73637	0.085384	-20.336	6.17144e-92	-0.510769	0.121357	-4.20881	2.5672e-05	0.00157266
Thap11	-1.16024	0.0553056	-20.9787	1.02746e-97	-0.337607	0.0802304	-4.20796	2.57683e-05	0.00157266
Trappc4	0.45923	0.0229054	20.0489	2.06177e-89	-0.129282	0.0307352	-4.20631	2.59572e-05	0.00157266
Dctn3	0.993942	0.0185067	53.7072	0	-0.133713	0.0318328	-4.20047	2.66357e-05	0.00160055
Rpl35	3.28983	0.0679792	48.3947	0	0.403068	0.0960538	4.19627	2.71346e-05	0.00161727
Ssna1	0.511906	0.0311208	16.449	8.53123e-61	-0.180555	0.0431381	-4.18552	2.84519e-05	0.0016821
Chmp7	-1.31898	0.0557278	-23.6683	7.65536e-124	-0.327254	0.078332	-4.17779	2.94359e-05	0.00172163
Tfb2m	-1.57406	0.0672371	-23.4106	3.33245e-121	0.351471	0.0841524	4.1766	2.95901e-05	0.00172163
Crbn	-1.0438	0.0485643	-21.4931	1.80485e-102	-0.281231	0.0675003	-4.16638	3.09479e-05	0.0017319
Gm8186	-0.258394	0.103018	-2.50823	0.0121336	0.598548	0.143508	4.17083	3.03492e-05	0.0017319
Hist1h2ae	-1.66927	0.128701	-12.9701	1.80804e-38	0.724167	0.173725	4.16847	3.06651e-05	0.0017319
Ifi35	0.291063	0.03296	8.8308	1.03931e-18	-0.190151	0.045563	-4.17336	3.00144e-05	0.0017319
Ino80b	-0.749652	0.0419222	-17.882	1.62903e-71	-0.240477	0.0577044	-4.1674	3.08092e-05	0.0017319
Vdac3	0.477669	0.0233583	20.4497	6.04994e-93	0.12607	0.0302895	4.16216	3.15245e-05	0.0017508
Sumo1	1.22179	0.0156441	78.099	0	-0.086386	0.0207949	-4.1542	3.26426e-05	0.00179927
Ilkap	0.100154	0.0274101	3.65388	0.000258302	-0.15345	0.0369792	-4.14962	3.33021e-05	0.00182192
Epdr1	-0.813136	0.0432742	-18.7903	9.06178e-79	-0.246997	0.0596573	-4.14026	3.46909e-05	0.00188384
Zcchc11	-0.344773	0.0342394	-10.0695	7.53723e-24	0.178074	0.0431563	4.12626	3.68718e-05	0.00198755
Mettl5	-1.09212	0.0497519	-21.9513	8.42197e-107	-0.284785	0.0692104	-4.11477	3.87566e-05	0.00206068
Sergef	-1.12482	0.0505721	-22.242	1.34793e-109	-0.289818	0.070437	-4.11457	3.87906e-05	0.00206068
Fbxo6	-0.857378	0.0452661	-18.9408	5.25505e-80	-0.256866	0.0625955	-4.10359	4.06794e-05	0.00214547
Plekha3	-1.9457	0.0857033	-22.7027	4.21005e-114	0.420935	0.10293	4.08954	4.32237e-05	0.00224733
Sec24c	-0.857163	0.0442374	-19.3764	1.21983e-83	-0.249571	0.0610223	-4.08983	4.3169e-05	0.00224733
Nsrp1	-0.884942	0.0448562	-19.7284	1.22937e-86	0.228586	0.0560197	4.08046	4.49462e-05	0.00232043
Faap100	-1.20021	0.0568791	-21.1011	7.77851e-99	-0.326966	0.0804598	-4.06372	4.82975e-05	0.00247601
0610030E20Rik	-1.13511	0.050833	-22.3301	1.88308e-110	-0.286773	0.0707482	-4.05342	5.04735e-05	0.00256959
Srp14	1.65986	0.0164938	100.635	0	-0.0915416	0.0226642	-4.03904	5.367e-05	0.00271348
Hes6	-0.328493	0.0339618	-9.67244	3.94857e-22	-0.18634	0.0461619	-4.03665	5.42189e-05	0.00272246
Prkd2	-1.19537	0.0560435	-21.3293	6.06672e-101	-0.319059	0.0792017	-4.02844	5.61487e-05	0.00280018
Numa1	-0.592243	0.0387491	-15.284	9.77219e-53	-0.213209	0.052997	-4.02304	5.74509e-05	0.00284576
Emc10	0.629145	0.0210398	29.9026	1.82044e-196	-0.113103	0.0281309	-4.02058	5.8054e-05	0.00285634
Aqr	-1.05546	0.0498081	-21.1905	1.16906e-99	0.248664	0.0619582	4.01342	5.98448e-05	0.00290545
Arid1a	-0.328889	0.0373426	-8.80735	1.28144e-18	-0.221716	0.05524	-4.01369	5.97767e-05	0.00290545
Dynlrb1	1.25421	0.0217703	57.6111	0	-0.118407	0.0295787	-4.00311	6.25161e-05	0.00301517
Rps29	3.83995	0.0768019	49.9981	0	0.434364	0.108571	4.00073	6.31478e-05	0.00302573
Gm4950	-1.41685	0.0594246	-23.8428	1.20388e-125	0.299907	0.0750235	3.99751	6.40133e-05	0.00304728
Gimap4	1.50693	0.0367673	40.9855	0	-0.207847	0.0520397	-3.99401	6.49653e-05	0.00305295
Naglu	-1.72756	0.0683586	-25.272	6.49431e-141	-0.389895	0.0976077	-3.99452	6.48267e-05	0.00305295
Hbb-y	-0.308606	0.923234	-0.334266	0.738179	-5.60602	1.40483	-3.99053	6.59259e-05	0.00305745
Hcfc1r1	0.0642032	0.0279073	2.30059	0.0214148	-0.150063	0.0376212	-3.9888	6.64085e-05	0.00305745
Lsm1	0.269444	0.0345063	7.80855	5.78504e-15	-0.190221	0.0477026	-3.98766	6.67292e-05	0.00305745
Zfp524	-1.38311	0.0575436	-24.0358	1.17537e-127	-0.32243	0.080788	-3.99106	6.57793e-05	0.00305745
Ythdc1	-0.000767801	0.0383672	-0.0200119	0.984034	0.203856	0.0511727	3.98368	6.78567e-05	0.0030898
Zfp706	1.17721	0.0295757	39.8031	0	-0.164442	0.0414515	-3.96709	7.27569e-05	0.00329247
C1d	0.497825	0.0224677	22.1574	8.85417e-109	-0.119106	0.0300798	-3.95968	7.50504e-05	0.00333363
Fam173a	0.352469	0.0241613	14.5881	3.34172e-48	-0.128302	0.0324133	-3.9583	7.54853e-05	0.00333363
Mien1	1.07559	0.0221777	48.4987	0	-0.119569	0.030195	-3.9599	7.49816e-05	0.00333363
Zfand2b	-0.783614	0.0426402	-18.3774	1.9942e-75	-0.231994	0.0585755	-3.9606	7.47615e-05	0.00333363
Fbxo9	-0.394032	0.0350931	-11.2282	2.96503e-29	-0.188538	0.0477237	-3.95061	7.79507e-05	0.00342189
Rasal3	-0.329323	0.0384689	-8.56078	1.1211e-17	-0.202584	0.0514111	-3.94048	8.1319e-05	0.00352485
Tmed10	1.1516	0.0185829	61.9711	0	-0.101416	0.0257449	-3.93924	8.17385e-05	0.00352485
Tmem261	0.629588	0.0210352	29.9303	7.94961e-197	-0.11076	0.0281102	-3.9402	8.14125e-05	0.00352485
Sdhc	0.372123	0.0239251	15.5537	1.50258e-54	-0.126251	0.0320818	-3.93528	8.3101e-05	0.00356265
Xbp1	0.192082	0.0280236	6.85429	7.16684e-12	-0.154844	0.0393968	-3.93038	8.4813e-05	0.00361491
Itm2b	2.42739	0.0130436	186.098	0	-0.0706837	0.0180822	-3.90902	9.26703e-05	0.00392697
Tmem9b	0.0769751	0.0327069	2.35348	0.0185987	-0.175275	0.0448628	-3.90692	9.34783e-05	0.00393844
Cenpw	0.053903	0.0752643	0.716183	0.473878	0.408479	0.1046	3.90517	9.416e-05	0.00394399
Tmem168	-1.26165	0.054153	-23.2979	4.66066e-120	-0.2948	0.0755158	-3.90382	9.4686e-05	0.00394399
Iah1	-0.488234	0.0367856	-13.2724	3.34522e-40	-0.195521	0.0501057	-3.90216	9.53385e-05	0.00394874
Smap1	-0.122621	0.047229	-2.59631	0.00942311	0.25288	0.0648449	3.89976	9.62869e-05	0.00396561
Cfap36	-0.667044	0.0402259	-16.5824	9.33461e-62	-0.214428	0.0550324	-3.89641	9.76308e-05	0.0039985
Anxa1	0.41306	0.0234404	17.6217	1.67806e-69	-0.12208	0.0314027	-3.88757	0.000101254	0.00405625
BC031181	0.750316	0.019803	37.8891	0	-0.102793	0.0264173	-3.89113	9.978e-05	0.00405625
Blvrb	-1.31876	0.0694706	-18.983	2.35758e-80	-0.382801	0.0984562	-3.88803	0.000101061	0.00405625
Tmem150a	-0.710816	0.173749	-4.09104	4.29435e-05	-0.969419	0.24931	-3.8884	0.000100907	0.00405625
A430005L14Rik	-0.0796168	0.029988	-2.65495	0.00793193	-0.157111	0.0404904	-3.88019	0.000104374	0.00415852
Rdh14	-1.56014	0.0628696	-24.8156	6.09102e-136	-0.343921	0.0887365	-3.87576	0.000106292	0.00421204
Ckb	-1.91808	0.162935	-11.7721	5.4372e-32	-0.938216	0.242428	-3.87008	0.0001088	0.00422973
Gm14296	-2.83085	0.118678	-23.8532	9.37512e-126	0.54458	0.140825	3.86708	0.000110147	0.00422973
Psmd4	0.886491	0.0184995	47.9197	0	-0.0953985	0.0246386	-3.87191	0.000107987	0.00422973
Tmem18	-1.77541	0.0700139	-25.358	7.33412e-142	-0.386712	0.0998903	-3.87136	0.000108228	0.00422973
Tmem234	0.86451	0.0239765	36.0565	1.08913e-284	-0.135953	0.0351655	-3.8661	0.000110591	0.00422973
Tmsb10	3.96694	0.0799987	49.5875	0	0.437466	0.1131	3.86797	0.000109747	0.00422973
Ufc1	0.807475	0.019245	41.9576	0	-0.099165	0.0256526	-3.86569	0.000110777	0.00422973
Adprm	-1.65545	0.065938	-25.1062	4.25477e-139	-0.360529	0.0934547	-3.85779	0.000114415	0.00430142
Hells	-0.610425	0.039103	-15.6107	6.15754e-55	0.189746	0.0491805	3.85816	0.000114245	0.00430142
Ptpn6	0.703348	0.0202735	34.693	1.00438e-263	-0.10437	0.0270543	-3.85781	0.00011441	0.00430142
Sympk	-0.897729	0.0481595	-18.6407	1.50127e-77	-0.252228	0.065575	-3.84641	0.00011986	0.00448314
Runx3	1.02989	0.0665585	15.4734	5.24562e-54	0.358362	0.0932926	3.84127	0.0001224	0.0045549
Traf3ip3	-0.183779	0.0315912	-5.81741	5.97666e-09	-0.164	0.0427216	-3.8388	0.000123636	0.00457764
Lamtor3	-0.277448	0.0427605	-6.48841	8.67481e-11	-0.232297	0.060651	-3.83006	0.000128113	0.00469597
Tbcc	-1.42021	0.0586211	-24.2269	1.15738e-129	-0.314692	0.0821443	-3.83096	0.000127644	0.00469597
Rps21	2.99456	0.0801622	37.3563	2.00503e-305	0.432738	0.113271	3.82037	0.00013325	0.00485997
Dapk2	-0.859122	0.0442807	-19.4017	7.46488e-84	-0.231836	0.0608269	-3.81141	0.000138178	0.00501478
Srrm2	1.55843	0.0223246	69.8081	0	-0.120044	0.0315104	-3.80965	0.000139163	0.00502565
Ndufb10	1.30967	0.0187652	69.7927	0	-0.097811	0.0257059	-3.80501	0.000141799	0.00509574
Ddx21	0.714791	0.0201579	35.4597	2.05845e-275	0.0977857	0.0257981	3.79043	0.000150389	0.00536454
Ppil2	-0.272095	0.0351742	-7.73563	1.0289e-14	-0.18161	0.0479323	-3.78889	0.000151322	0.00536454
Tmub1	-1.2794	0.0546358	-23.4169	2.87439e-121	-0.28819	0.0760669	-3.78864	0.000151474	0.00536454
Lsm10	-0.76203	0.0421824	-18.0651	5.99967e-73	-0.218709	0.0577667	-3.78608	0.000153045	0.00539412
Bin1	0.334207	0.024383	13.7066	9.27495e-43	-0.12367	0.032677	-3.78462	0.000153941	0.00539971
Gm2000	0.271205	0.144478	1.87714	0.0604995	0.76775	0.203229	3.77776	0.000158245	0.00545488
Rbm34	-0.668663	0.0402585	-16.6092	5.97369e-62	0.191245	0.0506198	3.77806	0.000158054	0.00545488
Rps12-ps3	1.72436	0.10621	16.2354	2.83315e-59	0.566563	0.149905	3.77947	0.00015716	0.00545488
St13	0.918005	0.0313667	29.2669	2.73925e-188	0.163637	0.0433204	3.77738	0.00015849	0.00545488
Ndufs7	1.08521	0.0248629	43.6479	0	-0.130454	0.0345769	-3.77287	0.000161379	0.00552443
Srxn1	-1.34754	0.0654958	-20.5745	4.64234e-94	-0.313531	0.0831232	-3.77189	0.000162018	0.00552443
Snrpb2	0.576725	0.028041	20.5672	5.39456e-94	0.14113	0.0374363	3.76986	0.00016334	0.00554374
Camk2g	-0.49251	0.039995	-12.3143	7.58731e-35	-0.207058	0.0550239	-3.76306	0.000167848	0.00567047
Cyth4	-0.464169	0.0363456	-12.771	2.3814e-37	-0.185453	0.049392	-3.75471	0.00017354	0.00583588
Zfp830	-1.20743	0.0527046	-22.9093	3.74905e-116	-0.27432	0.0731332	-3.75096	0.000176156	0.00589681
Ybx3	0.378395	0.0376845	10.0411	1.00519e-23	0.18633	0.0499044	3.73374	0.000188655	0.00628651
Pdcd1	0.0166501	0.0906793	0.183615	0.854315	-0.48071	0.129068	-3.72446	0.000195735	0.0064929
Sdf2	0.129834	0.0296611	4.37723	1.20196e-05	-0.148737	0.0399983	-3.71857	0.000200351	0.00661608
Prkcq	-0.784528	0.0504416	-15.5532	1.51389e-54	-0.253892	0.0683332	-3.71549	0.000202806	0.00666715
Tmem50a	1.04483	0.0221195	47.2357	0	-0.111511	0.0300567	-3.71002	0.000207241	0.00678252
E430025E21Rik	-1.99367	0.078087	-25.5313	8.85178e-144	0.353473	0.0954444	3.70344	0.000212693	0.00692999
Gpsm3	1.0361	0.0302304	34.2736	1.94267e-257	-0.1583	0.0428014	-3.69849	0.000216888	0.00698559
Hnrnpl	0.0485732	0.0367545	1.32156	0.186315	0.17715	0.0479242	3.69645	0.000218634	0.00698559
Il1r2	-0.950637	0.175483	-5.41727	6.05147e-08	-0.934793	0.252875	-3.69666	0.000218455	0.00698559
Pbx2	-1.99367	0.0780868	-25.5314	8.83487e-144	-0.414709	0.11221	-3.69584	0.000219163	0.00698559
Slc35c2	-0.536754	0.0376889	-14.2417	5.0481e-46	-0.189561	0.0512658	-3.69761	0.000217643	0.00698559
Mff	0.130837	0.0353174	3.7046	0.000211726	-0.172424	0.0466806	-3.69368	0.000221029	0.00701456
Fdx1l	0.629408	0.0259992	24.2088	1.79824e-129	-0.130138	0.0352499	-3.69186	0.000222618	0.00703455
Bod1l	-0.125642	0.0484776	-2.59175	0.00954899	-0.252369	0.0684109	-3.68902	0.000225122	0.00708314
Eif2s2	1.71224	0.0406598	42.1114	0	0.21011	0.0570391	3.68362	0.000229945	0.00715
Gripap1	-1.0438	0.0485643	-21.4931	1.80447e-102	-0.246671	0.0669449	-3.68468	0.000228989	0.00715
Tmem126a	0.6752	0.0291979	23.1249	2.60008e-118	-0.148654	0.040369	-3.68238	0.000231068	0.00715
Zfos1	0.96264	0.0623299	15.4443	8.24623e-54	0.321295	0.0872541	3.68229	0.000231148	0.00715
Napa	0.208144	0.031278	6.65465	2.83984e-11	-0.155496	0.0423003	-3.67601	0.00023691	0.00726858
Zdhhc4	-0.913997	0.0532466	-17.1654	4.82381e-66	-0.251734	0.0684814	-3.67595	0.000236965	0.00726858
Zdhhc12	-1.57271	0.0937141	-16.782	3.30477e-63	-0.498272	0.135737	-3.67085	0.000241742	0.00738423
S1pr4	-0.554305	0.0428753	-12.9283	3.11619e-38	-0.20092	0.0547947	-3.66678	0.000245624	0.00741016
Supt16	-0.412496	0.0419409	-9.83516	7.94431e-23	0.200661	0.0547155	3.66735	0.000245079	0.00741016
Thap4	-1.33014	0.0631315	-21.0694	1.51716e-98	-0.319004	0.086968	-3.66806	0.000244395	0.00741016
Card19	-0.129478	0.0463245	-2.79503	0.00518949	-0.239416	0.0653498	-3.66361	0.000248684	0.00741097
Ddi2	-1.4932	0.0696182	-21.4484	4.72523e-102	-0.355443	0.0969874	-3.66484	0.000247497	0.00741097
Nudt18	-0.865239	0.0463069	-18.6849	6.57019e-78	-0.236049	0.0644177	-3.66434	0.000247973	0.00741097
Sytl3	-0.501859	0.037037	-13.5502	7.90373e-42	-0.184214	0.0503173	-3.66104	0.000251191	0.0074554
Csnk2a1	-0.608771	0.0569326	-10.6928	1.0995e-26	0.27837	0.0760687	3.65946	0.000252751	0.00747145
Rpl6l	1.09274	0.0761281	14.3539	1.00664e-46	0.390877	0.10685	3.65819	0.000254001	0.00747825
Svbp	0.396081	0.0265532	14.9165	2.57429e-50	-0.13345	0.0365579	-3.65038	0.000261855	0.00767863
Rest	-0.945064	0.046225	-20.4449	6.67594e-93	-0.231167	0.0634877	-3.64114	0.000271437	0.00792792
Edf1	2.14081	0.0170218	125.769	0	-0.0862727	0.0237009	-3.64006	0.000272574	0.00792952
Diablo	-0.220368	0.0321744	-6.84918	7.42757e-12	-0.157639	0.0434478	-3.62825	0.000285346	0.00826826
Btg2	1.71374	0.0362816	47.2345	0	-0.185758	0.0512732	-3.6229	0.000291318	0.00840788
Gcdh	-1.57598	0.0640283	-24.6138	8.99825e-134	-0.327668	0.0904738	-3.62168	0.000292691	0.00840788
Grina	0.133784	0.035413	3.77781	0.000158217	-0.179074	0.0494559	-3.62088	0.000293605	0.00840788
1700020I14Rik	0.640831	0.0393389	16.29	1.1622e-59	-0.200605	0.0554853	-3.61547	0.000299804	0.008552
Ube2g2	-0.310207	0.0336527	-9.2179	3.02976e-20	-0.164391	0.0455134	-3.61191	0.000303948	0.00863659
9930111J21Rik2	-1.85179	0.0727394	-25.4578	5.78821e-143	-0.373187	0.103424	-3.60833	0.000308177	0.00868941
Jtb	0.042147	0.0394949	1.06715	0.285904	-0.19338	0.0535897	-3.60853	0.000307939	0.00868941
Gins1	-1.79521	0.0707106	-25.3882	3.40457e-142	0.313467	0.0870096	3.60267	0.000314971	0.00884694
Cib1	-0.0995993	0.0302891	-3.28829	0.00100798	-0.146797	0.0408021	-3.59778	0.000320943	0.00887861
Scamp3	0.0473881	0.033552	1.41238	0.157839	-0.169693	0.0471566	-3.5985	0.00032006	0.00887861
Sft2d1	-0.555792	0.0574792	-9.66945	4.06559e-22	0.280484	0.0779393	3.59875	0.000319745	0.00887861
mt-Atp8	-1.20828	0.0906444	-13.3299	1.5513e-40	0.444128	0.123348	3.60062	0.000317455	0.00887861
Mrps17	0.484102	0.0226224	21.3993	1.35762e-101	-0.108588	0.0302168	-3.59364	0.000326087	0.008987
Bax	1.38699	0.0208164	66.6299	0	-0.102658	0.0286106	-3.58812	0.000333067	0.009145
Klf13	-0.105119	0.0303728	-3.46096	0.000538254	-0.146523	0.0409124	-3.58138	0.000341781	0.00934925
Ppdpf	0.474898	0.0334464	14.1988	9.32393e-46	-0.158826	0.0444622	-3.57217	0.000354042	0.00964863
Tnrc6c	-1.85348	0.0979517	-18.9224	7.46167e-80	0.454307	0.127217	3.57111	0.000355476	0.00965184
Bicd2	-1.22706	0.0532246	-23.0544	1.32756e-117	-0.262426	0.0736446	-3.56341	0.000366064	0.00990264
Ppcdc	-0.968849	0.0467779	-20.7117	2.71827e-95	-0.228436	0.0642059	-3.55787	0.000373881	0.0100769
Fbrsl1	-1.77541	0.0700139	-25.358	7.33722e-142	0.306435	0.0862555	3.55265	0.000381372	0.0102412
Cd3d	-0.234874	0.145435	-1.61498	0.106316	-0.735813	0.207277	-3.54991	0.000385365	0.0102731
Ctsk	-1.11524	0.182222	-6.12024	9.34323e-10	-0.932625	0.262713	-3.54998	0.000385263	0.0102731
Fes	-1.26165	0.054153	-23.2979	4.65839e-120	-0.264784	0.0749714	-3.5318	0.000412739	0.010963
Rnh1	0.988831	0.0334706	29.5432	8.01854e-192	-0.165791	0.0470087	-3.52681	0.000420599	0.0110517
Runx2	-2.04164	0.0930552	-21.9401	1.07701e-106	0.431167	0.122233	3.52743	0.000419617	0.0110517
Stx12	-1.01131	0.0477819	-21.1652	1.99938e-99	-0.231479	0.0656308	-3.52698	0.000420324	0.0110517
Ckap2l	-1.61289	0.0645496	-24.9869	8.48956e-138	-0.319006	0.0905478	-3.52306	0.000426589	0.0111293
Coa3	0.603288	0.0312564	19.3013	5.24059e-83	-0.153864	0.0436679	-3.52351	0.000425872	0.0111293
Taz	-1.0136	0.0478364	-21.1889	1.20971e-99	-0.231219	0.0657017	-3.51923	0.000432797	0.0112512
Gabarapl2	0.952056	0.0179029	53.1789	0	-0.0835315	0.0237826	-3.5123	0.00044425	0.0115081
Crls1	-2.47841	0.0995039	-24.9077	6.1433e-137	0.422156	0.12028	3.50978	0.000448486	0.0115769
Arl8b	-0.558291	0.038097	-14.6545	1.26123e-48	-0.181398	0.051724	-3.50703	0.000453135	0.0116151
Sapcd2	-1.38133	0.0740683	-18.6495	1.27582e-77	-0.342696	0.0977029	-3.50753	0.000452291	0.0116151
Ndufv2	0.861264	0.0275299	31.2847	7.52972e-215	-0.133196	0.0380902	-3.49686	0.000470765	0.012025
Cisd1	0.907153	0.0183094	49.5458	0	-0.0850313	0.0243305	-3.49485	0.000474335	0.0120741
Adprh	-0.188782	0.0316703	-5.96084	2.50945e-09	-0.149121	0.0426849	-3.49352	0.000476696	0.0120922
Gle1	-0.655781	0.0400001	-16.3945	2.09387e-60	-0.189677	0.054411	-3.486	0.000490302	0.0123945
Hps1	-1.30357	0.0553001	-23.5727	7.35006e-123	-0.266825	0.076597	-3.48349	0.00049492	0.0124683
Apoa1bp	0.22368	0.0257684	8.6804	3.94374e-18	-0.119925	0.0345051	-3.47557	0.000509759	0.0127544
Borcs5	-1.49141	0.0607455	-24.5518	4.13613e-133	-0.294432	0.0847015	-3.47611	0.000508735	0.0127544
Frmd8	-0.776368	0.0424859	-18.2735	1.34496e-74	-0.201261	0.057947	-3.4732	0.000514293	0.0127806
Gpr108	-0.776368	0.042486	-18.2735	1.34517e-74	-0.201261	0.057947	-3.4732	0.000514293	0.0127806
Fam195b	0.291265	0.0348975	8.34628	7.04481e-17	-0.172099	0.0495862	-3.4707	0.000519111	0.0128568
Rbm42	0.274176	0.0251259	10.9121	1.00914e-27	-0.116604	0.0336201	-3.46827	0.000523829	0.0129299
Apoe	-0.979941	0.202041	-4.85021	1.23333e-06	-1.00457	0.289767	-3.46683	0.000526632	0.0129555
Polr2l	-0.205038	0.112742	-1.81865	0.0689653	0.545079	0.157618	3.45823	0.000543737	0.0132606
Scand1	0.582014	0.0215415	27.0182	9.02443e-161	-0.0992959	0.0287146	-3.45803	0.000544142	0.0132606
Slc39a3	-1.85709	0.0729326	-25.4631	5.05266e-143	-0.357129	0.10328	-3.45787	0.00054446	0.0132606
Unc50	-0.489588	0.0368105	-13.3002	2.30727e-40	-0.172414	0.049875	-3.45692	0.000546377	0.0132632
Tcea1	-0.217992	0.0396216	-5.50183	3.75865e-08	0.180227	0.0521673	3.4548	0.00055071	0.0133243
Herpud1	-0.550528	0.0395454	-13.9214	4.69328e-44	-0.196812	0.0570778	-3.44813	0.000564485	0.0136126
Khsrp	-1.44809	0.0594437	-24.3606	4.47264e-131	0.254662	0.073894	3.44631	0.0005683	0.0136151
Tmem208	0.567524	0.0216981	26.1554	8.54978e-151	-0.0996966	0.0289259	-3.44662	0.00056764	0.0136151
Cdc42se2	-0.368499	0.0346479	-10.6355	2.03707e-26	-0.161106	0.0468246	-3.44062	0.000580387	0.0138593
Nbeal2	-1.10207	0.0500001	-22.0413	1.15704e-107	-0.236237	0.0687545	-3.43595	0.000590478	0.0140545
Cdipt	-0.12704	0.0478904	-2.65272	0.00798461	-0.230031	0.0670598	-3.43024	0.000603055	0.0143074
Zfp688	-1.96957	0.0771517	-25.5285	9.5148e-144	-0.375893	0.109772	-3.4243	0.000616392	0.0145767
Cdca8	0.34896	0.0242037	14.4176	4.00939e-47	-0.110424	0.0323421	-3.41425	0.000639574	0.0149799
Ncaph	-1.79521	0.0707107	-25.3882	3.40692e-142	0.297922	0.0872408	3.41494	0.000637961	0.0149799
Rbm38	-0.830134	0.0436436	-19.0208	1.14799e-80	-0.203375	0.059555	-3.41492	0.000638017	0.0149799
Nptn	-1.34414	0.0564332	-23.8182	2.16159e-125	-0.266378	0.078158	-3.4082	0.000653938	0.0152676
Rnaseh1	-1.06525	0.049088	-21.7009	2.01261e-104	-0.229471	0.0673931	-3.40496	0.000661727	0.0154004
Creb3	-1.29747	0.0555681	-23.3492	1.4049e-120	-0.258978	0.0762975	-3.39431	0.000688012	0.0159111
Hmg20b	-0.529677	0.0375558	-14.1037	3.6032e-45	-0.17277	0.050889	-3.39504	0.000686183	0.0159111
Lxn	-0.358941	0.0344828	-10.4093	2.24921e-25	-0.157849	0.0465671	-3.38972	0.000699645	0.0160787
Pknox1	-1.67743	0.0666666	-25.1615	1.05777e-139	-0.316858	0.093468	-3.39001	0.000698898	0.0160787
Babam1	0.230523	0.0401229	5.74541	9.1698e-09	-0.189418	0.055943	-3.38591	0.000709424	0.0162525
Hspa8	3.75449	0.0358319	104.781	0	-0.171335	0.0506768	-3.38093	0.000722401	0.0164982
Tmsb4x	6.11791	0.0207503	294.835	0	-0.099177	0.0293429	-3.37994	0.000725027	0.0165067
Pde6d	-1.09212	0.0497518	-21.9513	8.41437e-107	-0.230718	0.0683244	-3.3768	0.000733353	0.0166446
Mga	-1.24709	0.0537604	-23.1972	4.85386e-119	-0.250199	0.0741697	-3.37333	0.00074264	0.0167517
Tprgl	0.320834	0.033153	9.67738	3.76241e-22	-0.154488	0.0457921	-3.37368	0.000741716	0.0167517
Bod1	-1.85709	0.0729324	-25.4632	5.04435e-143	-0.34649	0.103005	-3.36381	0.000768748	0.0172345
Pabpn1	-1.07704	0.069588	-15.4774	4.92881e-54	0.310282	0.0922251	3.3644	0.000767095	0.0172345
C1qtnf6	0.761734	0.0392419	19.4113	6.19787e-84	-0.185695	0.0552186	-3.36291	0.000771267	0.0172383
Dnajc10	-1.65545	0.0659379	-25.1062	4.25214e-139	0.27391	0.0816908	3.35301	0.000799367	0.0177581
Marcksl1	-1.4247	0.10555	-13.4979	1.60978e-41	-0.509814	0.152046	-3.35303	0.000799308	0.0177581
Tsc22d1	-0.975962	0.0768634	-12.6973	6.11683e-37	-0.369737	0.110565	-3.34408	0.000825568	0.0182847
Cdc26	0.266178	0.0293033	9.08352	1.05119e-19	-0.127824	0.0382627	-3.3407	0.00083566	0.0183971
Frat2	-1.90595	0.0835077	-22.8237	2.6675e-115	-0.389528	0.116596	-3.34085	0.000835236	0.0183971
Fam122a	-1.44104	0.0592348	-24.3276	1.00001e-130	-0.274185	0.0821919	-3.33591	0.000850204	0.0186612
Mrps24	1.34466	0.0283677	47.401	0	-0.132631	0.0397855	-3.33365	0.000857159	0.0187577
Tufm	-0.556841	0.0380693	-14.627	1.88883e-48	0.159899	0.0481465	3.3211	0.000896629	0.0195631
Smc4	1.14103	0.0162887	70.0505	0	-0.0715701	0.0215825	-3.31612	0.000912761	0.0198559
Gm10053	-1.54843	0.123717	-12.5159	6.11177e-36	0.557523	0.168232	3.31401	0.000919684	0.0199473
Mdp1	0.00484333	0.028748	0.168476	0.866209	-0.127661	0.038561	-3.31062	0.000930903	0.0201311
Gtpbp2	-0.668663	0.0402585	-16.6092	5.97379e-62	-0.180884	0.0546522	-3.30973	0.000933869	0.0201359
Mrps27	-2.1031	0.0824787	-25.4987	2.03711e-143	0.334526	0.101131	3.30786	0.00094012	0.0202112
Birc5	1.22806	0.0259784	47.2726	0	-0.119706	0.036215	-3.30544	0.000948281	0.020327
Sco2	-0.859687	0.0513961	-16.7267	8.37426e-63	-0.230079	0.0696389	-3.30389	0.000953538	0.0203801
Ddx46	0.427244	0.0232747	18.3566	2.92421e-75	-0.102349	0.0310456	-3.29672	0.000978213	0.0205227
Htra3	-1.52364	0.148707	-10.2459	1.23417e-24	-0.710424	0.215494	-3.29673	0.00097819	0.0205227
Igbp1	0.155917	0.0380465	4.09806	4.16632e-05	-0.175076	0.0530776	-3.29849	0.000972048	0.0205227
Itgb7	-0.244438	0.0447328	-5.46439	4.64503e-08	-0.206751	0.062658	-3.29968	0.00096794	0.0205227
Med28	0.855203	0.0248835	34.3682	7.52728e-259	-0.11279	0.0341711	-3.30074	0.000964316	0.0205227
Rabac1	0.94948	0.0336369	28.2273	2.70097e-175	-0.156772	0.0475605	-3.29626	0.000979803	0.0205227
Sik1	-0.960134	0.0465746	-20.615	2.01461e-94	0.193149	0.0585411	3.29937	0.000969024	0.0205227
Rpl38	3.48747	0.0950017	36.7095	5.15214e-295	0.442493	0.134304	3.29471	0.000985232	0.0205776
Acaa2	-0.290027	0.0333148	-8.70565	3.15758e-18	-0.1477	0.0448871	-3.29048	0.00100017	0.0208302
Exosc4	-0.0460795	0.0500568	-0.920543	0.357289	-0.232972	0.0708401	-3.2887	0.00100651	0.020836
Kdelr1	0.0463786	0.0362149	1.28065	0.200317	-0.164863	0.0501406	-3.28801	0.00100897	0.020836
Mtg2	-1.19913	0.0524864	-22.8465	1.58367e-115	-0.237385	0.072193	-3.2882	0.00100829	0.020836
Ccl27a	-2.57174	0.104257	-24.6674	2.39606e-134	0.414683	0.126174	3.28659	0.00101409	0.0208828
Rps28	3.09358	0.111833	27.6624	1.98014e-168	0.517954	0.158085	3.27643	0.0010513	0.0215884
Abracl	1.86323	0.0173508	107.386	0	-0.077065	0.0235689	-3.26978	0.00107631	0.0219789
Mrpl28	0.562283	0.0384337	14.63	1.80918e-48	-0.17765	0.0543281	-3.26994	0.00107571	0.0219789
Bad	-0.34832	0.0492005	-7.07959	1.44581e-12	-0.225068	0.0688702	-3.26799	0.00108313	0.0220567
Fam64a	-0.9408	0.0461265	-20.3961	1.81215e-92	-0.205579	0.0629753	-3.26444	0.00109682	0.02209
Nelfa	-1.38484	0.0615398	-22.5031	3.86632e-112	-0.279143	0.0854951	-3.26501	0.00109458	0.02209
Rhob	-0.943905	0.088486	-10.6673	1.44804e-26	-0.413923	0.126784	-3.26479	0.00109544	0.02209
Wdr45	-1.48406	0.0605228	-24.5207	8.889e-133	-0.274292	0.0839812	-3.26611	0.00109036	0.02209
Cpsf3	-0.718507	0.0412744	-17.4081	7.16486e-68	-0.182908	0.0560573	-3.26288	0.00110284	0.0221505
Exosc1	-0.356701	0.0357056	-9.99006	1.68486e-23	-0.152374	0.0467674	-3.25813	0.0011215	0.0224178
Gatm	-0.112796	0.178149	-0.633156	0.526632	-0.825107	0.253381	-3.25639	0.00112838	0.0224178
Trappc5	-0.169904	0.0313728	-5.41564	6.10699e-08	-0.137351	0.0421726	-3.25687	0.00112647	0.0224178
Xpa	-0.754408	0.0622325	-12.1224	8.03732e-34	-0.290059	0.0890437	-3.25749	0.00112403	0.0224178
Lrrfip1	0.77835	0.0203637	38.2224	0	-0.0897351	0.0275755	-3.25416	0.00113729	0.0225338
Gyg	0.294177	0.0248759	11.8258	2.87245e-32	-0.108073	0.0332231	-3.25294	0.00114216	0.0225691
Arl3	-1.02511	0.0481125	-21.3064	9.89287e-101	-0.213645	0.0658099	-3.2464	0.00116875	0.0230326
Prr13	1.23495	0.0352407	35.0432	4.94641e-269	-0.160882	0.0496357	-3.24126	0.00119003	0.023389
Map7d1	-0.161084	0.0312348	-5.15721	2.50653e-07	-0.135898	0.0419735	-3.2377	0.00120498	0.0236196
Hnrnpa0	-0.0979044	0.0352128	-2.78036	0.00542978	0.149743	0.0462745	3.23597	0.00121228	0.0236993
Dcp2	-0.668663	0.0402585	-16.6093	5.97332e-62	0.164526	0.0508711	3.23417	0.00121997	0.0237862
Hbb-bh1	-0.972012	0.869458	-1.11795	0.263588	-4.09006	1.26529	-3.23252	0.00122704	0.0238605
1110012L19Rik	-1.28539	0.0547997	-23.4562	1.14404e-121	-0.243736	0.0754879	-3.22881	0.00124307	0.0241084
Lsm8	0.822789	0.0217375	37.8512	0	-0.0948312	0.0294016	-3.22537	0.00125808	0.0242898
Pop5	1.0117	0.0194112	52.1193	0	-0.0863265	0.0267666	-3.22515	0.00125905	0.0242898
Arhgap1	-0.999963	0.0475115	-21.0468	2.4484e-98	-0.208996	0.0649176	-3.2194	0.00128459	0.0246886
Fbxo18	-1.62126	0.0648203	-25.0116	4.56845e-138	-0.290677	0.0903008	-3.21898	0.00128646	0.0246886
Ptpn1	0.321454	0.0304029	10.5731	3.97015e-26	-0.135684	0.0422531	-3.21122	0.00132174	0.0252995
Atxn7l3b	0.0710462	0.0391832	1.81318	0.0698038	-0.182161	0.0568697	-3.20314	0.00135939	0.0258849
Ccdc53	-0.0442775	0.0294628	-1.50283	0.132884	-0.126571	0.0395102	-3.20349	0.00135772	0.0258849
Rpl37a	3.93466	0.0938363	41.9311	0	0.424491	0.132671	3.19957	0.00137633	0.0261396
Lsm5	0.950515	0.0628638	15.1202	1.19145e-51	0.28096	0.0881315	3.18796	0.00143278	0.0271414
Cd200r4	-1.69537	0.0672674	-25.2034	3.67243e-140	-0.29892	0.0938976	-3.18346	0.00145524	0.0273565
Tagap	-1.55356	0.1033	-15.0394	4.05476e-51	-0.484096	0.152048	-3.18382	0.00145343	0.0273565
Tra2b	1.14308	0.0350231	32.6378	1.19378e-233	0.154417	0.0485063	3.18345	0.00145533	0.0273565
Fkrp	-1.6472	0.0681674	-24.164	5.31575e-129	-0.293176	0.0922215	-3.17904	0.00147765	0.027705
Gtf2i	-0.596114	0.0432245	-13.7911	2.88289e-43	-0.187522	0.0590414	-3.17611	0.00149264	0.0277729
Psmb10	1.50188	0.018201	82.5162	0	-0.0808515	0.0254507	-3.17679	0.00148914	0.0277729
Smpdl3a	-1.82669	0.0802974	-22.7491	1.46606e-114	-0.418753	0.13179	-3.17742	0.00148593	0.0277729
Pgs1	-1.06285	0.049029	-21.6779	3.31456e-104	-0.21287	0.0670514	-3.17473	0.00149976	0.0278348
AU020206	-0.433879	0.0425194	-10.2043	1.89763e-24	-0.186199	0.0587236	-3.17077	0.00152033	0.0278657
Atp6v1f	1.63295	0.012737	128.205	0	-0.0533025	0.0168106	-3.17076	0.00152043	0.0278657
Chmp3	-0.376938	0.0347944	-10.8333	2.3944e-27	-0.148706	0.0468913	-3.1713	0.00151757	0.0278657
Gnb2	1.80397	0.0389985	46.2575	0	-0.174614	0.0550615	-3.17125	0.00151782	0.0278657
Katnb1	-1.34096	0.0563437	-23.7997	3.36766e-125	-0.246435	0.0776644	-3.17307	0.00150834	0.0278657
Dnajc4	-1.09328	0.0563655	-19.3962	8.31307e-84	-0.248607	0.0785066	-3.1667	0.00154182	0.0281872
Cerk	-1.82638	0.0895108	-20.404	1.54024e-92	-0.396575	0.125326	-3.16435	0.0015543	0.0283447
Aurkaip1	1.32838	0.0357487	37.1589	3.15147e-302	-0.159163	0.0503214	-3.16294	0.00156186	0.0284119
Ube2f	-0.207901	0.0353336	-5.88393	4.00635e-09	-0.166427	0.0527199	-3.15682	0.00159499	0.0289427
Pla2g16	1.39653	0.029956	46.6192	0	-0.132964	0.0421498	-3.15456	0.00160743	0.0290964
Cdc42se1	-0.00679437	0.0289157	-0.234971	0.814231	-0.121985	0.0387372	-3.14905	0.00163804	0.0295048
Cryzl1	-1.213	0.0528516	-22.951	1.43847e-116	-0.228441	0.0725426	-3.14907	0.00163793	0.0295048
Mut	-1.87318	0.0735213	-25.478	3.45689e-143	-0.325127	0.103289	-3.14776	0.00164529	0.0295628
Mef2c	-0.755558	0.10359	-7.29375	3.01448e-13	0.451359	0.14357	3.14382	0.00166759	0.0298902
Otud6b	-1.54057	0.0622572	-24.7453	3.48482e-135	0.243713	0.0775417	3.143	0.00167227	0.0299011
Pan3	-1.44104	0.0592349	-24.3276	1.0011e-130	0.232085	0.0739306	3.13923	0.00169393	0.0301682
Use1	0.94008	0.0463329	20.2897	1.58565e-91	-0.20559	0.065496	-3.13897	0.00169544	0.0301682
Grcc10	-0.488065	0.0712747	-6.84767	7.50645e-12	0.306172	0.0976137	3.13657	0.00170936	0.0303422
Nup62	-0.349676	0.0425913	-8.21004	2.21119e-16	-0.188521	0.0601421	-3.13459	0.00172096	0.0304743
Cd160	0.26698	0.0918737	2.90595	0.0036614	-0.408066	0.130281	-3.13221	0.00173497	0.0306484
Eif3c	1.18809	0.0385531	30.8171	1.54616e-208	0.167994	0.0536626	3.13056	0.00174475	0.0307471
Commd1	0.531575	0.0220917	24.0622	6.22286e-128	-0.0919497	0.0294008	-3.12745	0.00176329	0.0308637
Ctsw	1.99081	0.0224945	88.5021	0	-0.0985176	0.0315303	-3.12454	0.00178084	0.0308637
Dok1	-1.21021	0.052778	-22.9302	2.32214e-116	-0.226305	0.0724052	-3.12553	0.00177486	0.0308637
Exosc2	-1.02975	0.0482241	-21.3533	3.62973e-101	0.189717	0.0606526	3.12793	0.00176041	0.0308637
Itpr2	-1.39644	0.0579283	-24.1063	2.14561e-128	-0.249796	0.0799124	-3.12588	0.00177275	0.0308637
Mgat2	0.346269	0.032572	10.6309	2.14107e-26	-0.139453	0.0446284	-3.12476	0.0017795	0.0308637
Tmem59	0.412133	0.0447314	9.21352	3.15599e-20	-0.197662	0.0632134	-3.12689	0.00176664	0.0308637
Fastk	-0.884942	0.0448561	-19.7285	1.22862e-86	-0.190484	0.0610279	-3.12127	0.00180073	0.0310807
Ppm1h	-1.27642	0.0545544	-23.3972	4.56208e-121	-0.234012	0.0749778	-3.12109	0.00180184	0.0310807
Eprs	0.53255	0.0220809	24.1181	1.61333e-128	0.0883294	0.0283115	3.11992	0.00180903	0.0311314
Pdia4	0.154509	0.032749	4.71797	2.38207e-06	0.138185	0.044325	3.11755	0.00182363	0.0312309
Tmed9	1.529	0.0138992	110.007	0	-0.0617375	0.0198001	-3.11804	0.0018206	0.0312309
Tmem131	-1.5138	0.0614296	-24.6429	4.3857e-134	-0.265099	0.0850518	-3.11691	0.00182759	0.0312309
Gna11	-1.48406	0.0605227	-24.5207	8.87629e-133	-0.260824	0.0837106	-3.11578	0.0018346	0.0312777
Gpx4	2.00101	0.0307326	65.1102	0	-0.134706	0.0432474	-3.11479	0.00184079	0.0313105
Pcnxl4	-1.5641	0.0629941	-24.8294	4.32078e-136	-0.271753	0.087357	-3.11083	0.00186564	0.0316597
Fis1	1.31417	0.0236125	55.6559	0	-0.101178	0.0325688	-3.1066	0.00189254	0.0320421
Sin3b	0.904397	0.0414962	21.7947	2.60507e-105	-0.183787	0.0591889	-3.1051	0.00190214	0.0321304
Ppp1r12a	-0.174837	0.0314502	-5.55916	2.71075e-08	-0.13083	0.0422154	-3.09912	0.00194098	0.032711
Avil	-0.917724	0.0501657	-18.2938	9.26489e-75	0.186229	0.0601202	3.09761	0.00195091	0.032728
Slain2	-0.825807	0.0491563	-16.7996	2.45625e-63	-0.210117	0.0678289	-3.09776	0.00194992	0.032728
Rpl23a-ps3	1.52629	0.144794	10.5411	5.58242e-26	0.633035	0.204484	3.09576	0.0019631	0.0328572
Gls	-0.500541	0.0418995	-11.9462	6.79487e-33	0.167318	0.05417	3.08876	0.00200993	0.0334882
Ppm1j	-0.587642	0.0391257	-15.0193	5.48508e-51	-0.163104	0.052796	-3.08932	0.00200618	0.0334882
Adprhl2	-0.796423	0.0429141	-18.5585	6.95743e-77	-0.179654	0.0582409	-3.08468	0.00203773	0.0338744
Wdr48	-1.56014	0.0628694	-24.8156	6.08196e-136	-0.268414	0.0871144	-3.08116	0.00206192	0.034199
Pdcd11	-0.732169	0.0849601	-8.6178	6.82545e-18	0.35963	0.116787	3.07936	0.00207447	0.034218
Slc25a11	0.390428	0.026982	14.47	1.87553e-47	-0.110589	0.0359174	-3.07899	0.00207707	0.034218
Tmem171	-1.30322	0.0820731	-15.8788	8.89291e-57	0.343883	0.111677	3.07928	0.00207503	0.034218
Cog8	-1.04969	0.0537841	-19.5167	7.92204e-85	-0.229121	0.0744886	-3.07591	0.00209858	0.0344949
Mrpl16	-0.15331	0.0311136	-4.92743	8.33203e-07	-0.128071	0.0417379	-3.06847	0.0021516	0.0352872
Vps29	0.775487	0.0195553	39.6561	0	-0.079625	0.0259557	-3.06772	0.00215695	0.035296
Ccng1	0.0711881	0.02781	2.5598	0.0104732	-0.114064	0.0371908	-3.06701	0.00216214	0.0353021
Nsmaf	-0.633628	0.0395593	-16.0172	9.6983e-58	-0.164012	0.0534972	-3.06579	0.00217093	0.0353668
Smim4	-1.00839	0.123527	-8.16335	3.25855e-16	0.52346	0.170842	3.06401	0.00218394	0.0354999
Kif2c	-1.84651	0.0725477	-25.4523	6.65349e-143	-0.310552	0.101556	-3.05793	0.00222872	0.0360959
Map2k2	1.07906	0.0385708	27.9761	3.17494e-172	-0.16525	0.0540476	-3.05748	0.00223207	0.0360959
Prdx5	1.52097	0.0134705	112.911	0	-0.0543625	0.0177827	-3.05704	0.00223538	0.0360959
Sys1	0.663046	0.0463987	14.2902	2.51881e-46	-0.200317	0.0655489	-3.05599	0.00224317	0.0361421
Zfp512	-0.65091	0.0436017	-14.9285	2.14908e-50	-0.199225	0.0652592	-3.05283	0.00226698	0.0364456
Selk	1.4814	0.0164031	90.3121	0	-0.067231	0.0220288	-3.05195	0.00227357	0.0364716
Dgcr14	-1.65981	0.066082	-25.1174	3.20706e-139	-0.280186	0.0918253	-3.05129	0.00227857	0.0364721
Socs3	-0.211973	0.07505	-2.82442	0.00473656	-0.32465	0.106448	-3.04985	0.00228956	0.0365681
Hgs	-1.60874	0.0644158	-24.9742	1.16544e-137	-0.272072	0.0893355	-3.04551	0.00232289	0.0369395
Ubxn4	0.447756	0.0377518	11.8605	1.89753e-32	-0.159361	0.0523223	-3.04575	0.00232099	0.0369395
Cops6	0.835248	0.0339271	24.6189	7.92427e-134	-0.148192	0.0486795	-3.04423	0.00233274	0.0370159
Rpl9-ps6	0.222697	0.0705601	3.15613	0.00159876	0.298234	0.0982014	3.03697	0.00238972	0.0376753
Sgpl1	-1.38827	0.0627946	-22.1081	2.63908e-108	-0.2653	0.0873558	-3.037	0.00238947	0.0376753
Taf6	-1.23846	0.0535287	-23.1364	1.99337e-118	-0.222931	0.0733771	-3.03816	0.00238031	0.0376753
Psmb1	2.16171	0.0211202	102.353	0	-0.0902985	0.0297622	-3.03399	0.00241339	0.0379668
Ubp1	-1.54835	0.0625001	-24.7736	1.72506e-135	0.236425	0.0779453	3.03322	0.00241959	0.0379829
Lat2	1.27966	0.0224716	56.9455	0	-0.096413	0.031794	-3.03243	0.00242595	0.0380014
Emg1	1.4353	0.0272794	52.6147	0	-0.115476	0.0381024	-3.03067	0.00244012	0.0381204
Ubap2	-0.999963	0.0475114	-21.0468	2.44704e-98	0.181353	0.0598484	3.0302	0.00244395	0.0381204
Actn1	-1.8545	0.0972564	-19.0681	4.647e-81	-0.412993	0.136348	-3.02897	0.00245389	0.0381428
Cox4i1	2.91186	0.0154506	188.463	0	-0.0656804	0.0216858	-3.02874	0.00245579	0.0381428
Atp2b1	0.154406	0.0466304	3.31126	0.000928756	-0.199178	0.0658111	-3.02652	0.00247387	0.0382614
Gm15518	-1.4785	0.169046	-8.74611	2.20838e-18	0.708522	0.234065	3.02703	0.00246967	0.0382614
Atp6v1g1	1.01113	0.020468	49.4003	0	-0.0850911	0.0281369	-3.02419	0.00249302	0.0384602
Ube2q1	-0.751411	0.041959	-17.9082	1.0174e-71	0.160438	0.0530604	3.02368	0.00249721	0.0384602
Ech1	1.18332	0.0254638	46.4707	0	-0.107225	0.0354755	-3.02249	0.00250701	0.0385301
Ktn1	-0.929951	0.0671365	-13.8516	1.24327e-43	0.272753	0.0902982	3.02058	0.00252294	0.0386938
Arl13b	-1.82053	0.0716116	-25.4223	1.42945e-142	-0.301785	0.100032	-3.0169	0.00255375	0.0390846
Psen1	-0.905268	0.0453143	-19.9775	8.63971e-89	-0.18569	0.0615834	-3.01525	0.00256765	0.0392155
Tnfsf10	-1.19462	0.0554376	-21.549	5.41191e-103	-0.233792	0.0775888	-3.01322	0.00258494	0.0393974
Zfyve21	-1.8698	0.134686	-13.8827	8.06837e-44	-0.589198	0.195656	-3.01139	0.00260053	0.0395529
Athl1	-1.87318	0.0735215	-25.4779	3.46144e-143	-0.309461	0.102892	-3.00763	0.00263294	0.0399571
Fam26f	-1.26732	0.073435	-17.2577	9.78597e-67	-0.318515	0.105943	-3.00647	0.00264297	0.0399571
Rgs3	-0.735742	0.0613324	-11.996	3.72988e-33	-0.270322	0.089915	-3.00642	0.00264346	0.0399571
Ikbip	-1.74167	0.0688429	-25.2993	3.25421e-141	-0.287553	0.0958321	-3.00059	0.00269455	0.0405621
Pold3	-0.895054	0.0450834	-19.8533	1.03243e-87	-0.183804	0.0612432	-3.00121	0.00268907	0.0405621
Ift22	-1.95773	0.0766964	-25.5258	1.02083e-143	-0.322808	0.107688	-2.99763	0.00272085	0.0408741
Nr4a2	1.18126	0.0494593	23.8835	4.55091e-126	0.206832	0.0690518	2.99531	0.00274165	0.0411023
Ctla2a	3.61792	0.0812973	44.5024	0	-0.344216	0.114982	-2.99365	0.00275664	0.0411587
Thoc5	-1.25289	0.0539164	-23.2377	1.89647e-119	-0.221175	0.0738783	-2.99378	0.00275545	0.0411587
Zdhhc7	-1.29747	0.0551317	-23.5341	1.82741e-122	-0.226275	0.0756338	-2.99172	0.00277414	0.0413359
Kcnab2	-0.282725	0.0474505	-5.95832	2.5485e-09	-0.193637	0.0647972	-2.98836	0.00280481	0.0417081
Pbrm1	-0.144635	0.0309789	-4.66882	3.02931e-06	-0.123674	0.0415167	-2.9789	0.00289289	0.042844
Tex264	-0.800297	0.0597961	-13.3838	7.52328e-41	-0.248532	0.0834215	-2.97923	0.00288972	0.042844
Chtf8	-0.315364	0.0442126	-7.1329	9.82727e-13	-0.183493	0.0616286	-2.9774	0.002907	0.0428798
Nmt2	-1.1394	0.0551989	-20.6418	1.15774e-94	0.225461	0.0757235	2.97742	0.00290685	0.0428798
Il10rb	-0.475125	0.0434061	-10.946	6.94159e-28	-0.178008	0.0598073	-2.97636	0.0029169	0.0429393
Acyp1	-1.60874	0.0644155	-24.9743	1.16175e-137	0.238754	0.0803007	2.97325	0.00294668	0.0431482
Galk2	-0.890976	0.0451998	-19.7119	1.70305e-86	-0.182755	0.0614759	-2.97279	0.00295109	0.0431482
Pskh1	-2.06309	0.0808452	-25.5191	1.21095e-143	-0.338808	0.113963	-2.97297	0.00294936	0.0431482
Susd3	-1.39375	0.0902039	-15.4511	7.41742e-54	-0.38413	0.129231	-2.97242	0.00295463	0.0431482
Itpripl2	-1.94604	0.0762492	-25.5221	1.12151e-143	-0.317506	0.10692	-2.96957	0.00298219	0.0433779
Trim11	-1.96576	0.0819513	-23.9869	3.80552e-127	-0.340023	0.114492	-2.96983	0.00297962	0.0433779
Sirt7	-0.110527	0.0366251	-3.0178	0.00254619	-0.1486	0.0500717	-2.96775	0.00299987	0.0434626
Smc6	0.570345	0.0216676	26.3225	1.05931e-152	-0.0854665	0.0287958	-2.96802	0.00299721	0.0434626
Sirt3	-1.60874	0.0644157	-24.9743	1.16381e-137	-0.264438	0.0891721	-2.96548	0.00302208	0.043698
Dnajc25	-1.11718	0.0503792	-22.1755	5.92632e-109	-0.203463	0.0687476	-2.95956	0.00308075	0.0444587
Epb41	-1.27049	0.0543927	-23.3577	1.15168e-120	0.201886	0.0682586	2.95766	0.00309985	0.0446464
Gm4799	-1.94604	0.0762494	-25.522	1.12328e-143	0.278362	0.0943925	2.94899	0.00318816	0.0457386
Ssu72	0.875133	0.0186049	47.0379	0	-0.0727173	0.0246574	-2.9491	0.003187	0.0457386
Uqcrfs1	1.31337	0.0306071	42.9107	0	-0.126464	0.0429332	-2.94559	0.0032234	0.0460639
Utp18	-0.76203	0.0421824	-18.0651	5.99743e-73	0.157249	0.0533748	2.94613	0.00321776	0.0460639
Rpap3	-1.82079	0.0755315	-24.1063	2.14641e-128	0.280624	0.0953622	2.94272	0.00325344	0.0464027
Sdccag3	-0.67191	0.0403238	-16.6628	2.44119e-62	-0.160033	0.054482	-2.93736	0.00331015	0.0471198
Rbfa	-0.583274	0.0385758	-15.1202	1.1919e-51	-0.152749	0.0520346	-2.93553	0.00332974	0.0473069
Hn1	1.91296	0.0251021	76.2072	0	-0.102989	0.0351147	-2.93293	0.00335783	0.0474301
Phpt1	-1.27896	0.104953	-12.186	3.69029e-34	0.420361	0.143293	2.93357	0.00335086	0.0474301
Tex261	0.244772	0.0452275	5.41202	6.23162e-08	-0.185302	0.0631684	-2.93346	0.00335202	0.0474301
Sumo2	2.25929	0.0200487	112.69	0	-0.0819949	0.0279654	-2.93201	0.00336776	0.047479
Arap1	-1.11718	0.0503792	-22.1755	5.92785e-109	-0.201277	0.0687129	-2.92925	0.00339782	0.0477767
Cox7a2l	1.82671	0.0516881	35.341	1.37681e-273	-0.213975	0.0730572	-2.92887	0.00340191	0.0477767
Cst3	1.22203	0.0347377	35.1788	4.2169e-271	-0.142789	0.0488497	-2.92303	0.00346639	0.0484964
Ppp2r3d	-2.39305	0.0953458	-25.0987	5.14465e-139	0.341352	0.116774	2.92317	0.00346482	0.0484964
Cd68	-1.89504	0.0743294	-25.4951	2.23409e-143	-0.303268	0.103865	-2.91982	0.00350232	0.0487201
Lsm2	1.01355	0.0349958	28.9621	1.9787e-184	-0.143689	0.0492023	-2.92037	0.00349612	0.0487201
Smg9	-1.35696	0.0567962	-23.8917	3.73187e-126	-0.227582	0.0779411	-2.91992	0.00350123	0.0487201
Rnf181	-0.635194	0.0395903	-16.0442	6.27918e-58	-0.155981	0.053442	-2.9187	0.00351495	0.0488032
Mrfap1	1.44073	0.0414282	34.7765	5.52038e-265	-0.170474	0.058469	-2.91563	0.00354975	0.0491933
Txnip	-0.231363	0.065128	-3.55244	0.00038167	-0.268334	0.0920891	-2.91385	0.00357003	0.049381
2310036O22Rik	1.41703	0.0378569	37.4311	1.22155e-306	-0.154922	0.0532216	-2.91089	0.00360405	0.0497131
Irf9	-1.20743	0.0527046	-22.9093	3.75043e-116	-0.209621	0.0720238	-2.91044	0.00360918	0.0497131
Ptms	0.657474	0.0470456	13.9753	2.20694e-44	-0.192846	0.0662772	-2.90969	0.00361788	0.0497131
Spns1	-1.90058	0.0745356	-25.4989	2.02795e-143	-0.303005	0.104147	-2.90941	0.00362117	0.0497131
Tes	0.565167	0.0217237	26.0161	3.25344e-149	-0.0838924	0.0288605	-2.90682	0.00365123	0.0500321
Lamb3	0.0901996	0.0370501	2.43453	0.0149112	-0.156701	0.053942	-2.905	0.00367256	0.0501434
Rps26	3.13388	0.0880991	35.5722	3.76655e-277	0.361722	0.124519	2.90496	0.00367303	0.0501434
Bok	-2.0198	0.207827	-9.71866	2.51057e-22	-0.880931	0.303481	-2.90276	0.00369893	0.0503861
Cdt1	-0.833143	0.0659924	-12.6248	1.54049e-36	-0.271556	0.0935852	-2.9017	0.00371143	0.0503861
Tpgs1	-0.437553	0.0445479	-9.82207	9.04645e-23	-0.177811	0.0612739	-2.90191	0.00370894	0.0503861
Mvp	-0.76638	0.0441863	-17.3443	2.17884e-67	-0.174344	0.0601895	-2.89659	0.00377246	0.05112
Arrdc4	-1.39058	0.0733517	-18.9578	3.81047e-80	-0.306224	0.105783	-2.89485	0.00379344	0.0512669
Keap1	-0.601292	0.0389249	-15.4475	7.84448e-54	-0.151952	0.0524961	-2.89453	0.00379729	0.0512669
Kti12	-0.837782	0.0438108	-19.1227	1.63306e-81	-0.171395	0.059346	-2.88806	0.00387621	0.0514844
Lamtor5	0.844585	0.0336046	25.133	2.16719e-139	-0.136182	0.0471315	-2.88941	0.00385969	0.0514844
Ly6c1	0.726422	0.217837	3.3347	0.000853915	-0.891393	0.308686	-2.88771	0.00388063	0.0514844
Mrpl43	0.387626	0.027532	14.0791	5.10532e-45	-0.107289	0.0371547	-2.88762	0.0038817	0.0514844
Mtif2	-1.4602	0.0651045	-22.4285	2.07375e-111	-0.261379	0.0905221	-2.88746	0.00388363	0.0514844
Oard1	-0.693275	0.040757	-17.01	6.92691e-65	-0.159008	0.0550545	-2.8882	0.00387451	0.0514844
Rpl27-ps3	-0.10535	0.132095	-0.797531	0.425142	0.535969	0.18534	2.89181	0.00383031	0.0514844
Rpl28	4.02487	0.0287264	140.111	0	0.117207	0.0405661	2.8893	0.00386103	0.0514844
Rras	-2.05011	0.0803222	-25.5236	1.07984e-143	-0.326316	0.112876	-2.89093	0.00384105	0.0514844
Tpst2	0.180496	0.0390521	4.62193	3.80195e-06	-0.160708	0.055593	-2.89079	0.00384273	0.0514844
Eif3j1	0.398909	0.0624104	6.39171	1.64036e-10	0.251459	0.0872191	2.88308	0.00393813	0.0520281
Med12l	-2.4207	0.0966738	-25.0399	2.24897e-138	0.341352	0.118401	2.88302	0.00393884	0.0520281
Ccna2	0.31051	0.0482279	6.43839	1.20746e-10	-0.195088	0.0676977	-2.88175	0.00395469	0.0521436
Ankrd37	-2.44364	0.104495	-23.3853	6.03472e-121	0.363611	0.126219	2.8808	0.00396661	0.0521812
Psmb8	2.55819	0.029402	87.0073	0	-0.1195	0.0414873	-2.88039	0.00397178	0.0521812
Cbr4	-1.99978	0.0783263	-25.5314	8.82734e-144	-0.315647	0.109783	-2.8752	0.00403769	0.0527634
Gm9843	0.697816	0.153589	4.5434	5.53538e-06	0.622843	0.21659	2.87567	0.00403165	0.0527634
Pus3	-1.99978	0.0783261	-25.5315	8.81535e-144	-0.315647	0.109782	-2.87521	0.00403761	0.0527634
Lamtor1	0.658351	0.0483436	13.6182	3.12324e-42	-0.195918	0.068191	-2.87307	0.00406498	0.0530256
Kif1bp	-1.92228	0.0790127	-24.3288	9.71755e-131	-0.318096	0.11074	-2.87246	0.00407292	0.0530348
Dync1i2	-0.321016	0.0492501	-6.51809	7.12097e-11	0.187355	0.0653049	2.86893	0.00411863	0.0535348
Fam50a	-0.583274	0.0385758	-15.1202	1.19177e-51	-0.149098	0.0519919	-2.86771	0.00413457	0.0535522
Lrrc58	-0.379748	0.0543031	-6.99312	2.68838e-12	0.210303	0.073332	2.86783	0.00413301	0.0535522
Blcap	-1.78526	0.0703598	-25.3734	4.9641e-142	-0.280166	0.0977691	-2.86559	0.00416239	0.0536282
Krcc1	-0.0741621	0.0356331	-2.08127	0.0374092	-0.142432	0.0496964	-2.86603	0.00415649	0.0536282
Npc2	1.43805	0.0391746	36.7089	5.27092e-295	-0.15839	0.0552541	-2.86658	0.00414938	0.0536282
Rpl39	3.80921	0.110069	34.6075	1.95129e-262	0.445568	0.155628	2.86303	0.00419609	0.0539677
Psme2b	-1.70284	0.0766148	-22.226	1.92573e-109	0.281522	0.0984048	2.86085	0.00422505	0.0542449
Ap3d1	-1.40317	0.0581237	-24.1411	9.25283e-129	-0.228024	0.0797712	-2.85848	0.00425677	0.0545166
Rpl37	3.77495	0.103389	36.5123	7.07706e-292	0.417799	0.146178	2.85816	0.00426108	0.0545166
Ptpra	-0.870956	0.0445436	-19.5529	3.89763e-85	-0.172455	0.0603532	-2.85742	0.00427097	0.0545479
Ing1	-0.412678	0.0354219	-11.6504	2.28476e-31	-0.135956	0.0476008	-2.85617	0.00428787	0.0546685
Herc2	-1.45163	0.059549	-24.377	3.00194e-131	0.212873	0.0745802	2.85429	0.00431334	0.0548978
Mus81	-1.79521	0.0707106	-25.3882	3.40595e-142	-0.279475	0.0982403	-2.84481	0.00444382	0.0563627
Yipf3	-0.0548092	0.0373862	-1.46602	0.142642	-0.146038	0.0513308	-2.84503	0.00444078	0.0563627
Aen	-0.431812	0.0446331	-9.67469	3.86271e-22	-0.172622	0.0607041	-2.84366	0.00445991	0.056469
Ndufs2	0.839702	0.0294858	28.4782	2.18346e-178	-0.114689	0.0404067	-2.83838	0.00453437	0.0573028
Tbc1d9b	-1.14801	0.0523674	-21.9222	1.59477e-106	-0.204351	0.0720081	-2.83788	0.00454139	0.0573028
Zfp101	-2.0829	0.0816499	-25.5101	1.52264e-143	-0.325478	0.114718	-2.8372	0.00455114	0.0573272
Cactin	-1.09212	0.049752	-21.9512	8.42619e-107	-0.192003	0.0677124	-2.83557	0.00457447	0.0574387
Ppp3cc	-0.257314	0.0776021	-3.31581	0.000913789	-0.310866	0.109634	-2.83548	0.00457566	0.0574387
Naa38	0.231071	0.0604219	3.8243	0.000131145	0.237475	0.0838889	2.83083	0.00464269	0.0581805
Polr3e	-1.56808	0.0631193	-24.8431	3.06957e-136	-0.246037	0.0869956	-2.82815	0.0046818	0.0585586
Sept2	-0.155104	0.0321616	-4.82265	1.41661e-06	0.120582	0.0426436	2.82767	0.00468884	0.0585586
Baz1b	-0.233761	0.0377762	-6.18805	6.09135e-10	-0.146839	0.0519694	-2.82549	0.0047209	0.0586592
Isca2	-0.809398	0.0431934	-18.7389	2.38437e-78	-0.16513	0.0584265	-2.82629	0.00470911	0.0586592
Lsm7	-0.291712	0.101835	-2.86454	0.00417612	0.401389	0.142037	2.82594	0.00471425	0.0586592
Atg12	-1.28539	0.0547996	-23.4562	1.14318e-121	0.194432	0.0688631	2.82346	0.00475085	0.0589315
Amz2	-1.45518	0.0596549	-24.3932	2.01711e-131	-0.231248	0.0819346	-2.82235	0.00476727	0.0589357
Dcps	0.276068	0.0251022	10.9978	3.91636e-28	-0.0943387	0.0334247	-2.82242	0.00476621	0.0589357
Arid4a	-0.739884	0.0659423	-11.2202	3.24645e-29	-0.264438	0.0938159	-2.81869	0.00482204	0.0592008
Mesdc2	-0.301188	0.0335013	-8.99034	2.46457e-19	-0.126634	0.0449265	-2.81869	0.00482208	0.0592008
Narf	-2.52918	0.102062	-24.7808	1.44544e-135	0.351715	0.124786	2.81855	0.00482408	0.0592008
Osbpl1a	-1.5801	0.0634999	-24.8835	1.12132e-136	0.223821	0.0793713	2.81992	0.00480359	0.0592008
Shisa5	2.56208	0.0376699	68.0139	0	-0.149969	0.053214	-2.81822	0.0048291	0.0592008
Bcl2l12	-0.949347	0.0463241	-20.4936	2.45559e-93	-0.177013	0.0628309	-2.81729	0.00484304	0.0592049
Ccnt2	-0.913341	0.0620713	-14.7144	5.21212e-49	-0.24663	0.0875468	-2.81712	0.00484558	0.0592049
Slc25a51	-0.805246	0.046844	-17.19	3.15801e-66	-0.18068	0.0642042	-2.81414	0.0048908	0.059658
Cpt2	-2.03729	0.0798086	-25.5272	9.84863e-144	-0.314291	0.111823	-2.81061	0.00494474	0.059832
Dctn4	-1.90639	0.0978574	-19.4813	1.58069e-84	0.322993	0.114877	2.81165	0.00492883	0.059832
Fam216a	-1.1806	0.0541522	-21.8015	2.2452e-105	-0.211284	0.0751498	-2.81151	0.00493095	0.059832
Hk2	-0.8182	0.0707739	-11.5608	6.51284e-31	0.27259	0.0969884	2.81054	0.00494587	0.059832
Wbp2	-0.518456	0.0373457	-13.8826	8.07332e-44	-0.141284	0.0502459	-2.81185	0.00492581	0.059832
Ltv1	-0.636763	0.0396214	-16.0712	4.06353e-58	0.141291	0.0502855	2.80978	0.00495746	0.0598734
Stra13	1.17546	0.0160108	73.4166	0	-0.0593822	0.0211588	-2.8065	0.0050083	0.0603879
Nme2	-1.32127	0.0610739	-21.634	8.59379e-104	0.219619	0.0783005	2.80483	0.00503438	0.0606027
Atp5k	1.36101	0.0951652	14.3016	2.13928e-46	0.376168	0.134212	2.80278	0.00506638	0.0606889
Gbp9	-1.68287	0.0726835	-23.1534	1.34338e-118	-0.285178	0.101741	-2.80297	0.00506336	0.0606889
Pold4	0.427926	0.0414419	10.3259	5.37974e-25	-0.163591	0.0583639	-2.80295	0.00506375	0.0606889
Laptm4a	0.432459	0.0478523	9.03738	1.60479e-19	-0.188627	0.0673191	-2.80198	0.00507899	0.0606915
Rpl13-ps3	-0.0182626	0.098436	-0.185528	0.852815	0.38559	0.13765	2.80123	0.00509079	0.0606915
Selm	-1.56485	0.081041	-19.3094	4.47614e-83	-0.325258	0.116114	-2.80119	0.00509143	0.0606915
Tmsb15b1	-2.18042	0.130566	-16.6998	1.31534e-62	0.486561	0.173757	2.80023	0.0051066	0.0607735
Mrpl18	1.22227	0.0367158	33.29	5.38762e-243	-0.144557	0.0516779	-2.79727	0.00515363	0.0611348
St3gal4	-0.411916	0.0444009	-9.27719	1.74007e-20	-0.17204	0.0615013	-2.79734	0.00515254	0.0611348
Dmap1	-1.6999	0.06742	-25.2137	2.83715e-140	-0.260626	0.0932461	-2.79504	0.0051894	0.0611934
Leprot	-0.73569	0.0416306	-17.6719	6.90593e-70	-0.15713	0.0562106	-2.79538	0.00518394	0.0611934
Pip4k2c	-1.34096	0.0563437	-23.7996	3.3678e-125	-0.21549	0.0771019	-2.79488	0.00519196	0.0611934
Rbms2	-0.441566	0.0546641	-8.07781	6.59417e-16	-0.212386	0.0759848	-2.79511	0.00518822	0.0611934
Pkp3	-0.14942	0.0378849	-3.94406	8.01135e-05	-0.150896	0.0540266	-2.793	0.00522221	0.0614511
Mrps18b	-0.114512	0.035644	-3.21265	0.00131517	-0.140966	0.050563	-2.78793	0.00530455	0.0622609
Rab3d	-1.35201	0.0638795	-21.165	2.00593e-99	-0.251435	0.0901936	-2.78772	0.00530801	0.0622609
Fam174a	-0.541024	0.0377695	-14.3244	1.54142e-46	-0.141574	0.0508194	-2.78582	0.00533919	0.0624498
H2afv	1.2882	0.0360402	35.7434	8.38131e-280	-0.141265	0.0507108	-2.7857	0.00534116	0.0624498
H2-D1	3.33471	0.019437	171.565	0	-0.0762651	0.0273921	-2.7842	0.00536597	0.0625129
Smim8	-1.00222	0.0475652	-21.0705	1.48321e-98	-0.179707	0.0645539	-2.78383	0.00537214	0.0625129
Snx11	-1.70446	0.0675736	-25.2238	2.19858e-140	-0.260228	0.0934497	-2.78469	0.00535792	0.0625129
Toporsos	-1.67675	0.147884	-11.3382	8.4833e-30	0.563651	0.202574	2.78244	0.00539519	0.0626817
Hnrnpab	1.73818	0.0238923	72.7505	0	0.0931164	0.0335474	2.77567	0.00550881	0.0639005
Ehd1	0.254119	0.033178	7.65928	1.86983e-14	-0.125707	0.0453679	-2.77084	0.00559118	0.0647509
Gemin6	-0.847426	0.0440226	-19.2498	1.41698e-82	-0.164962	0.0595458	-2.77034	0.00559979	0.0647509
Fndc3b	-1.71487	0.0813525	-21.0795	1.22628e-98	-0.323988	0.117149	-2.76561	0.00568166	0.0654909
Rab10	0.497086	0.0271067	18.3381	4.1087e-75	-0.0884952	0.0319969	-2.76574	0.0056793	0.0654909
mt-Co2	3.65925	0.0403687	90.6457	0	-0.157662	0.0570816	-2.76205	0.00574403	0.066106
Cep19	-1.81542	0.0714285	-25.4159	1.6833e-142	-0.273324	0.0990909	-2.75831	0.00581002	0.0664481
Jkamp	-0.837782	0.0438107	-19.1228	1.63241e-81	-0.163414	0.0592385	-2.75858	0.00580533	0.0664481
Pptc7	-1.41336	0.0584204	-24.1929	2.64105e-129	-0.220827	0.0800433	-2.75885	0.00580057	0.0664481
Psmd11	0.678751	0.0238511	28.4578	3.90131e-178	-0.0889065	0.0322262	-2.75882	0.00580101	0.0664481
Tmem41a	-1.75599	0.0693376	-25.3253	1.68349e-141	-0.264384	0.0959844	-2.75444	0.00587921	0.0671347
Crot	-0.61656	0.0392232	-15.7193	1.11609e-55	-0.145407	0.0528207	-2.75284	0.00590806	0.0673592
Rab8a	0.53011	0.0221079	23.9783	4.68487e-127	-0.0807465	0.0293509	-2.75107	0.00594004	0.0676187
Aamdc	-1.20119	0.0645279	-18.6151	2.42508e-77	-0.248121	0.0902299	-2.74988	0.00596174	0.0677408
Coa6	-0.535335	0.0376622	-14.2141	7.48934e-46	-0.139204	0.0506481	-2.74845	0.00598772	0.0677408
Coro1a	2.85626	0.0341232	83.7044	0	-0.132627	0.0482376	-2.74945	0.00596947	0.0677408
Fam58b	-0.988707	0.0596183	-16.5839	9.10555e-62	-0.22596	0.0822012	-2.74886	0.00598028	0.0677408
Ndnl2	-0.769173	0.0423334	-18.1694	9.01508e-74	-0.157007	0.0571581	-2.74689	0.00601629	0.067959
Rpl27	2.65657	0.120419	22.0611	7.46951e-108	0.466938	0.170201	2.74346	0.00607963	0.0685688
Ctsb	0.50915	0.0463814	10.9775	4.90529e-28	-0.179581	0.0654821	-2.74244	0.00609844	0.0685701
Rabgef1	-1.12226	0.0506663	-22.15	1.04337e-108	0.176693	0.0644208	2.74279	0.00609195	0.0685701
2210016F16Rik	0.15426	0.0266785	5.78219	7.37337e-09	-0.0974015	0.0355474	-2.74005	0.00614307	0.0689483
BC035044	-1.32079	0.0750944	-17.5884	3.02218e-69	-0.291762	0.106498	-2.7396	0.00615134	0.0689483
Nat9	-1.25904	0.0716841	-17.5637	4.66974e-69	-0.272795	0.0995921	-2.73912	0.0061603	0.0689483
Cab39l	-0.699372	0.0493783	-14.1636	1.53986e-45	-0.186749	0.0682371	-2.73676	0.00620469	0.0692338
Hccs	-0.932325	0.0459315	-20.2981	1.33542e-91	0.15903	0.0580993	2.73721	0.00619623	0.0692338
Dnajc17	-1.78526	0.0703597	-25.3734	4.95909e-142	-0.266436	0.0974471	-2.73416	0.00625403	0.0696782
Anapc1	-1.01591	0.0546847	-18.5775	4.88665e-77	-0.203121	0.0743205	-2.73304	0.00627522	0.0697025
Rpl6	3.95271	0.0277844	142.264	0	0.107215	0.0392234	2.73346	0.00626734	0.0697025
Txndc9	0.257626	0.0253347	10.1689	2.73035e-24	-0.0921008	0.0337179	-2.73151	0.0063045	0.0699218
1110008F13Rik	1.26817	0.0300047	42.2658	0	-0.114164	0.0418102	-2.73054	0.00632309	0.070022
Cherp	-1.29747	0.0551318	-23.534	1.82875e-122	-0.205054	0.0752608	-2.72458	0.00643837	0.0709147
Hmgxb4	-1.41336	0.0584207	-24.1928	2.64973e-129	-0.217838	0.0799879	-2.72338	0.00646174	0.0709147
Lag3	-0.858398	0.0829298	-10.3509	4.14622e-25	-0.319327	0.117219	-2.7242	0.0064457	0.0709147
Rfesd	-1.65981	0.0660819	-25.1175	3.20568e-139	-0.248183	0.0911255	-2.72353	0.00645878	0.0709147
Rps12	4.18185	0.0400635	104.381	0	0.154221	0.05662	2.7238	0.00645361	0.0709147
Safb2	-0.201544	0.036927	-5.4579	4.81812e-08	-0.140198	0.051435	-2.72573	0.00641604	0.0709147
Lss	-1.96957	0.0771513	-25.5286	9.4827e-144	0.260813	0.0958025	2.7224	0.00648091	0.0710188
Snrpg	1.47616	0.131003	11.2682	1.88363e-29	0.502947	0.184979	2.71895	0.00654898	0.0716576
Gtf2h4	-1.09212	0.0497518	-21.9513	8.41383e-107	-0.1836	0.0675817	-2.7167	0.00659355	0.0720377
Ptger3	-1.68768	0.107741	-15.6642	2.65822e-55	-0.430346	0.158467	-2.71568	0.00661397	0.0721532
Cryab	-0.552469	0.249364	-2.21552	0.0267247	-0.964133	0.355284	-2.71369	0.00665375	0.0724395
Rinl	0.402731	0.0451345	8.9229	4.54242e-19	-0.172411	0.063541	-2.71339	0.00665997	0.0724395
Nrros	-1.21892	0.0639433	-19.0624	5.1802e-81	-0.244441	0.0901858	-2.71041	0.00672002	0.0726615
Raf1	-1.39765	0.0690807	-20.2322	5.09824e-91	-0.261921	0.0966185	-2.71088	0.00671054	0.0726615
Rit1	-1.1302	0.0559249	-20.2093	8.10989e-91	-0.214145	0.0789693	-2.71175	0.00669288	0.0726615
Zfp398	-1.39309	0.0578314	-24.0888	3.27439e-128	-0.214509	0.0791195	-2.7112	0.00670407	0.0726615
Cdca3	0.371889	0.0520023	7.1514	8.59e-13	-0.198353	0.073195	-2.70992	0.00672995	0.0726617
Sdhb	1.44899	0.0252902	57.2946	0	-0.0955408	0.0353505	-2.70267	0.00687841	0.0741553
Leprotl1	0.98133	0.0306263	32.0421	2.82916e-225	-0.115471	0.042733	-2.70215	0.00688921	0.0741627
Ift46	-1.76081	0.0695047	-25.3337	1.35823e-141	-0.259564	0.096105	-2.70084	0.00691644	0.0743466
Mpc2	0.783351	0.025522	30.6931	7.03776e-207	-0.0933673	0.0346011	-2.69839	0.00696748	0.0747856
Cdc5l	0.0773562	0.0277243	2.79019	0.00526767	-0.0997127	0.0369595	-2.69789	0.00697809	0.07479
Trim12c	-1.02344	0.0609982	-16.7782	3.52444e-63	-0.233841	0.0867368	-2.69598	0.0070181	0.075109
Sf3b4	0.244055	0.0255072	9.56809	1.08903e-21	-0.0914852	0.033943	-2.69526	0.00703328	0.0751618
Polr3c	-0.686234	0.0463119	-14.8176	1.12664e-49	-0.170288	0.0632254	-2.69334	0.00707402	0.0754717
Stxbp2	-0.354196	0.034401	-10.2961	7.33934e-25	-0.124165	0.0461079	-2.69292	0.00708287	0.0754717
Slc9a1	-1.82567	0.071796	-25.4286	1.21657e-142	-0.267795	0.0994687	-2.69226	0.00709701	0.0755126
Bag6	-0.543729	0.0446377	-12.1809	3.92745e-34	-0.163854	0.0609503	-2.68833	0.0071811	0.0760761
Dennd1c	-1.35374	0.0567047	-23.8735	5.77664e-126	-0.208266	0.0774657	-2.68849	0.00717751	0.0760761
Tia1	-0.694937	0.0407908	-17.0366	4.39556e-65	-0.147802	0.0549614	-2.68921	0.00716218	0.0760761
1700097N02Rik	-1.79715	0.092094	-19.5143	8.30208e-85	0.317378	0.118282	2.68323	0.00729151	0.0769513
1810022K09Rik	0.370942	0.108624	3.41493	0.000637986	0.409825	0.152719	2.68352	0.00728523	0.0769513
Ankrd46	-2.0829	0.0816499	-25.5101	1.52249e-143	-0.306185	0.114176	-2.68169	0.00732509	0.0769513
Cd3g	0.905692	0.149835	6.04461	1.49773e-09	-0.56892	0.212153	-2.68164	0.00732612	0.0769513
Slc25a33	-1.03158	0.061493	-16.7756	3.68325e-63	-0.229709	0.0856464	-2.68206	0.00731703	0.0769513
Vamp4	-0.807534	0.0431532	-18.7132	3.8636e-78	-0.156216	0.0582545	-2.68162	0.00732669	0.0769513
Iscu	0.28009	0.0276343	10.1356	3.84036e-24	-0.101246	0.0377656	-2.68091	0.00734222	0.077004
Xrcc6bp1	-1.55805	0.0668585	-23.3038	4.059e-120	-0.251181	0.0938009	-2.67781	0.00741042	0.0774975
Znhit3	-0.445844	0.0360141	-12.3797	3.36549e-35	-0.12943	0.0483263	-2.67826	0.00740061	0.0774975
Sgta	-0.228879	0.0446726	-5.12347	2.9997e-07	-0.166504	0.0622337	-2.67546	0.00746273	0.0778225
Tmem214	-1.01589	0.0478913	-21.2124	7.33514e-100	-0.173688	0.0649073	-2.67593	0.00745218	0.0778225
Rhoc	0.227877	0.0379242	6.00873	1.86978e-09	-0.144382	0.0539771	-2.67487	0.00747574	0.0778475
Park7	1.86892	0.0214851	86.9868	0	-0.0806254	0.0301616	-2.67312	0.00751497	0.0781451
Mta2	-0.0356344	0.0293357	-1.21471	0.224477	-0.104505	0.0391487	-2.66944	0.0075978	0.0788945
Polr2e	0.997186	0.0241221	41.339	0	-0.0956361	0.0358358	-2.66873	0.00761392	0.07895
Vps4b	-0.33196	0.0340207	-9.75758	1.71189e-22	0.115746	0.0433886	2.66765	0.00763833	0.0790912
Araf	-0.596757	0.0388368	-15.3658	2.77643e-53	-0.139266	0.0522284	-2.66648	0.00766498	0.0792553
Pnrc2	-0.805674	0.0431131	-18.6874	6.26524e-78	-0.155019	0.0581847	-2.66425	0.007716	0.0796704
Tigd2	-0.953648	0.0464238	-20.5422	9.03598e-94	-0.167321	0.0628274	-2.66319	0.00774045	0.0796984
mt-Nd5	0.754621	0.0197604	38.1886	0	0.0677571	0.0254391	2.66351	0.0077331	0.0796984
Pafah1b1	0.716009	0.0201456	35.5417	1.11478e-276	0.068974	0.0259287	2.66014	0.00781079	0.0803098
Tax1bp3	-1.42365	0.058722	-24.2439	7.6629e-130	-0.213534	0.0803198	-2.65855	0.00784787	0.080578
Hdgfrp2	-0.489077	0.0483008	-10.1256	4.25193e-24	-0.175211	0.0659904	-2.6551	0.00792855	0.080953
Swi5	1.68736	0.0180088	93.6968	0	-0.0650051	0.0244812	-2.65531	0.00792361	0.080953
Vrk3	-0.57144	0.0383482	-14.9013	3.23092e-50	-0.136921	0.0515444	-2.65638	0.00789857	0.080953
Zfp444	-1.56014	0.0628694	-24.8156	6.08474e-136	-0.229193	0.086308	-2.65553	0.00791847	0.080953
Actr2	0.748746	0.0198185	37.7802	0	0.0677105	0.0255141	2.65384	0.00795813	0.0811419
Adi1	-2.21833	0.0873705	-25.39	3.25364e-142	0.286436	0.108009	2.65197	0.0080023	0.0812104
Fam192a	-0.662201	0.0401286	-16.502	3.55167e-61	-0.143251	0.0540139	-2.65211	0.00799908	0.0812104
Sep15	1.28532	0.015155	84.8115	0	-0.0530358	0.0200008	-2.65168	0.00800916	0.0812104
Shcbp1	-1.52138	0.0616625	-24.6727	2.10257e-134	0.205101	0.0773364	2.65206	0.00800021	0.0812104
Cyb561d2	-0.436806	0.0358517	-12.1837	3.79812e-34	-0.127111	0.0480837	-2.64353	0.00820467	0.0829634
Snx17	-0.0644447	0.0297614	-2.16538	0.0303587	-0.105018	0.0397213	-2.64388	0.00819619	0.0829634
Bnip1	-0.917665	0.0455961	-20.126	4.37146e-90	-0.162912	0.0616456	-2.64272	0.00822431	0.0830474
Mdfic	-1.39309	0.0578315	-24.0888	3.27872e-128	-0.208695	0.0790128	-2.64127	0.00825947	0.0832877
Efhd2	1.48543	0.0299996	49.5151	0	-0.1112	0.0421495	-2.63822	0.0083343	0.0838117
Sell	-1.76081	0.0695049	-25.3337	1.35988e-141	0.228989	0.0867965	2.63823	0.00833408	0.0838117
Uspl1	-1.83084	0.0719816	-25.4349	1.03853e-142	-0.262628	0.0996027	-2.63675	0.00837045	0.08406
Sesn3	-0.196838	0.0317982	-6.19023	6.00759e-10	-0.112007	0.0425049	-2.63514	0.00841018	0.0843434
Gzmb	4.5752	0.0272083	168.155	0	-0.101267	0.038467	-2.63258	0.00847386	0.0848659
Cmip	-0.290087	0.0575078	-5.04431	4.55159e-07	0.206722	0.0785828	2.63063	0.00852265	0.0852381
Eif3h	2.4063	0.0309822	77.6673	0	-0.114738	0.0436891	-2.62625	0.00863316	0.0862258
Ercc1	-0.81161	0.057137	-14.2046	8.57603e-46	-0.210628	0.0802955	-2.62315	0.00871197	0.0868944
Coprs	-2.03094	0.0795556	-25.5285	9.51236e-144	-0.290427	0.110822	-2.62066	0.00877591	0.0872947
Wwp2	-0.993213	0.0473514	-20.9754	1.10074e-97	-0.16798	0.0640923	-2.62091	0.00876951	0.0872947
Psmg4	0.159703	0.0420413	3.79871	0.000145448	0.150046	0.057275	2.61974	0.00879957	0.0874115
Ppm1m	-1.31065	0.07118	-18.4132	1.03006e-75	-0.25226	0.0963283	-2.61875	0.00882535	0.0875489
Zzz3	-1.48971	0.0650988	-22.8838	6.74095e-116	0.216895	0.0828597	2.61761	0.00885469	0.0877213
Commd9	-1.21021	0.052778	-22.9302	2.32377e-116	-0.187746	0.0717607	-2.61628	0.00888946	0.0879304
Crebrf	-1.86242	0.0731274	-25.4682	4.43932e-143	-0.264784	0.10124	-2.6154	0.00891233	0.0879304
Ctnnb1	-0.0712466	0.0402469	-1.77024	0.0766875	-0.145871	0.055784	-2.61493	0.00892453	0.0879304
Dennd4a	-0.228007	0.0530843	-4.29517	1.74556e-05	0.183694	0.0702721	2.61404	0.00894777	0.0879304
Knstrn	-0.276416	0.052649	-5.25015	1.51973e-07	-0.192912	0.0737893	-2.61436	0.0089394	0.0879304
Mcat	-1.62231	0.075499	-21.4879	2.02082e-102	-0.240108	0.0918154	-2.61512	0.00891972	0.0879304
Nsmce1	-0.0209442	0.0680187	-0.307918	0.758145	-0.251213	0.0961215	-2.6135	0.00896209	0.0879533
Ring1	-0.905268	0.0453143	-19.9775	8.63977e-89	-0.159937	0.0612234	-2.61235	0.00899219	0.0881307
Bcr	-1.95773	0.0766966	-25.5257	1.0227e-143	0.248978	0.0954368	2.60883	0.00908522	0.0886314
Ctla2b	1.04604	0.022973	45.5333	0	-0.0819156	0.0313999	-2.60878	0.00908647	0.0886314
Dnal4	-2.03729	0.0798086	-25.5271	9.85082e-144	-0.290047	0.111164	-2.60919	0.00907579	0.0886314
Stx4a	-0.318631	0.039808	-8.00419	1.20251e-15	-0.14252	0.0546349	-2.60859	0.00909164	0.0886314
Zfp672	-1.64501	0.123087	-13.3646	9.73146e-41	0.436433	0.167361	2.60774	0.00911429	0.0887342
Slc25a44	-2.09632	0.0821994	-25.5029	1.83189e-143	-0.299152	0.114747	-2.60704	0.00913275	0.088796
Aldh3a2	-1.74593	0.0787167	-22.1799	5.36756e-109	-0.337086	0.129458	-2.60383	0.00921894	0.0890997
Elmo2	-0.541772	0.0405369	-13.3649	9.69334e-41	-0.145962	0.0560269	-2.60521	0.00918177	0.0890997
Pop7	-0.221309	0.0380083	-5.82266	5.79184e-09	-0.133813	0.0513727	-2.60475	0.00919401	0.0890997
Taf5l	-1.18347	0.0701488	-16.8709	7.3723e-64	-0.25879	0.0993728	-2.60423	0.00920799	0.0890997
Trappc12	-1.84651	0.0725475	-25.4524	6.64257e-143	-0.261281	0.100354	-2.60361	0.00922475	0.0890997
Irf7	-0.485222	0.0487738	-9.94842	2.56221e-23	-0.166619	0.0640577	-2.60109	0.00929294	0.0896402
Cnot10	-1.44456	0.059339	-24.3441	6.68738e-131	-0.21081	0.0811124	-2.59898	0.00935013	0.0898606
Fkbp8	1.43684	0.043055	33.3723	3.45638e-244	-0.157872	0.060746	-2.59889	0.00935256	0.0898606
Wdr75	-1.19913	0.0524864	-22.8465	1.58451e-115	0.172167	0.066228	2.59961	0.00933311	0.0898606
Tmsb15a	0.109948	0.163073	0.674227	0.500167	0.596926	0.229768	2.59795	0.00937814	0.0899885
Lage3	0.240522	0.0420676	5.71752	1.08092e-08	-0.151326	0.0582692	-2.59701	0.00940383	0.0900089
Nsa2	1.11123	0.0365967	30.3643	1.62891e-202	0.132058	0.0508505	2.59698	0.00940483	0.0900089
Epn1	-0.107279	0.0600652	-1.78605	0.0740914	-0.22069	0.0849999	-2.59636	0.00942179	0.0900536
Rpl7l1	0.200987	0.0486649	4.13002	3.62736e-05	-0.18046	0.0695327	-2.59533	0.00945012	0.0902068
Cd244	0.26842	0.0389405	6.89307	5.45991e-12	-0.140614	0.0542097	-2.59388	0.00948993	0.090335
Prdx2	1.30894	0.0471406	27.7668	1.09249e-169	-0.172634	0.0665689	-2.59332	0.00950543	0.090335
Rps17	3.90287	0.061229	63.7422	0	0.224504	0.0865527	2.59384	0.00949113	0.090335
Syne2	-1.52165	0.0754484	-20.1681	1.86554e-90	0.258911	0.0998479	2.59305	0.00951284	0.090335
Atn1.1	-1.66419	0.0662265	-25.1287	2.41556e-139	-0.235964	0.0910615	-2.59126	0.00956265	0.0903399
Dynll1	2.35281	0.0382169	61.5646	0	-0.139997	0.0540083	-2.59213	0.00953838	0.0903399
Ndufa8	1.18294	0.0278994	42.4002	0	-0.100199	0.0386619	-2.59169	0.0095507	0.0903399
Top2b	-0.500962	0.0446285	-11.2252	3.06843e-29	0.152185	0.0587123	2.59205	0.00954071	0.0903399
Atp5o	1.82459	0.0346575	52.6464	0	-0.126522	0.0488616	-2.58939	0.00961448	0.0907127
Hsd17b10	0.672461	0.020589	32.6611	5.57679e-234	-0.070599	0.0272747	-2.58844	0.00964114	0.0907542
Ndufb6	0.994001	0.0469548	21.1693	1.83228e-99	0.169755	0.0655843	2.58835	0.00964364	0.0907542
Hspbp1	-0.376938	0.0347945	-10.8333	2.39477e-27	-0.120453	0.0465969	-2.585	0.00973779	0.0914055
Wdr43	-0.00170949	0.0466395	-0.0366533	0.970761	0.164744	0.0637218	2.58536	0.00972779	0.0914055
D10Jhu81e	-0.178801	0.0315127	-5.67395	1.39541e-08	-0.108791	0.0420936	-2.5845	0.00975198	0.0914148
Sh2d1b1	-0.321597	0.0338449	-9.50209	2.05725e-21	-0.117036	0.045291	-2.58409	0.00976372	0.0914148
Rhno1	-1.18274	0.0520579	-22.7196	2.86784e-114	-0.182659	0.0706991	-2.58361	0.00977724	0.0914247
Lpcat3	-0.84217	0.0530092	-15.8873	7.76592e-57	-0.18986	0.0735085	-2.58284	0.00979922	0.0915134
Srebf1	-1.32209	0.0558145	-23.6872	4.88388e-124	-0.196311	0.076039	-2.58171	0.00983126	0.0916959
Slc52a2	-1.08927	0.0647172	-16.8313	1.43944e-63	-0.227789	0.0882623	-2.58082	0.00985663	0.0918157
Psmd8	1.1543	0.0408804	28.2359	2.12006e-175	-0.148888	0.0577179	-2.57958	0.00989197	0.0920279
Dnajc1	0.261918	0.0396344	6.60835	3.88627e-11	-0.142657	0.0553127	-2.57911	0.00990557	0.0920377
Tm2d1	-0.378149	0.0348155	-10.8615	1.75836e-27	-0.120203	0.0466225	-2.57821	0.00993128	0.0921598
Tomm40l	-0.895054	0.0450835	-19.8533	1.03272e-87	-0.156683	0.0608667	-2.5742	0.0100471	0.0931165
Rpl18	4.13528	0.0294672	140.335	0	-0.107192	0.0416505	-2.57362	0.0100642	0.0931575
Map2k7	-1.41678	0.0585205	-24.21	1.74784e-129	-0.205503	0.079895	-2.57217	0.0101064	0.0933122
Syap1	-1.71181	0.0824098	-20.7719	7.76654e-96	0.277828	0.108012	2.5722	0.0101054	0.0933122
Khk	-1.80023	0.070888	-25.3954	2.83775e-142	-0.251473	0.0978292	-2.57053	0.0101544	0.0936374
Arhgap30	0.265246	0.0312737	8.48143	2.2245e-17	-0.110009	0.0428413	-2.56782	0.0102341	0.094254
Rpl31	3.63178	0.0725434	50.0635	0	0.263251	0.102549	2.56708	0.0102559	0.0943359
Rps25	3.63877	0.0464676	78.3076	0	0.168488	0.0656552	2.56626	0.0102801	0.0944405
Trappc6b	0.260708	0.034809	7.48967	6.90489e-14	-0.121811	0.0474846	-2.56528	0.0103092	0.0945891
1190002N15Rik	-1.74642	0.0690066	-25.3081	2.60306e-141	-0.243582	0.0950548	-2.56254	0.0103909	0.0949824
Ext2	-0.754938	0.0420331	-17.9606	3.96728e-72	-0.14504	0.0566	-2.56254	0.0103909	0.0949824
Nlrc3	-1.03063	0.0626129	-16.4603	7.07846e-61	-0.225022	0.0877857	-2.56331	0.010368	0.0949824
Rps20	4.27008	0.0272698	156.587	0	0.0986908	0.0385196	2.5621	0.0104042	0.0949857
Gimap3	0.309322	0.0701793	4.40759	1.04525e-05	-0.254379	0.0993115	-2.56143	0.0104242	0.0950496
9130401M01Rik	-0.20598	0.0319438	-6.44818	1.13198e-10	-0.10925	0.0426737	-2.56011	0.0104639	0.0950567
Cnpy2	0.490284	0.0335977	14.5928	3.12141e-48	-0.118847	0.0464161	-2.56048	0.0104529	0.0950567
Gm10263	-2.54804	0.208487	-12.2215	2.38557e-34	0.721608	0.281791	2.56079	0.0104435	0.0950567
Psap	0.598035	0.0832306	7.18529	6.7067e-13	-0.301702	0.11788	-2.55939	0.0104855	0.095135
Coasy	-1.40995	0.0583211	-24.1757	4.01042e-129	-0.203493	0.0795858	-2.5569	0.010561	0.0957018
Chid1	-0.76203	0.0421825	-18.0651	6.00159e-73	-0.145157	0.0568026	-2.55547	0.0106044	0.0958857
Rpl41	4.45763	0.136598	32.633	1.39426e-233	0.493612	0.193166	2.55537	0.0106075	0.0958857
Kif22	-1.04144	0.0485071	-21.4699	2.97504e-102	-0.167515	0.0656497	-2.55165	0.0107214	0.0967962
Cebpb	-1.86357	0.285231	-6.53356	6.42238e-11	1.01551	0.398285	2.54971	0.0107811	0.0972157
Rpp25l	-0.664312	0.0419431	-15.8384	1.69083e-56	-0.147915	0.0580389	-2.54855	0.0108173	0.0974217
Kit	-1.9476	0.116645	-16.6967	1.38425e-62	-0.426747	0.167477	-2.5481	0.0108313	0.0974282
Ugdh	-1.08227	0.0495074	-21.8607	6.15e-106	-0.1707	0.067052	-2.54579	0.0109031	0.0979542
Rab19	-0.915588	0.0455487	-20.1013	7.18887e-90	-0.15642	0.0614912	-2.54377	0.0109662	0.0984003
Dnajc19	0.711177	0.0225156	31.586	5.75513e-219	0.0759927	0.0298833	2.54298	0.010991	0.0985025
Rpl21	4.14001	0.0156541	264.468	0	-0.0561316	0.0220851	-2.5416	0.0110346	0.0987722
Armc10	-0.971039	0.0468292	-20.7358	1.64838e-95	-0.16074	0.0632816	-2.54008	0.0110828	0.099083
Pyurf	-0.42099	0.0516741	-8.14701	3.73025e-16	-0.182845	0.0720521	-2.53768	0.0111589	0.0995904
Timm10b	0.267391	0.0747632	3.57651	0.000348211	0.265017	0.104443	2.53744	0.0111667	0.0995904
2610037D02Rik	-1.8786	0.0737209	-25.4825	3.07851e-143	-0.258463	0.101908	-2.53624	0.011205	0.0996889
Fam32a	0.191718	0.0445987	4.29874	1.71772e-05	-0.159618	0.0629252	-2.53663	0.0111924	0.0996889

## Sheet: trNK_FGRvsCTR1
gene	Intercept._Estimate	Intercept._Std..Error	Intercept._z.value	Intercept._Pr...z..	conditionKIRF_C5M_Estimate	conditionKIRF_C5M_Std..Error	conditionKIRF_C5M_z.value	pval	FDR
Dapk2	0.158312	0.0238366	6.64156	3.10391e-11	-0.894451	0.0423518	-21.1196	5.25803e-99	4.14649e-95
Anxa2	3.03543	0.0302291	100.414	0	-0.855666	0.0431215	-19.8431	1.26356e-87	4.9822e-84
Fam96a	1.66096	0.0313097	53.0496	0	-0.728589	0.0451172	-16.1488	1.15773e-58	3.04328e-55
Ppib	2.97663	0.0332816	89.4377	0	-0.71221	0.0473216	-15.0504	3.43018e-51	6.7626e-48
Snx1	0.122319	0.0406605	3.00829	0.00262718	-0.831357	0.0621722	-13.3719	8.83165e-41	1.39293e-37
Lactb	-0.460403	0.0324785	-14.1756	1.29714e-45	-0.699755	0.0541065	-12.9329	2.93493e-38	3.85747e-35
Rps27l	2.96789	0.0349619	84.8893	0	-0.61467	0.0496223	-12.387	3.074e-35	3.46308e-32
Usp3	-0.472074	0.0326686	-14.4504	2.49262e-47	-0.638759	0.0533832	-11.9655	5.38482e-33	5.30808e-30
Bnip2	0.288705	0.0435904	6.62315	3.51631e-11	-0.685648	0.0633159	-10.829	2.50886e-27	2.19832e-24
Gm7334	-1.42931	0.106317	-13.4439	3.34264e-41	-1.99198	0.195298	-10.1997	1.98917e-24	1.56866e-21
Clic4	0.658743	0.0185599	35.4928	6.35866e-276	0.242591	0.0241411	10.0489	9.29317e-24	6.66236e-21
Tpm1	0.231513	0.0448647	5.16025	2.46619e-07	-0.636339	0.065816	-9.66846	4.10519e-22	2.6978e-19
Anp32a	1.57717	0.0117258	134.504	0	-0.152974	0.0166966	-9.16196	5.09631e-20	3.0915e-17
Plcxd2	-2.02145	0.0708882	-28.5161	7.40723e-179	0.703392	0.0849595	8.27914	1.2407e-16	6.98867e-14
Gatad2a	0.323923	0.0219423	14.7625	2.55663e-49	0.233859	0.0285917	8.17927	2.85567e-16	1.50132e-13
B930036N10Rik	-0.528277	0.0376767	-14.0213	1.15466e-44	0.394458	0.0484413	8.14302	3.85553e-16	1.9003e-13
Ankrd37	-0.795694	0.0473965	-16.788	2.98579e-63	-0.50426	0.0713819	-7.06426	1.61479e-12	7.49071e-10
Sertad2	-0.274221	0.0295915	-9.26688	1.91676e-20	0.268515	0.0382881	7.01303	2.33219e-12	1.02176e-09
Larp4b	0.259852	0.0276659	9.39247	5.86068e-21	0.257384	0.0370192	6.95271	3.58325e-12	1.48724e-09
Mgat5	0.0182659	0.0255655	0.714473	0.474935	0.229178	0.033345	6.87292	6.2899e-12	2.48011e-09
Nr4a2	0.805437	0.0295993	27.2114	4.76364e-163	0.274514	0.0404924	6.7794	1.20679e-11	4.53177e-09
Cab39	0.386601	0.0235479	16.4176	1.43077e-60	0.21065	0.031189	6.75398	1.43844e-11	5.15614e-09
mt-Atp6	4.78882	0.01832	261.398	0	0.172831	0.025861	6.68308	2.33977e-11	8.02236e-09
Cd200	-1.43694	0.128868	-11.1505	7.12203e-29	-1.31353	0.197633	-6.64632	3.0052e-11	9.87458e-09
Dock10	0.328158	0.0349111	9.39982	5.46554e-21	0.309366	0.046923	6.59306	4.3086e-11	1.35911e-08
Btf3	3.47412	0.011595	299.623	0	-0.102098	0.0162988	-6.26416	3.74834e-10	1.09861e-07
Fryl	-0.585818	0.044033	-13.3041	2.1917e-40	0.363557	0.0580427	6.26362	3.76141e-10	1.09861e-07
Sytl2	-0.122114	0.0385036	-3.17151	0.0015165	0.321782	0.0514786	6.25079	4.08369e-10	1.15014e-07
Ift57	-0.675529	0.0707951	-9.54202	1.40075e-21	-0.627132	0.100681	-6.22887	4.69814e-10	1.27757e-07
Col3a1	0.306928	0.0221295	13.8696	9.67985e-44	-0.197346	0.0318709	-6.19205	5.93876e-10	1.5611e-07
Tmem259	-1.07839	0.0442374	-24.3773	2.97936e-131	0.342248	0.0564131	6.06682	1.30464e-09	3.31885e-07
Mien1	1.77624	0.0106149	167.334	0	-0.0898313	0.0148786	-6.03763	1.56395e-09	3.85416e-07
Mbtd1	-1.33082	0.0501885	-26.5165	6.2614e-155	0.382507	0.063514	6.0224	1.71845e-09	4.10658e-07
Slc35e1	-0.809981	0.0471145	-17.1917	3.06162e-66	0.374207	0.0626001	5.97774	2.2625e-09	5.24767e-07
Dot1l	-0.687275	0.0417672	-16.4549	7.73702e-61	0.32327	0.0547198	5.90773	3.46851e-09	7.81506e-07
BC005537	0.28235	0.0260081	10.8562	1.86291e-27	0.201773	0.0344655	5.85435	4.78883e-09	9.93092e-07
Chn2	0.0402448	0.0252861	1.59158	0.11148	0.194748	0.0332178	5.86275	4.55262e-09	9.93092e-07
Nfatc3	-1.10015	0.0447213	-24.6001	1.26018e-133	0.334157	0.0571194	5.85015	4.91131e-09	9.93092e-07
Tet3	-0.219243	0.031854	-6.88276	5.87033e-12	0.243938	0.0416524	5.85653	4.7265e-09	9.93092e-07
Mbd2	-0.469891	0.0397724	-11.8145	3.28497e-32	0.30368	0.0523425	5.80178	6.56161e-09	1.29362e-06
Agfg1	-0.870626	0.0398725	-21.8352	1.07406e-105	0.297006	0.051298	5.78981	7.04646e-09	1.35533e-06
Lum	-1.37722	0.0513664	-26.8117	2.361e-158	-0.457531	0.0794667	-5.75751	8.53632e-09	1.6028e-06
Lzts1	-0.985036	0.04222	-23.331	2.14675e-120	0.309522	0.0541842	5.7124	1.11395e-08	2.04293e-06
Zc3h7a	-0.502412	0.033168	-15.1475	7.86859e-52	0.24497	0.043121	5.681	1.3391e-08	2.40004e-06
Sugt1	0.90403	0.0164177	55.0642	0	-0.131202	0.0232496	-5.64318	1.66938e-08	2.92549e-06
Clta	2.04582	0.0122496	167.011	0	-0.0964865	0.0171153	-5.63743	1.72608e-08	2.9591e-06
Cbwd1	-0.37067	0.0310535	-11.9365	7.63902e-33	-0.248776	0.0453303	-5.48807	4.06339e-08	6.81785e-06
Tbc1d13	-1.02676	0.0441973	-23.2314	2.19442e-119	0.327694	0.0600345	5.45842	4.80378e-08	7.89221e-06
Ttpal	-1.2986	0.0493865	-26.2946	2.20787e-152	0.342682	0.0629741	5.44163	5.27964e-08	8.49699e-06
Rpl3	4.5803	0.0129244	354.392	0	-0.0991535	0.0182365	-5.43708	5.41596e-08	8.52238e-06
Vapa	1.26309	0.0140347	89.9978	0	-0.108698	0.0200034	-5.43396	5.51156e-08	8.52238e-06
D16Ertd472e	1.16488	0.0318536	36.57	8.592e-293	0.23801	0.0438992	5.42173	5.90246e-08	8.84734e-06
Ksr1	-1.7618	0.0622573	-28.2986	3.5913e-176	0.423803	0.0781864	5.42041	5.94609e-08	8.84734e-06
Tnpo1	-0.587325	0.0346064	-16.9716	1.33314e-64	0.241836	0.0450199	5.37176	7.797e-08	1.13865e-05
Vamp7	-0.0555756	0.0423813	-1.31132	0.189748	-0.316793	0.0594811	-5.32595	1.00429e-07	1.43997e-05
Chl1	-1.76597	0.0935859	-18.87	2.01292e-79	0.640815	0.120615	5.3129	1.07897e-07	1.51942e-05
Cenpb	-0.818795	0.0427447	-19.1555	8.71294e-82	0.30045	0.0568344	5.2864	1.24744e-07	1.69989e-05
Uhrf2	0.015149	0.0327592	0.462435	0.643769	0.232943	0.0440679	5.28599	1.25024e-07	1.69989e-05
Bard1	-2.42441	0.0867107	-27.9597	5.02135e-172	0.559804	0.106332	5.26465	1.40454e-07	1.87733e-05
Lcn4	-1.23024	0.0888069	-13.853	1.22061e-43	-0.682333	0.129872	-5.2539	1.48913e-07	1.95721e-05
Larp1b	-0.749972	0.0546047	-13.7346	6.30398e-43	0.378455	0.0726924	5.20625	1.92695e-07	2.46176e-05
Ptprc	1.34931	0.0216633	62.2857	0	0.154432	0.0296674	5.20543	1.93544e-07	2.46176e-05
Ftl1	4.96292	0.0165105	300.591	0	-0.120325	0.023331	-5.15729	2.50546e-07	3.0872e-05
Golga7	1.12222	0.0165649	67.747	0	-0.113545	0.0220071	-5.15948	2.47639e-07	3.0872e-05
Lrrc8c	0.209211	0.0245037	8.53791	1.36669e-17	0.165981	0.032229	5.15007	2.60396e-07	3.1592e-05
Ifi35	0.319096	0.0219953	14.5075	1.08635e-47	-0.161251	0.0313855	-5.13775	2.78048e-07	3.32226e-05
D17Wsu92e	-0.889888	0.0402584	-22.1044	2.86809e-108	0.267165	0.052104	5.12753	2.93564e-07	3.40448e-05
Purb	0.253926	0.0447463	5.6748	1.3885e-08	0.313902	0.0611893	5.13002	2.89709e-07	3.40448e-05
Malt1	-1.25781	0.0530839	-23.6947	4.08468e-124	0.330177	0.0647176	5.1018	3.36429e-07	3.84505e-05
Dnajc5	0.20385	0.0233	8.74895	2.15356e-18	0.156578	0.0308581	5.07415	3.89238e-07	4.32328e-05
Eif4e2	1.51739	0.0120816	125.596	0	-0.0858798	0.0169179	-5.07626	3.84945e-07	4.32328e-05
E430025E21Rik	-1.42035	0.0524864	-27.0614	2.80594e-161	0.339375	0.0669696	5.06759	4.02877e-07	4.33943e-05
Ier3	0.303985	0.0221621	13.7164	8.09483e-43	-0.160274	0.0316156	-5.06946	3.98956e-07	4.33943e-05
Ube2n	1.65068	0.0201735	81.8243	0	-0.141042	0.0278434	-5.06556	4.072e-07	4.33943e-05
Myo5a	-1.24865	0.0481682	-25.9227	3.69896e-148	0.312384	0.0617834	5.05611	4.27886e-07	4.49907e-05
Ugcg	0.728472	0.0347262	20.9776	1.05099e-97	0.241012	0.0477406	5.04835	4.45636e-07	4.62406e-05
Med21	0.292559	0.0254951	11.4751	1.75915e-30	-0.186584	0.0371426	-5.02344	5.07529e-07	5.19789e-05
Fundc2	0.945391	0.0182951	51.6745	0	-0.11978	0.0239139	-5.0088	5.47697e-07	5.28191e-05
Galnt1	0.0351165	0.025351	1.38521	0.165987	0.167813	0.0334937	5.01027	5.43528e-07	5.28191e-05
Igfbp7	-0.723563	0.0483495	-14.9653	1.23833e-50	-0.35212	0.0703077	-5.00827	5.49222e-07	5.28191e-05
March7	-0.242335	0.0291235	-8.32096	8.72548e-17	0.191963	0.0382813	5.01453	5.3162e-07	5.28191e-05
Zfp598	-0.981047	0.0618699	-15.8566	1.26525e-56	0.416426	0.0830059	5.01683	5.25323e-07	5.28191e-05
Clcn4	-1.12855	0.0453608	-24.8794	1.24483e-136	0.291939	0.0584176	4.99745	5.80942e-07	5.51965e-05
Ahnak	0.506735	0.0343282	14.7615	2.59457e-49	0.231883	0.0467295	4.96225	6.96823e-07	6.46488e-05
Tmem127	-1.51566	0.0550481	-27.5335	6.9833e-167	0.347988	0.0701219	4.96261	6.95508e-07	6.46488e-05
Celf2	1.16271	0.0219376	53.0009	0	0.14857	0.0299681	4.9576	7.1368e-07	6.54428e-05
Rtcb	0.943665	0.0160956	58.6289	0	-0.111393	0.022681	-4.91128	9.04857e-07	8.20196e-05
Pex13	-0.896392	0.0403896	-22.1937	3.95525e-109	-0.292257	0.0596498	-4.89956	9.60531e-07	8.60767e-05
Klf6	0.304662	0.0263494	11.5624	6.38953e-31	0.173898	0.0356146	4.88278	1.04599e-06	9.26817e-05
Sugp2	-2.74005	0.101535	-26.9863	2.1401e-160	0.602798	0.12363	4.87581	1.08362e-06	9.49496e-05
Snap23	0.438866	0.0207168	21.1841	1.33819e-99	-0.143113	0.0294256	-4.86355	1.15299e-06	9.99175e-05
Kdm5c	-0.763677	0.0377964	-20.205	8.8474e-91	0.238847	0.0491999	4.85462	1.2062e-06	0.000101267
Qk	-1.07059	0.0440653	-24.2956	2.18366e-130	0.276427	0.0569249	4.85599	1.19784e-06	0.000101267
Socs2	-0.758739	0.0417944	-18.1541	1.19226e-73	0.268749	0.0553611	4.85447	1.20709e-06	0.000101267
Bicd2	-1.24865	0.0481683	-25.9226	3.70429e-148	0.300335	0.0619302	4.84958	1.23722e-06	0.000102703
Khdc1c	-1.75828	0.100782	-17.4464	3.665e-68	0.630471	0.130127	4.84505	1.26581e-06	0.000103981
Prkd3	-1.54957	0.0559894	-27.6761	1.3559e-168	0.345382	0.0713567	4.84022	1.29694e-06	0.00010544
Irak1	-0.565628	0.0410022	-13.7951	2.72934e-43	0.259216	0.0536886	4.82814	1.37813e-06	0.000109884
Mrps6	0.830212	0.017035	48.7356	0	-0.115978	0.0240322	-4.82595	1.3934e-06	0.000109884
Ube4a	-1.33334	0.0502518	-26.5332	4.0096e-155	0.311154	0.0644714	4.82624	1.39135e-06	0.000109884
Cnot6l	-0.517933	0.0334263	-15.4948	3.76254e-54	0.210676	0.0437653	4.81376	1.48115e-06	0.000115647
Prkcb	-2.03664	0.0714285	-28.513	8.07653e-179	0.4309	0.0895879	4.8098	1.51085e-06	0.000116809
Gmppb	0.663685	0.0238857	27.7859	6.42507e-170	-0.153157	0.0320241	-4.78255	1.73085e-06	0.000132519
Pten	-0.397621	0.0344463	-11.5432	7.98743e-31	0.222698	0.0466049	4.77842	1.76681e-06	0.000133411
Tsg101	0.264922	0.0225992	11.7226	9.76265e-32	-0.153763	0.0321859	-4.77734	1.77633e-06	0.000133411
Ndfip2	1.12249	0.0231445	48.4991	0	-0.152796	0.0320705	-4.76438	1.89438e-06	0.000140935
Ube2v2	0.480889	0.020286	23.7055	3.16735e-124	-0.13697	0.0287692	-4.76098	1.92657e-06	0.00014199
Ssbp3	0.000674863	0.0291635	0.0231407	0.981538	0.18533	0.0389597	4.75698	1.96511e-06	0.00014349
Map4k4	-0.693777	0.0456004	-15.2143	2.84329e-52	0.28494	0.0601506	4.73712	2.16781e-06	0.000156838
Aldoa	3.16147	0.0260043	121.575	0	-0.173875	0.0367438	-4.73209	2.22216e-06	0.000159308
Soat1	-0.993989	0.0424094	-23.4379	1.75488e-121	0.259074	0.0549777	4.71236	2.44868e-06	0.000173966
Bcr	-0.83318	0.0391331	-21.2909	1.37726e-100	0.23957	0.0509323	4.70369	2.55504e-06	0.000179902
Smu1	0.140898	0.0314478	4.48039	7.45055e-06	-0.206147	0.0439143	-4.69429	2.67531e-06	0.000186704
Socs4	-1.50962	0.0548821	-27.5067	1.46152e-166	0.32865	0.0701718	4.68351	2.82009e-06	0.000195081
Herc1	-0.558326	0.0806164	-6.92572	4.33769e-12	-0.543519	0.116325	-4.67241	2.97681e-06	0.000204132
Atg7	-0.765	0.0383102	-19.9686	1.03392e-88	0.232281	0.0497559	4.66841	3.03543e-06	0.000206357
Slc39a6	-0.857686	0.0434741	-19.7287	1.22362e-86	0.266044	0.0572187	4.64959	3.32588e-06	0.00022417
Magt1	1.09712	0.0238967	45.9111	0	0.152911	0.0329524	4.64035	3.47812e-06	0.000232445
Sel1l	-0.244361	0.0315821	-7.73732	1.01531e-14	0.194455	0.0420729	4.62186	3.80318e-06	0.000252033
Itch	-1.14515	0.045739	-25.0365	2.4474e-138	0.272671	0.0591317	4.61124	4.00267e-06	0.000263042
Abca7	-2.03664	0.0714286	-28.513	8.08599e-179	0.4132	0.0898791	4.59729	4.28023e-06	0.000278958
Prss16	-1.57949	0.0728878	-21.6702	3.91851e-104	0.430107	0.0942834	4.56185	5.07037e-06	0.000327745
Cdc42	2.76398	0.0237052	116.598	0	-0.152335	0.0334117	-4.55934	5.13145e-06	0.000328589
Usp24	-1.24016	0.0572432	-21.6647	4.41344e-104	0.344169	0.0755103	4.5579	5.16675e-06	0.000328589
Ganab	0.132958	0.0245701	5.41135	6.25509e-08	0.148658	0.0326311	4.5557	5.22109e-06	0.000329388
Idh3b	0.369107	0.0231829	15.9215	4.49402e-57	-0.149003	0.032723	-4.55347	5.2769e-06	0.000330267
Zcchc6	-0.858987	0.0414391	-20.7289	1.90087e-95	0.242433	0.0533023	4.54827	5.40882e-06	0.000335858
Gatad1	0.0600484	0.0303852	1.97624	0.0481276	0.186374	0.0410778	4.5371	5.7033e-06	0.000351377
Itpkb	-0.795109	0.0410728	-19.3585	1.72708e-83	0.240941	0.0534504	4.50775	6.55191e-06	0.00040053
Paip2	1.21012	0.0172049	70.3356	0	-0.110376	0.0245478	-4.49639	6.91157e-06	0.000419266
Uhmk1	-0.0273442	0.0281847	-0.970179	0.331957	0.170448	0.0379433	4.49219	7.04958e-06	0.000424374
Trp53bp1	-1.63458	0.0584207	-27.9796	2.88119e-172	0.333916	0.0746201	4.47488	7.64559e-06	0.000456766
Jmjd1c	-0.771851	0.0456434	-16.9104	3.76823e-64	0.249907	0.0562379	4.44376	8.84016e-06	0.000524162
Itgav	0.605087	0.039262	15.4115	1.36951e-53	0.239901	0.0540482	4.43864	9.05292e-06	0.000530164
Prkab2	-2.65128	0.100551	-26.3675	3.23325e-153	0.552887	0.124578	4.4381	9.07584e-06	0.000530164
Eci2	0.00311904	0.0257599	0.121081	0.903627	-0.162975	0.0367733	-4.43189	9.34087e-06	0.000541633
Sptbn1	-0.362397	0.0373687	-9.69788	3.07818e-22	0.22201	0.0501846	4.42387	9.69466e-06	0.000558044
Nfatc2	-2.65132	0.0971286	-27.297	4.60471e-164	0.528884	0.119733	4.41721	9.99834e-06	0.000571354
Ralgapb	-1.14655	0.0475219	-24.1267	1.31005e-128	0.271231	0.0614997	4.41029	1.03234e-05	0.000585687
Myo10	0.928839	0.0341573	27.193	7.86199e-163	0.207773	0.0471803	4.4038	1.06369e-05	0.000599164
Impad1	-0.798564	0.0384615	-20.7627	9.41484e-96	0.220768	0.0502525	4.39319	1.11701e-05	0.000622467
Ptk2b	0.264411	0.022605	11.697	1.32025e-31	0.132195	0.0300961	4.39244	1.12085e-05	0.000622467
Slc45a4	-1.89422	0.0665187	-28.4765	2.28696e-178	0.369871	0.0843808	4.38335	1.16869e-05	0.000644493
Gnpnat1	0.419364	0.0209197	20.0463	2.17296e-89	-0.129743	0.0296142	-4.3811	1.1808e-05	0.000646653
Nrip1	-1.01387	0.0815521	-12.4322	1.74864e-35	0.483531	0.110756	4.36572	1.26705e-05	0.000689099
Ppp6r1	-0.984895	0.043967	-22.4008	3.86661e-111	0.265588	0.0609048	4.36071	1.29644e-05	0.000700253
Ppp3cb	-0.513443	0.036184	-14.1898	1.05995e-45	0.211851	0.0486003	4.35904	1.30633e-05	0.000700798
mt-Co2	3.89059	0.0283054	137.45	0	0.17402	0.0399528	4.35563	1.32683e-05	0.000706983
Gls	-0.299886	0.0502546	-5.96733	2.41163e-09	0.297758	0.0683907	4.35378	1.33809e-05	0.000708199
Ncoa2	-1.56218	0.0563437	-27.726	3.39351e-169	0.313993	0.0722468	4.34612	1.38566e-05	0.000728487
Hibadh	0.146342	0.0302072	4.84461	1.26864e-06	-0.176142	0.040553	-4.34351	1.40221e-05	0.000732309
Cntln	-1.47615	0.0576813	-25.5914	1.90028e-144	0.315078	0.0726112	4.33925	1.42973e-05	0.000741767
Dock2	0.096941	0.0441599	2.19523	0.0281474	0.261399	0.0603076	4.33444	1.46134e-05	0.000750832
Pip4k2a	-0.215855	0.0473259	-4.56104	5.0902e-06	0.280051	0.0646216	4.3337	1.46625e-05	0.000750832
Tnrc6b	-0.856419	0.0395903	-21.632	8.97829e-104	0.2238	0.051695	4.32925	1.4962e-05	0.000761227
Chmp5	0.732504	0.0325384	22.512	3.16669e-112	-0.197869	0.0457507	-4.32494	1.52574e-05	0.000771281
Mtmr1	-0.854853	0.0395594	-21.6094	1.46674e-103	0.223338	0.0516594	4.32329	1.53722e-05	0.000772136
Inpp5d	-1.02876	0.0431532	-23.8397	1.29594e-125	0.242358	0.0561326	4.3176	1.57734e-05	0.00078727
Snrpb2	1.09841	0.0148972	73.7325	0	-0.0900472	0.020882	-4.31218	1.61651e-05	0.0008001
Wasf2	0.301812	0.0240513	12.5486	4.04377e-36	0.139427	0.0323403	4.31125	1.62333e-05	0.0008001
Mef2c	-0.190295	0.0768244	-2.47701	0.0132487	0.457759	0.106244	4.30858	1.64308e-05	0.000804805
Ireb2	-1.60433	0.0575436	-27.8802	4.63179e-171	0.316509	0.0737491	4.2917	1.77309e-05	0.000863121
2810403A07Rik	-0.514623	0.0469543	-10.9601	5.94414e-28	0.270116	0.0629975	4.28772	1.80517e-05	0.000873346
Rapgef6	-0.360472	0.0397132	-9.07689	1.1172e-19	0.229015	0.0535348	4.27788	1.8868e-05	0.000907276
Arap2	-0.613785	0.0561936	-10.9227	8.98062e-28	0.324801	0.0761224	4.26683	1.9827e-05	0.000947611
Pptc7	-1.31364	0.0517843	-25.3676	5.75045e-142	0.292079	0.0685125	4.26315	2.01568e-05	0.000957569
Smg1	-0.872217	0.0399044	-21.8577	6.56863e-106	0.221761	0.052127	4.25424	2.09758e-05	0.000990511
mt-Cytb	3.89725	0.0362295	107.571	0	0.217228	0.0511753	4.24478	2.18809e-05	0.0010271
Stk40	-0.379387	0.0311891	-12.1641	4.82943e-34	0.174452	0.0411488	4.23955	2.23971e-05	0.00104511
Arfgef1	0.0392282	0.0423711	0.925825	0.354537	0.243852	0.0577695	4.22112	2.43095e-05	0.00112768
Lamtor5	1.16681	0.0143963	81.0492	0	-0.0849827	0.0201549	-4.21648	2.48142e-05	0.00114435
Myh9	1.03649	0.0312778	33.138	8.42519e-241	0.182201	0.0432712	4.21067	2.54611e-05	0.00116736
Ccdc167	-0.665773	0.0359908	-18.4984	2.12589e-76	0.198762	0.0472405	4.20745	2.58266e-05	0.0011705
Snap47	-0.290278	0.0317444	-9.14423	6.00574e-20	-0.189699	0.0451002	-4.20616	2.59748e-05	0.0011705
Socs3	-0.661078	0.0381798	-17.3149	3.63373e-67	0.211638	0.0502979	4.20769	2.57992e-05	0.0011705
Trpm7	-1.29131	0.0492067	-26.2425	8.69453e-152	0.267488	0.0636811	4.20043	2.66403e-05	0.00119367
Fam49b	1.81934	0.0206363	88.1623	0	-0.120439	0.0286873	-4.19835	2.68868e-05	0.0011979
Chsy1	0.508597	0.0253395	20.0713	1.31473e-89	0.14219	0.0339663	4.18622	2.83639e-05	0.00125662
Gm15518	-0.24192	0.106474	-2.27211	0.0230799	0.621428	0.148604	4.18178	2.89233e-05	0.00127424
Sik3	-1.59773	0.0573539	-27.8574	8.77112e-171	0.307779	0.073632	4.17996	2.91566e-05	0.00127738
Polk	-1.10015	0.0447214	-24.6001	1.2606e-133	0.243005	0.0581646	4.17788	2.94243e-05	0.00128199
Acot9	0.715329	0.039793	17.9763	2.99046e-72	-0.234326	0.0563301	-4.15988	3.18421e-05	0.00137971
Upf1	-0.804499	0.0385758	-20.855	1.37248e-96	0.209825	0.0505165	4.1536	3.27292e-05	0.00141039
Ankrd40	-1.42927	0.0576667	-24.7849	1.30294e-135	0.31635	0.0762257	4.15017	3.32224e-05	0.00142387
Fyn	-0.550293	0.0411044	-13.3877	7.13496e-41	0.226181	0.054526	4.14812	3.35211e-05	0.0014289
Fam179b	-2.11626	0.0743293	-28.4714	2.64808e-178	0.389439	0.0939424	4.14551	3.39053e-05	0.00142983
Gnl3l	-0.897149	0.0460816	-19.4687	2.02366e-84	0.255588	0.0616513	4.14571	3.3876e-05	0.00142983
Appl1	-0.685394	0.0363457	-18.8577	2.54244e-79	0.197569	0.0477182	4.14032	3.46816e-05	0.00144709
Chd3	-0.979703	0.0421076	-23.2667	9.64447e-120	0.227504	0.0549397	4.14098	3.45831e-05	0.00144709
Adgrb2	-0.856419	0.0395904	-21.632	8.97905e-104	-0.238498	0.0576349	-4.13809	3.50209e-05	0.00145355
Cstb	1.78862	0.0288526	61.9916	0	-0.16799	0.0406522	-4.13238	3.59027e-05	0.00148235
Nipsnap3b	0.460184	0.0256619	17.9326	6.5641e-72	-0.140648	0.0341092	-4.12346	3.73217e-05	0.00153291
Pml	-2.24585	0.0793054	-28.3191	2.01346e-176	0.411101	0.099829	4.11805	3.82084e-05	0.0015612
Ppia	4.59006	0.0199227	230.393	0	-0.115747	0.0281484	-4.11203	3.92193e-05	0.00159425
Rabgap1l	-0.798564	0.0384615	-20.7627	9.41135e-96	0.207077	0.0503957	4.10902	3.97346e-05	0.00160452
Usp14	0.450812	0.0205934	21.8911	3.15922e-106	-0.119455	0.0290774	-4.10818	3.9879e-05	0.00160452
Satb1	-0.680523	0.0448183	-15.184	4.51142e-52	0.242536	0.0590594	4.10665	4.01436e-05	0.00160697
Park7	2.70307	0.0220889	122.372	0	-0.127606	0.0311312	-4.09898	4.14969e-05	0.00165275
Tgoln1	0.139384	0.0240632	5.7924	6.93869e-09	0.131164	0.0320448	4.09314	4.25571e-05	0.00168646
Arid2	-1.97906	0.0879865	-22.4928	4.88036e-112	0.442812	0.10838	4.08575	4.39355e-05	0.0017015
Bphl	-1.30104	0.0494467	-26.312	1.39809e-152	-0.29887	0.073157	-4.08532	4.40156e-05	0.0017015
Ldb1	-0.899581	0.0467944	-19.2241	2.32645e-82	0.252965	0.0618588	4.08939	4.32517e-05	0.0017015
Padi2	1.06512	0.0311608	34.1814	4.5702e-256	0.175803	0.0430146	4.08705	4.36891e-05	0.0017015
Rpp40	-0.471007	0.0326511	-14.4255	3.57914e-47	-0.1919	0.0469579	-4.08663	4.37676e-05	0.0017015
Arl13b	-2.1218	0.0745354	-28.467	3.00011e-178	0.385029	0.0942806	4.08386	4.42931e-05	0.00170388
Usp38	-1.20551	0.0471404	-25.5727	3.06836e-144	0.249591	0.0612286	4.07639	4.57412e-05	0.00175104
Adcy3	-1.48876	0.0543126	-27.4109	2.03349e-165	0.284573	0.0700486	4.06251	4.8548e-05	0.00184951
Usp19	-1.0135	0.0476204	-21.2829	1.63471e-100	0.254462	0.0626796	4.05972	4.91306e-05	0.00186271
Pef1	-0.605453	0.0349216	-17.3375	2.45154e-67	-0.204417	0.0503863	-4.057	4.97071e-05	0.00187555
Morc2a	-1.92569	0.0675737	-28.4976	1.25536e-178	0.348763	0.0860645	4.05234	5.07069e-05	0.00190417
Capza2	1.26592	0.0293882	43.0758	0	-0.16571	0.0409967	-4.04204	5.29885e-05	0.00198041
Nfatc1	-1.53311	0.0697404	-21.9832	4.17435e-107	0.368374	0.0911929	4.0395	5.35651e-05	0.00199193
Phc2	-1.64488	0.0587221	-28.0112	1.18666e-172	0.304642	0.075435	4.03847	5.38018e-05	0.00199193
Kansl1	-1.06671	0.0439798	-24.2546	5.90844e-130	0.231459	0.0573358	4.0369	5.41631e-05	0.00199593
Krtcap2	2.74761	0.0164108	167.427	0	0.0919899	0.0228105	4.03279	5.51178e-05	0.00202167
Impa2	1.4799	0.0313948	47.1382	0	-0.178401	0.0442831	-4.02864	5.61e-05	0.00204817
Tmem131	-1.38765	0.0524412	-26.461	2.72464e-154	0.278351	0.0692448	4.01981	5.82439e-05	0.00211664
Ints3	-1.70895	0.0606738	-28.1663	1.51389e-174	0.322791	0.0804698	4.01133	6.0378e-05	0.00217416
Mbnl1	1.14828	0.0330114	34.7845	4.17419e-265	0.183502	0.045744	4.01151	6.03314e-05	0.00217416
Nek9	-1.76958	0.0625	-28.3133	2.37301e-176	0.320491	0.0800391	4.00418	6.22338e-05	0.0022308
Hipk1	-1.03149	0.0590434	-17.47	2.42389e-68	0.316464	0.079123	3.99965	6.34361e-05	0.00226361
Arfgap3	0.0673672	0.0249455	2.70058	0.00692195	-0.141476	0.0354174	-3.99453	6.48231e-05	0.00228212
Eva1c	-2.16896	0.093574	-23.1791	7.40743e-119	0.484657	0.12131	3.9952	6.46388e-05	0.00228212
Luzp1	-1.26975	0.0486793	-26.084	5.53145e-150	0.252445	0.0631906	3.99498	6.46989e-05	0.00228212
Plekhj1	1.35309	0.013116	103.164	0	-0.0730248	0.0183088	-3.9885	6.64934e-05	0.00233052
Banp	-1.3208	0.0499376	-26.4489	3.75417e-154	-0.293758	0.0737809	-3.98149	6.84856e-05	0.00238972
Dmwd	-1.78871	0.083379	-21.4528	4.30121e-102	0.436549	0.109716	3.97891	6.92306e-05	0.00240508
Ankib1	-1.10015	0.0447214	-24.6	1.262e-133	0.231878	0.0582976	3.97749	6.96474e-05	0.00240895
Nab1	-0.35764	0.0525126	-6.81056	9.72202e-12	0.284818	0.0717325	3.97055	7.17068e-05	0.00246934
Brpf1	-1.90311	0.0668154	-28.4831	1.89616e-178	0.337488	0.0852837	3.95724	7.58194e-05	0.00259962
Rhoq	-0.104615	0.0296635	-3.52672	0.000420741	0.157926	0.0399914	3.94899	7.84811e-05	0.00267923
Pepd	-0.298147	0.0299476	-9.95565	2.38267e-23	-0.168863	0.0428157	-3.94396	8.01487e-05	0.00272436
Prpf38a	-0.0549376	0.0265186	-2.07166	0.0382969	-0.148557	0.0377182	-3.93861	8.19567e-05	0.00277386
Hdac7	-1.58791	0.057073	-27.8224	2.32422e-170	0.289393	0.0735382	3.93528	8.31011e-05	0.00278866
Laptm5	2.18624	0.0241089	90.6816	0	0.132359	0.0336274	3.93606	8.28312e-05	0.00278866
1600014C10Rik	-1.2745	0.048795	-26.1195	2.18781e-150	-0.282729	0.0718782	-3.93344	8.37375e-05	0.00279811
Mef2d	-0.864287	0.0397464	-21.745	7.70242e-105	0.204791	0.0521043	3.9304	8.48031e-05	0.00282176
Mob4	0.321512	0.0219687	14.635	1.67964e-48	-0.121943	0.0310386	-3.92875	8.53884e-05	0.0028293
Stxbp5	-1.70745	0.0672095	-25.4049	2.22516e-142	0.34695	0.0883426	3.92732	8.58963e-05	0.00283422
Calm1	3.61205	0.0119671	301.832	0	-0.0659479	0.016811	-3.9229	8.74878e-05	0.00286277
Ints2	-1.93026	0.0677284	-28.5001	1.16949e-178	0.339033	0.0864231	3.92295	8.74722e-05	0.00286277
Pag1	-1.59555	0.0744347	-21.4355	6.23287e-102	0.384994	0.0981751	3.9215	8.79989e-05	0.0028676
Atp8b4	0.256289	0.0418525	6.12363	9.14664e-10	0.224454	0.0572961	3.91744	8.94955e-05	0.00289895
Ubb	3.64703	0.0201438	181.05	0	-0.111295	0.028414	-3.9169	8.96963e-05	0.00289895
Fbxo6	-0.306252	0.0300692	-10.1849	2.31596e-24	-0.168277	0.0429832	-3.91496	9.04188e-05	0.00291038
Rcn1	-0.117293	0.0450633	-2.60285	0.00924534	0.239288	0.0611503	3.91311	9.11145e-05	0.00292085
Vbp1	0.647071	0.0242399	26.6945	5.45351e-157	-0.133783	0.0342002	-3.91177	9.16236e-05	0.00292528
Actn4	0.15638	0.040041	3.90551	9.4026e-05	0.213007	0.0545199	3.90695	9.34671e-05	0.00295086
Dgkd	-1.72611	0.083091	-20.7738	7.47812e-96	0.433578	0.110968	3.90723	9.3362e-05	0.00295086
Rmdn1	-1.31582	0.0498136	-26.4149	9.24444e-154	-0.287003	0.0734633	-3.90675	9.35475e-05	0.00295086
Spn	0.153795	0.0441434	3.48398	0.00049401	0.236455	0.0606028	3.90171	9.55146e-05	0.00300091
Ikzf1	-0.283355	0.0428271	-6.61624	3.68451e-11	0.224792	0.0576337	3.90036	9.60485e-05	0.00300571
Mcl1	0.463844	0.0319691	14.5091	1.06061e-47	0.168094	0.043194	3.89159	9.95877e-05	0.00310414
Cmpk1	1.53148	0.0315511	48.5397	0	-0.172831	0.044424	-3.89048	0.000100045	0.00310613
Ubp1	-1.34861	0.050637	-26.6329	2.82482e-156	0.255446	0.0656919	3.88855	0.000100846	0.00311872
Zc3h4	-1.72364	0.0710748	-24.251	6.4469e-130	0.353751	0.0910076	3.88705	0.000101468	0.00312569
Ccdc43	-0.865868	0.0397778	-21.7676	4.70597e-105	-0.2238	0.0576842	-3.87975	0.000104566	0.00316604
Git2	-0.460403	0.0324785	-14.1756	1.29713e-45	0.166621	0.0429215	3.882	0.000103601	0.00316604
Nudt2	0.0704738	0.0249068	2.8295	0.00466205	-0.137025	0.0353228	-3.87924	0.000104785	0.00316604
Pts	-0.219475	0.0330978	-6.63111	3.33176e-11	-0.185254	0.0477445	-3.88012	0.000104405	0.00316604
Tmem164	-1.14724	0.0457869	-25.0561	1.49858e-138	0.231717	0.0596885	3.8821	0.000103559	0.00316604
Mapk14	-0.848612	0.0394362	-21.5186	1.04169e-102	0.200403	0.051745	3.8729	0.000107548	0.0032371
Nt5dc3	-1.28167	0.0489702	-26.1725	5.46912e-151	0.246346	0.0636472	3.87049	0.000108617	0.00325685
Zeb2	-2.25851	0.0798088	-28.299	3.55131e-176	0.390112	0.100855	3.86805	0.000109711	0.00327719
Gcnt1	-1.24633	0.0481125	-25.9045	5.92437e-148	0.241928	0.062589	3.86535	0.00011093	0.0033011
Slc25a11	0.734989	0.0178657	41.1397	0	-0.0968545	0.0250851	-3.86104	0.000112904	0.00334724
Rab11fip2	-2.0469	0.0717958	-28.51	8.79912e-179	0.352549	0.0913756	3.85823	0.000114209	0.00337323
Csnk1g2	-0.592472	0.0457987	-12.9364	2.80348e-38	0.236046	0.0612093	3.85637	0.000115081	0.00338631
Bag5	-0.999399	0.0425244	-23.5018	3.90893e-122	-0.238619	0.0619081	-3.8544	0.000116012	0.003401
Cebpzos	0.134159	0.0241262	5.56072	2.68658e-08	-0.131634	0.0341695	-3.85239	0.000116969	0.00340377
Mirt1	-2.35893	0.0839176	-28.1101	7.3808e-174	0.407314	0.105709	3.85318	0.000116596	0.00340377
Pura	-0.190688	0.0360199	-5.29397	1.19691e-07	0.184694	0.0479733	3.84993	0.000118151	0.00342551
Scaf1	-1.36496	0.0564603	-24.1756	4.02282e-129	0.284889	0.0740307	3.84825	0.000118963	0.00343641
Ankrd11	0.236547	0.0578597	4.08829	4.34569e-05	0.308386	0.080182	3.84607	0.000120027	0.0034429
Epm2aip1	-1.62895	0.0823113	-19.7901	3.6251e-87	0.41321	0.107439	3.846	0.000120061	0.0034429
H2-Aa	-1.12518	0.133532	-8.42625	3.56921e-17	-0.742399	0.193145	-3.84374	0.000121175	0.00345858
Sec24a	-0.7894	0.0409283	-19.2874	6.85158e-83	0.210573	0.0547922	3.84311	0.000121484	0.00345858
Uhrf1bp1l	-1.38517	0.0515712	-26.8594	6.55866e-159	0.256349	0.0668915	3.83232	0.000126943	0.00360098
Arhgap30	0.425885	0.0282312	15.0856	2.01414e-51	0.147299	0.0384474	3.83119	0.000127524	0.00360341
Cltc	0.339095	0.0382171	8.87286	7.12885e-19	0.200692	0.0524425	3.82689	0.00012977	0.00360341
Git1	-1.88989	0.0669245	-28.2392	1.93296e-175	0.329452	0.0860549	3.82839	0.000128985	0.00360341
Hectd1	-0.0527478	0.0284704	-1.85273	0.0639214	0.145399	0.0379774	3.82857	0.000128891	0.00360341
Rbm3	2.89402	0.0281648	102.753	0	-0.152126	0.039751	-3.82697	0.000129732	0.00360341
Zfpm1	-2.50832	0.12781	-19.6253	9.39971e-86	0.640986	0.167424	3.82852	0.000128916	0.00360341
Polr1d	2.34421	0.0147308	159.136	0	-0.0783565	0.0205011	-3.82207	0.000132335	0.00366173
Ablim1	0.110416	0.0472969	2.33452	0.0195683	0.248091	0.0649431	3.82014	0.000133378	0.0036777
Zdhhc5	-1.97679	0.0830622	-23.7989	3.43104e-125	0.407851	0.106932	3.81412	0.000136666	0.00375523
D15Ertd621e	-1.23711	0.0478913	-25.8317	3.9057e-147	0.237508	0.0623577	3.8088	0.000139643	0.0038237
Lin37	-0.976256	0.046469	-21.0088	5.45376e-98	-0.255551	0.0671238	-3.80716	0.000140572	0.00383581
Hopx	-1.07302	0.055153	-19.4554	2.62323e-84	0.280898	0.0738196	3.80519	0.000141694	0.00385309
Hprt	1.56472	0.0364979	42.8717	0	-0.195887	0.051509	-3.80297	0.000142973	0.00387453
Med13	-1.45113	0.0533001	-27.2256	3.23379e-163	0.262476	0.0690483	3.80134	0.000143915	0.00388669
Copa	0.538622	0.03122	17.2524	1.07271e-66	0.161987	0.0426378	3.79915	0.000145196	0.00390791
Iqsec1	-1.07966	0.0588217	-18.3547	3.02493e-75	0.297804	0.0784839	3.79446	0.000147964	0.00396885
Echdc1	-1.02139	0.0437153	-23.3646	9.78852e-121	-0.24149	0.0636897	-3.79167	0.000149635	0.00400008
Ube3c	-1.34333	0.0515196	-26.0741	7.17953e-150	0.261181	0.0689234	3.78944	0.000150987	0.00402258
Gns	0.384863	0.0349779	11.003	3.69463e-28	0.18112	0.047811	3.78825	0.000151709	0.00402821
Tstd3	-0.309875	0.0301237	-10.2867	8.08673e-25	-0.162769	0.0430007	-3.78527	0.000153542	0.0040632
Tmcc1	-2.02223	0.0784851	-25.7658	2.1453e-146	0.383501	0.101376	3.78296	0.000154973	0.00408735
Sp140	-0.556663	0.0340799	-16.334	5.65214e-60	-0.184391	0.048918	-3.76938	0.000163653	0.00430188
Commd1	0.77319	0.0175277	44.1125	0	-0.0925607	0.0245845	-3.76501	0.000166544	0.00432681
Jak1	0.970384	0.025831	37.5666	0	0.133618	0.0354742	3.76663	0.000165469	0.00432681
Setx	-1.09914	0.0469465	-23.4125	3.18786e-121	0.231828	0.0615806	3.76463	0.000166796	0.00432681
Smarcc2	-1.33587	0.0503155	-26.5499	2.5762e-155	0.246204	0.0653977	3.76471	0.000166741	0.00432681
Ahi1	-1.78709	0.0840453	-21.2634	2.47892e-100	0.413469	0.109897	3.76233	0.000168336	0.00433822
Taldo1	1.62331	0.0232439	69.8382	0	-0.120933	0.0321379	-3.76294	0.000167924	0.00433822
Rfwd2	-1.31033	0.0586514	-22.3409	1.47946e-110	0.293844	0.0782724	3.75412	0.000173951	0.00446832
Penk	-0.62947	0.0567412	-11.0937	1.34571e-28	-0.304981	0.0812891	-3.75181	0.000175562	0.00449508
Xdh	-1.81324	0.0766329	-23.6613	9.01961e-124	0.375767	0.100194	3.7504	0.000176552	0.00450578
Tmem159	-1.15355	0.0459315	-25.1145	3.45006e-139	-0.251522	0.0670974	-3.74862	0.000177813	0.00452334
Nit2	-0.896295	0.0514292	-17.4277	5.08071e-68	-0.277707	0.0741532	-3.74504	0.000180362	0.00455878
Sec31a	-0.037423	0.0415272	-0.901168	0.367499	0.211625	0.0564995	3.74562	0.000179951	0.00455878
Pom121	-1.30007	0.0697019	-18.6519	1.21842e-77	0.348786	0.0932334	3.741	0.000183287	0.0046179
Mgat4b	-1.93034	0.0707968	-27.2659	1.07631e-163	0.333332	0.0891349	3.73964	0.000184285	0.00462825
Nsmce2	-0.284781	0.0347289	-8.20012	2.40139e-16	-0.172165	0.0461951	-3.7269	0.000193851	0.00485305
Aftph	-0.960302	0.0476987	-20.1327	3.81865e-90	0.234563	0.0631179	3.71627	0.000202189	0.00501873
Npat	-2.07345	0.0748405	-27.7049	6.09102e-169	0.35549	0.0956513	3.71652	0.000201985	0.00501873
Rock1	0.204156	0.0349041	5.84906	4.94361e-09	0.174778	0.0470526	3.71451	0.000203595	0.00501873
Slc25a17	-0.378414	0.031174	-12.1388	6.57966e-34	-0.165445	0.0445302	-3.71534	0.000202933	0.00501873
Trpv2	-1.59773	0.0573539	-27.8574	8.77318e-171	0.275273	0.0741088	3.71444	0.000203651	0.00501873
Atp11b	-0.255999	0.0293231	-8.73028	2.54032e-18	0.144539	0.038936	3.71223	0.000205444	0.00504714
Pi4k2a	-1.12649	0.0453143	-24.8596	2.03844e-136	0.219728	0.0592188	3.71045	0.000206893	0.00506696
Emc2	0.404736	0.0411838	9.82754	8.5689e-23	-0.213239	0.0575044	-3.70821	0.000208726	0.00508029
Unkl	-1.45969	0.0535289	-27.2691	9.85903e-164	0.257456	0.0694152	3.70893	0.000208136	0.00508029
Jarid2	-0.704061	0.0366865	-19.1913	4.37607e-82	0.179231	0.0483525	3.70676	0.000209929	0.00509385
Pik3ca	-0.921554	0.0510127	-18.0652	5.99134e-73	0.251668	0.0679463	3.70392	0.000212292	0.00513538
Exoc4	-1.03841	0.0455699	-22.7872	6.1478e-115	0.22679	0.0612505	3.70266	0.000213353	0.00513947
Mapk8	-2.23958	0.079057	-28.3287	1.53096e-176	0.371184	0.100261	3.70217	0.000213764	0.00513947
Ankrd44	-0.0466769	0.0534445	-0.873371	0.382461	0.271588	0.0734008	3.70007	0.000215538	0.00516635
B3gnt5	-2.08918	0.0752625	-27.7586	1.37037e-169	0.357532	0.0966791	3.69813	0.000217192	0.00517749
Piwil4	-1.04311	0.0843278	-12.3697	3.81301e-35	-0.44725	0.120944	-3.69799	0.000217316	0.00517749
Tmem40	-0.238731	0.0488639	-4.88563	1.03097e-06	-0.256511	0.069403	-3.69596	0.000219054	0.00520319
Elmo1	-0.310115	0.0332842	-9.31717	1.19489e-20	0.165117	0.0447363	3.6909	0.000223464	0.00529199
Kpna1	-0.360884	0.037614	-9.59441	8.43973e-22	0.187796	0.050909	3.68885	0.000225274	0.0053189
Slc9a1	-1.58791	0.0570728	-27.8225	2.31716e-170	0.272039	0.0737935	3.6865	0.000227364	0.00535221
Rpl22l1	3.97281	0.0340262	116.757	0	-0.177252	0.0481056	-3.68463	0.000229032	0.00537545
Aes	1.39811	0.0333115	41.9708	0	0.170876	0.0463864	3.68376	0.000229816	0.00537784
Ppp6r3	-1.08408	0.0452054	-23.9811	4.37695e-127	0.219621	0.0596624	3.68106	0.00023227	0.00541917
Usp42	-2.17896	0.0766963	-28.4102	1.51283e-177	0.358806	0.0974962	3.68021	0.000233045	0.00542121
Adk	-0.588524	0.0346272	-16.996	8.79148e-65	-0.182532	0.0496798	-3.67417	0.000238628	0.00553477
Acadsb	-1.49765	0.0545544	-27.4523	6.51665e-166	0.259628	0.070714	3.67152	0.000241109	0.00555825
Wrnip1	-1.30594	0.049568	-26.3465	5.63078e-153	0.237002	0.0645476	3.67175	0.000240899	0.00555825
Ywhah	2.13565	0.0290953	73.402	0	-0.150304	0.0409455	-3.67084	0.000241755	0.00555825
Hmgn5	0.44377	0.0444637	9.98051	1.8551e-23	0.224533	0.0613777	3.65822	0.000253975	0.00578858
Rsbn1l	0.444303	0.0269303	16.4983	3.77549e-61	0.133765	0.0365653	3.65826	0.000253929	0.00578858
Samd4b	-1.40396	0.052058	-26.9692	3.39909e-160	0.247541	0.067644	3.65947	0.00025274	0.00578858
Brix1	0.315621	0.0325808	9.68733	3.41319e-22	-0.162884	0.0445724	-3.65437	0.000257818	0.00585924
Aifm2	-1.20551	0.0471405	-25.5727	3.07122e-144	-0.251108	0.0688558	-3.64686	0.000265462	0.00598309
Papd7	-2.54407	0.0920576	-27.6356	4.15204e-168	0.421639	0.115657	3.64559	0.000266777	0.00598309
Sipa1l1	-0.687963	0.0435742	-15.7883	3.74491e-56	0.20818	0.0571018	3.64577	0.000266593	0.00598309
Slc25a26	-1.24171	0.0480015	-25.8682	1.51801e-147	-0.256042	0.0702055	-3.64703	0.000265287	0.00598309
Tecpr2	-2.56541	0.105003	-24.4317	7.86765e-132	0.490159	0.134463	3.64532	0.000267062	0.00598309
Clk1	0.432986	0.0358529	12.0768	1.40146e-33	0.179699	0.0493251	3.64316	0.000269311	0.0060164
Reps1	-1.60433	0.0575435	-27.8803	4.62651e-171	0.270799	0.0744206	3.63877	0.000273943	0.00610259
Col4a3bp	-1.11253	0.0461392	-24.1126	1.84609e-128	0.220347	0.0605829	3.63712	0.000275702	0.00612446
Inf2	-1.78231	0.0703867	-25.3217	1.84373e-141	0.331298	0.0911244	3.63567	0.000277263	0.00614183
Picalm	-0.273605	0.0390232	-7.01133	2.36063e-12	0.190503	0.0525357	3.62617	0.00028766	0.0063543
Ebpl	-0.341214	0.0305995	-11.151	7.08308e-29	0.147029	0.040609	3.6206	0.000293925	0.00647456
Abcb8	-1.58062	0.0602567	-26.2314	1.16548e-151	0.283813	0.0784043	3.61987	0.000294751	0.00647468
Sav1	-1.21581	0.0717682	-16.9408	2.25003e-64	0.343463	0.09495	3.6173	0.000297691	0.00652108
Nup133	-2.11313	0.0807997	-26.1527	9.18759e-151	0.373914	0.103403	3.6161	0.000299074	0.00653323
Arl2	-0.393099	0.0314037	-12.5176	5.98229e-36	-0.161945	0.0448184	-3.61336	0.00030226	0.00658458
Pik3cd	-0.437824	0.049897	-8.77456	1.71569e-18	0.242808	0.0672388	3.61112	0.000304874	0.00662323
Ilk	0.527129	0.0198224	26.5926	8.26952e-156	-0.100577	0.027858	-3.61034	0.000305799	0.00662509
Ptpn3	-1.26738	0.0486217	-26.0662	8.80568e-150	0.228749	0.0634228	3.60673	0.000310085	0.00669953
Pccb	-0.788262	0.0382639	-20.6007	2.70622e-94	-0.198666	0.0551264	-3.60383	0.000313564	0.00673792
Zranb1	-1.01949	0.0429537	-23.7346	1.5838e-124	0.203003	0.0563299	3.60382	0.000313571	0.00673792
Ptpn18	2.12024	0.0160944	131.737	0	0.0801455	0.0222507	3.60192	0.000315871	0.00676891
Plekha3	-1.095	0.0543837	-20.1346	3.67155e-90	0.266194	0.0739318	3.60053	0.000317565	0.00678676
Glg1	-0.648044	0.0420017	-15.429	1.04476e-53	0.188681	0.0524241	3.59912	0.000319294	0.00680528
Tle3	-1.08316	0.0606277	-17.8657	2.17986e-71	0.291244	0.0810059	3.59535	0.000323954	0.006886
Tmem156	-0.712248	0.0522235	-13.6385	2.36515e-42	0.249495	0.0694122	3.59439	0.000325149	0.00689281
Dpy19l1	-1.21432	0.0567836	-21.3851	1.84029e-101	0.272411	0.0759685	3.58584	0.000335994	0.00710361
Ptrh2	0.0182659	0.0255655	0.714473	0.474935	-0.129726	0.0361906	-3.58451	0.000337713	0.00712087
Rpap1	-2.1218	0.0745354	-28.467	3.00233e-178	0.340729	0.095078	3.58368	0.000338791	0.00712455
Mycbp2	0.767962	0.0505363	15.1962	3.74496e-52	0.252273	0.0704271	3.58204	0.00034092	0.00715025
Rcsd1	-0.0409708	0.026334	-1.55581	0.119753	0.125518	0.0351121	3.57478	0.000350519	0.00733208
Usp9x	-0.344297	0.052953	-6.50195	7.92875e-11	0.259203	0.0725644	3.57204	0.000354211	0.0073897
Nampt	-0.581355	0.0345033	-16.8493	1.06241e-63	0.162778	0.0456349	3.56697	0.000361136	0.0075143
Tada1	-0.543968	0.0338642	-16.0632	4.62137e-58	-0.172753	0.0484635	-3.56461	0.000364397	0.00754847
Uqcrfs1	1.5525	0.0210154	73.8743	0	-0.103097	0.0289242	-3.5644	0.000364693	0.00754847
Bpnt1	-0.880211	0.0400642	-21.97	5.57571e-107	-0.205973	0.0578297	-3.56172	0.00036844	0.00760606
Mtx2	0.239578	0.0228874	10.4677	1.21603e-25	-0.114856	0.0322795	-3.55817	0.000373447	0.00768931
Eif2ak3	-0.499482	0.0405133	-12.3288	6.33577e-35	0.190495	0.0536836	3.54848	0.000387458	0.00794318
Mtch2	1.14036	0.0192431	59.261	0	-0.0945273	0.0266416	-3.5481	0.000388015	0.00794318
Nup35	-0.480367	0.0491551	-9.77247	1.47802e-22	-0.244504	0.0689319	-3.54703	0.000389599	0.00794318
Ube2h	-0.78388	0.0381801	-20.5311	1.13555e-93	0.178511	0.0503287	3.54689	0.000389806	0.00794318
Casd1	-2.1218	0.0745355	-28.467	3.00429e-178	0.337239	0.0951422	3.54457	0.000393247	0.00799264
Smg5	-1.28279	0.076307	-16.811	2.02889e-63	0.366282	0.103447	3.54078	0.000398941	0.00808752
Rrp12	-1.4903	0.0666892	-22.3469	1.29512e-110	0.316308	0.0895034	3.53403	0.00040927	0.00827566
Abcd1	-1.91659	0.0672672	-28.4923	1.4606e-178	0.304987	0.0864062	3.52968	0.000416059	0.00837001
Fam96b	0.920186	0.0192789	47.7302	0	-0.0970528	0.0274938	-3.52998	0.000415583	0.00837001
Dnajc15	2.00363	0.0094741	211.485	0	-0.0462855	0.0131399	-3.52252	0.00042747	0.00857767
Gse1	-1.56218	0.0563437	-27.726	3.39332e-169	0.257196	0.0730692	3.51989	0.00043172	0.00864097
Gtf3c2	-1.04539	0.0607506	-17.2078	2.31958e-66	0.289974	0.082427	3.51795	0.000434888	0.00868235
Vcpkmt	0.172977	0.0236624	7.31018	2.66776e-13	-0.117433	0.033394	-3.51659	0.000437129	0.00870506
Crebbp	-0.869037	0.0398409	-21.8127	1.75894e-105	0.184253	0.0524542	3.51264	0.000443681	0.00881327
Taok3	0.0577822	0.0374908	1.54124	0.123259	0.177225	0.0505413	3.50653	0.000453995	0.0089955
Apool	0.095474	0.0433901	2.20036	0.0277812	-0.211939	0.0604907	-3.50367	0.000458901	0.00906991
Rps24	5.00568	0.00822356	608.7	0	0.0405128	0.0115659	3.50277	0.000460453	0.00907784
Tmem180	-1.37986	0.0514344	-26.8276	1.53829e-158	0.234575	0.0670113	3.50054	0.000464321	0.00913127
Pigo	-2.56117	0.0928474	-27.5847	1.69855e-167	0.40888	0.116924	3.49699	0.000470541	0.00923056
Neil2	-1.70482	0.14287	-11.9327	7.99512e-33	-0.733114	0.209891	-3.49284	0.000477918	0.00935202
Safb2	-0.274799	0.0388225	-7.07834	1.45893e-12	0.182407	0.0522442	3.49144	0.000480431	0.00937792
Wnk1	1.2413	0.024804	50.0443	0	0.117123	0.0336202	3.48372	0.000494501	0.00962873
1110004F10Rik	1.06868	0.0151203	70.6782	0	-0.0734634	0.021109	-3.48019	0.000501057	0.00970844
Sec13	1.03038	0.0305552	33.7219	2.764e-249	-0.147218	0.0422966	-3.48062	0.000500256	0.00970844
Zkscan14	-1.87234	0.0657953	-28.457	3.98638e-178	-0.342467	0.0985159	-3.47626	0.000508451	0.00982756
Adh5	0.508747	0.0371985	13.6766	1.40186e-42	-0.180691	0.0520076	-3.47432	0.000512156	0.00985088
Ccni	0.0729521	0.0248759	2.93264	0.00336097	0.115498	0.0332409	3.47458	0.000511646	0.00985088
Atrn	-2.2649	0.080064	-28.2886	4.76748e-176	0.353777	0.101875	3.47266	0.00051533	0.00987126
Dusp3	-1.75408	0.0620172	-28.2837	5.48499e-176	-0.320502	0.0922984	-3.47246	0.000515719	0.00987126
Asb3	-1.3258	0.0500626	-26.4828	1.53154e-154	-0.253972	0.0731797	-3.47052	0.000519451	0.00991862
Cpsf7	-1.61097	0.0577349	-27.9029	2.45701e-171	0.259466	0.0748391	3.46699	0.000526329	0.0100257
Zc3h7b	-1.51027	0.0652143	-23.1585	1.19323e-118	0.300458	0.0867071	3.4652	0.000529833	0.0100681
Jade1	-1.9629	0.0688427	-28.5128	8.13036e-179	0.306171	0.0884095	3.4631	0.000533996	0.0101228
Ythdc2	-2.01196	0.0722306	-27.8547	9.43713e-171	0.322344	0.0931815	3.45931	0.000541552	0.0102414
Dnajc3	1.58802	0.0337202	47.0942	0	0.162673	0.047082	3.4551	0.00055008	0.0103531
Eif4ebp1	0.588861	0.0331634	17.7563	1.53967e-70	-0.163006	0.0471779	-3.45514	0.000550014	0.0103531
Fam53c	-2.25938	0.0856931	-26.366	3.36529e-153	0.383532	0.111196	3.44916	0.000562338	0.0105586
Ptp4a2	1.58171	0.0303158	52.1744	0	0.145618	0.042252	3.44642	0.000568061	0.0106155
Zfp36l2	0.317477	0.0383303	8.28266	1.20449e-16	0.179079	0.0519556	3.44676	0.000567345	0.0106155
Rnasel	-0.678811	0.0362262	-18.7381	2.41959e-78	0.164834	0.0478925	3.44175	0.000577954	0.0107748
Tmem158	-1.55586	0.0561655	-27.7013	6.74168e-169	0.250867	0.0729318	3.43974	0.000582265	0.0108296
Chd4	0.679817	0.0410515	16.5601	1.35393e-61	0.195417	0.0568688	3.43628	0.000589751	0.010943
Kdm2a	-0.749505	0.0535186	-14.0046	1.46148e-44	0.257136	0.0748556	3.43509	0.000592349	0.0109654
Camta1	-0.539666	0.0358508	-15.0531	3.2954e-51	-0.180465	0.0525519	-3.43403	0.000594679	0.0109702
Ptpn11	-0.653405	0.058806	-11.1112	1.10668e-28	0.268036	0.0780602	3.43371	0.00059539	0.0109702
Tmem238	0.687201	0.0217676	31.5699	9.56793e-219	0.101561	0.0296075	3.43025	0.000603016	0.0110848
Dmxl1	-1.68051	0.0685121	-24.5287	7.29616e-133	0.311401	0.0908271	3.42851	0.000606914	0.0111305
Ifnar2	-1.76166	0.078146	-22.5432	1.56727e-112	0.352684	0.103	3.42411	0.000616819	0.0112859
Ndufaf1	-1.13061	0.0454077	-24.899	7.61938e-137	-0.225446	0.0658769	-3.42223	0.000621102	0.011338
Top2b	-0.359563	0.0372266	-9.65875	4.51356e-22	0.170722	0.0499345	3.41893	0.000628684	0.0114499
Exoc1	-1.75024	0.0618986	-28.2759	6.84583e-176	0.273263	0.0800134	3.41521	0.000637328	0.011554
Mtmr3	-2.00215	0.0725048	-27.6141	7.53881e-168	0.313236	0.0917084	3.41557	0.000636483	0.011554
Rbck1	0.185219	0.023518	7.87564	3.3901e-15	0.107473	0.031482	3.41378	0.00064068	0.0115881
mt-Nd4	3.43343	0.0509736	67.3571	0	0.245652	0.0720169	3.41104	0.000647164	0.0116786
Fam69b	-1.7973	0.0633724	-28.361	6.12646e-177	0.278329	0.0818354	3.40108	0.00067119	0.0120845
Zbed4	-1.26267	0.0485072	-26.0305	2.23483e-149	0.215705	0.0634444	3.39991	0.000674082	0.0121089
Sos2	-1.34095	0.0504985	-26.5542	2.29915e-155	0.22473	0.0661254	3.39855	0.000677451	0.0121142
Tacc1	-0.403584	0.0426224	-9.46884	2.82977e-21	0.19583	0.0576118	3.39913	0.000676006	0.0121142
Impa1	0.161149	0.0238028	6.77017	1.2863e-11	-0.113969	0.0335631	-3.39565	0.000684654	0.0121878
Mgat4a	-0.724456	0.0370624	-19.5469	4.38151e-85	0.16634	0.0489822	3.39593	0.00068397	0.0121878
Mlh1	-2.058	0.085548	-24.0567	7.10058e-128	0.378018	0.111357	3.39465	0.000687153	0.0122047
Cops7a	0.127736	0.0242038	5.27751	1.30952e-07	-0.115887	0.0341448	-3.39398	0.000688855	0.0122074
Mecp2	-1.57175	0.0566138	-27.7627	1.22288e-169	0.249298	0.0735375	3.39007	0.000698736	0.0123548
Pds5a	-0.569974	0.0599819	-9.50243	2.05041e-21	0.276214	0.0815989	3.38502	0.000711741	0.0125566
Isg20	-0.225964	0.0627838	-3.59908	0.000319347	-0.301806	0.0892061	-3.38324	0.000716358	0.0126098
Lpgat1	-0.825552	0.0389841	-21.1766	1.56838e-99	0.17397	0.0514382	3.38212	0.000719277	0.012633
Rpe	-0.24064	0.0290988	-8.26977	1.34214e-16	-0.139437	0.0412929	-3.37677	0.000733415	0.0128527
Ddx6	-0.452265	0.0548865	-8.24	1.72206e-16	0.252397	0.0748272	3.37307	0.000743353	0.012998
Atp2b1	-0.143019	0.0354716	-4.03193	5.53197e-05	0.15958	0.0473232	3.37214	0.00074587	0.0130131
Anapc10	-0.345907	0.0306714	-11.2778	1.68863e-29	-0.14671	0.0436045	-3.36455	0.000766677	0.0133466
Whsc1	-0.785109	0.0621349	-12.6355	1.34465e-36	0.284458	0.0845917	3.36271	0.000771807	0.0134063
Sat1	2.03285	0.0381207	53.3266	0	-0.180855	0.0537993	-3.36166	0.000774759	0.013428
Rad51d	-0.948287	0.0414513	-22.8771	7.85401e-116	-0.200698	0.05975	-3.35896	0.000782375	0.0135303
Cdc14b	-2.11098	0.0999276	-21.1251	4.67976e-99	0.441352	0.131527	3.35558	0.000791974	0.0136663
Cdk2ap1	-0.000216237	0.0565139	-0.00382627	0.996947	0.260984	0.0778256	3.35345	0.000798109	0.0137421
Ddx17	0.0396849	0.0402983	0.98478	0.324732	0.183901	0.0548606	3.35215	0.000801859	0.0137466
Dnaaf2	-1.5248	0.0553001	-27.5731	2.33848e-167	0.241222	0.0719497	3.35266	0.000800403	0.0137466
Rnf4	0.225454	0.032935	6.84544	7.6243e-12	0.150456	0.0449797	3.34498	0.00082288	0.0140764
Capn7	-0.927878	0.0410304	-22.6144	3.12876e-113	0.180648	0.0540615	3.34153	0.000833195	0.0141913
Tmem30a	0.767336	0.0175791	43.6505	0	0.0791353	0.0236809	3.34173	0.000832574	0.0141913
Lamb3	-0.230531	0.0289521	-7.96249	1.6861e-15	0.128865	0.0385745	3.34068	0.000835731	0.0142038
Gapvd1	-0.507928	0.0332595	-15.2717	1.18122e-52	0.147401	0.0441355	3.33973	0.000838601	0.0142058
Mpp5	-2.55258	0.0924499	-27.6104	8.33811e-168	0.390144	0.116829	3.33945	0.000839449	0.0142058
Sec62	1.04691	0.028091	37.2686	5.2895e-304	0.129256	0.0387221	3.33804	0.000843714	0.0142359
Socs7	-1.74641	0.0617802	-28.2681	8.51803e-176	0.266864	0.0799633	3.33734	0.000845849	0.0142359
Trib1	-2.0424	0.0734156	-27.8197	2.50309e-170	0.316025	0.0947178	3.33649	0.000848447	0.0142359
Usp47	-0.973501	0.0506309	-19.2274	2.18209e-82	0.223853	0.0670865	3.33678	0.00084754	0.0142359
Sema4d	0.656873	0.034211	19.2007	3.65364e-82	0.157691	0.0472723	3.3358	0.000850558	0.014241
Itgal	0.286371	0.0442136	6.47697	9.35818e-11	0.203119	0.0609249	3.33392	0.000856301	0.0143068
Pbx3	-2.01644	0.0707109	-28.5167	7.27596e-179	0.302734	0.0908701	3.3315	0.000863788	0.0144013
Phkb	-1.95346	0.0685186	-28.51	8.80747e-179	0.293655	0.0882111	3.329	0.000871576	0.0144651
Rab11b	0.58625	0.019245	30.4624	8.19543e-204	-0.089786	0.0269748	-3.32851	0.000873113	0.0144651
Tnfaip3	0.373638	0.0528384	7.07132	1.53462e-12	0.244637	0.0734749	3.32953	0.000869938	0.0144651
Atp11a	-1.92113	0.0674198	-28.495	1.34974e-178	0.288719	0.0868816	3.32313	0.000890145	0.0146549
Nrd1	-0.116139	0.0401298	-2.89408	0.00380275	0.180346	0.0542583	3.32384	0.000887882	0.0146549
Pacrgl	-1.44264	0.0530745	-27.1814	1.07798e-162	-0.258121	0.0776681	-3.32339	0.000889307	0.0146549
B3galnt1	-2.6395	0.122718	-21.5087	1.2908e-102	0.526963	0.158641	3.32174	0.000894576	0.0146971
Gtpbp1	-1.03403	0.0637924	-16.2093	4.33454e-59	0.286275	0.0862053	3.32085	0.000897443	0.0147136
Slc35e4	-2.27133	0.0803217	-28.2779	6.45623e-176	0.340167	0.10247	3.31967	0.000901246	0.0147205
Trim37	-1.85254	0.0743613	-24.9127	5.42057e-137	0.323419	0.0974283	3.31956	0.000901601	0.0147205
Ctdsp1	-1.19887	0.0469842	-25.5164	1.29811e-143	0.204031	0.0616021	3.31208	0.000926048	0.0150885
Sec63	0.0134269	0.0465994	0.288134	0.773244	0.212642	0.0642258	3.31085	0.000930135	0.0151238
Atp13a3	-0.860463	0.0604568	-14.2327	5.74299e-46	0.27095	0.0820394	3.30268	0.000957645	0.0155391
Akap13	1.39447	0.0433703	32.1526	8.11753e-227	0.200608	0.060752	3.30207	0.000959733	0.015541
Mapk6	-0.33942	0.0553797	-6.12895	8.84601e-10	0.250908	0.0760281	3.3002	0.000966154	0.0156129
Ankrd17	-0.0380179	0.0521554	-0.728936	0.466041	0.237008	0.0718584	3.29827	0.000972823	0.0156885
Aff4	-1.17487	0.0464238	-25.3075	2.63887e-141	0.200464	0.0609129	3.29099	0.000998352	0.0160054
mt-Nd2	2.85313	0.0513869	55.5226	0	0.23881	0.0725479	3.29176	0.000995621	0.0160054
N4bp2	-2.60435	0.0997263	-26.115	2.46418e-150	0.415759	0.126335	3.29093	0.000998559	0.0160054
Eif4g3	0.0524917	0.0375298	1.39867	0.161912	0.16838	0.0511908	3.28927	0.00100449	0.0160677
Nxf1	0.246364	0.0228099	10.8008	3.41305e-27	0.100464	0.0305815	3.28513	0.00101937	0.0162728
Mdm2	-0.558988	0.0341196	-16.3832	2.52139e-60	0.148408	0.0452671	3.27849	0.00104364	0.0166266
Utp11l	0.816817	0.0248568	32.861	7.94293e-237	-0.111737	0.0340994	-3.27682	0.00104984	0.0166916
Pi4ka	-1.11474	0.0501808	-22.2145	2.48986e-109	0.213302	0.0652949	3.26674	0.00108792	0.0172623
Eif2b2	-0.0901586	0.0428754	-2.10281	0.0354827	-0.197837	0.0605969	-3.2648	0.00109542	0.017277
Khsrp	-1.11035	0.0589103	-18.8481	3.04707e-79	0.263118	0.0805875	3.265	0.00109463	0.017277
Prdx3	0.956419	0.0390087	24.5181	9.46923e-133	-0.178627	0.0546989	-3.26563	0.0010922	0.017277
Chst11	-1.7426	0.0616626	-28.2603	1.06375e-175	0.260474	0.079914	3.25943	0.00111636	0.017553
Csde1	0.877561	0.0371826	23.6014	3.72675e-123	0.16803	0.0515651	3.25861	0.0011196	0.017553
Ldlr	-1.71634	0.0608579	-28.2023	5.47662e-175	0.257196	0.0789236	3.2588	0.00111886	0.017553
Chd7	0.402701	0.0456011	8.83095	1.03795e-18	0.205269	0.0630353	3.25641	0.00112831	0.0176544
Slmo2	1.13141	0.0442393	25.5747	2.91505e-144	-0.203119	0.062405	-3.25485	0.00113451	0.0177163
Iqgap1	1.02543	0.0395603	25.9206	3.90289e-148	0.178818	0.0549734	3.25281	0.0011427	0.017809
Ccng1	1.00837	0.0155832	64.7085	0	0.0682739	0.0210437	3.24439	0.00117702	0.0183076
Mon2	-1.71143	0.0714407	-23.956	8.0056e-127	0.307613	0.0948374	3.24359	0.00118035	0.0183234
Tnpo3	-0.567428	0.0558682	-10.1565	3.09855e-24	0.246627	0.0760845	3.24149	0.00118906	0.0184222
Fam20b	-1.7618	0.0622571	-28.2988	3.57983e-176	0.261415	0.0806691	3.24059	0.00119283	0.018427
Fbxo22	-0.451999	0.0323423	-13.9755	2.19975e-44	-0.149078	0.0460074	-3.2403	0.00119404	0.018427
Esd	1.51282	0.0231344	65.3928	0	-0.103768	0.0321274	-3.2299	0.00123834	0.0190733
Lsm11	-1.14058	0.0533755	-21.369	2.59831e-101	-0.24565	0.0761064	-3.22772	0.00124781	0.0191817
Arhgef6	-0.49365	0.0330229	-14.9487	1.58766e-50	0.141505	0.0438775	3.225	0.00125972	0.0193272
Snx13	-2.52165	0.0978444	-25.772	1.82658e-146	0.381912	0.118445	3.22439	0.00126244	0.0193312
Ncor2	0.0733534	0.0421816	1.73899	0.0820362	0.184323	0.0571845	3.2233	0.00126722	0.0193669
Rbm48	-1.82262	0.0668298	-27.2725	8.98775e-164	-0.316158	0.0981102	-3.22248	0.00127088	0.0193741
Rpl10a	4.55249	0.0116662	390.229	0	-0.0529903	0.016446	-3.22209	0.00127261	0.0193741
Pear1	-0.870626	0.0398726	-21.8352	1.0746e-105	0.169409	0.0526617	3.21693	0.0012957	0.0196876
Tbl2	-1.68714	0.059976	-28.1302	4.18552e-174	0.25047	0.0778861	3.21584	0.00130062	0.0197243
Pim2	-2.16726	0.0762492	-28.4234	1.03909e-177	0.313958	0.0977715	3.21114	0.00132211	0.0199352
Traf1	1.31891	0.0236059	55.872	0	0.104719	0.0326071	3.21154	0.00132027	0.0199352
Vps13d	-2.14422	0.0779747	-27.4989	1.80823e-166	0.325367	0.10129	3.21223	0.00131708	0.0199352
Bst2	1.09146	0.0301365	36.2172	3.25884e-287	0.134205	0.0418126	3.20967	0.00132887	0.0199609
Synj1	-1.59883	0.0699507	-22.8564	1.26078e-115	0.295017	0.0919081	3.20991	0.00132776	0.0199609
Ndufs4	1.49077	0.0169498	87.9521	0	-0.0744666	0.0232067	-3.20883	0.00133274	0.019981
Polr2d	-0.14935	0.0328387	-4.54798	5.41635e-06	-0.144161	0.045013	-3.20266	0.00136166	0.0203758
Gnaq	-0.816646	0.0657006	-12.4298	1.80062e-35	0.282983	0.0884024	3.20107	0.00136916	0.0204493
Plcl2	-2.55258	0.0924499	-27.6105	8.33479e-168	0.37472	0.117168	3.19814	0.00138316	0.0206193
Fam117b	-1.46494	0.0689298	-21.2527	3.11359e-100	0.297251	0.0929844	3.19678	0.00138969	0.0206775
Mllt6	-1.53064	0.0778454	-19.6626	4.50978e-86	0.331377	0.10369	3.19585	0.00139418	0.0207053
Gipc2	0.37324	0.0214078	17.4347	4.49596e-68	-0.0959974	0.0300522	-3.19435	0.00140145	0.0207741
Sars	1.27023	0.0223786	56.761	0	-0.100431	0.0314488	-3.19349	0.00140565	0.0207974
mt-Co3	4.60645	0.0309499	148.836	0	0.139631	0.0437393	3.19235	0.00141119	0.0208402
Rbbp4	0.963104	0.018286	52.6691	0	-0.0823858	0.0258283	-3.18975	0.00142395	0.0209893
Irs2	-1.97242	0.0691714	-28.515	7.6327e-179	0.284442	0.0892148	3.18828	0.0014312	0.0210568
Arap1	-0.547183	0.041304	-13.2477	4.65234e-40	0.176026	0.0552992	3.18315	0.00145681	0.0213936
Colgalt1	0.082005	0.0533206	1.53796	0.124058	0.234315	0.0736425	3.18179	0.00146368	0.0214148
Lrrk1	0.364575	0.0327857	11.12	1.00326e-28	0.142387	0.0447438	3.18227	0.00146124	0.0214148
Gdi2	1.61698	0.0230085	70.2777	0	-0.102607	0.0322548	-3.18114	0.00146696	0.0214231
Chpt1	-2.34494	0.0833334	-28.1393	3.23833e-174	0.338112	0.106354	3.17911	0.00147729	0.021534
Ddrgk1	0.408805	0.0210305	19.4387	3.63292e-84	0.0897999	0.0282628	3.17732	0.00148645	0.0216276
Atp6v1d	0.135749	0.026536	5.11565	3.12655e-07	-0.111577	0.0351544	-3.17392	0.00150396	0.021842
Osbpl3	0.0746012	0.0474826	1.57113	0.116153	0.207117	0.0652918	3.17217	0.00151302	0.0219333
Polr2a	-0.417771	0.0497484	-8.39767	4.55424e-17	0.215157	0.0678591	3.17065	0.001521	0.0220084
Aldoc	-1.52786	0.0553848	-27.5862	1.62697e-167	-0.256702	0.0810184	-3.16844	0.00153258	0.0221354
Fkbp3	1.65852	0.0199453	83.1535	0	-0.0878542	0.0277509	-3.16582	0.00154648	0.0222953
Peli1	-1.23941	0.0479463	-25.85	2.43336e-147	0.199115	0.0629283	3.16416	0.00155533	0.0223412
Ubn2	-0.44885	0.0513912	-8.73397	2.45876e-18	0.221586	0.0700218	3.16453	0.00155335	0.0223412
Akap8	-0.756559	0.0376622	-20.088	9.38926e-90	0.157621	0.049868	3.16077	0.00157352	0.0223655
Cdk17	-1.30559	0.0532533	-24.5167	9.81224e-133	0.218826	0.0692453	3.16015	0.00157687	0.0223655
Diaph1	0.292046	0.0402049	7.26396	3.7592e-13	0.175033	0.0553488	3.16237	0.0015649	0.0223655
Med4	-0.897745	0.0438833	-20.4575	5.14893e-93	-0.197616	0.0624928	-3.16223	0.00156569	0.0223655
Prkacb	-0.358212	0.0308607	-11.6074	3.78003e-31	0.129953	0.0411077	3.16127	0.00157083	0.0223655
Rab5c	0.950378	0.0160416	59.2445	0	-0.0707274	0.0223803	-3.16025	0.00157635	0.0223655
Ttc1	0.0778904	0.0248146	3.1389	0.00169586	-0.11052	0.0349598	-3.16133	0.0015705	0.0223655
Azin1	-0.079138	0.0268414	-2.94835	0.00319474	0.113357	0.0358843	3.15895	0.00158338	0.0224175
Zfp398	-1.95817	0.0686803	-28.5114	8.46564e-179	0.279669	0.0886659	3.15418	0.00160948	0.0227461
Cd164	0.654131	0.0422946	15.4661	5.87882e-54	0.184776	0.0586197	3.15211	0.00162096	0.0228674
Prr7	-1.17272	0.0463738	-25.2884	4.28361e-141	0.192071	0.0609546	3.15104	0.00162689	0.0229101
Ltbp3	-1.23211	0.0573917	-21.4685	3.06965e-102	0.242573	0.0770658	3.14761	0.0016461	0.0231394
Ap1b1	-1.12855	0.045361	-24.8793	1.24709e-136	0.187782	0.0596773	3.14662	0.00165168	0.0231765
Ppp2cb	-0.70387	0.0480996	-14.6336	1.71527e-48	0.204859	0.0651613	3.14388	0.00166722	0.023353
Txlna	-0.707111	0.0440137	-16.0657	4.43902e-58	0.183128	0.0582902	3.14166	0.00167993	0.0234892
Usp25	-0.703711	0.0566986	-12.4114	2.26582e-35	0.240536	0.0765803	3.14096	0.00168393	0.0235035
Atxn7l3	-1.53564	0.060655	-25.3175	2.04744e-141	0.252813	0.0806131	3.13613	0.00171191	0.0238457
Clic3	-0.751486	0.119579	-6.28441	3.29109e-10	-0.53607	0.170958	-3.13569	0.0017145	0.0238457
Mrpl46	0.208465	0.0277729	7.50605	6.09367e-14	-0.12112	0.0386481	-3.13391	0.00172494	0.0239487
Eif3i	2.21929	0.016644	133.339	0	-0.0721543	0.0230531	-3.12992	0.00174856	0.024234
Il15ra	-1.73126	0.0613141	-28.2359	2.11796e-175	0.249132	0.0796455	3.12801	0.00175993	0.0243489
Ndufaf3	0.0692323	0.0249222	2.77793	0.00547057	-0.109776	0.035105	-3.12708	0.0017655	0.0243831
Atl3	-1.04	0.0433963	-23.9651	6.434e-127	0.178693	0.0572025	3.12386	0.00178493	0.024591
Kidins220	-1.3905	0.0517088	-26.891	2.79686e-159	0.211439	0.0676919	3.12356	0.00178679	0.024591
Usp4	-0.636415	0.0354664	-17.9442	5.32794e-72	0.146676	0.0470714	3.11604	0.00183299	0.0251829
Actr10	0.872566	0.0379722	22.9791	7.54768e-117	-0.166043	0.0533294	-3.11353	0.00184863	0.0253165
Adrbk1	0.315725	0.0496815	6.35499	2.08446e-10	0.214718	0.068984	3.11258	0.00185459	0.0253165
Cdc14a	-1.65296	0.0620911	-26.6215	3.82357e-156	0.253786	0.0815394	3.11243	0.00185556	0.0253165
Gimap3	-1.35633	0.0508329	-26.6822	7.5789e-157	0.207348	0.0666021	3.11324	0.00185047	0.0253165
Btg3	-0.947006	0.124978	-7.57741	3.52523e-14	0.541366	0.173984	3.11159	0.00186082	0.0253445
Rab18	0.301778	0.0365914	8.24725	1.62084e-16	-0.158195	0.0508581	-3.11051	0.00186767	0.0253939
Man2a1	-1.06839	0.0505252	-21.1456	3.02851e-99	0.211942	0.0681606	3.10945	0.00187433	0.0254406
Atf7ip	-1.42588	0.0526316	-27.0917	1.23346e-161	0.213837	0.0688656	3.10513	0.00190196	0.0256728
Ddit4	0.853348	0.0551791	15.4651	5.9711e-54	-0.242268	0.0780444	-3.10423	0.00190772	0.0256728
Kcmf1	-0.586844	0.0555883	-10.557	4.71678e-26	0.236988	0.076311	3.10555	0.00189925	0.0256728
Lncpint	-2.13861	0.0751647	-28.4523	4.56525e-178	0.300173	0.0966425	3.10601	0.0018963	0.0256728
Mfhas1	-2.19203	0.091064	-24.0713	4.99618e-128	0.368966	0.118851	3.10446	0.00190628	0.0256728
Plod1	-1.44234	0.058361	-24.7142	7.52521e-135	0.239225	0.0770985	3.10285	0.00191664	0.025749
Tmcc3	-2.17309	0.076472	-28.4168	1.25263e-177	0.304694	0.0982358	3.10166	0.00192439	0.0258091
Esyt2	-0.675576	0.0409538	-16.4961	3.91555e-61	0.169931	0.0548161	3.10002	0.00193507	0.0259083
Stat4	-1.43646	0.0737014	-19.4902	1.32926e-84	0.302818	0.0977184	3.09888	0.00194251	0.0259638
Ggct	-1.27535	0.0563695	-22.6248	2.47012e-113	0.229471	0.0740706	3.09801	0.00194825	0.0259964
Arid5b	-1.24402	0.048057	-25.8863	9.48954e-148	0.195383	0.063123	3.09527	0.00196632	0.026159
Ufd1l	0.0447614	0.0320634	1.39602	0.162707	-0.13654	0.0441141	-3.09516	0.00196707	0.026159
Susd6	-1.70134	0.0739912	-22.9938	5.38035e-117	0.307153	0.0992646	3.09429	0.00197286	0.0261919
Mysm1	-1.07839	0.0442374	-24.3773	2.98013e-131	0.180306	0.0582913	3.09319	0.00198017	0.0262448
Senp6	0.0490805	0.0521347	0.941417	0.346491	0.222237	0.0718994	3.09094	0.00199522	0.0263999
Ap3b1	-0.552035	0.034364	-16.0643	4.53885e-58	0.139676	0.0452192	3.08888	0.00200915	0.0264953
Brwd1	-1.10913	0.0485605	-22.8402	1.82954e-115	0.198263	0.064186	3.08888	0.00200915	0.0264953
Abca2	-0.157485	0.047552	-3.31186	0.000926783	0.200295	0.0649118	3.08565	0.00203108	0.0267038
Mad2l1bp	-0.496799	0.0541805	-9.16934	4.75929e-20	-0.235045	0.0761759	-3.08555	0.00203174	0.0267038
Asns	0.450212	0.0485751	9.26837	1.8901e-20	-0.212272	0.0688305	-3.08399	0.00204247	0.0267557
Dnajc24	-0.433346	0.0320421	-13.5243	1.1244e-41	-0.140274	0.0454792	-3.08436	0.00203989	0.0267557
Emd	0.752455	0.0224973	33.4464	2.90104e-245	-0.0958792	0.0311004	-3.08289	0.00204999	0.0267653
Filip1l	-0.649781	0.0727397	-8.93296	4.14754e-19	0.307217	0.0996378	3.08333	0.00204696	0.0267653
Kcnk6	-2.12737	0.0747436	-28.4622	3.43826e-178	0.29629	0.096175	3.08073	0.00206491	0.0268268
Nin	-1.44329	0.0577885	-24.9754	1.1325e-137	0.235413	0.0764134	3.08078	0.00206458	0.0268268
Sppl3	-1.40667	0.0521287	-26.9846	2.23877e-160	0.210288	0.068258	3.08077	0.00206464	0.0268268
Cep104	-2.2294	0.0964558	-23.1131	3.41639e-118	0.38245	0.12425	3.07807	0.00208346	0.0270233
Cyb5a	0.549663	0.0196003	28.0436	4.78394e-173	-0.084406	0.0274366	-3.0764	0.00209516	0.0271177
Otud7b	-1.6349	0.0596208	-27.4217	1.51332e-165	0.236507	0.0769089	3.07516	0.00210392	0.0271177
Runx2	-1.40966	0.0717606	-19.6439	6.52112e-86	0.295096	0.0959628	3.0751	0.00210429	0.0271177
Spag9	0.26255	0.0351617	7.46693	8.20899e-14	0.148217	0.0481993	3.07508	0.0021045	0.0271177
Mfsd8	-2.56117	0.0928479	-27.5845	1.7059e-167	0.36236	0.117948	3.0722	0.00212487	0.0273356
Pip4k2b	-1.25113	0.0590842	-21.1754	1.6094e-99	0.244608	0.0796619	3.07058	0.00213642	0.0274216
Tex261	0.0982644	0.0315719	3.1124	0.00185574	0.130597	0.0425358	3.07029	0.00213851	0.0274216
Zc3h18	-0.824988	0.0501173	-16.4612	6.97484e-61	0.206246	0.0672149	3.06846	0.00215168	0.0275457
Afg3l1	0.0208415	0.0343713	0.606362	0.544274	0.143933	0.0469534	3.06545	0.00217344	0.0276418
Cdk11b	0.0759957	0.0385805	1.9698	0.0488618	0.161434	0.0526378	3.06688	0.00216307	0.0276418
Eif4g2	1.70023	0.0441107	38.5447	0	0.189912	0.0619436	3.06588	0.00217029	0.0276418
Prkca	-1.71767	0.0730326	-23.5192	2.59734e-122	0.298967	0.0975416	3.06502	0.00217657	0.0276418
Tapt1	-2.06773	0.0725473	-28.5018	1.11143e-178	0.286662	0.0935275	3.065	0.00217671	0.0276418
Adipor2	-0.0626404	0.0462136	-1.35545	0.175273	0.194027	0.0633234	3.06406	0.00218355	0.0276841
Aggf1	-0.578402	0.0469896	-12.3092	8.08635e-35	0.190543	0.0622301	3.06191	0.00219931	0.0277153
C2cd3	-1.70529	0.0605227	-28.176	1.15258e-174	0.241083	0.0787469	3.06149	0.00220239	0.0277153
Cyhr1	-1.22345	0.0475652	-25.7215	6.72609e-146	0.191423	0.0625293	3.06133	0.00220359	0.0277153
Dopey1	-2.23947	0.0798529	-28.0449	4.61314e-173	0.312375	0.102023	3.06183	0.00219992	0.0277153
Ppp1r15b	-0.845507	0.0393749	-21.4732	2.77024e-102	0.159557	0.0521141	3.06169	0.0022009	0.0277153
Acads	0.556554	0.0195329	28.4932	1.42315e-178	-0.0835866	0.0273367	-3.05766	0.0022307	0.0280116
Akr1e1	-0.880211	0.0400641	-21.97	5.57121e-107	-0.175149	0.0573713	-3.05289	0.00226646	0.0283263
Ehmt2	-0.547167	0.0526293	-10.3966	2.56881e-25	0.216895	0.0710272	3.05369	0.00226045	0.0283263
Pou2f1	-1.92465	0.0800068	-24.0561	7.21335e-128	0.318769	0.104416	3.05288	0.00226653	0.0283263
Arl5a	-0.687195	0.0772538	-8.89529	5.82645e-19	0.325386	0.106738	3.04846	0.00230019	0.0285837
Dtx3l	-1.36411	0.051031	-26.7311	2.04863e-157	0.203957	0.0669091	3.04827	0.00230163	0.0285837
Exoc3l	-1.97722	0.0693374	-28.5159	7.44224e-179	0.273238	0.0896297	3.04852	0.00229972	0.0285837
Mrpl40	0.799867	0.0172954	46.2473	0	-0.073636	0.0241467	-3.04953	0.00229199	0.0285837
Snx7	-1.57818	0.0567963	-27.7868	6.26723e-170	-0.252897	0.0829989	-3.04699	0.00231145	0.0286459
Tsfm	-0.0748246	0.0267836	-2.79367	0.00521134	-0.115093	0.0377768	-3.04667	0.0023139	0.0286459
Trappc10	-1.94412	0.0681993	-28.5064	9.74933e-179	0.268757	0.0882379	3.04582	0.00232047	0.0286822
Acaa1a	0.220807	0.0274786	8.0356	9.31191e-16	-0.115263	0.0378646	-3.04407	0.00233399	0.0288042
Hddc2	-0.0472317	0.0264166	-1.78796	0.0737831	-0.113314	0.0372427	-3.04257	0.00234565	0.0289028
Strbp	-0.873811	0.0399362	-21.8801	4.0163e-106	0.160689	0.0528443	3.0408	0.00235951	0.0290282
Tmed5	1.5419	0.020696	74.5027	0	0.08683	0.0285597	3.0403	0.00236344	0.0290313
Klhdc10	-1.86392	0.0662865	-28.1192	5.71245e-174	0.260706	0.08579	3.03889	0.00237451	0.0290316
Nf2	-1.74151	0.0659135	-26.4212	7.82164e-154	0.261739	0.0861199	3.03924	0.00237178	0.0290316
Phpt1	-0.506822	0.0332411	-15.2468	1.72784e-52	0.134441	0.0442353	3.03922	0.00237194	0.0290316
Pacs1	-1.73503	0.0614295	-28.2442	1.67705e-175	0.242509	0.0799034	3.03503	0.00240515	0.0293154
Vdac1	1.40525	0.0305184	46.0461	0	-0.130148	0.0428765	-3.03541	0.00240205	0.0293154
Khdc1a	0.232695	0.11476	2.02767	0.0425937	0.488591	0.161032	3.03413	0.00241231	0.0293572
Ahcyl1	-1.17703	0.046474	-25.3266	1.62557e-141	0.185366	0.0611728	3.0302	0.00244391	0.0296959
Ubn1	-0.572157	0.0410963	-13.9224	4.63288e-44	0.167301	0.0552208	3.02968	0.00244814	0.0297016
Bmi1	-1.1696	0.0542446	-21.5616	4.11788e-103	0.223243	0.0738491	3.02297	0.00250308	0.0303215
Pcyt1a	-0.446535	0.0579437	-7.70635	1.29467e-14	0.239998	0.0794339	3.02136	0.00251645	0.0304367
Cetn2	0.714526	0.0216913	32.9407	5.74991e-238	-0.0920518	0.0304844	-3.01964	0.00253076	0.0305629
Anxa5	0.823952	0.0249516	33.0221	3.91849e-239	-0.105456	0.0349805	-3.0147	0.00257237	0.0309937
Mzt1	-0.347069	0.0365672	-9.49126	2.28263e-21	-0.155633	0.0516287	-3.01447	0.00257429	0.0309937
Dennd1b	-0.295623	0.0717404	-4.12074	3.7766e-05	0.299073	0.0992807	3.0124	0.00259189	0.0311579
Man1a	-0.0965757	0.0349048	-2.76683	0.00566042	0.143881	0.0478204	3.00878	0.00262303	0.0314843
Pgm1	-0.924979	0.0774867	-11.9373	7.5684e-33	-0.328176	0.10913	-3.00721	0.00263657	0.0315988
Tab2	-0.0816129	0.0493522	-1.65368	0.0981917	0.203609	0.0677267	3.00633	0.00264425	0.0316427
Pitpnm2	-2.52727	0.0912869	-27.6849	1.06235e-168	0.349402	0.116253	3.00554	0.00265106	0.031648
Rbm27	-0.10598	0.0418747	-2.53088	0.0113778	0.172096	0.0572632	3.00535	0.00265272	0.031648
Apoa2	-1.93486	0.0678843	-28.5023	1.09681e-178	-0.301687	0.100513	-3.00149	0.00268665	0.0320044
Eif3a	1.42135	0.0343871	41.3338	0	0.143882	0.048006	2.99716	0.00272504	0.0323153
Nat10	-1.35522	0.0647372	-20.9341	2.61815e-97	0.258643	0.086292	2.9973	0.00272379	0.0323153
Terf2	-2.07301	0.0727393	-28.4992	1.1991e-178	0.281431	0.0938729	2.998	0.0027176	0.0323153
Agpat3	-1.29616	0.0493265	-26.2773	3.48975e-152	0.194204	0.0648066	2.99668	0.00272938	0.0323181
Fbxw7	-1.04756	0.0435607	-24.0482	8.72141e-128	0.172268	0.0574978	2.99608	0.00273473	0.0323329
Mrpl44	-0.205933	0.0311895	-6.60263	4.03915e-11	-0.130495	0.0435992	-2.99307	0.00276188	0.0326051
Gnptab	-0.916162	0.0407909	-22.46	1.02255e-111	0.16147	0.0539661	2.99206	0.00277105	0.0326644
Atp6v1e1	0.46452	0.0262538	17.6934	4.71151e-70	-0.109424	0.0365971	-2.98996	0.00279011	0.03284
Slc25a5	3.27809	0.0212519	154.25	0	-0.0895347	0.0299533	-2.98914	0.00279763	0.0328794
Sfrp4	-1.94891	0.0695293	-28.0301	6.98093e-173	-0.30942	0.103537	-2.98851	0.00280343	0.0328986
Ahctf1	-1.21966	0.0694804	-17.554	5.54128e-69	0.280559	0.0939441	2.98645	0.00282236	0.0330493
Smc1a	0.276403	0.0407997	6.77464	1.24715e-11	0.167636	0.0561368	2.9862	0.00282466	0.0330493
Cdkn1a	1.0876	0.0387533	28.0648	2.63814e-173	-0.163434	0.0547482	-2.9852	0.00283391	0.0330595
Faah	-1.90311	0.0668153	-28.4832	1.89322e-178	0.258615	0.0866245	2.98548	0.00283137	0.0330595
Smarca2	-1.2533	0.0482804	-25.9588	1.44826e-148	0.189474	0.0634955	2.98405	0.00284462	0.0330865
Taf11	-0.153135	0.0278531	-5.49796	3.8421e-08	-0.117299	0.0393068	-2.98419	0.00284332	0.0330865
Top3b	-1.49171	0.0543929	-27.4248	1.39018e-165	0.212365	0.071192	2.98299	0.00285446	0.0331521
Hibch	-0.603017	0.034879	-17.2888	5.7113e-67	-0.147938	0.0496017	-2.98251	0.00285894	0.0331553
Gm21975	-2.61428	0.0953463	-27.4188	1.63874e-165	0.361109	0.121151	2.98066	0.00287628	0.0333025
Lbp	-0.451444	0.0944626	-4.77908	1.76099e-06	0.391314	0.131302	2.98026	0.00288008	0.0333025
Gpd2	0.460028	0.0328119	14.0202	1.17357e-44	0.133576	0.0448613	2.97754	0.00290569	0.0335495
Prr36	-2.51074	0.0905358	-27.732	2.87539e-169	0.343182	0.115434	2.97298	0.00294924	0.0340025
Whamm	-1.91208	0.0671156	-28.4894	1.58682e-178	0.258424	0.0870171	2.9698	0.00297992	0.0343061
Gabbr1	-2.59509	0.0983768	-26.3791	2.38078e-153	0.365205	0.123003	2.96908	0.0029869	0.0343362
Map2k7	-1.65527	0.0590281	-28.0421	4.98039e-173	0.228437	0.0770019	2.96663	0.0030108	0.0345606
Tcf4	0.243951	0.070518	3.45941	0.000541357	0.291505	0.0983348	2.96442	0.00303258	0.03476
C87436	-1.72005	0.0609711	-28.2108	4.30643e-175	0.23533	0.0794239	2.96296	0.00304699	0.0348396
Cisd3	1.06811	0.0320544	33.3217	1.8749e-243	-0.132884	0.044864	-2.96193	0.00305719	0.0348396
Phax	-0.370801	0.0423797	-8.7495	2.14296e-18	-0.17508	0.0590998	-2.96244	0.00305214	0.0348396
Tac2	-0.343068	0.0584645	-5.86797	4.41167e-09	0.236854	0.0799641	2.96201	0.00305638	0.0348396
Trim26	-1.13681	0.0455488	-24.9582	1.7416e-137	0.177837	0.0600507	2.96144	0.00306202	0.0348443
Tfg	0.40237	0.0266148	15.1182	1.2279e-51	-0.110874	0.0374533	-2.96033	0.00307305	0.0348692
Ube2w	-0.479115	0.0585174	-8.18755	2.66589e-16	-0.244484	0.0825824	-2.96048	0.00307159	0.0348692
Sik2	-2.20277	0.0776151	-28.3807	3.50147e-177	0.295605	0.0998833	2.95951	0.00308131	0.0349127
Raph1	-0.188101	0.0682819	-2.75477	0.00587343	0.279593	0.0945278	2.95778	0.0030986	0.0350582
St3gal3	-2.47848	0.0890871	-27.8208	2.42973e-170	0.336239	0.113739	2.95624	0.00311413	0.0351697
Zfp592	-2.45494	0.0880453	-27.8827	4.32101e-171	0.332511	0.11249	2.95592	0.00311738	0.0351697
Serpinb6a	1.89115	0.0346751	54.539	0	-0.144425	0.048887	-2.95426	0.00313419	0.0353089
Ccdc88b	-0.404746	0.057525	-7.036	1.9783e-12	0.232339	0.0787112	2.95179	0.00315934	0.0354909
Etv3	-0.985682	0.0578384	-17.042	4.00825e-65	0.230382	0.0780397	2.95211	0.00315614	0.0354909
Mlx	-0.0217395	0.026082	-0.833504	0.40456	-0.108264	0.0367249	-2.94797	0.00319871	0.035831
Pcbp1	1.52483	0.0333277	45.7525	0	0.137215	0.0465398	2.94834	0.0031949	0.035831
Ssfa2	-1.58529	0.0689056	-23.0066	4.00028e-117	0.26921	0.0914213	2.94472	0.0032325	0.0361581
Ndufa4	1.66732	0.0152626	109.242	0	0.0621224	0.0211012	2.94403	0.0032397	0.0361874
Kit	-1.67417	0.0782709	-21.3895	1.6747e-101	0.306759	0.104213	2.94359	0.00324434	0.0361879
Aamdc	-1.43143	0.0527779	-27.1219	5.43778e-162	0.203487	0.0692062	2.9403	0.0032789	0.0365218
Clec4e	-1.12649	0.0453143	-24.8596	2.03807e-136	-0.191568	0.0651641	-2.93977	0.00328452	0.0365328
Fam98a	-0.779256	0.0469155	-16.6098	5.92039e-62	0.185201	0.0630166	2.93892	0.00329355	0.0365816
Cers6	-0.668367	0.0360375	-18.5464	8.71369e-77	0.140556	0.0478928	2.9348	0.00333762	0.0370189
Cbr4	-1.48287	0.0541529	-27.3831	4.3601e-165	-0.230831	0.0786756	-2.93396	0.00334667	0.0370672
Fes	-0.786799	0.038236	-20.5774	4.3708e-94	-0.16	0.0545422	-2.93352	0.00335147	0.0370683
Med14	-1.85452	0.0729467	-25.4229	1.40818e-142	0.280651	0.0957806	2.93015	0.00338801	0.0374199
Zfc3h1	-0.963871	0.0417755	-23.0726	8.72006e-118	0.161886	0.0552638	2.92932	0.003397	0.0374668
Sptan1	-0.844484	0.0530508	-15.9184	4.72141e-57	0.210272	0.0718428	2.92684	0.00342422	0.0377143
Mbd6	-2.53563	0.09167	-27.6605	2.08915e-168	0.342104	0.116904	2.92637	0.00342947	0.0377194
Dffa	-1.90759	0.0669647	-28.4864	1.72484e-178	0.253929	0.0869007	2.92206	0.00347721	0.0379932
Elf1	0.1136	0.0259204	4.38264	1.17249e-05	0.101478	0.0347173	2.92299	0.00346689	0.0379932
Pfkp	0.670485	0.0508532	13.1847	1.07435e-39	-0.209651	0.0717329	-2.92267	0.00347049	0.0379932
Phf20l1	-0.845507	0.0393749	-21.4732	2.77033e-102	0.15254	0.0521928	2.92262	0.00347099	0.0379932
Ubac2	0.576198	0.0226369	25.4539	6.38592e-143	-0.0915453	0.0313302	-2.92195	0.00347845	0.0379932
Atp8a1	-1.25097	0.0482243	-25.9407	2.31438e-148	0.185443	0.0634756	2.92149	0.00348366	0.0379974
Cd247	0.231063	0.0562134	4.11045	3.94886e-05	-0.231322	0.0792063	-2.92049	0.00349476	0.0380658
Rraga	-0.146948	0.0277671	-5.29216	1.20877e-07	-0.114298	0.0391562	-2.91902	0.00351137	0.038194
Fam193a	-1.78837	0.0689689	-25.93	3.0545e-148	0.265524	0.0909824	2.91841	0.00351825	0.0382161
Erdr1	-0.0962416	0.085594	-1.1244	0.260845	0.347778	0.119222	2.91706	0.00353342	0.0383282
Gatad2b	-0.862708	0.039715	-21.7225	1.25784e-104	0.153173	0.0526364	2.91001	0.00361412	0.0391497
Gid8	-0.340278	0.0305852	-11.1256	9.4182e-29	-0.125796	0.043254	-2.90832	0.00363379	0.0392013
Rhoa	2.11542	0.0291098	72.6705	0	-0.119191	0.0409763	-2.90879	0.00362834	0.0392013
Sdhaf2	0.0370427	0.0253266	1.4626	0.143577	-0.103594	0.0356201	-2.90832	0.0036338	0.0392013
Csnk1a1	1.59107	0.0150161	105.957	0	0.0596561	0.0205297	2.90584	0.00366269	0.0393514
Fbxl17	-1.94878	0.0683586	-28.5082	9.26889e-179	0.257621	0.0886432	2.90626	0.00365774	0.0393514
Ktn1	-0.210831	0.0771428	-2.733	0.00627597	0.311702	0.107248	2.90638	0.00365639	0.0393514
Txndc17	2.09108	0.0173721	120.37	0	-0.0696586	0.0239931	-2.90327	0.00369288	0.0396219
Pard3	-1.89866	0.0666664	-28.4799	2.07574e-178	0.251117	0.0865631	2.90097	0.00372012	0.0398599
Lockd	-0.79909	0.0744285	-10.7364	6.87053e-27	0.295541	0.101934	2.89933	0.00373958	0.0400101
Slc15a4	-2.04705	0.0753114	-27.1811	1.08591e-162	0.288959	0.0996866	2.89868	0.00374738	0.0400101
Slk	-0.708999	0.0410927	-17.2536	1.05085e-66	0.157823	0.0544495	2.89851	0.00374936	0.0400101
Setd5	-0.30716	0.0410293	-7.48635	7.0816e-14	0.161557	0.0557538	2.89769	0.00375927	0.0400617
Pafah1b3	-0.441593	0.0321744	-13.725	7.19583e-43	-0.132027	0.0455726	-2.89707	0.00376665	0.0400861
Hnrnpul1	0.0810924	0.0368349	2.20151	0.0276999	0.142972	0.0493738	2.89571	0.00378308	0.0402067
Coro2a	0.0292822	0.0321498	0.910804	0.362399	0.125697	0.0434338	2.894	0.00380365	0.0403709
Memo1	-0.172721	0.0281272	-6.1407	8.21609e-10	-0.114781	0.0396688	-2.89349	0.00380982	0.0403821
Psmd14	1.15394	0.0304552	37.8899	0	-0.122251	0.0422691	-2.89222	0.00382535	0.04045
Spred1	-1.70568	0.0903974	-18.8687	2.06277e-79	0.347364	0.120107	2.89212	0.00382649	0.04045
Cep350	-2.18264	0.112756	-19.3573	1.76984e-83	0.428584	0.148289	2.89018	0.00385016	0.0405914
Gzma	4.18524	0.0749686	55.8266	0	0.306367	0.10599	2.89052	0.00384608	0.0405914
Mob1a	0.155141	0.0380829	4.07377	4.62587e-05	0.151181	0.0523324	2.88885	0.00386648	0.040709
Nmb	-2.64036	0.12812	-20.6085	2.30364e-94	0.47857	0.165688	2.88838	0.00387233	0.0407163
Tacc2	-1.44546	0.0531493	-27.1962	7.20333e-163	0.201351	0.0697245	2.88781	0.00387939	0.0407361
Psmd10	0.143429	0.0240146	5.97258	2.33538e-09	-0.0973692	0.033723	-2.88733	0.00388531	0.0407441
Cdv3	1.40021	0.039088	35.8221	5.01069e-281	0.157709	0.0546697	2.88476	0.0039171	0.0408061
Cyth1	-2.32422	0.0936808	-24.81	6.98665e-136	0.357387	0.123885	2.88483	0.00391626	0.0408061
Hivep3	-1.7218	0.0762735	-22.574	7.80967e-113	0.294026	0.101874	2.88616	0.00389968	0.0408061
Lemd2	-1.63261	0.0768808	-21.2356	4.48371e-100	0.296071	0.102623	2.88505	0.00391356	0.0408061
Ptcd2	-0.484963	0.0328797	-14.7496	3.09434e-49	-0.134483	0.0466003	-2.88588	0.00390323	0.0408061
Gpbp1	0.032231	0.0325022	0.991657	0.321365	0.123942	0.042979	2.88378	0.00392931	0.040842
Ndufa13	2.43875	0.023771	102.593	0	0.0959881	0.0332909	2.88331	0.00393517	0.040842
Topors	-0.236633	0.0405567	-5.83461	5.39151e-09	0.15866	0.0550283	2.88324	0.00393608	0.040842
Phf6	-1.2448	0.059156	-21.0427	2.66586e-98	0.228692	0.0793338	2.88266	0.00394337	0.0408639
Alas1	-1.37722	0.0513665	-26.8117	2.36274e-158	-0.214008	0.0742991	-2.88036	0.00397225	0.0411091
Gale	-0.328086	0.048484	-6.76689	1.3158e-11	-0.196802	0.0683666	-2.87862	0.00399414	0.0412815
Tesk1	-1.82989	0.0792041	-23.1035	4.27338e-118	0.304444	0.105792	2.87775	0.00400523	0.0413419
Ttc7b	-1.29373	0.0492665	-26.2599	5.50888e-152	0.18646	0.0648336	2.87598	0.0040278	0.0414663
Vps26a	-0.380633	0.0363201	-10.4799	1.06803e-25	-0.14194	0.0493495	-2.87622	0.00402468	0.0414663
Ndufs3	1.13622	0.0242466	46.8609	0	-0.0956682	0.0332831	-2.87438	0.00404823	0.0416223
Pycard	0.821468	0.0171097	48.012	0	0.0664291	0.0231146	2.8739	0.00405441	0.0416316
Il4ra	-0.767395	0.0695445	-11.0346	2.60269e-28	0.273519	0.0952031	2.87301	0.00406581	0.0416944
Tomm22	1.74831	0.0355047	49.2416	0	-0.143463	0.0499623	-2.87143	0.0040862	0.0418491
4932438A13Rik	-0.79561	0.0384047	-20.7165	2.4612e-95	0.146278	0.0509756	2.86956	0.0041104	0.0420423
Ids	-2.58835	0.0987444	-26.2127	1.90659e-151	0.364177	0.126932	2.86907	0.00411685	0.0420537
Ammecr1	-1.65527	0.0590281	-28.0422	4.97831e-173	0.221075	0.0771191	2.86666	0.00414825	0.0422617
Crtc2	-2.17896	0.0766966	-28.4101	1.51664e-177	0.283583	0.0989376	2.86628	0.00415329	0.0422617
Psen2	-1.05518	0.0437268	-24.1311	1.17997e-128	0.165702	0.0577979	2.86693	0.00414479	0.0422617
Ipmk	-2.02465	0.0879414	-23.0227	2.7591e-117	0.32629	0.113925	2.86409	0.00418215	0.0425006
Mgea5	-0.298691	0.0556438	-5.36792	7.96501e-08	0.218126	0.0762359	2.8612	0.00422036	0.0428337
Polr2g	1.1502	0.0337397	34.0903	1.02584e-254	-0.134593	0.0470628	-2.85985	0.00423836	0.042961
Suv420h1	-1.58791	0.0570729	-27.8225	2.32031e-170	0.213464	0.0746826	2.85828	0.00425945	0.0431194
Nprl2	-0.999399	0.0425243	-23.5018	3.90687e-122	-0.173954	0.0608757	-2.85753	0.00426956	0.0431664
Galnt11	-2.23335	0.0788108	-28.3382	1.17112e-176	0.289967	0.101536	2.85582	0.00429255	0.0433432
Cul3	-0.185142	0.0692455	-2.67371	0.0075018	0.274342	0.0960904	2.85505	0.00430305	0.0433937
Epc2	-1.76674	0.0747732	-23.628	1.98519e-123	0.281732	0.0987762	2.85222	0.00434145	0.043657
Fxr2	-1.13019	0.0515223	-21.9359	1.18174e-106	0.195963	0.0687128	2.85191	0.00434577	0.043657
Pofut1	-2.03104	0.0728829	-27.8671	6.68124e-171	0.279557	0.0980167	2.85214	0.00434265	0.043657
Usp48	-0.769921	0.0404128	-19.0514	6.39787e-81	0.153284	0.0537756	2.85043	0.00436605	0.0438049
Herc2	-1.15025	0.0487838	-23.5785	6.40248e-123	0.185389	0.0650571	2.84963	0.00437695	0.0438585
Klra4	-0.736896	0.0372937	-19.7592	6.68125e-87	0.141158	0.0495559	2.84845	0.00439324	0.0439136
Lck	-0.989034	0.0557569	-17.7383	2.12226e-70	0.213974	0.0751202	2.84843	0.00439358	0.0439136
Naa25	-0.841002	0.0513409	-16.3807	2.62602e-60	0.19691	0.0691485	2.84764	0.00440441	0.043966
Arid1a	-0.474026	0.0535215	-8.85674	8.23908e-19	0.207477	0.0728711	2.84717	0.00441095	0.0439757
Faap20	0.0723331	0.0248837	2.90685	0.00365087	-0.0995193	0.0349619	-2.84651	0.00442016	0.0440118
Tprn	-1.82555	0.0748248	-24.3976	1.81165e-131	0.280383	0.0985983	2.84369	0.00445938	0.0443464
Man1a2	-0.537707	0.0446483	-12.0432	2.10687e-33	0.171355	0.0602819	2.84257	0.0044752	0.0443918
Sf3a1	-0.78319	0.0647133	-12.1025	1.02496e-33	0.250969	0.0882884	2.8426	0.00447469	0.0443918
Trappc4	1.01851	0.0155043	65.6921	0	-0.061333	0.0215815	-2.84192	0.00448424	0.0444256
Apoe	-0.667361	0.232625	-2.86882	0.00412005	-0.941654	0.331452	-2.841	0.00449726	0.0444986
Snx4	-0.023101	0.0260998	-0.885101	0.376102	-0.104232	0.0367133	-2.83909	0.0045243	0.0447101
Ier5l	-1.61481	0.0834575	-19.3489	2.08062e-83	0.319392	0.112539	2.83805	0.00453907	0.0447439
Pkn2	-0.316506	0.0499621	-6.33492	2.37465e-10	0.193682	0.0682445	2.83805	0.00453896	0.0447439
Rnf5	-0.100253	0.0271263	-3.69578	0.000219212	-0.10829	0.0381955	-2.83516	0.00458027	0.0450936
Gas7	-1.44829	0.0532246	-27.2109	4.82673e-163	0.198051	0.0698716	2.8345	0.00458974	0.045115
Sfn	-1.84286	0.0858869	-21.4568	3.94333e-102	0.323299	0.11407	2.83421	0.00459389	0.045115
Cdc27	-0.961198	0.047525	-20.2251	5.88635e-91	0.180728	0.0638351	2.83117	0.00463776	0.0454893
Setd7	-1.2629	0.0615979	-20.5024	2.04963e-93	0.233913	0.0826437	2.83038	0.00464922	0.045545
B4galt5	0.22018	0.0579171	3.80165	0.000143739	0.227883	0.0805671	2.82849	0.00467688	0.0457592
Ap2b1	0.0690845	0.0387729	1.78177	0.0747865	0.149318	0.0528263	2.82658	0.00470485	0.0459757
Med31	-0.886652	0.0401935	-22.0596	7.72658e-108	-0.161985	0.0573635	-2.82383	0.00474539	0.0463145
Prrc2a	-0.0885495	0.0485023	-1.82568	0.0678989	0.189054	0.06698	2.82255	0.00476437	0.0464423
Ppp3ca	0.122674	0.040901	2.99929	0.00270607	0.154254	0.0547132	2.81932	0.00481257	0.0468542
Apoo	-0.667069	0.0360141	-18.5224	1.36115e-76	-0.144122	0.0511665	-2.81672	0.00485175	0.0471774
Cep192	-1.01397	0.0428353	-23.6714	7.10768e-124	0.159589	0.0566937	2.81494	0.00487858	0.0473799
Mrpl10	-0.132405	0.0275659	-4.80321	1.5614e-06	-0.109217	0.0388235	-2.81317	0.00490555	0.0474665
Psmb3	2.31686	0.0295227	78.4772	0	-0.116948	0.0415671	-2.81347	0.00490102	0.0474665
Rexo1	-1.01805	0.0527308	-19.3065	4.73258e-83	0.199198	0.0708039	2.81338	0.00490236	0.0474665
Taf15	-0.280224	0.0333002	-8.41509	3.92588e-17	0.120273	0.042761	2.81268	0.00491308	0.0474811
Men1	-1.68714	0.059976	-28.1302	4.18607e-174	0.220392	0.0783687	2.81225	0.00491966	0.0474864
Ccnt1	-0.19277	0.045825	-4.20665	2.59183e-05	0.174773	0.0622401	2.80805	0.00498432	0.0480225
Coq3	-0.731419	0.0376601	-19.4216	5.06753e-84	-0.149651	0.0532973	-2.80785	0.00498737	0.0480225
Sec22a	-1.19123	0.0498867	-23.8788	5.08495e-126	-0.19932	0.0710348	-2.80595	0.00501684	0.0482474
Aqr	-0.855399	0.0594196	-14.3959	5.48999e-47	0.227051	0.0809441	2.80504	0.00503104	0.0483182
Brd8	-0.754654	0.0683634	-11.0389	2.48135e-28	0.262046	0.0934442	2.8043	0.00504259	0.0483182
C2cd5	-1.7973	0.0633725	-28.361	6.13009e-177	0.231681	0.0826139	2.80439	0.00504122	0.0483182
Ppp1r16b	-0.137075	0.053497	-2.56228	0.0103986	0.207503	0.0740295	2.80297	0.00506344	0.0484591
Mepce	-1.78137	0.0628695	-28.3344	1.30424e-176	0.229692	0.0819918	2.8014	0.00508811	0.0486362
Abcb10	-2.22716	0.0785674	-28.3471	9.07793e-177	0.283775	0.101347	2.80004	0.0051096	0.0487825
Tjp1	-1.92948	0.0701757	-27.4949	2.01874e-166	0.252146	0.0900637	2.79964	0.00511599	0.0487844
Etnk1	0.332492	0.0299105	11.1162	1.04621e-28	0.113607	0.0406005	2.79818	0.00513919	0.0489465
Timp1	-0.92284	0.0409271	-22.5484	1.39343e-112	-0.163343	0.0584307	-2.79551	0.0051818	0.0492927
Aptx	-1.05136	0.0436436	-24.0896	3.21e-128	-0.174587	0.0624881	-2.79392	0.00520741	0.0494542
Dap	1.63488	0.0358591	45.5918	0	-0.140864	0.0504225	-2.79367	0.00521132	0.0494542
Tnfsf12	-1.94018	0.113883	-17.0366	4.39495e-65	0.424456	0.15199	2.79265	0.00522778	0.0495508
Ufl1	-1.13267	0.0454545	-24.9188	4.65512e-137	0.167552	0.0600579	2.78983	0.0052735	0.0499241
Spata2	-1.48876	0.0543126	-27.4109	2.03342e-165	0.198806	0.0712885	2.78875	0.00529111	0.0500308
Prosc	-0.803012	0.0385471	-20.8319	2.22261e-96	-0.152906	0.0548871	-2.78583	0.00533901	0.0504232
Smim8	-0.650348	0.0357142	-18.2098	4.31738e-74	-0.141221	0.0507034	-2.78523	0.00534893	0.0504565
Psmc4	1.02969	0.0364034	28.2857	5.18727e-176	-0.14164	0.0509277	-2.78119	0.00541596	0.0510278
Tmbim1	-1.04377	0.0434782	-24.0067	2.36772e-127	0.159994	0.0575397	2.78058	0.00542623	0.0510635
Cetn3	1.22791	0.0241826	50.7768	0	-0.0930937	0.0335225	-2.77705	0.00548542	0.0514976
Pbdc1	0.716753	0.0215435	33.2701	1.046e-242	-0.0731294	0.026333	-2.7771	0.00548464	0.0514976
Nabp1	1.61246	0.0328189	49.1321	0	-0.127966	0.0461137	-2.77501	0.00551998	0.0517605
Coq9	-0.361073	0.0309048	-11.6834	1.5498e-31	-0.121032	0.043654	-2.77253	0.00556221	0.0518234
Erlin2	-1.90759	0.0669647	-28.4864	1.72438e-178	0.241583	0.0871196	2.77301	0.00555406	0.0518234
Il10rb	-2.21489	0.078087	-28.3644	5.56189e-177	0.279669	0.10081	2.77422	0.00553342	0.0518234
Lxn	0.304401	0.0536582	5.67297	1.40342e-08	-0.209823	0.0756631	-2.77312	0.00555215	0.0518234
mt-Nd5	1.15693	0.0509207	22.7201	2.83258e-114	0.197846	0.0713652	2.7723	0.00556612	0.0518234
Ptbp3	0.590278	0.0447061	13.2035	8.37133e-40	0.171765	0.0619403	2.77308	0.00555286	0.0518234
Tubb6	1.28561	0.0585674	21.951	8.46918e-107	-0.228846	0.0826354	-2.76934	0.00561696	0.0522351
Fmnl3	-1.85983	0.0820238	-22.6743	8.04372e-114	0.300673	0.108631	2.76783	0.00564308	0.0524162
4921524J17Rik	-0.425166	0.0319113	-13.3234	1.69327e-40	-0.124779	0.0451179	-2.76561	0.00568166	0.0526478
Trp53bp2	-2.52727	0.0912872	-27.6848	1.06492e-168	0.323154	0.116844	2.76569	0.00568032	0.0526478
Ttc5	-0.97308	0.0656081	-14.8317	9.13875e-50	-0.257264	0.0930349	-2.76524	0.00568805	0.0526478
Cenpv	-2.36991	0.09044	-26.2043	2.37566e-151	0.322133	0.116526	2.76448	0.0057013	0.0527087
Tpgs2	-0.564826	0.0342193	-16.5061	3.31851e-61	-0.134027	0.0484933	-2.76382	0.00571286	0.0527537
Fez2	-1.99175	0.069843	-28.5175	7.11015e-179	-0.28402	0.102919	-2.75965	0.00578639	0.0533701
Ubr5	-0.994174	0.0528701	-18.8041	6.99375e-79	0.196915	0.0714982	2.75412	0.00588503	0.0542166
Nt5c3	-0.0217395	0.026082	-0.833504	0.404561	-0.100938	0.0366585	-2.75347	0.0058968	0.0542616
Strn3	-0.638906	0.0522253	-12.2336	2.05501e-34	0.196109	0.0712827	2.75114	0.00593889	0.0545455
Trim39	-2.49448	0.0898023	-27.7774	8.13151e-170	0.316612	0.11509	2.75099	0.00594149	0.0545455
Ago1	-2.35191	0.0836244	-28.1247	4.88568e-174	0.295854	0.107612	2.74928	0.00597266	0.0546408
Nucks1	1.02932	0.0517097	19.9058	3.62465e-88	0.198932	0.0723417	2.74989	0.00596153	0.0546408
Phc3	-1.90797	0.0696285	-27.4022	2.58434e-165	0.252696	0.0919045	2.74955	0.00596773	0.0546408
Mrps34	0.878643	0.0166275	52.8429	0	-0.063628	0.0231577	-2.74759	0.00600344	0.0548588
Ggps1	-1.26502	0.0485643	-26.0484	1.40173e-149	-0.191594	0.0698383	-2.74339	0.00608089	0.0555022
Mrpl32	0.976792	0.0247159	39.5208	0	-0.090176	0.032876	-2.74292	0.00608964	0.0555178
Nbas	-1.7426	0.0616626	-28.2603	1.06318e-175	0.220943	0.0805632	2.74248	0.00609764	0.0555266
Ckm	0.19873	0.0601584	3.30344	0.000955065	-0.233459	0.0851717	-2.74103	0.0061246	0.0557077
Atp5g2	2.81426	0.0197641	142.393	0	-0.076159	0.0277912	-2.7404	0.00613653	0.055752
Bbx	0.00108902	0.0333035	0.0326998	0.973914	0.123741	0.0451664	2.73968	0.00614995	0.0558096
Morf4l2	1.53223	0.0290226	52.7944	0	-0.111099	0.0405701	-2.73844	0.0061731	0.0559552
Cyfip2	0.504026	0.047666	10.5741	3.9282e-26	0.181503	0.0663264	2.73651	0.00620943	0.0562199
Apaf1	-0.623897	0.0786146	-7.93615	2.08551e-15	0.297581	0.108775	2.73575	0.00622375	0.0562849
Arid1b	-1.85889	0.06828	-27.2245	3.33103e-163	0.247587	0.0905445	2.73443	0.00624884	0.0564471
Agtrap	-0.993901	0.0536261	-18.5339	1.10007e-76	0.18925	0.0692341	2.73348	0.00626695	0.056546
Pcolce	-1.121	0.0690073	-16.2447	2.4356e-59	-0.268843	0.0983747	-2.73284	0.00627902	0.0565901
Ankhd1	-1.11554	0.0585767	-19.0441	7.35198e-81	0.216887	0.0794357	2.73035	0.00632674	0.0567084
Arl6	-2.11626	0.0743294	-28.4714	2.65047e-178	-0.300413	0.110017	-2.73059	0.00632203	0.0567084
Kdm5a	-0.225074	0.0411625	-5.46794	4.55298e-08	0.154244	0.0564767	2.73111	0.00631212	0.0567084
Opa1	-1.24906	0.0586914	-21.2818	1.67459e-100	0.214101	0.0784173	2.73028	0.0063281	0.0567084
Rasl11b	-1.31747	0.0552306	-23.854	9.20633e-126	0.197959	0.0724714	2.73154	0.00630384	0.0567084
Anapc11	0.959855	0.0159658	60.1194	0	0.0589438	0.0216059	2.72813	0.00636939	0.056756
Atp13a1	-0.915197	0.05947	-15.3892	1.93373e-53	0.217696	0.0797966	2.72814	0.0063693	0.056756
Gm20696	-2.32425	0.118601	-19.5972	1.63311e-85	0.430972	0.157965	2.72827	0.00636671	0.056756
Rab8b	0.22517	0.151653	1.48477	0.137605	-0.586661	0.215018	-2.72842	0.0063638	0.056756
Susd1	-1.53401	0.0555556	-27.6122	7.93539e-168	-0.219565	0.0804752	-2.72835	0.00636522	0.056756
Brcc3	0.0704738	0.0249068	2.8295	0.00466203	-0.0952504	0.0349576	-2.72474	0.00643515	0.0572772
Frmd8	-0.811967	0.0387201	-20.9702	1.22839e-97	-0.150077	0.0550939	-2.72402	0.00644931	0.0573385
Klf10	-2.05084	0.0765712	-26.7834	5.04739e-158	0.27143	0.0996788	2.72305	0.0064682	0.0574417
Atmin	-1.25531	0.0714582	-17.5671	4.40072e-69	0.259807	0.0954686	2.72138	0.00650097	0.0575383
Suv39h1	-1.793	0.0819317	-21.8841	3.68319e-106	0.297249	0.109224	2.72146	0.00649936	0.0575383
Zmynd11	-0.944856	0.0413803	-22.8335	2.13321e-115	0.149394	0.0548883	2.72178	0.0064932	0.0575383
Med13l	-1.98783	0.0991414	-20.0505	1.99879e-89	0.358435	0.131834	2.71883	0.00655131	0.0577893
Prpf6	-0.936331	0.0412043	-22.7241	2.58742e-114	0.14864	0.0546636	2.71918	0.00654434	0.0577893
Spry4	-2.27133	0.0803221	-28.2778	6.48032e-176	0.281817	0.103651	2.71891	0.00654983	0.0577893
Rabep2	-0.98682	0.0422577	-23.3525	1.30134e-120	-0.164018	0.0603407	-2.71819	0.00656393	0.0578359
Ash2l	-0.241487	0.0291111	-8.29537	1.0825e-16	-0.111492	0.0410229	-2.71781	0.00657159	0.0578388
Slain2	-0.588343	0.0489752	-12.0131	3.03284e-33	0.179506	0.0660875	2.71619	0.00660378	0.0578681
Slc4a7	-1.55894	0.0569012	-27.3974	2.94769e-165	0.211151	0.0777203	2.7168	0.00659156	0.0578681
Synrg	-1.35716	0.0704283	-19.2701	9.57595e-83	0.256661	0.094494	2.71617	0.00660427	0.0578681
Ttc33	-0.940726	0.0502151	-18.7339	2.61913e-78	-0.189448	0.0697326	-2.71678	0.0065921	0.0578681
Nfat5	0.119252	0.0628296	1.89803	0.0576925	0.237436	0.0874375	2.71549	0.00661768	0.0579212
DHRSX	-0.234505	0.0378613	-6.19381	5.87276e-10	0.140255	0.0516706	2.7144	0.00663958	0.0579842
Tff1	0.155077	0.129207	1.20022	0.230053	-0.498151	0.183506	-2.71462	0.00663509	0.0579842
Hmox2	0.0260784	0.0254658	1.02405	0.305809	-0.0970312	0.0357579	-2.71356	0.00665649	0.0580676
Camk2d	-1.21668	0.0474045	-25.666	2.80299e-145	0.16972	0.0626052	2.71096	0.00670895	0.0584032
Necap2	-0.0152013	0.0312737	-0.486074	0.626915	-0.119048	0.0439143	-2.71092	0.00670977	0.0584032
Zyg11b	-1.34711	0.0610156	-22.0781	5.13665e-108	0.225227	0.0831272	2.70943	0.00673996	0.0586013
Fkbp11	-0.0527198	0.0561527	-0.938864	0.3478	0.209795	0.0775668	2.70471	0.00683649	0.059375
Atp5c1	2.29936	0.018634	123.396	0	-0.0703856	0.0260321	-2.7038	0.00685507	0.059471
March6	-1.53977	0.0740247	-20.8008	4.25948e-96	0.268086	0.0991953	2.70261	0.00687984	0.0596202
Rras2	0.155705	0.0402006	3.87319	0.000107418	-0.150031	0.0555723	-2.69975	0.00693921	0.0600687
Cst7	2.363	0.0290486	81.3464	0	0.110063	0.0407812	2.69887	0.00695748	0.0601609
Ppp1r13b	-2.30412	0.0816495	-28.2197	3.35649e-175	0.284103	0.105316	2.69763	0.00698345	0.0603193
Hivep1	-1.45564	0.0853074	-17.0635	2.77348e-65	0.312964	0.116051	2.69679	0.00700114	0.0603411
Mcm3ap	-2.1023	0.0799652	-26.2901	2.48681e-152	0.282156	0.104627	2.69678	0.00700128	0.0603411
Cabin1	-1.66364	0.0705133	-23.5933	4.51579e-123	0.252594	0.0937234	2.69511	0.00703663	0.0605796
S100a6	4.14087	0.0441438	93.804	0	0.168054	0.0623896	2.69363	0.00706793	0.0607827
Tnrc6c	-1.76756	0.118157	-14.9594	1.35228e-50	0.429519	0.159564	2.69183	0.00710613	0.0610446
Pcmtd1	-0.644592	0.0510127	-12.6359	1.33814e-36	0.181269	0.0674241	2.68849	0.00717763	0.0615248
Tmem19	-0.803012	0.0385472	-20.8319	2.22325e-96	0.137824	0.0512585	2.68881	0.00717076	0.0615248
Dscam	-1.66671	0.115808	-14.392	5.80835e-47	0.426987	0.158882	2.68745	0.00720009	0.0616503
Icos	0.255689	0.0567487	4.50563	6.61748e-06	0.209922	0.0781349	2.68666	0.00721709	0.0616755
Osbpl8	-1.53401	0.0555555	-27.6123	7.9247e-168	0.196019	0.0729627	2.68656	0.00721916	0.0616755
Tmem170b	-2.17309	0.0764719	-28.4169	1.25098e-177	0.26593	0.0989976	2.68622	0.0072265	0.0616755
Bahd1	-2.01078	0.0849003	-23.684	5.27001e-124	0.308072	0.114709	2.68567	0.00723837	0.0617101
Tmem229b	-1.5236	0.0594666	-25.6211	8.88802e-145	0.209283	0.0779485	2.68489	0.00725539	0.0617883
Fnip1	-1.66227	0.059235	-28.0623	2.83087e-173	0.208166	0.0775973	2.68265	0.00730415	0.0621365
Agpat1	-1.3258	0.0500626	-26.4827	1.53242e-154	0.176811	0.0660161	2.67831	0.00739955	0.0628202
Tbc1d7	-0.772131	0.0440142	-17.5428	6.75681e-69	-0.166171	0.0620442	-2.67827	0.00740046	0.0628202
Clip2	-2.12737	0.0747438	-28.4622	3.44296e-178	0.258972	0.0968965	2.67266	0.00752514	0.0637414
Il2ra	0.537506	0.0755149	7.11788	1.096e-12	0.283236	0.105962	2.673	0.00751772	0.0637414
C1galt1	-1.04946	0.0436021	-24.0689	5.2878e-128	0.154252	0.0577747	2.66989	0.00758767	0.0642021
Orc4	-0.721745	0.0515744	-13.9942	1.69011e-44	-0.192612	0.0721707	-2.66884	0.00761145	0.0643343
Pde4a	-1.76958	0.0625	-28.3133	2.3725e-176	0.217904	0.0817089	2.66684	0.00765691	0.0646492
Chchd10	0.730459	0.0499505	14.6236	1.9847e-48	-0.188243	0.0706118	-2.66589	0.00767858	0.0647629
Noc2l	0.017151	0.0573982	0.298808	0.765087	0.211861	0.0795595	2.66293	0.00774641	0.0652652
Bmp2k	-1.16257	0.0618445	-18.7983	7.80083e-79	0.219955	0.0826275	2.66201	0.00776754	0.0653082
Ogdh	0.117933	0.0413236	2.85388	0.00431891	0.15137	0.0568706	2.66166	0.00777564	0.0653082
Rnf26	-0.908928	0.0523324	-17.3684	1.43283e-67	0.187662	0.0705063	2.66163	0.00777636	0.0653082
Rptor	-1.62464	0.0638627	-25.4395	9.21592e-143	0.234731	0.0882027	2.66127	0.00778465	0.0653083
Rnase4	-2.00033	0.0992166	-20.1612	2.14649e-90	-0.384875	0.144678	-2.66021	0.00780921	0.0654447
Dgcr8	-2.32281	0.0941003	-24.6844	1.57177e-134	0.326967	0.122952	2.65932	0.00782995	0.0655489
Elp6	-1.49765	0.0545545	-27.4523	6.52033e-166	-0.209566	0.078819	-2.65883	0.00784126	0.0655739
Sh2d1b2	0.120681	0.0242893	4.96848	6.74797e-07	-0.0904406	0.0340506	-2.65606	0.00790588	0.0660443
Glb1	-0.718977	0.036961	-19.4523	2.7871e-84	0.130666	0.049226	2.6544	0.00794487	0.0662577
Lrrfip2	-0.710625	0.0424383	-16.7449	6.16779e-63	0.152167	0.0573295	2.65426	0.00794824	0.0662577
Mfap4	-1.94412	0.0681994	-28.5064	9.76285e-179	-0.265326	0.0999938	-2.65342	0.00796797	0.0663521
Pomgnt1	-1.67555	0.0637162	-26.2971	2.07182e-152	0.224141	0.0845694	2.65038	0.0080402	0.0668829
Kmt2b	-1.98914	0.0871486	-22.8247	2.60645e-115	0.305729	0.115379	2.64977	0.00805464	0.0669324
Dennd3	-0.753565	0.0667058	-11.2968	1.36026e-29	0.24238	0.0914855	2.64939	0.0080638	0.066938
Map4k2	-1.66227	0.0592349	-28.0623	2.82532e-173	0.205651	0.077638	2.64884	0.00807683	0.0669757
Zfr	-0.566754	0.0406538	-13.941	3.56976e-44	0.146049	0.0551494	2.64825	0.00809094	0.0670222
Nisch	-0.862226	0.0666499	-12.9366	2.79639e-38	0.239869	0.0906546	2.64597	0.00814577	0.0674056
Acsl4	-0.690692	0.036442	-18.9532	4.15469e-80	0.128465	0.048558	2.6456	0.0081547	0.0674088
Capn1	-1.2588	0.0669874	-18.7916	8.85112e-79	0.234505	0.088663	2.6449	0.00817145	0.0674235
Fgd3	-1.80537	0.0636286	-28.3736	4.2875e-177	0.219887	0.0831501	2.64446	0.00818214	0.0674235
Yod1	-2.23435	0.0939639	-23.7788	5.53898e-125	0.316635	0.119727	2.64465	0.00817749	0.0674235
Serpina3n	-1.63794	0.100952	-16.2249	3.36253e-59	0.357531	0.135478	2.63903	0.0083143	0.0684411
Fam120a	0.0348901	0.0487531	0.71565	0.474207	0.177956	0.0674531	2.63821	0.00833446	0.0685355
Churc1	0.850128	0.0217574	39.0731	0	-0.0747371	0.0283355	-2.63758	0.00834997	0.0685915
Sbf1	-1.06151	0.0735202	-14.4383	2.97154e-47	0.263709	0.100008	2.63688	0.0083673	0.0686624
Ranbp10	-1.99251	0.107238	-18.5803	4.63821e-77	0.379018	0.143779	2.63612	0.00838606	0.0687448
Abcb1a	-2.16373	0.0813253	-26.6058	5.81536e-156	0.273059	0.103696	2.63326	0.00845697	0.0692541
Dnajc25	-0.507199	0.0389628	-13.0175	9.72677e-39	0.139255	0.0529016	2.63235	0.00847963	0.0693676
Nr2f6	-1.2986	0.0493865	-26.2946	2.20787e-152	0.171594	0.0651968	2.63195	0.00848969	0.0693779
Pias1	-1.65527	0.0590282	-28.0421	4.983e-173	0.203683	0.077399	2.6316	0.00849849	0.0693779
Dapp1	-0.748085	0.0375029	-19.9474	1.57942e-88	-0.139961	0.0532259	-2.62956	0.00854945	0.069674
Rb1	-2.2202	0.104121	-21.3233	6.90784e-101	0.361598	0.137519	2.62945	0.00855243	0.069674
Slc26a2	-2.29088	0.0811111	-28.2437	1.7021e-175	0.275273	0.104806	2.6265	0.0086269	0.0702082
Bicd1	-2.55256	0.144277	-17.692	4.82999e-70	0.498991	0.190373	2.62113	0.00876398	0.0707521
Bin1	0.710924	0.0328917	21.6141	1.32274e-103	-0.119772	0.0456728	-2.62239	0.00873145	0.0707521
Fam98b	-0.554835	0.0883791	-6.2779	3.43173e-10	0.321587	0.122693	2.62107	0.00876551	0.0707521
Rreb1	-1.66626	0.0645343	-25.8198	5.3177e-147	0.226208	0.0862851	2.62163	0.00875099	0.0707521
Smad5	-2.31081	0.081923	-28.2071	4.78582e-175	0.277429	0.10581	2.62196	0.00874244	0.0707521
Tnrc18	-1.58466	0.0569801	-27.8107	3.22047e-170	0.196193	0.0748309	2.62182	0.00874626	0.0707521
Ttc14	-0.039163	0.0399874	-0.979385	0.32739	0.142738	0.0544466	2.62162	0.00875129	0.0707521
Zdhhc18	-1.17046	0.0644586	-18.1583	1.10437e-73	0.227505	0.0867794	2.62165	0.00875062	0.0707521
Ctnnd2	-1.09173	0.04976	-21.9399	1.08123e-106	-0.191916	0.0733402	-2.61679	0.00887618	0.0715337
Dcakd	-1.69799	0.0603022	-28.158	1.91458e-174	-0.229139	0.0875705	-2.61662	0.00888048	0.0715337
Dcaf5	-1.92113	0.06742	-28.495	1.35294e-178	0.229969	0.0879214	2.61562	0.00890651	0.0716702
Phf11b	-1.70896	0.0606339	-28.1848	8.97337e-175	-0.23034	0.0880801	-2.61512	0.00891951	0.0717016
Oxr1	-1.14515	0.0457389	-25.0366	2.44384e-138	0.158218	0.0605545	2.61282	0.00897994	0.0721139
Mrps22	-0.873811	0.0399362	-21.8802	4.0122e-106	-0.148378	0.0567998	-2.6123	0.00899362	0.0721502
Mrpl43	0.841179	0.0169419	49.6509	0	-0.0615988	0.023584	-2.61189	0.00900438	0.0721632
Elavl1	0.901277	0.0230841	39.0432	0	-0.0825863	0.0316537	-2.60905	0.00907927	0.0726895
Adam17	-1.61724	0.0639965	-25.2708	6.68965e-141	0.21845	0.0838359	2.60568	0.00916921	0.0733351
Acsf2	-2.39478	0.0854356	-28.0302	6.96714e-173	0.286941	0.110137	2.60532	0.00917895	0.0733386
Ddi2	-1.39586	0.0518476	-26.9225	1.19921e-159	0.177886	0.0683542	2.60242	0.00925697	0.0738378
Fbxl5	-0.993989	0.0424094	-23.4379	1.75454e-121	0.14648	0.0562887	2.6023	0.00926016	0.0738378
Cldnd1	0.0136802	0.0256242	0.533879	0.593425	0.0895691	0.034438	2.60088	0.00929852	0.0739941
Tyk2	-1.36926	0.086826	-15.7702	4.98928e-56	0.308873	0.118744	2.60118	0.00929047	0.0739941
Kif1bp	-1.56855	0.0565234	-27.7505	1.71638e-169	-0.212517	0.0817265	-2.60035	0.00931291	0.0740339
Tnfrsf1a	-1.85761	0.0717969	-25.8731	1.33787e-147	0.240498	0.0925115	2.59966	0.00933167	0.0741083
Zer1	-1.78533	0.062994	-28.3412	1.07338e-176	0.214071	0.0824202	2.59732	0.00939555	0.0745405
Stat5a	-1.16614	0.0624699	-18.6672	9.15307e-78	0.219359	0.0845258	2.59517	0.00945438	0.0749319
Ppp2r5a	-0.401428	0.058563	-6.85463	7.14992e-12	0.20703	0.0798065	2.59415	0.00948252	0.0750795
Dnaja2	0.953922	0.0196055	48.6559	0	-0.0701879	0.0270671	-2.59311	0.00951119	0.0752309
Slc30a6	-1.60433	0.0575435	-27.8803	4.62532e-171	-0.215823	0.0832733	-2.59174	0.00954924	0.0754562
Hba-a2	0.128283	0.809254	0.15852	0.874047	-2.97647	1.1488	-2.59093	0.00957168	0.0755578
Tbl1x	-0.364439	0.0330138	-11.039	2.47824e-28	0.114843	0.0443331	2.59047	0.0095846	0.0755842
Kdm6a	-0.993708	0.068935	-14.4152	4.15521e-47	0.243883	0.0941724	2.58975	0.00960459	0.0755906
Msh3	-1.97714	0.084292	-23.4558	1.15236e-121	0.288147	0.111255	2.58997	0.00959833	0.0755906
Ice1	-1.76971	0.0831589	-21.281	1.70137e-100	0.288744	0.111513	2.58933	0.00961634	0.0756076
Ubl4a	1.47273	0.0213145	69.0951	0	0.0748407	0.0289477	2.58538	0.00972722	0.0764033
Eif2ak2	-1.2005	0.0713361	-16.8288	1.50072e-63	0.24895	0.0964061	2.5823	0.00981431	0.0769949
Zfp513	-2.20881	0.0778497	-28.3728	4.38648e-177	-0.297268	0.11513	-2.58203	0.00982208	0.0769949
Gcn1l1	-0.591847	0.0833148	-7.10374	1.21421e-12	0.298284	0.115579	2.58077	0.0098579	0.0771597
Mrps31	-1.14097	0.0456435	-24.9974	6.52014e-138	-0.168356	0.0652476	-2.58027	0.00987245	0.0771597
Smg7	-1.55429	0.080482	-19.3123	4.23224e-83	0.283173	0.109746	2.58027	0.00987237	0.0771597
Acot7	1.67162	0.0258783	64.5956	0	-0.0932743	0.0361788	-2.57815	0.0099332	0.0775576
Gpbp1l1	-1.4639	0.0598909	-24.4428	5.99947e-132	0.20032	0.0777709	2.57577	0.0100016	0.0780143
Acat1	0.504446	0.0436125	11.5665	6.08856e-31	-0.156162	0.0606631	-2.57426	0.0100456	0.0781909
Mapre1	1.22759	0.0248391	49.4217	0	-0.0894624	0.0347571	-2.57393	0.0100549	0.0781909
Mcts1	0.831175	0.0495028	16.7904	2.8667e-63	-0.178387	0.0693225	-2.57329	0.0100738	0.0781909
Sf3a3	-0.0197118	0.0374353	-0.526556	0.598502	-0.134395	0.0522109	-2.57409	0.0100505	0.0781909
Yme1l1	-0.416523	0.0437062	-9.53006	1.57198e-21	0.153306	0.0595715	2.57348	0.010068	0.0781909
Clcc1	-1.28648	0.0490881	-26.2076	2.17931e-151	0.166693	0.0648707	2.56963	0.0101808	0.0789438
Slc38a9	-2.55258	0.0924499	-27.6104	8.33873e-168	0.304987	0.118754	2.56822	0.0102223	0.0791876
Ece1	-1.44481	0.0680687	-21.2257	5.52817e-100	0.236775	0.0922272	2.5673	0.0102495	0.0793202
Ddx24	0.826429	0.0258104	32.0193	5.88173e-225	0.0908238	0.0353993	2.56569	0.010297	0.0796013
Mmgt1	-2.02404	0.0918512	-22.0361	1.29927e-107	0.312225	0.121755	2.56437	0.0103363	0.0796013
Myo1e	-0.106296	0.038259	-2.77833	0.00546389	0.135151	0.0526986	2.56461	0.0103293	0.0796013
Wdr61	0.406073	0.0261975	15.5004	3.44486e-54	-0.0919572	0.0358564	-2.5646	0.0103295	0.0796013
Wdr83	-0.573056	0.0343604	-16.6778	1.90025e-62	-0.124616	0.0485786	-2.56525	0.01031	0.0796013
Ubap2	-0.790002	0.0590315	-13.3827	7.62837e-41	0.206194	0.0804502	2.563	0.0103773	0.0798391
Kmt2c	-1.02672	0.0691285	-14.8523	6.71797e-50	0.239217	0.0933631	2.56222	0.0104005	0.0799399
Nr2c2	-1.47506	0.0820924	-17.9683	3.45161e-72	0.284444	0.11103	2.56186	0.0104113	0.0799449
Agtpbp1	-1.09202	0.0485047	-22.5137	3.04463e-112	0.164148	0.0641073	2.56052	0.0104517	0.080177
Fbxl12	-1.67769	0.065285	-25.6979	1.23404e-145	0.221462	0.0865461	2.55889	0.0105008	0.0804755
Foxk2	-1.19656	0.0638891	-18.7287	2.89083e-78	0.221262	0.0865644	2.55605	0.0105869	0.0810569
Odf2	-1.44367	0.0724374	-19.9299	2.24201e-88	0.251031	0.0983157	2.55331	0.0106704	0.081617
Dhx9	-0.235455	0.0696366	-3.3812	0.000721708	0.246607	0.0966663	2.55112	0.0107378	0.0820323
Inip	-1.38783	0.0516398	-26.8752	4.28177e-159	0.173814	0.0681393	2.55087	0.0107455	0.0820323
Apc	-1.92569	0.0675738	-28.4975	1.25812e-178	0.224925	0.0882138	2.54977	0.0107794	0.0820588
Atf7	-1.92569	0.0675739	-28.4975	1.2591e-178	0.224925	0.0882139	2.54977	0.0107795	0.0820588
Gm12216	-2.20392	0.117626	-18.7367	2.4836e-78	0.400753	0.157174	2.54974	0.0107802	0.0820588
Tmem168	-1.15876	0.0528571	-21.9225	1.58429e-106	0.180384	0.0707607	2.54921	0.0107967	0.0821049
Crtc3	-1.39609	0.0877351	-15.9126	5.1847e-57	0.302402	0.118655	2.54859	0.0108161	0.0821729
Ppt1	-0.651001	0.0427689	-15.2214	2.55119e-52	0.146428	0.05748	2.54746	0.010851	0.0823592
Gsk3a	-0.901389	0.0414326	-21.7555	6.12386e-105	0.140583	0.0552156	2.54607	0.0108943	0.0825411
Rap1gds1	-1.49171	0.0543928	-27.4248	1.38841e-165	0.182384	0.0716414	2.54579	0.010903	0.0825411
Tbrg1	1.10866	0.023764	46.6529	0	-0.08251	0.0324117	-2.54568	0.0109064	0.0825411
Btd	-1.62778	0.0582222	-27.9581	5.25753e-172	-0.21435	0.0842231	-2.54502	0.010927	0.082618
Myb	-0.442629	0.0321911	-13.75	5.09022e-43	0.109501	0.0430728	2.54223	0.0110148	0.0832018
Arfgef2	-2.13372	0.0899168	-23.73	1.76999e-124	0.304445	0.119785	2.5416	0.0110347	0.0832726
Mknk2	0.0258331	0.0594397	0.43461	0.663845	0.20986	0.0826572	2.53892	0.0111195	0.0838119
Pex6	-1.63118	0.0583212	-27.9689	3.88733e-172	0.194511	0.0766192	2.53867	0.0111274	0.0838119
Hdlbp	0.942797	0.0487932	19.3223	3.48684e-83	0.173269	0.0682627	2.53827	0.0111402	0.0838277
Myo1f	-0.166913	0.0419218	-3.98154	6.847e-05	0.144923	0.0571472	2.53597	0.0112138	0.0842765
Qrich1	-0.627649	0.0353112	-17.7748	1.10858e-70	0.119543	0.0471433	2.53573	0.0112212	0.0842765
Bptf	-0.383467	0.073043	-5.24988	1.52199e-07	0.255895	0.100959	2.53465	0.0112561	0.0843779
Tnfaip8l2	-1.80075	0.0872094	-20.6486	1.00577e-94	-0.32256	0.127258	-2.5347	0.0112543	0.0843779
Kif1b	-1.90694	0.0899135	-21.2086	7.95858e-100	0.303231	0.119781	2.53153	0.0113565	0.0850494
Birc6	-0.0905226	0.0531679	-1.70258	0.0886463	0.185186	0.0732305	2.52881	0.0114449	0.0853037
Cct4	2.13229	0.0170821	124.826	0	-0.0602817	0.023841	-2.52849	0.0114553	0.0853037
Kmt2e	-0.017324	0.0300235	-0.577016	0.563929	0.102968	0.0407004	2.5299	0.0114096	0.0853037
Pkm	2.89989	0.047533	61.0078	0	-0.169919	0.0671958	-2.52872	0.0114481	0.0853037
Slc30a4	-2.22101	0.0783262	-28.3559	7.08373e-177	0.256917	0.101583	2.52913	0.0114344	0.0853037
Supt5	-0.140293	0.0464963	-3.01729	0.0025505	0.161972	0.0640362	2.52938	0.0114264	0.0853037
Ndor1	-1.96765	0.0690066	-28.5139	7.87002e-179	0.22754	0.0900354	2.52722	0.0114968	0.0854518
Pcnxl3	-1.96765	0.0690066	-28.5139	7.8713e-179	0.22754	0.0900355	2.52722	0.0114969	0.0854518
Baz2a	-1.12927	0.0557961	-20.2392	4.42176e-91	0.188301	0.0745455	2.52599	0.0115371	0.0855898
Pcf11	-0.72097	0.044108	-16.3456	4.678e-60	0.153703	0.0608454	2.52612	0.0115331	0.0855898
Ydjc	-0.199704	0.0484544	-4.12148	3.76452e-05	-0.172978	0.0684901	-2.5256	0.0115502	0.085606
AU020206	-0.491471	0.0329869	-14.899	3.34687e-50	0.111394	0.0441192	2.52484	0.0115751	0.0857104
Zfp148	-1.12038	0.0518507	-21.6078	1.5169e-103	0.174511	0.0691592	2.52333	0.011625	0.0859988
Nmrk1	-0.675489	0.0398431	-16.9537	1.80606e-64	0.134852	0.0534649	2.52225	0.0116607	0.0861016
Ptdss1	-0.795409	0.039176	-20.3035	1.19782e-91	0.131338	0.0520675	2.52245	0.0116539	0.0861016
Rai1	-0.627877	0.0390073	-16.0964	2.70398e-58	0.130365	0.0516932	2.5219	0.0116724	0.0861074
Enpp4	-1.66689	0.0679716	-24.5233	8.33154e-133	0.225409	0.0893988	2.52139	0.0116893	0.0861512
Oxct1	0.370632	0.0290515	12.7577	2.82278e-37	0.0994274	0.0394514	2.52025	0.0117271	0.0863492
Suz12	-0.559874	0.0669241	-8.3658	5.97104e-17	0.231713	0.0919818	2.51912	0.0117649	0.0865465
Telo2	-1.37601	0.0552271	-24.9154	5.06218e-137	0.187716	0.0745291	2.5187	0.011779	0.0865699
Sepn1	-0.382491	0.0431331	-8.86771	7.46683e-19	0.147524	0.0585821	2.51824	0.0117944	0.0866019
Hipk2	-2.44722	0.0877058	-27.9026	2.47858e-171	0.284784	0.113112	2.51771	0.0118119	0.0866175
Pdhx	-1.89422	0.0665191	-28.4764	2.29969e-178	0.21886	0.086946	2.51719	0.0118295	0.0866175
Spen	-1.28194	0.104062	-12.3189	7.16326e-35	0.359748	0.142914	2.51723	0.0118282	0.0866175
Psmd8	1.59763	0.0311668	51.2605	0	-0.109774	0.0436529	-2.51471	0.011913	0.0871101
Serpinf1	-2.13861	0.0751646	-28.4523	4.55896e-178	-0.278066	0.110583	-2.51454	0.0119188	0.0871101
Pcyox1	-2.39478	0.0854353	-28.0303	6.94877e-173	0.277232	0.11035	2.51229	0.0119949	0.0875848
Dph7	-1.83829	0.0646847	-28.4193	1.16787e-177	-0.236284	0.0941117	-2.51067	0.0120501	0.0879064
mt-Nd1	3.96403	0.0545037	72.7294	0	0.193402	0.0770451	2.51024	0.0120649	0.0879331
Phtf1	-1.54021	0.0557277	-27.638	3.88575e-168	0.184151	0.0733722	2.50983	0.0120791	0.0879553
Tank	-0.693105	0.0477852	-14.5046	1.13286e-47	-0.173036	0.0689526	-2.5095	0.0120903	0.0879559
R3hdm2	-1.48758	0.0744079	-19.9923	6.43085e-89	0.252347	0.100575	2.50905	0.0121056	0.0879578
Rexo4	-0.839324	0.0392534	-21.3822	1.9555e-101	-0.139761	0.0557074	-2.50884	0.0121129	0.0879578
Add1	-0.281885	0.0438281	-6.4316	1.26272e-10	0.149813	0.0597892	2.50569	0.0122214	0.088664
Ccdc32	-0.745186	0.0546017	-13.6477	2.08415e-42	-0.167656	0.0670664	-2.49985	0.0124246	0.0900558
Pip5k1a	-0.718977	0.036961	-19.4523	2.78552e-84	0.123239	0.0493059	2.49947	0.0124379	0.0900693
Eml2	-1.079	0.0524243	-20.582	3.97769e-94	-0.179133	0.0716839	-2.49892	0.0124571	0.0901254
Ints7	-1.35633	0.0508328	-26.6822	7.57177e-157	0.167683	0.0671622	2.49669	0.012536	0.0906133
Cysltr2	-1.65877	0.0591313	-28.0523	3.74963e-173	-0.213444	0.0855178	-2.4959	0.0125639	0.0907318
Ikzf2	-0.661155	0.115796	-5.70967	1.13197e-08	0.403931	0.161907	2.49484	0.0126014	0.0909194
Tmem119	-0.218034	0.0920205	-2.36941	0.0178166	-0.326775	0.131034	-2.49382	0.0126377	0.091098
Cnnm3	-2.29088	0.0811104	-28.2439	1.68956e-175	0.261969	0.105086	2.49289	0.0126706	0.0912518
Mid1ip1	-0.542472	0.0375123	-14.4612	2.13105e-47	-0.130304	0.0522941	-2.49176	0.0127112	0.0914604
Zfp451	-1.35375	0.0507673	-26.6658	1.17254e-156	0.167027	0.0670849	2.48979	0.012782	0.091886
Ambra1	-2.13861	0.0751645	-28.4524	4.55736e-178	0.243231	0.0977544	2.48819	0.0128396	0.0920669
Lmo4	-1.13359	0.0618598	-18.3252	5.21106e-75	0.206703	0.0830763	2.48812	0.0128422	0.0920669
Ptms	0.0937576	0.051764	1.81125	0.0701022	0.177347	0.0712757	2.48818	0.0128397	0.0920669
Fgr	-1.5187	0.0551318	-27.5467	4.84469e-167	0.180704	0.0726406	2.48765	0.0128589	0.0921032
Fuca1	-0.0514275	0.0264721	-1.94271	0.0520513	0.0884782	0.0355863	2.4863	0.0129078	0.0922855
Xist	2.45569	0.063475	38.6875	0	0.222798	0.08961	2.4863	0.0129077	0.0922855
Fchsd2	-1.99128	0.0799192	-24.9162	4.96782e-137	0.260416	0.104785	2.48525	0.012946	0.092475
Tgfbr2	0.652326	0.0380318	17.1521	6.0634e-66	0.130736	0.0526149	2.48477	0.0129637	0.0925171
Arpc5	2.44279	0.0399635	61.1254	0	-0.140107	0.0563956	-2.48437	0.0129783	0.0925376
Morn2	-1.72005	0.0609712	-28.2108	4.30901e-175	-0.21925	0.0883128	-2.48265	0.013041	0.0929006
Ncr1	1.04148	0.0794418	13.1099	2.88793e-39	0.277313	0.111729	2.48201	0.0130644	0.0929839
Wsb2	-1.23279	0.0529393	-23.2868	6.03125e-120	0.174172	0.0701842	2.48165	0.0130777	0.0929943
Fam126a	-2.1938	0.0875596	-25.055	1.54079e-138	0.284906	0.11488	2.48003	0.0131373	0.0929989
H2afv	0.702434	0.03815	18.4124	1.04492e-75	0.129296	0.052129	2.48031	0.0131268	0.0929989
Mbd3	0.400173	0.0629744	6.35454	2.09045e-10	0.218049	0.0878828	2.48113	0.0130965	0.0929989
Nedd9	0.394777	0.0364132	10.8416	2.18638e-27	0.107144	0.0431976	2.48033	0.013126	0.0929989
Vdac2	2.01106	0.0335631	59.9187	0	-0.117133	0.0472273	-2.4802	0.013131	0.0929989
Ubr3	-1.70529	0.0605227	-28.176	1.15261e-174	0.196977	0.0794702	2.47863	0.0131889	0.0932805
AU022252	-1.10367	0.0519442	-21.2473	3.49378e-100	-0.183273	0.0739688	-2.4777	0.0132232	0.0933557
Kdm4a	-1.62468	0.0677247	-23.9894	3.58617e-127	0.21818	0.0880531	2.47783	0.0132185	0.0933557
Utrn	-1.97208	0.082854	-23.8019	3.19414e-125	0.270127	0.109057	2.47693	0.0132517	0.0934731
Dynlt1a	-1.75408	0.0620174	-28.2836	5.49751e-176	-0.222646	0.089908	-2.47638	0.0132723	0.0935345
Prpf8	-0.399424	0.0784639	-5.09055	3.57022e-07	0.269374	0.108823	2.47534	0.0133111	0.0937241
Kdm4c	-2.30412	0.0816497	-28.2196	3.36092e-175	0.261731	0.10579	2.47406	0.0133588	0.0939282
Otulin	1.02091	0.0623702	16.3686	3.20579e-60	0.21674	0.087621	2.4736	0.0133758	0.0939282
Ube2o	-1.3258	0.0500627	-26.4827	1.53271e-154	0.163764	0.0662	2.47377	0.0133696	0.0939282
B630005N14Rik	-2.11075	0.0741248	-28.4756	2.34806e-178	0.238541	0.096495	2.47206	0.0134337	0.0942509
Frrs1	-1.37986	0.0514344	-26.8276	1.53817e-158	0.16782	0.067955	2.46958	0.0135271	0.0947377
Psmf1	-0.358036	0.0371103	-9.64789	5.01755e-22	-0.123588	0.0500397	-2.4698	0.0135187	0.0947377
Arhgef2	-0.576464	0.0432788	-13.3198	1.77604e-40	0.144567	0.0585685	2.46834	0.013574	0.0949672
Nlk	-1.86794	0.0770261	-24.2508	6.49251e-130	0.251502	0.101902	2.46808	0.0135839	0.0949672
Nit1	-0.909529	0.0406558	-22.3714	7.4675e-111	-0.142463	0.057737	-2.46745	0.0136078	0.0950494
Mlec	1.19605	0.0435825	27.4434	8.34078e-166	0.150396	0.0609877	2.466	0.013663	0.0952663
Nsfl1c	0.285498	0.0289955	9.84627	7.11327e-23	-0.0998275	0.0404793	-2.46614	0.0136578	0.0952663
Dusp11	0.620806	0.0194022	31.9967	1.21285e-224	-0.0666778	0.0270483	-2.46514	0.0136959	0.0954117
Anp32b	2.28943	0.020218	113.237	0	0.0694784	0.0281884	2.46478	0.0137096	0.0954229
Snx20	-1.46514	0.0652056	-22.4696	8.23131e-112	0.220043	0.0893203	2.46353	0.0137576	0.0956723
Adam12	-2.55404	0.133614	-19.115	1.89246e-81	0.436532	0.177225	2.46316	0.013772	0.0956881
Rmnd5a	-1.66931	0.0594438	-28.0822	1.61803e-173	0.192336	0.0781297	2.46175	0.013826	0.0959787
Dek	0.969362	0.0405072	23.9306	1.47222e-126	0.138926	0.0564738	2.46001	0.0138933	0.0962763
Hars2	-1.87668	0.0659381	-28.4612	3.5424e-178	-0.236	0.0959282	-2.46017	0.0138872	0.0962763
Pink1	-1.02937	0.0575133	-17.8979	1.22513e-71	-0.201248	0.0818516	-2.45869	0.0139446	0.096547
Wdr44	-2.08365	0.073127	-28.4935	1.40844e-178	0.234082	0.0952832	2.4567	0.0140221	0.0969983
Smap1	0.262354	0.0597547	4.39053	1.13077e-05	0.202468	0.0824287	2.45628	0.0140383	0.0970252
Lrp10	0.75285	0.0320403	23.497	4.38002e-122	0.108826	0.0443111	2.45596	0.0140508	0.0970268
Ubap2l	0.418372	0.04602	9.0911	9.80385e-20	0.156608	0.0637941	2.4549	0.0140923	0.0972284
Slc7a1	-0.100616	0.0538703	-1.86775	0.0617966	0.182957	0.0745625	2.45375	0.0141377	0.0974562
Nvl	-1.28662	0.0672855	-19.1219	1.66061e-81	0.221683	0.0904371	2.45124	0.0142364	0.0980505
Echs1	0.0383248	0.0253104	1.51419	0.129977	-0.0868468	0.0354508	-2.44978	0.0142942	0.0982775
Trip12	-0.0531486	0.0494183	-1.07548	0.282158	0.166768	0.0680735	2.44983	0.0142925	0.0982775
Mta1	-0.47819	0.0477447	-10.0156	1.30218e-23	0.159534	0.0651571	2.44845	0.0143472	0.0985559
Aamp	0.74099	0.0399933	18.5279	1.23103e-76	-0.13735	0.0561251	-2.44722	0.0143964	0.0987376
Rsu1	0.415666	0.0469031	8.86223	7.84275e-19	-0.161051	0.0658147	-2.44703	0.0144039	0.0987376
Tbc1d9b	-0.888269	0.0402259	-22.082	4.70448e-108	0.131076	0.0535694	2.44685	0.0144112	0.0987376
Fbxo34	-0.7447	0.0915417	-8.13509	4.11645e-16	0.310707	0.127025	2.44604	0.0144436	0.0988736
Psph	0.112739	0.0374332	3.01175	0.00259749	-0.127578	0.0521908	-2.44445	0.0145072	0.0992228
Trappc2l	0.774203	0.0244041	31.7243	7.18595e-221	-0.0827175	0.0338739	-2.44192	0.0146093	0.0998341
Cnot6	-0.327714	0.0485261	-6.75336	1.44456e-11	0.162205	0.066443	2.44127	0.0146357	0.0999162
Saysd1	-0.907877	0.0406222	-22.3493	1.22686e-110	-0.140759	0.0576646	-2.441	0.0146466	0.0999162

## Sheet: trNK_CTR2vsCTR1
gene	Intercept._Estimate	Intercept._Std..Error	Intercept._z.value	Intercept._Pr...z..	conditionKIRC5F_WTM_Estimate	conditionKIRC5F_WTM_Std..Error	conditionKIRC5F_WTM_z.value	pval	FDR
Anxa2	2.95571	0.0123265	239.786	0	-0.847395	0.0187086	-45.2944	0	0
Ppib	2.89531	0.02306	125.556	0	-0.691191	0.0331895	-20.8256	2.53745e-96	9.8047e-93
Hprt	1.49127	0.0117525	126.89	0	-0.275865	0.0181534	-15.1963	3.74095e-52	9.63668e-49
mt-Co2	3.80947	0.0165551	230.109	0	0.332244	0.0232984	14.2604	3.86332e-46	7.46394e-43
Npm1	3.95749	0.00640448	617.925	0	-0.129157	0.00921537	-14.0154	1.25507e-44	1.93983e-41
Dapk2	0.0799753	0.0335742	2.38204	0.0172168	-0.724838	0.0572623	-12.6582	1.00779e-36	1.29803e-33
Snx1	0.0412129	0.0395395	1.04232	0.297263	-0.742603	0.0618519	-12.0061	3.29871e-33	3.64178e-30
Tpm3	2.14037	0.00849535	251.946	0	-0.151831	0.0126699	-11.9836	4.33108e-33	4.18382e-30
Usp3	-0.553419	0.0326686	-16.9404	2.26519e-64	-0.665321	0.0570144	-11.6693	1.8282e-31	1.56982e-28
Lactb	-0.541748	0.0324785	-16.6802	1.82544e-62	-0.627994	0.0559808	-11.218	3.32627e-29	2.57055e-26
Bnip2	0.207881	0.0429741	4.83736	1.31575e-06	-0.666645	0.0638215	-10.4455	1.53723e-25	1.07998e-22
Gm7334	-1.50431	0.130575	-11.5207	1.03773e-30	-2.88218	0.291798	-9.87731	5.22178e-23	3.36283e-20
Btg2	1.15292	0.0270803	42.5742	0	0.366455	0.0371983	9.85141	6.75918e-23	4.01807e-20
Gadd45b	-0.146177	0.0266501	-5.48505	4.13352e-08	0.328899	0.0353251	9.31064	1.27059e-20	7.01367e-18
Ankrd44	-0.118855	0.0262885	-4.52119	6.14937e-06	0.320747	0.0349071	9.18859	3.98025e-20	2.05063e-17
Sytl2	-0.203921	0.0274307	-7.43403	1.05339e-13	0.327965	0.0363671	9.01818	1.91233e-19	9.23657e-17
Ugcg	0.645827	0.022182	29.1149	2.32309e-186	0.271775	0.0302076	8.9969	2.32172e-19	1.05543e-16
Socs2	-0.839324	0.0376889	-22.2698	7.25178e-110	0.435872	0.0488532	8.92206	4.57674e-19	1.96495e-16
Eif4g1	0.561592	0.0216615	25.9257	3.41512e-148	0.259948	0.0293883	8.84527	9.13044e-19	3.71369e-16
Ddx5	2.13116	0.00853455	249.71	0	-0.111225	0.0125882	-8.83565	9.95179e-19	3.84537e-16
Tmem150a	-0.982117	0.0597766	-16.4298	1.17054e-60	0.700149	0.0794142	8.81641	1.18187e-18	4.34928e-16
Padi2	0.985368	0.0235243	41.8872	0	0.27546	0.0323327	8.51955	1.60181e-17	5.6267e-15
Usp14	0.369466	0.0205934	17.941	5.64309e-72	-0.264996	0.0317094	-8.35703	6.43159e-17	2.16102e-14
Ndufb9	1.94307	0.00937614	207.236	0	0.109052	0.01307	8.34374	7.19767e-17	2.31765e-14
Lrrk1	0.280371	0.0215315	13.0214	9.24541e-39	0.240359	0.029104	8.2586	1.47385e-16	4.55596e-14
Bst2	1.00994	0.0149504	67.5525	0	0.168028	0.0205485	8.17712	2.90703e-16	8.33441e-14
Ptpre	0.063812	0.0239938	2.65952	0.00782524	0.263802	0.0322617	8.17692	2.91187e-16	8.33441e-14
Neurl3	0.262216	0.0347904	7.53703	4.808e-14	0.378835	0.0464557	8.15476	3.49878e-16	9.65663e-14
D8Ertd738e	1.85509	0.0097978	189.338	0	0.110931	0.0136515	8.12595	4.43876e-16	1.18285e-13
Khdc1a	0.160283	0.0658304	2.43478	0.0149009	0.730791	0.0909056	8.03902	9.05608e-16	2.33285e-13
B4galt5	0.137365	0.0342659	4.00881	6.10261e-05	0.370837	0.0466309	7.9526	1.82645e-15	4.41087e-13
Mef2c	-0.252485	0.028105	-8.98365	2.61937e-19	0.298291	0.0375022	7.95397	1.80634e-15	4.41087e-13
Prrc2a	-0.183808	0.0271563	-6.76854	1.30086e-11	0.288278	0.0363161	7.93804	2.05402e-15	4.81013e-13
H2-K1	2.86316	0.038396	74.5691	0	0.428722	0.0541361	7.91935	2.38764e-15	5.42696e-13
Herc1	-0.645752	0.0539407	-11.9715	5.01024e-33	-0.663107	0.0839419	-7.8996	2.7981e-15	6.17822e-13
Purb	0.159262	0.0282979	5.62806	1.82247e-08	0.293819	0.037273	7.88288	3.19912e-15	6.86744e-13
Snrpb2	1.01809	0.0177596	57.3263	0	-0.203926	0.0260746	-7.82089	5.24499e-15	1.09549e-12
Arf4	1.43896	0.012064	119.278	0	-0.137403	0.017921	-7.66717	1.75831e-14	3.57584e-12
Rsl24d1	0.769261	0.0168622	45.6205	0	-0.194424	0.0254474	-7.64021	2.1686e-14	4.29717e-12
Fam96a	1.57605	0.0568061	27.7444	2.035e-169	-0.613283	0.0810542	-7.56633	3.83917e-14	7.41728e-12
Dot1l	-0.769385	0.0363937	-21.1406	3.36895e-99	0.36206	0.0479003	7.55861	4.07388e-14	7.67876e-12
Cyp11a1	-1.92451	0.0984644	-19.5453	4.52709e-85	0.971128	0.12861	7.55095	4.32109e-14	7.92619e-12
Sec63	-0.0795546	0.025777	-3.08626	0.00202689	0.261739	0.0346753	7.54828	4.41028e-14	7.92619e-12
Khdc1c	-1.83211	0.0946389	-19.3589	1.71398e-83	0.913167	0.121406	7.52162	5.41032e-14	9.50248e-12
Pycard	0.738862	0.0216021	34.2032	2.16749e-256	0.228128	0.0305282	7.47268	7.85769e-14	1.34943e-11
Eif4g2	1.62407	0.0132805	122.29	0	0.135639	0.0183737	7.38225	1.55638e-13	2.61472e-11
Dsc2	0.359236	0.020699	17.3552	1.80088e-67	0.207944	0.0281866	7.37741	1.61403e-13	2.65388e-11
Ogt	0.149815	0.022984	6.51825	7.11303e-11	0.223705	0.0311851	7.17345	7.3131e-13	1.17741e-10
Pom121	-1.38975	0.0496291	-28.0027	1.50587e-172	0.457599	0.0640499	7.14441	9.0381e-13	1.42544e-10
Fryl	-0.671069	0.0346479	-19.3682	1.43112e-83	0.327616	0.0459391	7.13152	9.9264e-13	1.53422e-10
Trip12	-0.132257	0.027506	-4.80829	1.52225e-06	0.264693	0.0371936	7.11662	1.10605e-12	1.67599e-10
Ankrd11	0.147708	0.0350034	4.21982	2.44498e-05	0.343975	0.0485027	7.09187	1.32315e-12	1.93921e-10
Snx20	-1.55546	0.0539164	-28.8495	5.14283e-183	0.490247	0.069135	7.09116	1.32994e-12	1.93921e-10
Cul3	-0.275658	0.0284325	-9.69517	3.16098e-22	0.270236	0.0381751	7.07884	1.45361e-12	2.0587e-10
Ubtf	-0.101725	0.0260643	-3.90287	9.50606e-05	0.248876	0.0351632	7.07775	1.46517e-12	2.0587e-10
Plcxd2	-2.10002	0.0758808	-27.6752	1.38771e-168	0.713432	0.100964	7.0662	1.59232e-12	2.1974e-10
Bptf	-0.447206	0.0309789	-14.4358	3.08e-47	0.291518	0.0413985	7.04175	1.89841e-12	2.57384e-10
Uhrf2	-0.0650424	0.0255906	-2.54165	0.0110329	0.241292	0.0345833	6.97713	3.01262e-12	4.01405e-10
Ube2v2	0.399544	0.020286	19.6955	2.35555e-86	-0.213601	0.0307803	-6.93953	3.93411e-12	5.15302e-10
Irak1	-0.652044	0.0343199	-18.999	1.7386e-80	0.313129	0.045647	6.85979	6.89606e-12	8.88213e-10
Myh9	0.945546	0.0154395	61.2419	0	0.145695	0.0213333	6.82946	8.52378e-12	1.07987e-09
Gimap3	-1.43768	0.0508328	-28.2825	5.67536e-176	0.448176	0.0657273	6.81872	9.18548e-12	1.14493e-09
Cdc42	2.68654	0.0127582	210.573	0	-0.122041	0.0179078	-6.81498	9.42774e-12	1.15647e-09
Atxn7l3b	0.0972145	0.0235965	4.11988	3.79077e-05	0.215876	0.0320736	6.73063	1.68926e-11	2.03978e-09
Hipk1	-1.1101	0.0431532	-25.7247	6.18516e-146	0.377879	0.0566082	6.67535	2.46641e-11	2.93237e-09
Atp2b1	-0.2289	0.0286736	-7.98297	1.4285e-15	0.251847	0.0378363	6.65622	2.80963e-11	3.28983e-09
Ptges3	1.35669	0.0157417	86.1844	0	-0.140916	0.0212134	-6.64279	3.07801e-11	3.55027e-09
DHRSX	-0.315235	0.0290007	-10.8699	1.60391e-27	0.25787	0.0390457	6.6043	3.99397e-11	4.53903e-09
Acot9	0.631157	0.0298536	21.1417	3.28702e-99	-0.28658	0.0438771	-6.53143	6.5146e-11	7.29635e-09
Arap1	-0.626614	0.0481799	-13.0057	1.13521e-38	0.421729	0.0650129	6.48685	8.76517e-11	9.67674e-09
Rpl21	4.48206	0.0100424	446.312	0	0.0918047	0.0141599	6.48343	8.9658e-11	9.75884e-09
Taok3	-0.0321892	0.0251737	-1.27869	0.201008	0.221342	0.0341746	6.47681	9.36813e-11	1.00551e-08
Sel1l	-0.323835	0.0342551	-9.45362	3.27296e-21	0.296742	0.045921	6.46201	1.03319e-10	1.09377e-08
Asns	0.364776	0.0270201	13.5002	1.56037e-41	-0.262331	0.0408697	-6.41871	1.37432e-10	1.43524e-08
Rom1	-0.615313	0.0356053	-17.2815	6.48516e-67	0.322213	0.0502485	6.41239	1.43253e-10	1.47607e-08
Rp9	1.39142	0.0123542	112.628	0	0.110327	0.0172159	6.40848	1.46981e-10	1.49457e-08
Pdia4	1.5601	0.0133181	117.141	0	-0.122674	0.0191541	-6.40459	1.50771e-10	1.5132e-08
Dcaf13	-0.067009	0.0256157	-2.61593	0.00889848	-0.251286	0.0392871	-6.39615	1.59345e-10	1.57874e-08
Whsc1	-0.876955	0.0384048	-22.8346	2.08101e-115	0.32369	0.0509633	6.35144	2.13312e-10	2.08667e-08
Gcn1l1	-0.690464	0.0349855	-19.7357	1.06455e-86	0.295669	0.0467101	6.32987	2.45371e-10	2.37028e-08
Dock5	-0.894813	0.0387492	-23.0924	5.51824e-118	0.323427	0.0514233	6.28951	3.18477e-10	3.03851e-08
Rps27l	2.8867	0.0872063	33.102	2.77945e-240	-0.772679	0.123521	-6.25545	3.96359e-10	3.73544e-08
Mtdh	1.31382	0.0186937	70.2813	0	0.16176	0.025878	6.25089	4.08116e-10	3.7999e-08
Diaph1	0.210782	0.0222939	9.45469	3.2398e-21	0.190342	0.0304823	6.24434	4.256e-10	3.91552e-08
Peak1	-1.14035	0.0438107	-26.0291	2.32172e-149	0.360008	0.0576873	6.24068	4.35665e-10	3.96097e-08
Clic4	0.577397	0.0185599	31.1099	1.77135e-212	0.159087	0.0255635	6.22318	4.87174e-10	4.37777e-08
Bscl2	0.0236005	0.0264511	0.892231	0.372269	0.224807	0.036196	6.21081	5.27106e-10	4.68216e-08
Gnpnat1	0.338019	0.0209198	16.1578	9.99916e-59	-0.194216	0.0315691	-6.15209	7.64699e-10	6.71544e-08
BC005537	0.199285	0.0224224	8.88773	6.23687e-19	0.188352	0.0306722	6.14079	8.21137e-10	7.13005e-08
Etnk1	0.24738	0.0218896	11.3012	1.29379e-29	0.183545	0.029977	6.12287	9.19021e-10	7.89133e-08
Cish	-0.815464	0.0372419	-21.8964	2.81158e-106	0.302886	0.0496442	6.10114	1.05318e-09	8.9439e-08
Myo10	0.8469	0.0236428	35.8206	5.27863e-281	0.20041	0.0328721	6.09665	1.08313e-09	9.0983e-08
Abca2	-0.236179	0.0404355	-5.84087	5.19286e-09	0.335767	0.0553703	6.06403	1.32756e-09	1.10316e-07
Htra3	-1.97533	0.0929588	-21.2495	3.33032e-100	0.707897	0.117242	6.03793	1.56108e-09	1.2834e-07
Tbc1d9b	-0.969614	0.0402259	-24.1043	2.25562e-128	0.322273	0.0533963	6.03549	1.58477e-09	1.28917e-07
Ube2n	1.57229	0.0167988	93.5954	0	-0.142199	0.0236319	-6.01723	1.77422e-09	1.42825e-07
Lamb3	-0.311876	0.0289521	-10.7722	4.65932e-27	0.235187	0.0391801	6.00271	1.94056e-09	1.54605e-07
D17Wsu92e	-0.971615	0.0417418	-23.2768	7.62062e-120	0.331543	0.0553636	5.98847	2.11825e-09	1.67039e-07
Piwil4	-1.11875	0.0704752	-15.8743	9.54229e-57	-0.640588	0.10703	-5.98513	2.16214e-09	1.68778e-07
4921524J17Rik	-0.506511	0.0319113	-15.8725	9.82625e-57	-0.296626	0.0495908	-5.98147	2.21133e-09	1.70892e-07
Chd4	0.59379	0.0224794	26.4149	9.24105e-154	0.181988	0.0305961	5.94806	2.71334e-09	2.07611e-07
Vbp1	0.565324	0.0249377	22.6695	8.96346e-114	-0.213635	0.0360456	-5.92678	3.08932e-09	2.34062e-07
Zfp598	-1.06638	0.0422201	-25.2577	9.31933e-141	0.330122	0.0559486	5.90045	3.62515e-09	2.71992e-07
Parm1	-3.1951	0.151133	-21.141	3.33955e-99	1.10289	0.188494	5.85105	4.88491e-09	3.62986e-07
Pno1	0.734522	0.0225397	32.5879	6.08399e-233	-0.182135	0.031162	-5.84476	5.07296e-09	3.7337e-07
Arl5a	-0.782719	0.0366372	-21.364	2.88797e-101	0.286175	0.0490177	5.8382	5.27662e-09	3.84617e-07
Pip4k2a	-0.301038	0.0287956	-10.4543	1.40016e-25	0.227827	0.0390337	5.83667	5.32531e-09	3.84617e-07
Cd200	-1.52612	0.155209	-9.83269	8.14152e-23	-1.39471	0.23936	-5.82681	5.64958e-09	4.02665e-07
Cyfip2	0.412965	0.0253754	16.2743	1.50337e-59	0.208824	0.0358439	5.82593	5.67941e-09	4.02665e-07
Gcnt1	-1.32768	0.0481125	-27.5953	1.26846e-167	0.367262	0.0632547	5.80609	6.395e-09	4.49278e-07
Fam173a	0.35063	0.0207883	16.8667	7.90513e-64	0.165873	0.0285869	5.80239	6.53749e-09	4.55151e-07
Ksr1	-1.84314	0.0622574	-29.6052	1.2808e-192	0.46368	0.0802502	5.77793	7.56247e-09	5.2181e-07
Tpm1	0.15358	0.06128	2.5062	0.0122036	-0.511629	0.0888422	-5.75885	8.46882e-09	5.79177e-07
Ehmt2	-0.618456	0.0337484	-18.3255	5.1794e-75	0.26126	0.0454033	5.7542	8.70529e-09	5.90127e-07
St8sia4	-1.28908	0.0472341	-27.2913	5.37381e-164	0.365065	0.0635126	5.74792	9.03455e-09	6.07122e-07
Arl10	-1.42947	0.054236	-26.3564	4.33205e-153	0.409834	0.0713785	5.7417	9.37301e-09	6.24436e-07
Eva1b	-0.917564	0.0589564	-15.5634	1.28983e-54	0.458058	0.0798363	5.73747	9.60998e-09	6.34752e-07
Cnpy2	1.07966	0.024879	43.3963	0	0.195088	0.0340771	5.7249	1.03495e-08	6.7211e-07
Fyb	1.68042	0.0123138	136.467	0	0.103122	0.0180088	5.72623	1.02687e-08	6.7211e-07
Gns	0.303799	0.0307896	9.86693	5.79078e-23	0.242345	0.0425469	5.69594	1.22696e-08	7.90159e-07
Sipa1l1	-0.770529	0.0413733	-18.6238	2.05981e-77	0.312138	0.0549854	5.67675	1.3728e-08	8.76777e-07
AU020206	-0.572817	0.0329869	-17.365	1.51993e-67	0.251856	0.0444726	5.66317	1.48601e-08	9.41299e-07
Bax	1.61472	0.0129599	124.594	0	0.0955517	0.0169248	5.64568	1.64531e-08	1.03374e-06
Lrrc8c	0.12598	0.0285778	4.40831	1.04181e-05	0.222411	0.0394502	5.63778	1.72259e-08	1.07356e-06
Eif4e	1.16571	0.0208469	55.9176	0	-0.158845	0.0283315	-5.60667	2.06251e-08	1.27513e-06
Ikzf1	-0.359075	0.0296435	-12.1131	8.99986e-34	0.225022	0.0402087	5.59635	2.18908e-08	1.33207e-06
Tmem160	1.63334	0.0168673	96.8342	0	0.131235	0.023447	5.59709	2.17975e-08	1.33207e-06
Aamp	0.670733	0.0177137	37.8652	0	-0.147323	0.0263853	-5.58351	2.35718e-08	1.42006e-06
Eif4g3	-0.0321892	0.0251736	-1.27869	0.201007	0.192072	0.0344059	5.58253	2.37044e-08	1.42006e-06
Gimap4	-0.610515	0.0336146	-18.1622	1.02822e-73	0.251472	0.0453228	5.54847	2.88184e-08	1.71314e-06
Hdlbp	0.857192	0.0272095	31.5035	7.78507e-218	0.208751	0.0377907	5.52389	3.31584e-08	1.95609e-06
Cycs	2.54029	0.0334535	75.9351	0	-0.261439	0.0474681	-5.50767	3.63611e-08	2.12878e-06
Oat	0.449252	0.0225655	19.9088	3.41316e-88	-0.184701	0.0335506	-5.50514	3.68869e-08	2.14332e-06
Rhoq	-0.185733	0.032634	-5.69138	1.26015e-08	0.248294	0.0452057	5.49255	3.96183e-08	2.28485e-06
Mgat4a	-0.805802	0.0370625	-21.7417	8.27526e-105	0.272537	0.0497367	5.4796	4.26281e-08	2.44022e-06
Adam10	-0.928404	0.0394056	-23.5602	9.86051e-123	0.288434	0.0526952	5.47362	4.40937e-08	2.48727e-06
Uhrf1bp1l	-1.46651	0.051571	-28.4368	7.10452e-178	0.370879	0.0677501	5.47423	4.39426e-08	2.48727e-06
Pa2g4	1.87135	0.0219629	85.2049	0	-0.170827	0.0313551	-5.44815	5.0895e-08	2.85012e-06
Gpr183	-0.441464	0.0308901	-14.2914	2.47484e-46	-0.257755	0.0474647	-5.43045	5.62109e-08	3.12517e-06
Fam20b	-1.84314	0.0622572	-29.6053	1.27688e-192	0.437705	0.0806692	5.42592	5.76563e-08	3.18263e-06
Vamp7	-0.135543	0.0412396	-3.28673	0.00101357	-0.317914	0.0586459	-5.42091	5.92961e-08	3.24993e-06
Snap23	0.357521	0.0207168	17.2576	9.81683e-67	-0.1673	0.031029	-5.39172	6.97872e-08	3.798e-06
Cltc	0.257538	0.0336364	7.65652	1.91039e-14	0.249875	0.0464167	5.3833	7.3132e-08	3.9522e-06
Ccdc88a	-1.04055	0.0575336	-18.0859	4.11475e-73	0.411123	0.0769094	5.34555	9.01453e-08	4.8378e-06
Klf10	-2.13192	0.0776186	-27.4666	4.40644e-166	0.535206	0.100199	5.34145	9.22086e-08	4.8935e-06
Stxbp5	-1.7903	0.060634	-29.5263	1.32177e-191	0.421042	0.0788325	5.34097	9.24497e-08	4.8935e-06
Nipbl	-0.401253	0.0302753	-13.2535	4.30744e-40	0.218816	0.041124	5.32087	1.03273e-07	5.42921e-06
Ccdc107	-0.1391	0.0265559	-5.238	1.62329e-07	0.192277	0.0362934	5.29784	1.17181e-07	6.11877e-06
Mydgf	1.24702	0.0132792	93.908	0	0.0981828	0.0185596	5.29013	1.22231e-07	6.33962e-06
Tmem234	0.758397	0.016954	44.7326	0	0.123903	0.0235485	5.26161	1.42803e-07	7.3572e-06
Phf3	-0.337345	0.0293231	-11.5044	1.25389e-30	0.209912	0.0399122	5.25934	1.44576e-07	7.39922e-06
Zfp292	-0.683147	0.0348578	-19.5981	1.60564e-85	0.24729	0.0470433	5.25665	1.46701e-07	7.45859e-06
Nmrk1	-0.758845	0.0362025	-20.9611	1.48549e-97	0.255918	0.0487633	5.24818	1.53611e-07	7.70847e-06
Vars	0.286129	0.0257699	11.1032	1.20992e-28	0.19295	0.0367621	5.24861	1.5325e-07	7.70847e-06
Rbbp4	0.882582	0.0201664	43.7651	0	-0.158161	0.0301654	-5.24313	1.57878e-07	7.87148e-06
Pnisr	-0.00155138	0.0332135	-0.0467092	0.962745	0.237668	0.0454212	5.23252	1.67213e-07	8.2835e-06
Nrip1	-1.09676	0.072809	-15.0635	2.81676e-51	0.516144	0.0987221	5.22826	1.71117e-07	8.42288e-06
Ankrd17	-0.137691	0.0265372	-5.18858	2.11905e-07	0.189643	0.0362901	5.22574	1.73458e-07	8.44176e-06
Chsy1	0.424337	0.0200361	21.1786	1.50401e-99	0.144671	0.0276913	5.22443	1.74689e-07	8.44176e-06
mt-Atp6	4.70764	0.0406361	115.849	0	0.300148	0.0574519	5.22434	1.74778e-07	8.44176e-06
Ccnt1	-0.286223	0.0285831	-10.0137	1.32668e-23	0.203242	0.0389648	5.21605	1.82782e-07	8.77354e-06
Il1r2	-0.917864	0.0855044	-10.7347	6.99381e-27	0.610983	0.11728	5.20961	1.8924e-07	9.02743e-06
Tmem127	-1.59701	0.0550483	-29.0111	4.76722e-185	0.376084	0.0722392	5.20609	1.92858e-07	9.14358e-06
Tnk2	-1.72278	0.0586211	-29.3884	7.72654e-190	0.398193	0.0765743	5.20009	1.99188e-07	9.38612e-06
Zfp36l2	0.231369	0.0482812	4.79211	1.65034e-06	0.347215	0.0667996	5.19786	2.01594e-07	9.44194e-06
Arpc4	1.86169	0.0282195	65.9717	0	-0.208086	0.0401701	-5.18014	2.2172e-07	1.0322e-05
Fbl	1.65853	0.0228864	72.4679	0	-0.169149	0.0326717	-5.17722	2.25213e-07	1.04218e-05
Cept1	-0.711491	0.0353554	-20.124	4.54928e-90	-0.283233	0.0547285	-5.17524	2.27623e-07	1.04706e-05
Slc30a9	-1.03307	0.0415227	-24.8797	1.23297e-136	0.287336	0.0555399	5.1735	2.29751e-07	1.0506e-05
Spn	0.0703906	0.0284964	2.47015	0.0135055	0.202173	0.0391108	5.16924	2.35048e-07	1.0685e-05
Itpkb	-0.867986	0.0494882	-17.5392	7.18793e-69	0.33917	0.0656396	5.16716	2.37679e-07	1.07414e-05
Hectd1	-0.133474	0.0264814	-5.0403	4.64796e-07	0.186651	0.0362389	5.15057	2.59701e-07	1.16684e-05
Apoo	-0.748414	0.0360141	-20.7812	6.40851e-96	-0.287277	0.0558139	-5.14705	2.64613e-07	1.17937e-05
Ncor1	0.539127	0.0189185	28.4973	1.26427e-178	0.134876	0.026208	5.14639	2.65542e-07	1.17937e-05
Gatad1	-0.0239847	0.0250706	-0.956686	0.338726	0.176691	0.0343882	5.13813	2.77493e-07	1.22075e-05
Map2k3	0.0550603	0.0244755	2.24961	0.0244737	0.172344	0.0335445	5.13777	2.78018e-07	1.22075e-05
Ikzf2	-0.759766	0.0538607	-14.1061	3.48171e-45	0.373208	0.0727215	5.13202	2.86644e-07	1.25152e-05
Usp19	-1.09348	0.0427961	-25.551	5.34897e-144	0.293224	0.057169	5.12907	2.91172e-07	1.26414e-05
Pip4k2b	-1.33698	0.0483368	-27.6597	2.13475e-168	0.328196	0.0640808	5.12159	3.0297e-07	1.30802e-05
Rexo1	-1.09715	0.0428747	-25.5898	1.98311e-144	0.292574	0.0572822	5.10759	3.26287e-07	1.40086e-05
Dock10	0.248023	0.0367788	6.74362	1.54486e-11	0.262328	0.0515366	5.09013	3.57821e-07	1.52776e-05
Snx10	-1.10316	0.0521661	-21.147	2.93809e-99	-0.408947	0.0805058	-5.07972	3.77983e-07	1.60497e-05
Inpp5d	-1.1101	0.0431532	-25.7248	6.17748e-146	0.292453	0.0576557	5.07241	3.92819e-07	1.65885e-05
Abca7	-2.11799	0.0714283	-29.6519	3.20198e-193	0.466111	0.0920271	5.06493	4.08552e-07	1.71482e-05
Prkab2	-2.73243	0.10792	-25.319	1.97431e-141	0.695968	0.137434	5.06402	4.10509e-07	1.71482e-05
Usp47	-1.05047	0.0418854	-25.0795	8.3211e-139	0.282718	0.0560822	5.04114	4.62768e-07	1.92273e-05
Ppia	4.50918	0.0134943	334.154	0	-0.0961587	0.0190857	-5.03826	4.69771e-07	1.94139e-05
A2m	0.290929	0.111835	2.60141	0.00928411	0.790122	0.15709	5.02973	4.91166e-07	2.01409e-05
Tmem259	-1.15481	0.0535119	-21.5805	2.73986e-103	0.366665	0.0729074	5.02918	4.92576e-07	2.01409e-05
Nbeal2	-1.19357	0.044992	-26.5284	4.55826e-155	0.301583	0.0599924	5.02702	4.98172e-07	2.02625e-05
Chn2	-0.0411008	0.0252861	-1.62543	0.104071	0.174226	0.0347039	5.02037	5.15725e-07	2.08666e-05
H2afv	0.623194	0.0355673	17.5215	9.81384e-69	0.243897	0.0486434	5.01398	5.3316e-07	2.14174e-05
Nme2	-0.377701	0.0299208	-12.6234	1.56972e-36	-0.228572	0.0455926	-5.01336	5.34881e-07	2.14174e-05
Mdk	-2.47428	0.112271	-22.0385	1.23084e-107	0.729545	0.145961	4.99822	5.78617e-07	2.30492e-05
Mknk2	-0.0629188	0.028366	-2.2181	0.0265478	0.199375	0.0400106	4.98306	6.25881e-07	2.48041e-05
Cab39	0.305747	0.0274836	11.1247	9.51243e-29	0.18911	0.0379655	4.98109	6.3226e-07	2.48734e-05
Sgk1	-1.79804	0.107989	-16.6502	3.01456e-62	0.724332	0.145432	4.98054	6.34066e-07	2.48734e-05
Slc45a4	-1.97557	0.0665188	-29.6994	7.82346e-194	0.429051	0.0863426	4.96917	6.72404e-07	2.62441e-05
Slc25a51	-0.977738	0.0403896	-24.2077	1.84745e-129	0.269386	0.0542396	4.9666	6.81373e-07	2.64606e-05
Gins1	-1.60614	0.0553	-29.0442	1.82273e-185	-0.446162	0.0899064	-4.96252	6.95858e-07	2.6888e-05
Runx1	-1.08074	0.0425243	-25.4147	1.7335e-142	0.281921	0.0569478	4.95051	7.40178e-07	2.84582e-05
Mbtd1	-1.41093	0.0528863	-26.6786	8.33446e-157	0.339556	0.0686189	4.94843	7.48132e-07	2.86216e-05
Osbpl3	-0.00684748	0.0358336	-0.191091	0.848454	0.24309	0.0493472	4.92612	8.38802e-07	3.19323e-05
Thyn1	0.556161	0.0187581	29.6492	3.47659e-193	-0.13705	0.0278624	-4.9188	8.70748e-07	3.2986e-05
Chl1	-1.83191	0.0805255	-22.7494	1.45539e-114	0.496956	0.101093	4.91585	8.83983e-07	3.3324e-05
Ttc14	-0.114575	0.0284046	-4.03368	5.49098e-05	0.190352	0.0387412	4.91342	8.94992e-07	3.35753e-05
Ncoa2	-1.64353	0.0563437	-29.1697	4.69971e-187	0.364029	0.074127	4.91088	9.06693e-07	3.38499e-05
Cds2	-0.299449	0.0323618	-9.25316	2.17961e-20	0.216647	0.0442372	4.89739	9.71157e-07	3.59096e-05
Wnk1	1.15769	0.022409	51.662	0	0.152311	0.0310978	4.89782	9.69058e-07	3.59096e-05
Tmem42	-1.40827	0.0546186	-25.7838	1.34806e-146	0.357636	0.0732864	4.87998	1.06097e-06	3.90435e-05
Prps1	-0.126486	0.026389	-4.79314	1.64195e-06	-0.193585	0.0398154	-4.86207	1.16166e-06	4.25466e-05
Ccnd3	-0.246186	0.0280165	-8.78716	1.53388e-18	0.186083	0.0383448	4.85288	1.2168e-06	4.43557e-05
Susd3	-2.5104	0.0985139	-25.4827	3.06775e-143	0.623243	0.128609	4.84603	1.25954e-06	4.56984e-05
Reps1	-1.68568	0.0575434	-29.294	1.23756e-188	0.365932	0.0756749	4.83558	1.32758e-06	4.79419e-05
Atr	-1.52117	0.0529999	-28.7014	3.6646e-181	0.338877	0.0701018	4.83408	1.33766e-06	4.80809e-05
Gm21092	-0.67709	0.0347524	-19.4832	1.52336e-84	-0.256702	0.0533832	-4.80866	1.51947e-06	5.43631e-05
Bicd1	-2.59879	0.100042	-25.977	9.02234e-149	0.597548	0.124532	4.79836	1.5997e-06	5.69699e-05
Ube3c	-1.42484	0.0505076	-28.2104	4.3588e-175	0.321455	0.0670563	4.7938	1.63649e-06	5.80128e-05
Idi1	0.157984	0.0355224	4.44744	8.68994e-06	-0.248732	0.0520099	-4.78239	1.73225e-06	6.1127e-05
Mrpl12	1.48026	0.0142813	103.65	0	0.0955803	0.019998	4.7795	1.75731e-06	6.17295e-05
Kri1	-1.22166	0.050277	-24.2986	2.02663e-130	0.322675	0.0675442	4.77725	1.77713e-06	6.21431e-05
Rin3	-0.790805	0.0367856	-21.4977	1.63658e-102	0.23754	0.0497545	4.77423	1.80393e-06	6.27964e-05
Dmwd	-1.86637	0.0728412	-25.6224	8.58065e-145	0.45686	0.0958923	4.7643	1.8951e-06	6.5674e-05
Fkbp5	-0.244617	0.0279946	-8.73801	2.37243e-18	0.182456	0.0383472	4.758	1.95522e-06	6.7323e-05
Ola1	0.872677	0.0227284	38.3958	0	-0.129871	0.0272982	-4.75749	1.9601e-06	6.7323e-05
Map4k4	-0.77071	0.0364178	-21.163	2.09445e-99	0.23414	0.0492951	4.74977	2.0365e-06	6.87253e-05
Mbnl1	1.06746	0.0277956	38.404	0	0.184338	0.0388009	4.75087	2.02544e-06	6.87253e-05
Nek9	-1.85093	0.0625	-29.6148	9.63818e-193	0.388638	0.0818033	4.75089	2.02525e-06	6.87253e-05
Setd7	-1.34873	0.0486216	-27.7393	2.34506e-169	0.30757	0.0647473	4.75031	2.03104e-06	6.87253e-05
Brd3	-1.41217	0.0501885	-28.1373	3.43022e-174	0.316532	0.0667037	4.74535	2.08146e-06	6.98385e-05
Ptma	4.33012	0.0207703	208.476	0	-0.139453	0.0293909	-4.74476	2.08756e-06	6.98385e-05
Fut7	-1.71593	0.0584204	-29.3721	1.2485e-189	0.364282	0.076855	4.73986	2.13866e-06	7.0851e-05
Hnrnpa0	0.175745	0.0261258	6.72688	1.73345e-11	0.162938	0.0343806	4.73923	2.14533e-06	7.0851e-05
Vat1	-1.41892	0.0614317	-23.0975	4.90725e-118	0.394893	0.0833038	4.74039	2.13303e-06	7.0851e-05
Mob4	0.23627	0.0270283	8.74157	2.29886e-18	-0.178037	0.0375749	-4.73819	2.15636e-06	7.09121e-05
Gm6133	0.687477	0.0818409	8.40016	4.45867e-17	-0.553508	0.116907	-4.73461	2.19474e-06	7.18685e-05
Ubn1	-0.654038	0.0371998	-17.5818	3.39793e-69	0.244654	0.051705	4.73174	2.22609e-06	7.25873e-05
Itgal	0.202561	0.0392824	5.15655	2.51542e-07	0.256516	0.0542428	4.72904	2.25585e-06	7.32489e-05
Prkd3	-1.63091	0.0559892	-29.1291	1.53916e-186	0.349087	0.0738943	4.72415	2.31085e-06	7.46167e-05
Srebf1	-1.24124	0.0460775	-26.9382	7.84853e-160	0.290897	0.061584	4.72358	2.31729e-06	7.46167e-05
Copa	0.459534	0.0233055	19.7178	1.51629e-86	0.152289	0.0322511	4.72197	2.33565e-06	7.4896e-05
Il15ra	-1.81261	0.0613139	-29.5627	4.50854e-192	0.377794	0.0804327	4.69701	2.63992e-06	8.4303e-05
Psma1	1.69012	0.0202664	83.3951	0	-0.136211	0.0290487	-4.68906	2.74457e-06	8.72841e-05
Ahnak	0.428299	0.0492329	8.69946	3.33468e-18	0.320265	0.0686262	4.6668	3.05931e-06	9.68949e-05
Mrpl14	0.171243	0.022739	7.5308	5.043e-14	0.146085	0.0314163	4.64998	3.31965e-06	0.000104711
Brd2	0.364968	0.0324902	11.2332	2.80252e-29	0.209118	0.0449876	4.64835	3.34598e-06	0.000105113
Agtrap	-1.07765	0.0554365	-19.4393	3.58814e-84	0.34655	0.0746457	4.6426	3.44046e-06	0.000107643
Nhp2l1	2.16508	0.0235262	92.0283	0	-0.15482	0.0333605	-4.64081	3.47047e-06	0.000108144
Memo1	-0.254066	0.0281272	-9.03275	1.67412e-19	-0.196873	0.0424772	-4.6348	3.57285e-06	0.000110888
Srp19	1.71729	0.0175772	97.6997	0	-0.115964	0.0250263	-4.6337	3.5919e-06	0.000111033
Zfp398	-2.03952	0.0686803	-29.6958	8.69564e-194	0.414219	0.0894185	4.63236	3.6152e-06	0.000111308
Eif2s1	1.42162	0.0251835	56.4503	0	-0.166064	0.0358882	-4.62726	3.7053e-06	0.000113629
Usp4	-0.717761	0.0354663	-20.2378	4.551e-91	0.222277	0.0481371	4.61758	3.88232e-06	0.000118587
Dhcr24	-0.539053	0.0459757	-11.7247	9.5187e-32	0.283191	0.0614799	4.60624	4.10022e-06	0.00012475
2610507B11Rik	-1.14403	0.0678078	-16.8716	7.27937e-64	0.424963	0.0923022	4.60404	4.14369e-06	0.000125578
Exoc4	-1.11946	0.0433555	-25.8205	5.22464e-147	0.267604	0.0582457	4.59439	4.34011e-06	0.000131017
Ltbp3	-1.31363	0.0509655	-25.7749	1.6967e-146	0.313487	0.0682573	4.59273	4.37487e-06	0.000131553
Gtf2f2	0.164498	0.0228158	7.20983	5.60208e-13	-0.156386	0.0340701	-4.59012	4.42998e-06	0.000132693
Notch1	-2.40567	0.0824782	-29.1673	5.03511e-187	0.485011	0.105867	4.58131	4.62081e-06	0.000137875
Ccdc6	-0.882873	0.0385186	-22.9207	2.88859e-116	0.237994	0.0520931	4.56863	4.90921e-06	0.000145917
Tab2	-0.16337	0.0268801	-6.07771	1.21912e-09	0.168276	0.0369432	4.555	5.23857e-06	0.00015511
Cetn3	1.15298	0.0139185	82.8379	0	-0.0929951	0.0204288	-4.55215	5.31008e-06	0.000156627
Zfyve21	-1.88671	0.0636286	-29.652	3.19775e-193	0.378835	0.083451	4.53962	5.63568e-06	0.000165599
Pptc7	-1.39469	0.0497519	-28.0329	6.45943e-173	0.300982	0.0663478	4.53643	5.72137e-06	0.00016748
Fam49b	1.73691	0.0232029	74.8574	0	-0.149335	0.0329297	-4.53497	5.76129e-06	0.000168012
Jade1	-2.0485	0.075289	-27.2084	5.16132e-163	0.457522	0.100968	4.53135	5.86081e-06	0.000170272
Hdac1	0.486967	0.0194184	25.0776	8.72784e-139	-0.13002	0.0287879	-4.51648	6.28764e-06	0.000181541
Numa1	-0.705232	0.0403486	-17.4785	2.08981e-68	0.247736	0.054855	4.51621	6.29566e-06	0.000181541
Sema6d	0.0619917	0.0440977	1.40578	0.159789	0.273977	0.0607049	4.51326	6.3839e-06	0.000183401
Elf4	-1.37266	0.0492067	-27.8957	3.00716e-171	0.296142	0.0656904	4.50815	6.53955e-06	0.000187177
Setx	-1.18149	0.0447215	-26.4189	8.30094e-154	0.270432	0.060043	4.50397	6.66963e-06	0.000190195
Slc9a1	-1.66925	0.0570729	-29.2478	4.79422e-188	0.339803	0.075474	4.50225	6.72389e-06	0.000191038
Arid1a	-0.566309	0.0328798	-17.2236	1.76548e-66	0.201705	0.044838	4.49854	6.84231e-06	0.00019369
Aftph	-1.04	0.0416666	-24.9599	1.66633e-137	0.252583	0.0561653	4.49715	6.88719e-06	0.000194249
Mdfic	-1.30768	0.0526157	-24.8535	2.37205e-136	0.323657	0.07199	4.49586	6.92877e-06	0.000194711
Snrnp200	-0.896316	0.0387783	-23.1138	3.36006e-118	0.235318	0.0524762	4.48428	7.31611e-06	0.000204851
Jak2	-1.76131	0.0597614	-29.4724	6.4964e-191	0.35324	0.0788032	4.48256	7.37532e-06	0.000205764
Mdn1	-0.891815	0.0386911	-23.0496	1.4852e-117	0.23456	0.0523673	4.47913	7.49483e-06	0.000208345
Ralgapb	-1.22859	0.0457869	-26.8327	1.34198e-158	0.274894	0.0614124	4.4762	7.59848e-06	0.00021047
Ablim1	0.028248	0.0520829	0.542367	0.587566	0.322695	0.0723652	4.45925	8.22468e-06	0.000226233
Atxn2l	-0.59038	0.0332779	-17.7409	2.02698e-70	0.202268	0.0453751	4.45769	8.28468e-06	0.000226233
Fndc3b	-1.62428	0.0577455	-28.1283	4.41837e-174	0.344311	0.077232	4.45814	8.26732e-06	0.000226233
Raph1	-0.277531	0.0380294	-7.2978	2.92519e-13	0.231268	0.051867	4.45886	8.23949e-06	0.000226233
Vdac3	0.914812	0.0344547	26.5511	2.49299e-155	-0.219731	0.0493633	-4.45131	8.53483e-06	0.000232244
Rnf4	0.14186	0.0230756	6.14763	7.86502e-10	0.14202	0.0319122	4.45035	8.5731e-06	0.000232466
Impa1	0.0798032	0.0238028	3.35269	0.000800317	-0.157887	0.0355585	-4.44021	8.98723e-06	0.000242844
Bicd2	-1.33603	0.0589277	-22.6725	8.37946e-114	0.360449	0.0812562	4.43596	9.16624e-06	0.000246514
Tjp1	-2.01161	0.0677285	-29.7011	7.43958e-194	0.392846	0.088569	4.43548	9.18686e-06	0.000246514
Gse1	-1.64353	0.0563434	-29.1699	4.67688e-187	0.331007	0.0746501	4.43411	9.2453e-06	0.000247224
Fam120a	-0.0533235	0.0254411	-2.09596	0.0360858	0.155465	0.0350714	4.43283	9.30058e-06	0.000247844
Ccng1	0.9127	0.0360202	25.3386	1.20106e-141	0.221968	0.0501464	4.42641	9.58158e-06	0.000254455
Prr7	-1.25407	0.0463738	-27.0425	4.67588e-161	0.274926	0.0621992	4.4201	9.8657e-06	0.000261103
B230118H07Rik	-1.06282	0.0421449	-25.2183	2.52221e-140	0.251002	0.0568302	4.41671	1.00215e-05	0.000263638
Rpl22l1	3.89163	0.0584408	66.591	0	-0.365184	0.0826857	-4.41653	1.00297e-05	0.000263638
Ell2	-0.394934	0.0430004	-9.18443	4.13713e-20	0.260399	0.0589774	4.41523	1.00903e-05	0.00026367
Setd5	-0.393947	0.0301649	-13.0598	5.58904e-39	0.182431	0.0413204	4.41504	1.00992e-05	0.00026367
Elmo1	-0.391221	0.0301238	-12.9871	1.44779e-38	0.182094	0.0412673	4.41256	1.02153e-05	0.000265805
Pknox1	-2.17575	0.0735216	-29.5933	1.82161e-192	0.421124	0.0955865	4.40569	1.05448e-05	0.000273458
Mga	-1.21402	0.0454545	-26.7084	3.75889e-157	0.268666	0.0610511	4.40067	1.07917e-05	0.000278925
Itgav	0.523038	0.036916	14.1683	1.43889e-45	0.226968	0.0515912	4.39936	1.08572e-05	0.000279682
Gm9493	2.19765	0.0899723	24.4258	9.09013e-132	-0.560766	0.127497	-4.39827	1.09116e-05	0.000280148
Mki67	-0.74627	0.0474648	-15.7226	1.05878e-55	0.287586	0.0654258	4.39561	1.10464e-05	0.000281738
Ppp1r16b	-0.237589	0.0278964	-8.51682	1.64e-17	0.168536	0.0383376	4.39609	1.10219e-05	0.000281738
Endod1	-0.195115	0.0357445	-5.45861	4.79866e-08	0.214198	0.0487451	4.39426	1.11153e-05	0.000282562
Sugt1	0.822684	0.0164177	50.1095	0	-0.106176	0.0241826	-4.3906	1.13037e-05	0.000286411
Dicer1	-1.32537	0.048057	-27.579	1.98654e-167	0.282374	0.0643505	4.38807	1.1436e-05	0.000288816
Tnfaip3	0.290928	0.0449183	6.47682	9.36733e-11	0.274531	0.0626001	4.38546	1.15738e-05	0.000291344
Pkm	2.81849	0.0277908	101.418	0	-0.172649	0.0393875	-4.38334	1.16875e-05	0.000293251
Pfdn4	0.895236	0.0371171	24.1192	1.57224e-128	-0.230107	0.0525075	-4.38238	1.17391e-05	0.000293593
mt-Co3	4.52522	0.0440314	102.773	0	0.27263	0.062254	4.37931	1.19058e-05	0.000296799
Ttpal	-1.37461	0.0608168	-22.6024	4.10403e-113	0.356891	0.0815764	4.37493	1.21474e-05	0.000301849
Pear1	-0.951971	0.0398726	-23.8753	5.53047e-126	0.235725	0.0539522	4.36915	1.2473e-05	0.000308946
Bcl2	0.33275	0.054772	6.07519	1.23843e-09	0.330687	0.0758523	4.35962	1.30289e-05	0.000320661
Tex264	-0.697895	0.0505553	-13.8046	2.39161e-43	0.302231	0.0693156	4.36022	1.29932e-05	0.000320661
Tnpo3	-0.646172	0.0342193	-18.8832	1.56644e-79	0.203305	0.0466475	4.35832	1.31062e-05	0.000321538
Tusc2	-0.369676	0.029801	-12.4048	2.46072e-35	0.1779	0.0408652	4.35335	1.34074e-05	0.000327888
Chd8	-0.936198	0.0395594	-23.6656	8.15151e-124	0.233076	0.0535605	4.35163	1.3513e-05	0.000329427
Drg2	-0.473619	0.0330603	-14.3259	1.50776e-46	-0.217478	0.0500082	-4.34885	1.36852e-05	0.000332577
Pum3	0.277616	0.029477	9.41808	4.59422e-21	-0.18432	0.0424157	-4.34556	1.38921e-05	0.000336545
Mxd4	-0.285809	0.0484459	-5.89955	3.64498e-09	0.290141	0.0668445	4.34053	1.42139e-05	0.000343266
Dnajc3	1.50781	0.0255445	59.0268	0	0.155099	0.035739	4.33976	1.42635e-05	0.000343391
1110004F10Rik	0.98944	0.0219603	45.0558	0	-0.139193	0.0320806	-4.33887	1.4322e-05	0.000343557
Skp1a	0.624168	0.0181309	34.4255	1.04622e-259	-0.116172	0.0267784	-4.33829	1.43594e-05	0.000343557
Ash1l	-1.08968	0.0477562	-22.8176	3.06997e-115	0.279708	0.0645707	4.33181	1.47886e-05	0.00035219
Srrm2	1.49116	0.019371	76.9791	0	0.117246	0.0270684	4.33148	1.48113e-05	0.00035219
Tmem158	-1.6372	0.0561655	-29.1496	8.45237e-187	0.322277	0.0745546	4.32269	1.54135e-05	0.000365384
Gmps	0.202109	0.0269208	7.50754	6.02488e-14	-0.168879	0.0391119	-4.31785	1.57556e-05	0.000372352
Anxa11	0.183576	0.0225992	8.12311	4.54376e-16	-0.145196	0.0336429	-4.31581	1.59021e-05	0.000374669
Fam53c	-2.33986	0.0798087	-29.3183	6.05647e-189	0.445286	0.103253	4.31255	1.6138e-05	0.000377922
Lxn	0.234122	0.0247227	9.46995	2.79982e-21	-0.157384	0.0364905	-4.31302	1.61043e-05	0.000377922
Sympk	-0.969614	0.0402259	-24.1042	2.25815e-128	0.234701	0.0544428	4.31096	1.62548e-05	0.000379509
Capza2	1.18378	0.0307396	38.51	0	-0.187923	0.0436018	-4.30999	1.63265e-05	0.000380033
Atp11a	-2.00248	0.06742	-29.7015	7.34215e-194	0.380451	0.0883936	4.30405	1.67703e-05	0.000386868
Bsdc1	-1.54103	0.0535288	-28.7888	2.96199e-182	0.306889	0.0712926	4.30464	1.67261e-05	0.000386868
Odf2	-1.53182	0.0552028	-27.749	1.79197e-169	0.323244	0.0750909	4.3047	1.6721e-05	0.000386868
Arhgef2	-0.659136	0.0344418	-19.1377	1.22669e-81	0.202099	0.0469639	4.30328	1.68289e-05	0.000387064
Nr1h2	-0.432585	0.0552562	-7.8287	4.92932e-15	0.326592	0.0759303	4.30121	1.6987e-05	0.000389542
Socs4	-1.59097	0.0548823	-28.9887	9.12233e-185	0.313784	0.0729856	4.29926	1.7137e-05	0.000391818
Ramp1	-1.84943	0.0874211	-21.1554	2.45833e-99	0.502256	0.116953	4.29451	1.75078e-05	0.000397941
Samd4b	-1.48534	0.0535928	-27.7152	4.57881e-169	0.310478	0.0722857	4.29515	1.74576e-05	0.000397941
Esyt2	-0.753747	0.0442659	-17.0277	5.11751e-65	0.252863	0.0589031	4.29287	1.76382e-05	0.000399477
Jmjd1c	-0.857963	0.0380419	-22.5531	1.25132e-112	0.221658	0.0516401	4.29236	1.76787e-05	0.000399477
Far1	-0.037909	0.0252458	-1.5016	0.133201	0.149332	0.0348528	4.28464	1.83037e-05	0.000411195
Slc2a3	-0.936628	0.042152	-22.2203	2.18676e-109	0.249268	0.0581688	4.28526	1.82527e-05	0.000411195
Rinl	0.537771	0.0250031	21.5082	1.30524e-102	0.149521	0.0349032	4.28387	1.83671e-05	0.000411423
Marcks	-2.18099	0.113216	-19.2639	1.07863e-82	0.646214	0.15088	4.28298	1.84405e-05	0.000411874
Med13l	-2.07798	0.0700139	-29.6796	1.40892e-193	0.391855	0.0915765	4.27899	1.8774e-05	0.000417604
Rbm6	-0.879888	0.0387456	-22.7094	3.62045e-114	0.230393	0.0538474	4.27862	1.88051e-05	0.000417604
Tecpr2	-2.65117	0.0932504	-28.4307	8.44929e-178	0.509568	0.119122	4.27768	1.88847e-05	0.000418169
Pfkl	-0.13554	0.039813	-3.40441	0.000663073	-0.249054	0.05827	-4.27415	1.91872e-05	0.000423652
Rapgef6	-0.44051	0.0308754	-14.2674	3.49523e-46	0.180802	0.0423096	4.27331	1.92595e-05	0.000424038
Mrpl18	1.11533	0.0196733	56.6929	0	0.11562	0.0270741	4.27051	1.95025e-05	0.000428168
Cbwd1	-0.452016	0.0310535	-14.556	5.34648e-48	-0.20027	0.0469411	-4.26642	1.98638e-05	0.000434866
Npnt	-2.48345	0.0857493	-28.9617	1.99708e-184	0.470557	0.110381	4.26304	2.0166e-05	0.000440234
Zzef1	-1.35043	0.0589167	-22.921	2.86931e-116	0.338504	0.0794176	4.26233	2.02309e-05	0.000440406
Ctla2a	3.70314	0.0472061	78.4462	0	0.284253	0.0667167	4.26059	2.03888e-05	0.000441359
Jak1	0.890922	0.015867	56.1493	0	0.0945728	0.0221961	4.26078	2.03718e-05	0.000441359
Lzts1	-1.06638	0.0422199	-25.2578	9.30105e-141	0.242865	0.057036	4.25811	2.06167e-05	0.000445044
Ppp2r2c	-2.21432	0.0749531	-29.5427	8.14589e-192	0.413887	0.0975922	4.24099	2.22538e-05	0.000479046
Ptpra	-0.900837	0.038866	-23.178	7.58929e-119	0.223456	0.0527372	4.23716	2.26364e-05	0.000485929
Clcf1	-0.860611	0.0440575	-19.5338	5.66543e-85	0.257695	0.0608292	4.23637	2.27161e-05	0.000486289
Med21	0.212768	0.0222718	9.55325	1.25687e-21	-0.140197	0.03311	-4.23427	2.29298e-05	0.000489507
Lrrfip2	-0.790805	0.0367856	-21.4977	1.63609e-102	0.211387	0.0500524	4.22331	2.40738e-05	0.000512514
Calu	0.37139	0.0448445	8.28174	1.21388e-16	0.263622	0.0624806	4.21926	2.45103e-05	0.000520372
Chka	-0.811742	0.0456972	-17.7635	1.35579e-70	0.257036	0.0610264	4.21188	2.53255e-05	0.000535127
Vps13d	-2.22562	0.0753776	-29.5263	1.32442e-191	0.413399	0.0981545	4.21172	2.53438e-05	0.000535127
Tgoln1	0.0580383	0.0240632	2.41191	0.0158691	0.140155	0.0332929	4.20975	2.55649e-05	0.000538325
Nup54	-0.699068	0.0351364	-19.8959	4.41987e-88	-0.224919	0.0534844	-4.20532	2.60716e-05	0.000546319
Ttc3	-0.686917	0.0422694	-16.2509	2.20054e-59	0.235347	0.0559658	4.20519	2.60859e-05	0.000546319
C1galt1	-1.12862	0.0478098	-23.6065	3.30349e-123	0.268269	0.0640175	4.19055	2.78273e-05	0.000579649
Pde3b	-0.708994	0.0353112	-20.0784	1.13946e-89	0.20179	0.0481528	4.19061	2.78204e-05	0.000579649
Tcf4	0.16728	0.0458554	3.64799	0.000264302	0.265378	0.0634742	4.18088	2.90385e-05	0.000603115
Tet3	-0.29711	0.048684	-6.10283	1.0421e-09	0.28135	0.0673034	4.18032	2.911e-05	0.000603115
Sdf2	0.555809	0.0187614	29.6252	7.08469e-193	0.109273	0.0261512	4.17853	2.93403e-05	0.000606262
Kmt2a	-0.889243	0.0478594	-18.5803	4.63711e-77	0.271833	0.0651414	4.17297	3.00654e-05	0.000619587
Ddx17	-0.0414032	0.0411524	-1.0061	0.314369	0.237565	0.0569582	4.17087	3.03434e-05	0.000622186
Zc3h13	-0.413576	0.0362677	-11.4034	4.01906e-30	0.210129	0.0503809	4.17081	3.03525e-05	0.000622186
Hdac2	0.212768	0.0222718	9.55326	1.25679e-21	-0.137798	0.0330883	-4.16457	3.11934e-05	0.000637732
Mon2	-1.79398	0.0607456	-29.5327	1.09394e-191	0.334478	0.0804226	4.15901	3.19629e-05	0.00065174
Fkbp15	-1.52681	0.0531493	-28.7267	1.76904e-181	0.294879	0.0709735	4.15477	3.25613e-05	0.000660456
Nmd3	-0.251695	0.0280938	-8.9591	3.2735e-19	-0.175219	0.0421709	-4.15497	3.25327e-05	0.000660456
Usp37	-1.88267	0.0635	-29.6484	3.55769e-193	0.348205	0.0838228	4.15407	3.26619e-05	0.000660762
Laptm5	2.10537	0.0267786	78.6212	0	0.156251	0.0376483	4.15028	3.32068e-05	0.000670031
Pi4ka	-1.19357	0.0449921	-26.5284	4.56163e-155	0.251532	0.0606623	4.14643	3.37699e-05	0.000679619
Tmem180	-1.46121	0.0514344	-28.4092	1.55685e-177	0.28521	0.0688298	4.1437	3.41752e-05	0.000685989
Agfg1	-0.951971	0.0398726	-23.8753	5.52756e-126	0.223765	0.0540992	4.1362	3.5311e-05	0.000706952
Sft2d1	0.0443568	0.0313735	1.41383	0.157412	-0.193278	0.0467738	-4.13219	3.59318e-05	0.000717523
Asxl2	-1.26648	0.0501325	-25.2627	8.21488e-141	0.275373	0.0668144	4.12146	3.76472e-05	0.00074984
Snx13	-2.60031	0.0909091	-28.6034	6.09264e-180	0.480449	0.116794	4.11365	3.89449e-05	0.000773691
Klra4	-0.818241	0.0372937	-21.9405	1.06755e-106	-0.233949	0.0569144	-4.11054	3.94733e-05	0.000782179
Git2	-0.541748	0.0324785	-16.6802	1.82566e-62	0.182705	0.0444867	4.10696	4.009e-05	0.000792367
Rlim	-0.289854	0.0390055	-7.4311	1.07702e-13	0.220639	0.0537552	4.10452	4.05156e-05	0.000798736
Fbln2	-2.55378	0.146358	-17.4489	3.51191e-68	0.800033	0.194948	4.10383	4.06373e-05	0.000799097
Zfp644	-0.738092	0.0358288	-20.6005	2.71532e-94	0.200417	0.0488741	4.10068	4.11941e-05	0.00080799
Actr3b	-1.18149	0.0447214	-26.419	8.28687e-154	-0.283582	0.0692337	-4.09601	4.2033e-05	0.000822358
Rras	-2.23705	0.0758097	-29.5087	2.22628e-191	0.404867	0.0988907	4.09408	4.23843e-05	0.000827136
Slc35a1	-1.92804	0.064957	-29.6819	1.31696e-193	0.350754	0.0856995	4.09284	4.26126e-05	0.000829497
Tspan13	0.0256306	0.0276931	0.925525	0.354693	0.163871	0.0400715	4.08947	4.32364e-05	0.000839526
Frmd4a	-1.49621	0.0523423	-28.585	1.0321e-179	0.286161	0.0700301	4.08625	4.38394e-05	0.000849101
Srsf1	0.494105	0.0193492	25.5362	7.81071e-144	0.110082	0.0269653	4.08237	4.45782e-05	0.000861251
Aak1	-0.766189	0.0990576	-7.73478	1.03581e-14	0.56004	0.137265	4.08	4.50357e-05	0.000866288
Usp12	-2.4125	0.0827605	-29.1503	8.27477e-187	0.437525	0.10724	4.07986	4.50631e-05	0.000866288
Dimt1	-0.758999	0.0445958	-17.0195	5.8862e-65	-0.273658	0.0671287	-4.07661	4.56971e-05	0.000876296
Ldb1	-0.978623	0.0532017	-18.3946	1.45129e-75	0.294496	0.0723195	4.07216	4.65798e-05	0.000891013
Ncr1	0.96607	0.0468884	20.6036	2.54665e-94	0.266425	0.0655207	4.06627	4.77721e-05	0.000911562
Adamts2	-1.87857	0.125862	-14.9257	2.24409e-50	0.69458	0.17102	4.06139	4.87806e-05	0.000926232
Tmem57	-1.19559	0.0450376	-26.5466	2.81443e-155	0.246914	0.0607869	4.06196	4.86627e-05	0.000926232
Myo5a	-1.32999	0.0481682	-27.6115	8.10607e-168	0.262907	0.0647792	4.05851	4.93878e-05	0.000933513
Usp9x	-0.432928	0.0382887	-11.3069	1.21245e-29	0.218727	0.0538945	4.05842	4.94057e-05	0.000933513
Arfgef1	-0.0438352	0.0349402	-1.25458	0.209632	0.199541	0.0492267	4.05351	5.04538e-05	0.000950992
Ythdc2	-2.0928	0.0705347	-29.6705	1.84631e-193	0.374809	0.0925866	4.0482	5.16124e-05	0.000970463
Nfatc3	-1.18149	0.0447213	-26.419	8.28113e-154	0.244414	0.060394	4.04699	5.18811e-05	0.000973149
Adora2a	-2.25539	0.0933194	-24.1685	4.77002e-129	0.497999	0.123128	4.04457	5.24197e-05	0.000979446
Scamp3	-0.135319	0.0322895	-4.19079	2.77982e-05	0.178257	0.0440756	4.04434	5.24703e-05	0.000979446
Ahi1	-1.88267	0.0634998	-29.6485	3.54606e-193	0.339183	0.0839843	4.03865	5.37606e-05	0.00100111
Nipal3	-1.62778	0.0559017	-29.1186	2.08464e-186	0.300765	0.0745526	4.03427	5.47718e-05	0.00101749
Bbx	-0.0797329	0.0296143	-2.69238	0.00709443	0.165027	0.0409373	4.03121	5.54893e-05	0.00102416
Lat	-2.14908	0.0725477	-29.623	7.56141e-193	0.383199	0.0950618	4.03105	5.55284e-05	0.00102416
Rab20	-0.460826	0.0375686	-12.2662	1.37475e-34	0.179151	0.044435	4.03174	5.53649e-05	0.00102416
Rpp40	-0.552353	0.0326512	-16.9168	3.38383e-64	-0.198843	0.0493365	-4.03035	5.56938e-05	0.00102477
Utp11l	0.74217	0.0170922	43.4217	0	-0.101274	0.0251428	-4.02796	5.62617e-05	0.00103276
Prl8a2	-0.856396	0.210468	-4.06901	4.72132e-05	1.18982	0.295719	4.02347	5.73472e-05	0.00105019
Ctsb	0.586655	0.0184742	31.7553	2.67938e-221	0.103662	0.0257861	4.02008	5.81795e-05	0.00106291
Sepp1	-0.812804	0.067786	-11.9907	3.97353e-33	0.373449	0.093042	4.01377	5.97561e-05	0.00108914
Edem3	-1.98893	0.066965	-29.701	7.44433e-194	0.353748	0.0882926	4.00655	6.16131e-05	0.00112034
Dgkd	-1.82015	0.0615459	-29.5739	3.23504e-192	0.326747	0.0816179	4.00337	6.24464e-05	0.00113018
Sptbn1	-0.450417	0.0507608	-8.87331	7.10015e-19	0.281734	0.0703726	4.00346	6.24232e-05	0.00113018
Mib1	-1.41975	0.0503793	-28.1813	9.92e-175	0.270586	0.0676367	4.00058	6.31863e-05	0.0011409
Txnl4a	1.03007	0.0148006	69.5966	0	0.0830357	0.020763	3.99922	6.35525e-05	0.00114483
Lsm4	1.60958	0.0218063	73.8123	0	0.121689	0.0304439	3.99716	6.4108e-05	0.00115215
C2cd5	-1.87865	0.0633724	-29.6446	3.98048e-193	0.335159	0.083888	3.99531	6.46096e-05	0.00115579
Txnip	-0.109421	0.0485101	-2.25564	0.0240932	0.268118	0.0671	3.9958	6.44749e-05	0.00115579
Safb2	-0.358113	0.0369576	-9.68983	3.33071e-22	0.1963	0.0491553	3.99347	6.51139e-05	0.00116213
Taf5l	-1.35347	0.048737	-27.7709	9.7534e-170	0.261689	0.065562	3.99148	6.56629e-05	0.00116922
St3gal4	-0.245067	0.0352999	-6.94242	3.85437e-12	0.195378	0.0489644	3.99021	6.6014e-05	0.00117277
2810417H13Rik	1.49846	0.0133709	112.069	0	0.0748874	0.0187882	3.98588	6.72317e-05	0.0011895
Zbtb20	-1.27341	0.0776833	-16.3923	2.17034e-60	0.422281	0.105947	3.98576	6.72634e-05	0.0011895
Arrdc4	-1.35125	0.0670151	-20.1634	2.05149e-90	0.359723	0.090314	3.98302	6.80444e-05	0.00120056
Sars	1.1883	0.0152863	77.7368	0	-0.0883558	0.0221903	-3.98173	6.84154e-05	0.00120436
2310009B15Rik	-0.113152	0.0525983	-2.15124	0.0314569	-0.302867	0.0760776	-3.98103	6.86159e-05	0.00120515
Qrich1	-0.708994	0.0353112	-20.0784	1.13917e-89	0.192097	0.0482611	3.98036	6.88098e-05	0.00120581
Tmem176a	-1.06515	0.125893	-8.46071	2.65758e-17	0.694702	0.174924	3.97144	7.14381e-05	0.00124904
Pds5a	-0.642665	0.0341594	-18.8137	5.83347e-79	0.185628	0.0467573	3.97003	7.18634e-05	0.00125363
Psmd10	0.0620834	0.0240146	2.58524	0.00973125	-0.141564	0.0357143	-3.96379	7.37689e-05	0.00128398
Lck	-1.08859	0.0784402	-13.8779	8.62182e-44	0.424732	0.107199	3.96208	7.43007e-05	0.00129033
Strn	-2.371	0.0893228	-26.5442	2.99668e-155	0.453296	0.114436	3.96112	7.45982e-05	0.00129259
Emd	0.673553	0.0176887	38.0781	0	-0.103084	0.0260331	-3.95973	7.5035e-05	0.00129725
Brd4	-0.132073	0.0264628	-4.99087	6.01069e-07	0.144657	0.0365736	3.95522	7.64638e-05	0.001319
Pcnxl3	-2.049	0.0690065	-29.6928	9.51455e-194	0.359378	0.0908756	3.95461	7.66603e-05	0.00131945
Dnlz	0.154615	0.0356836	4.33293	1.47137e-05	0.194911	0.0493481	3.94972	7.82433e-05	0.0013437
Cdc37	1.84125	0.0187484	98.2087	0	-0.105757	0.0267888	-3.9478	7.88721e-05	0.0013485
Lrrcc1	-2.34576	0.0951496	-24.6534	3.3867e-134	0.439446	0.111306	3.94807	7.87844e-05	0.0013485
Slc44a1	-2.54407	0.0883884	-28.7829	3.51364e-182	0.450736	0.114228	3.94593	7.94915e-05	0.00135609
Dennd3	-0.832247	0.0375558	-22.1603	8.30269e-109	0.202021	0.0512109	3.94488	7.9839e-05	0.00135902
Zc3h18	-0.909942	0.0390434	-23.3059	3.86452e-120	0.209423	0.0531487	3.94033	8.13684e-05	0.00138201
Mtmr1	-0.936198	0.0395593	-23.6657	8.14103e-124	0.211994	0.0538191	3.93902	8.18154e-05	0.00138656
Anp32a	1.48826	0.024061	61.8536	0	-0.135022	0.0342848	-3.93826	8.2074e-05	0.00138789
Adipor2	-0.143052	0.0367061	-3.89724	9.72965e-05	0.199616	0.0507257	3.9352	8.3128e-05	0.00140265
Epdr1	-0.312715	0.0289642	-10.7966	3.5719e-27	0.157028	0.0399133	3.93422	8.34685e-05	0.00140533
Dph3	1.07237	0.028402	37.7569	0	0.155554	0.0395487	3.93321	8.38176e-05	0.00140814
Polr2a	-0.514487	0.0389354	-13.2139	7.2976e-40	0.190523	0.0484827	3.92971	8.50497e-05	0.00142574
Ptpn3	-1.34873	0.0486217	-27.7393	2.34891e-169	0.25695	0.0654764	3.92431	8.69774e-05	0.00145489
Tpi1	2.44234	0.0241723	101.039	0	-0.134174	0.0342885	-3.91309	9.11232e-05	0.00152095
Blvrb	-1.16169	0.0442807	-26.2347	1.06764e-151	0.234447	0.0599341	3.91175	9.16288e-05	0.00152609
Mbd2	-0.549723	0.0467122	-11.7683	5.68587e-32	0.251977	0.0644535	3.90944	9.25093e-05	0.00153745
Nudt5	0.811844	0.016507	49.1819	0	-0.0947058	0.0242392	-3.90713	9.33981e-05	0.00154557
Slc6a12	-1.86286	0.164228	-11.3431	8.02176e-30	0.884166	0.226288	3.90725	9.33516e-05	0.00154557
Cblb	0.0843256	0.023749	3.5507	0.000384213	0.128582	0.0329494	3.9024	9.52453e-05	0.00157039
Slc35e1	-0.896316	0.0387783	-23.1138	3.36224e-118	0.206147	0.0528277	3.90225	9.53045e-05	0.00157039
Kmt2e	-0.0980228	0.0273007	-3.59049	0.000330052	0.146854	0.0376855	3.89684	9.74553e-05	0.00160241
Trim8	-1.62778	0.0559017	-29.1186	2.08515e-186	0.290985	0.0747128	3.89472	9.83124e-05	0.00161307
Hivep3	-1.79897	0.0646	-27.8479	1.1429e-170	0.333019	0.0855434	3.89298	9.90202e-05	0.00162125
Tmem176b	-1.15149	0.13683	-8.41546	3.91366e-17	0.740248	0.190285	3.89021	0.000100158	0.00163641
Cldnd1	-0.0676654	0.0256242	-2.64068	0.00827387	0.137833	0.0354723	3.88565	0.000102057	0.00166392
Spen	-1.37714	0.0731012	-18.8388	3.62877e-79	0.394371	0.101529	3.88433	0.000102615	0.00166948
Ier5l	-1.69766	0.0629957	-26.9488	5.89899e-160	0.333509	0.0859649	3.8796	0.000104628	0.00169511
Inf2	-1.85403	0.103914	-17.8419	3.33866e-71	0.544915	0.140451	3.87976	0.000104559	0.00169511
Cd63	0.155559	0.129328	1.20283	0.229043	0.704979	0.182	3.87352	0.000107275	0.00173436
Klf2	-1.00265	0.121165	-8.27502	1.28431e-16	0.650994	0.168391	3.86597	0.000110648	0.00178515
Xpr1	-1.60004	0.0551317	-29.0222	3.44885e-185	0.285121	0.073779	3.86452	0.000111306	0.00179202
Pik3cd	-0.519052	0.0497023	-10.4432	1.57362e-25	0.262683	0.0680909	3.85783	0.000114399	0.001838
Tdo2	-0.426783	0.161629	-2.64052	0.00827798	0.875125	0.226907	3.85675	0.000114904	0.00184227
Pcbp4	-2.11781	0.0728336	-29.0774	6.93998e-186	0.370391	0.0960674	3.85554	0.000115476	0.00184762
Plagl2	-2.33986	0.0798087	-29.3183	6.05648e-189	0.401419	0.104181	3.85309	0.000116638	0.00186235
Angpt2	-2.1672	0.18539	-11.6899	1.43539e-31	0.97926	0.254362	3.84987	0.000118179	0.00188307
B3galnt1	-2.71866	0.146712	-18.5306	1.17053e-76	0.747465	0.194252	3.84792	0.000119125	0.00189423
Nek8	-2.38621	0.0856862	-27.8482	1.13104e-170	0.437712	0.11382	3.84565	0.000120231	0.00190789
Mgat4b	-2.04384	0.107115	-19.0808	3.64905e-81	0.549113	0.142863	3.84364	0.000121222	0.00191969
Snap47	-0.372344	0.0298408	-12.4777	9.88107e-36	-0.171983	0.0447528	-3.84295	0.000121566	0.0019212
Gna13	-0.614724	0.0420441	-14.6209	2.06565e-48	0.215393	0.0561717	3.83454	0.0001258	0.00198405
Atf7ip	-1.50722	0.0526316	-28.6372	2.31146e-180	0.270863	0.0706563	3.83353	0.00012632	0.00198452
Tbl2	-1.76687	0.0636567	-27.7562	1.46856e-169	0.323868	0.084495	3.83298	0.0001266	0.00198452
Zc3h7a	-0.583758	0.0331679	-17.6001	2.45957e-69	0.174491	0.0455184	3.83341	0.000126377	0.00198452
Siva1	1.06214	0.0237296	44.7599	0	0.126821	0.0331125	3.83	0.000128141	0.0020046
Pag1	-1.67164	0.0955514	-17.4947	1.57233e-68	0.496366	0.129652	3.82846	0.000128946	0.00200907
Rraga	-0.228294	0.0277671	-8.22174	2.00567e-16	-0.158868	0.0414919	-3.82888	0.000128728	0.00200907
Supt5	-0.229342	0.0293208	-7.82183	5.20623e-15	0.150342	0.0392796	3.82749	0.000129458	0.00201298
Nab1	-0.441859	0.0365375	-12.0933	1.14625e-33	0.191928	0.0501615	3.8262	0.000130138	0.00201949
Ccm2	-0.359837	0.0351702	-10.2313	1.4358e-24	0.185735	0.0485506	3.8256	0.000130456	0.00202036
2810403A07Rik	-0.595998	0.0467886	-12.7381	3.63199e-37	0.249365	0.0652079	3.82415	0.000131224	0.00202415
Sarnp	1.10984	0.0727015	15.2657	1.29462e-52	-0.395272	0.103362	-3.82417	0.000131213	0.00202415
Bzw2	0.357946	0.0306752	11.6689	1.83789e-31	-0.16959	0.0443612	-3.82293	0.000131877	0.00203017
Nr4a3	0.179577	0.037182	4.82967	1.36758e-06	0.196845	0.0515444	3.81895	0.000134023	0.00205911
Dido1	-1.55256	0.0538383	-28.8374	7.2809e-183	0.275374	0.0722037	3.81385	0.000136817	0.00209786
Zfpm1	-2.58917	0.129044	-20.0643	1.51482e-89	0.648005	0.169939	3.81317	0.000137197	0.00209952
Ebpl	-0.427557	0.0670093	-6.38056	1.76444e-10	0.354369	0.0929563	3.81221	0.000137729	0.00210349
Fam53b	-2.46885	0.0851258	-29.0024	6.14199e-185	0.421557	0.110663	3.80936	0.000139328	0.00212372
Arhgap30	0.344921	0.0292368	11.7975	4.02013e-32	0.154984	0.0406981	3.80815	0.000140011	0.0021276
Mapk6	-0.426312	0.030657	-13.9059	5.83432e-44	0.160729	0.042209	3.80793	0.000140133	0.0021276
Rabgap1	-2.23595	0.0889312	-25.1425	1.70686e-139	0.437113	0.114854	3.80583	0.000141331	0.00214158
Alg13	-1.63091	0.0559892	-29.129	1.53948e-186	-0.334801	0.0879947	-3.80478	0.00014193	0.00214645
Zdhhc21	-0.836487	0.0376354	-22.2261	1.92317e-109	0.195292	0.0513995	3.7995	0.00014499	0.00218844
Fam149b	-2.4125	0.0827607	-29.1503	8.28802e-187	0.409221	0.107861	3.79396	0.000148264	0.0022293
Pck2	-0.404926	0.0303309	-13.3503	1.18004e-40	0.158518	0.0417819	3.79394	0.000148274	0.0022293
Ccdc25	-0.406767	0.0303588	-13.3987	6.15533e-41	-0.17265	0.0455382	-3.79133	0.000149841	0.00224848
Des	0.22905	0.140881	1.62585	0.103982	0.752028	0.19842	3.79008	0.000150602	0.00225552
Add3	-1.08409	0.0589043	-18.4042	1.21481e-75	0.2998	0.0791314	3.78864	0.000151474	0.00225983
Nat10	-1.43252	0.050702	-28.2538	1.27979e-175	0.258615	0.0682523	3.7891	0.000151197	0.00225983
Phf21a	-1.82776	0.0617801	-29.5849	2.33825e-192	0.311094	0.0822068	3.78429	0.000154149	0.0022953
Bcr	-0.913078	0.0460021	-19.8486	1.13253e-87	0.2404	0.0635828	3.78089	0.000156268	0.00231446
Usp10	-1.20579	0.0452679	-26.6367	2.55053e-156	0.23179	0.0613073	3.78079	0.000156334	0.00231446
Xlr4c	-1.7757	0.060193	-29.5001	2.86811e-191	-0.360421	0.0953295	-3.7808	0.000156326	0.00231446
Nptn	-1.38975	0.0496291	-28.0027	1.50558e-172	0.25273	0.0668963	3.77794	0.000158132	0.0023366
Sbf1	-1.1407	0.0544587	-20.9462	2.03357e-97	0.279845	0.0741192	3.7756	0.000159623	0.00235414
Ccdc88b	-0.488181	0.0548455	-8.90103	5.53284e-19	0.28205	0.0747282	3.77434	0.000160431	0.00236154
Acadsb	-1.57899	0.0545545	-28.9434	3.39908e-184	0.276015	0.0731539	3.77307	0.000161249	0.00236689
Ubr5	-1.07533	0.0424094	-25.356	7.7141e-142	0.217409	0.0576249	3.77283	0.000161407	0.00236689
Cit	-1.85093	0.0625001	-29.6148	9.6455e-193	0.313458	0.0831221	3.77106	0.000162555	0.00237922
Cox16	-0.558994	0.0779542	-7.1708	7.45612e-13	-0.427647	0.113424	-3.77033	0.000163029	0.00238164
Ubn2	-0.530003	0.0527297	-10.0513	9.06581e-24	0.274468	0.0728303	3.76859	0.000164172	0.00239381
Lax1	-1.15554	0.0577485	-20.0099	4.51357e-89	0.286524	0.0760767	3.76625	0.000165715	0.00241177
Me2	0.455558	0.0197257	23.0946	5.24332e-118	-0.109511	0.0290813	-3.76568	0.000166095	0.00241275
Gatad2b	-0.944054	0.039715	-23.7707	6.70925e-125	0.203742	0.0541337	3.76369	0.000167426	0.00242752
Sft2d3	-1.73662	0.059028	-29.4203	3.02103e-190	0.296373	0.0787977	3.76119	0.000169108	0.00244732
Baz2a	-1.21402	0.0454546	-26.7084	3.76342e-157	0.231436	0.0615651	3.75922	0.000170446	0.00246207
Cnot6l	-0.599302	0.0336162	-17.8278	4.30158e-71	0.173384	0.0461464	3.75725	0.000171788	0.00247077
Fam63b	-1.21195	0.0454077	-26.6905	6.06468e-157	0.231095	0.0615063	3.75726	0.000171785	0.00247077
Tmem50a	1.22109	0.0177122	68.9404	0	0.0940189	0.0250254	3.75693	0.000172007	0.00247077
Ppp6r3	-1.16555	0.0447645	-26.0375	1.86499e-149	0.22867	0.0608832	3.75587	0.00017274	0.00247669
Kpna2	-0.929005	0.0706698	-13.1457	1.80111e-39	-0.391643	0.104311	-3.75456	0.000173649	0.00248511
Idh2	-1.29197	0.0513798	-25.1454	1.58561e-139	0.259996	0.0692572	3.75407	0.000173984	0.0024853
Msn	0.946261	0.015434	61.3101	0	0.0812216	0.0216612	3.74963	0.000177096	0.00252509
Larp4b	0.185275	0.0369663	5.01201	5.38657e-07	0.190043	0.0506919	3.74899	0.000177551	0.00252691
Gm12216	-2.2806	0.0867297	-26.2954	2.16224e-152	0.436057	0.116448	3.74465	0.000180648	0.00256626
Phkb	-2.02502	0.0811504	-24.9539	1.9353e-137	0.400337	0.106925	3.74408	0.000181055	0.00256733
Ahcyl1	-1.25838	0.046474	-27.077	1.83772e-161	0.235331	0.0628901	3.74195	0.000182599	0.00258069
Dpp8	-1.40311	0.0534959	-26.2285	1.25898e-151	0.268672	0.0718018	3.74186	0.000182665	0.00258069
Fam122a	-1.28908	0.0471929	-27.3151	2.80675e-164	0.238736	0.0638137	3.74114	0.000183185	0.00258306
Xdh	-1.89484	0.0638877	-29.659	2.59739e-193	0.317556	0.0848919	3.74071	0.000183502	0.00258306
Slbp	0.626665	0.029221	21.4457	5.01001e-102	-0.156512	0.0418547	-3.73942	0.000184444	0.00259161
Lman2l	-1.96676	0.0662265	-29.6974	8.28768e-194	0.328258	0.0877963	3.73886	0.000184858	0.0025927
Actr6	-1.5439	0.0536057	-28.8011	2.0799e-182	-0.312772	0.0837007	-3.73679	0.000186388	0.00260943
Impad1	-0.87991	0.0384615	-22.8777	7.75242e-116	0.196155	0.0525172	3.73506	0.00018767	0.00262263
Maz	0.0603518	0.0240354	2.51096	0.0120404	0.124519	0.0333793	3.73041	0.000191165	0.00266665
Heatr5a	-2.57582	0.0898028	-28.6831	6.20259e-181	0.434218	0.116443	3.72901	0.000192237	0.00267611
mt-Cytb	3.81608	0.0520351	73.3367	0	0.274284	0.073562	3.72861	0.000192536	0.00267611
Uso1	-0.228275	0.0283167	-8.06151	7.53587e-16	0.146684	0.0393465	3.72801	0.000192996	0.00267769
Egr1	-0.123558	0.06433	-1.92069	0.0547704	0.333619	0.0895506	3.72548	0.000194947	0.00269992
Pml	-2.32771	0.0822494	-28.3006	3.39318e-176	0.404357	0.108592	3.72364	0.000196367	0.00271472
Gatm	-0.545793	0.106795	-5.11066	3.2104e-07	0.555286	0.149219	3.72128	0.000198214	0.00273048
Gzma	4.10387	0.0652282	62.9156	0	0.343207	0.0922279	3.7213	0.000198203	0.00273048
Csnk1g2	-0.672927	0.0432252	-15.5679	1.20255e-54	0.219954	0.0591212	3.72039	0.000198913	0.00273524
Senp6	-0.030362	0.0405387	-0.748965	0.453878	0.208771	0.0561377	3.71891	0.000200083	0.00274644
Glg1	-0.725612	0.0443863	-16.3477	4.52078e-60	0.224016	0.0602467	3.71832	0.000200555	0.00274803
Ssrp1	0.963224	0.0239651	40.1927	0	0.124697	0.0335809	3.71334	0.000204539	0.00279765
Ghitm	1.18161	0.0139507	84.6989	0	-0.0767844	0.0207039	-3.70869	0.000208331	0.00284449
Ift57	-0.774861	0.0955858	-8.10644	5.21243e-16	-0.509573	0.137503	-3.70589	0.000210646	0.00286889
Lama5	-1.77905	0.175111	-10.1596	3.00415e-24	0.895806	0.241742	3.70564	0.00021086	0.00286889
Ctsw	1.52161	0.0115756	131.45	0	0.0604927	0.0163296	3.70448	0.000211826	0.00287696
Eef1e1	1.0022	0.0380639	26.3295	8.81106e-153	-0.199481	0.0539455	-3.69781	0.000217465	0.00294612
Mnt	-1.30706	0.047619	-27.4482	7.29589e-166	0.238092	0.0643993	3.69712	0.000218062	0.00294612
Rpe	-0.321986	0.0290988	-11.0653	1.84917e-28	-0.160866	0.0435059	-3.69756	0.000217682	0.00294612
Cmpk1	1.45163	0.0273445	53.0867	0	-0.143062	0.0387246	-3.69435	0.000220449	0.00297317
Edf1	2.6651	0.0134358	198.358	0	0.0701258	0.0189862	3.69351	0.000221183	0.00297787
Arhgap10	-2.27811	0.0773821	-29.4397	1.70439e-190	0.374917	0.101572	3.69113	0.000223261	0.00299023
Mllt6	-1.61142	0.0755092	-21.3407	4.75798e-101	0.376514	0.101993	3.69156	0.000222878	0.00299023
Suclg2	-0.0302694	0.0282235	-1.07249	0.2835	-0.155031	0.0419928	-3.69184	0.00022264	0.00299023
B4galt6	-1.07675	0.0704077	-15.293	8.51424e-53	0.350004	0.0949962	3.6844	0.000229244	0.00306505
Dnajc25	-0.59038	0.0332779	-17.7409	2.02571e-70	0.168399	0.0457347	3.68209	0.00023133	0.00307591
Dolk	-2.39889	0.0821995	-29.1838	3.11674e-187	0.395615	0.107431	3.6825	0.000230956	0.00307591
Erbb2ip	-1.25838	0.046474	-27.077	1.83801e-161	0.231734	0.0629415	3.68174	0.000231649	0.00307591
Sos2	-1.42229	0.0504434	-28.1958	6.58086e-175	0.25047	0.0680285	3.68183	0.000231562	0.00307591
Rnf157	-1.62466	0.0558146	-29.1082	2.8265e-186	0.275504	0.074852	3.68065	0.000232639	0.00308377
Hccs	-0.358197	0.0296305	-12.0888	1.21035e-33	-0.163039	0.0443274	-3.67806	0.000235012	0.00310989
Dpcd	-0.236034	0.0278747	-8.46765	2.50383e-17	0.141769	0.0385515	3.67739	0.000235631	0.00311274
Timm22	-0.234481	0.0278531	-8.41848	3.81416e-17	0.141634	0.0385229	3.67661	0.000236352	0.00311695
Bid	-0.254066	0.0281272	-9.03276	1.67391e-19	-0.154229	0.0419763	-3.6742	0.000238598	0.00313649
Zbtb22	-2.02082	0.0680415	-29.6999	7.70392e-194	0.331207	0.0901452	3.67415	0.000238646	0.00313649
Gls	-0.382765	0.0316587	-12.0903	1.18813e-33	0.167407	0.0456174	3.6698	0.000242742	0.0031849
Slc39a14	-0.383721	0.0358693	-10.6977	1.04296e-26	0.182253	0.0496905	3.66776	0.000244688	0.003205
Plek	0.207193	0.0297513	6.96415	3.30395e-12	0.157979	0.0431501	3.66115	0.00025109	0.00327774
Rbm33	-1.64036	0.0562543	-29.1597	6.28777e-187	0.276165	0.0754307	3.66118	0.000251056	0.00327774
Lpin2	-1.33889	0.0841247	-15.9156	4.9413e-57	0.419278	0.11457	3.65956	0.000252645	0.00329247
Pim2	-2.24861	0.0762494	-29.4902	3.84945e-191	0.366831	0.100256	3.65893	0.000253269	0.00329505
Dusp1	-0.305415	0.0583586	-5.23342	1.66406e-07	0.295711	0.0808636	3.65691	0.000255274	0.00331556
Samd3	-0.940904	0.0396525	-23.7287	1.82175e-124	0.197883	0.0541218	3.65624	0.000255937	0.0033186
Arl13b	-2.20315	0.0745355	-29.5583	5.13016e-192	0.358795	0.0981691	3.65486	0.00025732	0.00332952
Lpp	-1.06123	0.042867	-24.7564	2.64294e-135	0.217562	0.0595319	3.65454	0.000257641	0.00332952
Usp46	-1.74011	0.0591314	-29.4279	2.41592e-190	0.288904	0.0790655	3.65399	0.000258201	0.00333118
Prkcz	-1.99484	0.0722376	-27.615	7.3452e-168	0.335646	0.0919147	3.65171	0.000260499	0.00335523
Ttc7b	-1.3755	0.0528403	-26.0312	2.19578e-149	0.261128	0.071544	3.64989	0.000262353	0.00336977
Zc3h7b	-1.59398	0.054965	-29	6.58219e-185	0.269398	0.0738129	3.64975	0.0002625	0.00336977
Akap9	-0.166506	0.049183	-3.38544	0.00071063	0.249526	0.0684739	3.6441	0.000268328	0.00342788
Pbrm1	-0.193665	0.0469097	-4.12846	3.65201e-05	0.236987	0.0650334	3.64407	0.000268357	0.00342788
Ptp4a2	1.49936	0.0275211	54.4806	0	0.140704	0.0386081	3.64442	0.000267999	0.00342788
Klf6	0.227386	0.0512812	4.4341	9.24562e-06	0.259836	0.0715272	3.63269	0.000280479	0.00357681
Pole2	-1.60309	0.0552157	-29.0332	2.50764e-185	-0.313175	0.0862248	-3.63207	0.000281156	0.00357952
Tmem229b	-1.60607	0.0618835	-25.9531	1.67856e-148	0.302667	0.0833868	3.62968	0.000283774	0.00360692
Ammecr1l	-1.82395	0.0616626	-29.5795	2.74099e-192	0.298422	0.0822777	3.62701	0.00028672	0.00363242
Mrpl39	-0.305127	0.0445126	-6.85484	7.13933e-12	-0.232875	0.0641989	-3.62739	0.000286297	0.00363242
Sap18	1.30965	0.062101	21.089	1.00342e-98	-0.320121	0.0882962	-3.62554	0.000288362	0.00364723
Golm1	-1.49895	0.0524142	-28.5982	7.08158e-180	0.255898	0.0706001	3.62461	0.000289395	0.00365432
Osm	-0.905682	0.0978864	-9.25238	2.19548e-20	0.49209	0.135806	3.62347	0.000290675	0.00366256
Rfwd2	-1.39469	0.0497518	-28.0329	6.45271e-173	0.243484	0.0672015	3.62319	0.000290996	0.00366256
Crebbp	-0.949664	0.0425282	-22.3302	1.87985e-110	0.21305	0.0588362	3.62107	0.000293387	0.00368666
Atp13a1	-0.98831	0.042843	-23.0682	9.66299e-118	0.211717	0.0585109	3.61842	0.000296407	0.00371856
Whsc1l1	0.166947	0.0315004	5.29983	1.15909e-07	0.157876	0.0437204	3.61103	0.000304981	0.00381992
Fkbp3	1.57498	0.0297799	52.8874	0	-0.152709	0.0423244	-3.60807	0.000308484	0.00385132
Men1	-1.76848	0.0599762	-29.4864	4.30117e-191	0.28934	0.0801874	3.6083	0.000308211	0.00385132
Adk	-0.669869	0.0346272	-19.3452	2.23837e-83	-0.188056	0.0521644	-3.60507	0.000312069	0.00388979
Tomm6	-0.157655	0.11094	-1.42108	0.155294	-0.573114	0.159022	-3.60399	0.00031337	0.00389971
Atxn7l3	-1.61536	0.0555555	-29.0765	7.11876e-186	0.268686	0.0746177	3.60084	0.000317193	0.00394095
Lbp	-0.532102	0.168646	-3.15514	0.0016042	0.852599	0.236859	3.5996	0.000318706	0.00395339
Ltv1	-0.217251	0.0337383	-6.4393	1.20029e-10	-0.179588	0.0499188	-3.5976	0.000321164	0.00397276
Orc3	-0.97448	0.0403238	-24.1664	5.02573e-129	-0.220526	0.0613042	-3.59725	0.000321603	0.00397276
Rasa2	-0.608103	0.0412323	-14.7482	3.1594e-49	0.204247	0.0567813	3.59708	0.00032181	0.00397276
Pacs2	-1.68237	0.0574486	-29.2848	1.62127e-188	0.276932	0.0770191	3.59562	0.000323617	0.00398869
Kmt2c	-1.12701	0.0435194	-25.8966	7.26505e-148	0.212728	0.0591966	3.59358	0.000326161	0.00401365
Map7d1	-0.12788	0.0264074	-4.84257	1.28169e-06	0.131501	0.036612	3.59175	0.000328469	0.00403563
Prrc2b	-1.16755	0.0591616	-19.735	1.07941e-86	0.287072	0.0800021	3.5883	0.00033284	0.00408283
Cuedc1	-2.00816	0.0872264	-23.0223	2.7855e-117	0.419281	0.116953	3.58505	0.000337008	0.00412742
Prdx3	0.87883	0.0309359	28.4081	1.60522e-177	-0.155732	0.0434556	-3.58369	0.00033877	0.00414243
Ipmk	-2.0928	0.0705344	-29.6706	1.8403e-193	0.334437	0.0933831	3.58134	0.00034183	0.00416751
Zmynd8	-0.561528	0.0446726	-12.5699	3.09286e-36	0.220252	0.0615006	3.58129	0.0003419	0.00416751
Celf2	1.08097	0.018035	59.937	0	0.0906741	0.0253411	3.57815	0.00034604	0.00421134
Map2k7	-1.73662	0.059028	-29.4203	3.02354e-190	0.282655	0.0790362	3.57627	0.000348527	0.00423493
Gm26699	-0.768061	0.0363696	-21.1182	5.40812e-99	0.178221	0.0498687	3.5738	0.000351834	0.00426171
Gpr146	-1.9704	0.0881778	-22.3457	1.32886e-110	0.425099	0.118949	3.5738	0.000351834	0.00426171
Ubr1	-1.65953	0.0567962	-29.2191	1.1105e-187	0.272346	0.0762219	3.57306	0.000352828	0.00426707
Ahctf1	-1.30479	0.0475652	-27.4317	1.14893e-165	0.230172	0.0644423	3.57175	0.000354602	0.00428182
Kif21b	-1.87865	0.0633725	-29.6446	3.98446e-193	0.301361	0.0845049	3.5662	0.000362194	0.00436667
Smu1	0.0595801	0.0315665	1.88745	0.0590998	-0.16423	0.0460725	-3.5646	0.000364409	0.00438653
Rasa1	-1.07465	0.0456931	-23.519	2.61028e-122	0.221458	0.0621724	3.562	0.000368039	0.00442334
Mogs	-0.574992	0.0331156	-17.3631	1.56884e-67	0.166608	0.0468256	3.55806	0.000373607	0.00448328
Wipf2	-1.71621	0.0603161	-28.4536	4.39851e-178	0.290869	0.0818011	3.55581	0.00037681	0.0045147
Dock2	0.0169786	0.0483355	0.351264	0.72539	0.240393	0.0676798	3.55192	0.000382436	0.00456827
Dyrk1a	-1.42615	0.0578569	-24.6496	3.7154e-134	0.279498	0.0786896	3.5519	0.000382463	0.00456827
C2cd3	-1.78663	0.0605227	-29.52	1.5944e-191	0.28746	0.0809517	3.55101	0.000383755	0.00457663
Helz	-1.21195	0.0454076	-26.6905	6.06332e-157	0.218974	0.0616767	3.55035	0.000384719	0.00458106
Aldh9a1	-0.202417	0.0274101	-7.38476	1.52732e-13	-0.144683	0.0407989	-3.54624	0.000390764	0.00463875
Fgl2	-0.243481	0.0670801	-3.6297	0.000283747	0.331191	0.0933822	3.54662	0.00039021	0.00463875
Pdpk1	-0.826621	0.0374503	-22.0725	5.81258e-108	0.181743	0.0513083	3.54217	0.000396845	0.00470371
Pex13	-0.977738	0.0403896	-24.2077	1.84809e-129	-0.217269	0.0613475	-3.54161	0.000397699	0.00470662
Pfkp	0.592693	0.0358611	16.5275	2.32732e-61	-0.181191	0.0511682	-3.54108	0.000398486	0.00470871
Kctd12	-1.06445	0.0483586	-22.0117	2.22718e-107	0.235119	0.0664434	3.53863	0.000402213	0.0047455
Ganab	0.0495544	0.0335792	1.47574	0.140013	0.164232	0.0464731	3.53392	0.000409442	0.00479907
Pigq	-1.43768	0.0508328	-28.2825	5.67688e-176	0.242671	0.0686743	3.53365	0.000409858	0.00479907
Stk40	-0.459448	0.0359248	-12.7892	1.88501e-37	0.174932	0.0495034	3.53374	0.000409727	0.00479907
Tnfrsf1a	-1.98123	0.115539	-17.1477	6.53883e-66	0.545529	0.154311	3.53526	0.00040738	0.00479907
Zfp672	-1.0809	0.0432838	-24.9723	1.22227e-137	-0.233895	0.0661805	-3.5342	0.00040901	0.00479907
Khdrbs1	0.792309	0.016669	47.5319	0	-0.0862585	0.0244219	-3.53202	0.000412396	0.00482147
Fcgr3	1.09056	0.0440636	24.7498	3.1185e-135	0.217078	0.0615791	3.52518	0.000423192	0.00492982
Pdcd6ip	0.560024	0.0187219	29.9128	1.34058e-196	0.0923662	0.0262039	3.52491	0.000423629	0.00492982
Sfswap	-1.14806	0.04398	-26.1041	3.27241e-150	0.210979	0.0598472	3.52529	0.000423012	0.00492982
Srgap3	-0.864111	0.042384	-20.3877	2.15136e-92	0.193403	0.0548732	3.52454	0.000424214	0.00492982
1700017B05Rik	-0.106725	0.0372625	-2.86413	0.0041816	0.181714	0.0516333	3.51932	0.000432652	0.00501662
Scaf1	-1.44624	0.0561012	-25.7791	1.52173e-146	0.266958	0.0758593	3.51912	0.000432982	0.00501662
Il10rb	-2.30579	0.0926526	-24.8864	1.04516e-136	0.424776	0.120727	3.51849	0.000434011	0.00502102
Rps14	4.93412	0.0102977	479.147	0	0.0511296	0.0145381	3.51695	0.000436535	0.00504266
Egln2	-0.842747	0.0535622	-15.734	8.84428e-56	0.257996	0.0733823	3.51578	0.000438463	0.00505639
Msl1	-0.877286	0.0513663	-17.079	2.12668e-65	0.243735	0.0693329	3.51544	0.000439032	0.00505639
Zfp148	-1.20374	0.0452215	-26.6188	4.11841e-156	0.215973	0.0614661	3.51369	0.000441926	0.00508214
Rptor	-1.70913	0.0582223	-29.3552	2.04979e-189	0.274315	0.0781016	3.51228	0.000444283	0.00510166
Ppp2cb	-0.784062	0.0366618	-21.3864	1.78983e-101	0.176605	0.0502884	3.51184	0.000445015	0.00510248
Clec4e	-1.20784	0.0453142	-26.6547	1.57782e-156	-0.243368	0.0693411	-3.50972	0.000448573	0.00513407
Usp48	-0.850753	0.0379049	-22.4444	1.45148e-111	0.182227	0.0519252	3.50941	0.000449098	0.00513407
Sf3b3	-0.486349	0.0315912	-15.3951	1.76552e-53	0.152855	0.0435764	3.50775	0.000451908	0.00515856
Cd47	2.50575	0.0184736	135.639	0	-0.091895	0.0262061	-3.50663	0.000453821	0.00517276
Ly6c1	0.549065	0.122263	4.49086	7.09367e-06	0.604321	0.172365	3.50606	0.000454791	0.00517618
Mex3c	-1.44286	0.0509647	-28.311	2.53264e-176	0.241436	0.0688717	3.50558	0.00045561	0.00517787
Txndc11	-0.233705	0.0278423	-8.3939	4.70288e-17	0.135176	0.0385674	3.50494	0.000456705	0.00518269
Arnt2	-2.05856	0.0693375	-29.689	1.06354e-193	0.322427	0.0920363	3.50326	0.000459606	0.00520797
Rbfa	-0.553419	0.0326686	-16.9404	2.2654e-64	0.157666	0.0450112	3.50282	0.000460353	0.0052088
Pou2f1	-2.01161	0.0677286	-29.701	7.44786e-194	0.314972	0.090046	3.4979	0.000468928	0.00529807
Limd1	-1.11334	0.0589051	-18.9005	1.12959e-79	0.280338	0.0802632	3.49274	0.0004781	0.00538803
Pitpnm1	-1.45081	0.0601955	-24.1017	2.39985e-128	0.286614	0.0820624	3.49263	0.000478286	0.00538803
Utp18	-0.394738	0.0368811	-10.703	9.85483e-27	-0.187431	0.0537436	-3.48751	0.000487549	0.00548439
Wdr33	-1.34873	0.0486216	-27.7393	2.34362e-169	0.229658	0.0658812	3.48594	0.00049042	0.00550867
Bag3	-1.62764	0.107094	-15.1983	3.6297e-52	0.51057	0.1466	3.48273	0.000496321	0.00556686
Card19	-0.52156	0.0827544	-6.3025	2.92886e-10	0.400717	0.115152	3.4799	0.000501608	0.00561801
Tmbim1	-1.12511	0.0434783	-25.8776	1.18983e-147	0.205993	0.0592325	3.47771	0.000505723	0.00564773
Tyk2	-1.46428	0.0614204	-23.8403	1.27644e-125	0.289593	0.0832713	3.47771	0.000505719	0.00564773
Fam168b	-0.547036	0.0325645	-16.7986	2.50064e-63	0.156066	0.0448848	3.47703	0.000507003	0.00565385
Calca	-2.07795	0.14321	-14.5098	1.04997e-47	0.664542	0.191173	3.47612	0.000508725	0.00566236
Coro2a	-0.0500924	0.0254	-1.97214	0.0485936	0.122664	0.0352903	3.47585	0.000509231	0.00566236
Crcp	-0.400066	0.0355584	-11.2509	2.29135e-29	-0.183651	0.0529079	-3.47115	0.000518227	0.00575411
Creb3l2	-0.969614	0.0402259	-24.1042	2.25641e-128	0.190677	0.0549963	3.46709	0.000526118	0.00583335
Atg2b	-2.19738	0.0837645	-26.2329	1.12153e-151	0.379887	0.109666	3.46404	0.000532137	0.00588985
Tanc1	-2.1921	0.0741252	-29.5729	3.33534e-192	0.339548	0.0980296	3.46373	0.000532739	0.00588985
Reep5	2.8901	0.0217576	132.832	0	0.106203	0.0306808	3.46154	0.000537096	0.00592954
Ap3b1	-0.633373	0.034001	-18.6281	1.90283e-77	0.161962	0.0467995	3.46077	0.000538641	0.00593811
Faap100	-1.28242	0.0470361	-27.2646	1.11476e-163	0.220945	0.0638597	3.45985	0.000540472	0.00594981
Pgam1	1.9027	0.0359132	52.9806	0	-0.176079	0.0509396	-3.45662	0.000546992	0.00601302
Ints3	-1.79029	0.0617011	-29.0156	4.18853e-185	0.295332	0.0854861	3.45474	0.00055082	0.0060465
Uggt1	-0.376845	0.0452241	-8.33284	7.89285e-17	0.212538	0.0616083	3.44984	0.000560926	0.0061487
Ube4a	-1.41469	0.050252	-28.1519	2.271e-174	0.234497	0.0680155	3.4477	0.000565386	0.00618881
Ldha	3.45451	0.0338316	102.109	0	-0.165069	0.0478879	-3.44697	0.000566902	0.00619663
Cdv3	1.32073	0.0231324	57.0943	0	0.111515	0.0323816	3.44378	0.000573652	0.00626156
Ly6a	1.46696	0.117392	12.4962	7.82772e-36	0.57066	0.165787	3.44213	0.000577147	0.00629082
Mrpl36	1.1507	0.0187438	61.3907	0	-0.0926939	0.026936	-3.44126	0.00057901	0.00630224
Aldoa	3.08023	0.0323885	95.1025	0	-0.157654	0.0458567	-3.43798	0.000586068	0.00637009
Tmem147	1.43625	0.040525	35.4411	3.98159e-275	0.195671	0.0569266	3.43726	0.000587636	0.00637816
Ptms	0.00827237	0.0638203	0.12962	0.896867	0.305651	0.0889512	3.43616	0.000590022	0.00638734
Tnpo1	-0.668671	0.0346064	-19.3221	3.49775e-83	0.163608	0.0476143	3.43611	0.000590135	0.00638734
Khk	-2.34113	0.0838561	-27.9185	1.59146e-171	0.388088	0.113008	3.43416	0.000594402	0.00642453
Bace2	-2.20816	0.122406	-18.0396	9.52471e-73	0.553903	0.161317	3.43363	0.000595548	0.00642792
Ap4s1	-0.242269	0.0279618	-8.66428	4.54376e-18	0.132999	0.0387532	3.43195	0.000599266	0.00645903
Gja1	-1.06686	0.15881	-6.71782	1.84459e-11	0.75979	0.221435	3.43121	0.000600896	0.00646759
Col4a3bp	-1.19573	0.0498053	-24.0082	2.28542e-127	0.230327	0.0671939	3.4278	0.000608496	0.00654028
Gnpat	-1.24124	0.0460777	-26.9381	7.86795e-160	0.214603	0.0626495	3.42546	0.000613769	0.00658778
Rcn1	-0.215177	0.102381	-2.10172	0.0355777	0.490531	0.143272	3.42377	0.000617585	0.00661955
Slc6a8	-2.19492	0.145376	-15.0982	1.66372e-51	0.675361	0.197393	3.42141	0.000622981	0.00666814
Dtx3	-1.49621	0.0523425	-28.5849	1.03534e-179	0.241906	0.0707262	3.42031	0.000625492	0.00667653
Top3b	-1.57306	0.0543928	-28.9203	6.63316e-184	0.250895	0.0733477	3.42062	0.000624777	0.00667653
Fosl2	0.77262	0.0472547	16.3501	4.3426e-60	0.2265	0.0662522	3.41875	0.000629093	0.0067057
Ptk2b	0.171086	0.0390193	4.38466	1.16166e-05	0.183128	0.0536228	3.41511	0.000637569	0.00678668
Pdia3	2.82653	0.0178036	158.762	0	-0.0862289	0.025253	-3.41461	0.000638744	0.00678984
Slc50a1	0.0389534	0.0326813	1.19192	0.233294	0.154615	0.0453039	3.41285	0.000642874	0.00682436
Trib1	-2.1287	0.0864837	-24.6139	8.97281e-134	0.400256	0.117516	3.40598	0.000659275	0.00698886
Socs3	-0.743966	0.104978	-7.0869	1.37147e-12	0.497545	0.146204	3.40308	0.00066631	0.00705376
Rabgap1l	-0.87991	0.0384615	-22.8777	7.75632e-116	0.179391	0.0527227	3.40254	0.000667624	0.007058
Usf3	-2.21995	0.0751646	-29.5346	1.0367e-191	0.338175	0.0994333	3.40103	0.000671336	0.00708754
2010005H15Rik	-1.26993	0.143611	-8.84286	9.32989e-19	-0.712759	0.209734	-3.3984	0.000677819	0.00714622
Trappc5	-0.172584	0.0399388	-4.32122	1.55172e-05	0.188839	0.0555826	3.39745	0.000680166	0.0071612
Cabin1	-1.74361	0.059235	-29.4355	1.9296e-190	0.270122	0.0795343	3.39629	0.00068305	0.00718178
Mzt1	-0.428564	0.0368996	-11.6143	3.4857e-31	-0.183886	0.0541967	-3.39293	0.000691495	0.0072607
Rwdd2b	-1.90304	0.0641501	-29.6654	2.14387e-193	-0.342702	0.101058	-3.39113	0.000696063	0.00729874
Tmem120a	0.0299828	0.04609	0.650527	0.515352	0.217067	0.0640481	3.38913	0.000701148	0.0073421
4930486L24Rik	-0.832516	0.0404311	-20.591	3.30709e-94	0.1868	0.0551315	3.38827	0.000703347	0.00735249
Emc10	0.710412	0.0173657	40.9089	0	0.0825435	0.0243644	3.38787	0.000704368	0.00735249
Nipsnap3b	0.368878	0.0306822	12.0226	2.70478e-33	-0.150096	0.0443072	-3.38763	0.000704994	0.00735249
Spata2	-1.5701	0.0543125	-28.9087	9.29372e-184	0.247941	0.0732882	3.38309	0.000716746	0.00746498
Mpc2	1.19815	0.0232682	51.4928	0	0.106136	0.0313843	3.38181	0.000720109	0.00748991
Malt1	-1.33698	0.0483368	-27.6597	2.13415e-168	0.221851	0.065612	3.38126	0.000721537	0.00749467
Bpnt1	-0.961893	0.041398	-23.2352	2.00584e-119	-0.208198	0.0615971	-3.38	0.000724866	0.00750907
Rbms1	1.20439	0.0225272	53.4638	0	0.104759	0.0309924	3.38014	0.000724492	0.00750907
Atg16l1	-1.93227	0.0650942	-29.6842	1.22647e-193	0.293772	0.0869452	3.37881	0.000727993	0.00753137
Sik2	-2.28411	0.0776149	-29.4288	2.35101e-190	0.345677	0.10251	3.37212	0.000745912	0.00770643
Otud7b	-1.71593	0.0584207	-29.372	1.25252e-189	0.264723	0.0785353	3.37076	0.000749622	0.00773442
Skiv2l2	-1.13461	0.0436851	-25.9725	1.01355e-148	0.20082	0.0595854	3.37029	0.0007509	0.00773728
Bri3	0.584098	0.0358317	16.3011	9.68631e-60	0.168201	0.0499747	3.36573	0.000763413	0.00780378
Ppard	-2.27811	0.0773824	-29.4396	1.70977e-190	0.344145	0.102237	3.36616	0.000762216	0.00780378
Smim3	-0.0949756	0.0347699	-2.73155	0.00630377	-0.171405	0.0509206	-3.36613	0.000762313	0.00780378
Tbl1xr1	-0.222911	0.0276925	-8.04951	8.31245e-16	0.129355	0.0384135	3.36745	0.000758665	0.00780378
Vps16	-2.349	0.0871892	-26.9414	7.20078e-160	0.3851	0.114394	3.36643	0.000761481	0.00780378
Zdhhc5	-2.049	0.0690065	-29.6928	9.51165e-194	0.309188	0.0918605	3.36584	0.000763112	0.00780378
Eva1c	-2.27612	0.196021	-11.6116	3.59725e-31	0.904969	0.268911	3.36531	0.000764582	0.0078054
N4bp1	-1.62778	0.0559017	-29.1186	2.08633e-186	0.253434	0.0753394	3.3639	0.000768501	0.00783506
Trmt1l	-0.97448	0.040324	-24.1663	5.03463e-129	0.185649	0.055195	3.36352	0.000769555	0.00783547
Fam193a	-1.87065	0.0631193	-29.6367	5.02672e-193	0.283942	0.0844903	3.36065	0.000777596	0.00790692
Wasf2	0.218963	0.030021	7.29367	3.01625e-13	0.140758	0.0419067	3.35883	0.000782733	0.0079487
Rpp30	-0.736809	0.0358057	-20.578	4.32504e-94	-0.180696	0.0538289	-3.35685	0.000788362	0.00798707
Szrd1	0.101996	0.0311797	3.27122	0.00107084	0.145359	0.0433031	3.35677	0.000788579	0.00798707
Aoc1	-1.49581	0.161172	-9.28079	1.68233e-20	0.751473	0.223948	3.35557	0.000792003	0.0079904
Hyou1	-0.527088	0.0322414	-16.3482	4.47983e-60	0.149388	0.0445099	3.35629	0.00078996	0.0079904
March6	-1.61845	0.0556415	-29.0871	5.22613e-186	0.251727	0.0750175	3.35557	0.000792009	0.0079904
Phrf1	-1.30479	0.0475651	-27.4317	1.14736e-165	0.216851	0.0646385	3.35483	0.000794146	0.00799109
Slc38a2	0.134377	0.0231621	5.80161	6.56794e-09	0.108337	0.0322926	3.35485	0.00079407	0.00799109
Rps11	4.83727	0.00556952	868.525	0	0.0264122	0.00787599	3.35351	0.000797925	0.00801868
Dtnb	-1.13889	0.0529223	-21.5201	1.0099e-102	0.242495	0.0723539	3.35151	0.000803707	0.00805583
Gtf2i	-0.883717	0.0738078	-11.9732	4.90866e-33	0.34125	0.101813	3.35174	0.000803049	0.00805583
Tars2	-1.25622	0.0464238	-27.0598	2.93165e-161	0.211394	0.0631667	3.34661	0.00081806	0.00818908
Dus4l	-1.94937	0.0656534	-29.6918	9.80544e-194	-0.346388	0.103541	-3.34543	0.000821562	0.00820289
Ywhae	1.99435	0.0179849	110.89	0	-0.0856475	0.0256006	-3.34553	0.000821243	0.00820289
Cnbp	2.19955	0.0180082	122.142	0	-0.0854151	0.0255347	-3.34506	0.000822647	0.00820312
Prkag2	-2.49826	0.086387	-28.9194	6.8008e-184	0.3784	0.11331	3.33952	0.00083923	0.00834694
Tmppe	-2.44734	0.0842149	-29.0607	1.12777e-185	0.369592	0.110665	3.33973	0.0008386	0.00834694
Idh3b	0.286405	0.027169	10.5416	5.5545e-26	-0.130935	0.039226	-3.33795	0.000843975	0.00838334
Adcy7	-1.71935	0.0585205	-29.3803	9.80965e-190	0.262617	0.0787066	3.33666	0.000847904	0.00841155
Hnrnpdl	0.893489	0.0219296	40.7436	0	-0.104772	0.0314105	-3.33556	0.00085127	0.00843412
Fbxl12	-1.75775	0.059655	-29.4652	8.02987e-191	0.26721	0.0801501	3.33388	0.000856448	0.00847455
Slc25a26	-1.32306	0.0480015	-27.5628	3.10468e-167	-0.244899	0.0734855	-3.33262	0.000860332	0.00850211
Cd96	0.267775	0.0216676	12.3583	4.39344e-35	0.100847	0.0302641	3.33224	0.000861499	0.00850276
Fto	-1.25992	0.0597112	-21.1001	7.92874e-99	0.270883	0.0813004	3.33188	0.000862613	0.0085029
Samhd1	-0.506732	0.10718	-4.72787	2.26889e-06	0.498708	0.149735	3.33061	0.000866567	0.00853099
Dnajc5	0.123494	0.02953	4.18197	2.88994e-05	0.136509	0.0410646	3.32424	0.000886596	0.00871707
Gatad2a	0.242684	0.0227759	10.6553	1.64729e-26	0.105878	0.0318739	3.32178	0.000894468	0.00877214
Wdr75	-0.602227	0.0453942	-13.2666	3.61666e-40	-0.22211	0.0668604	-3.322	0.000893743	0.00877214
Sec31a	-0.118843	0.0394748	-3.0106	0.0026073	0.182058	0.0548263	3.32064	0.000898118	0.00879678
Kat7	-1.22232	0.0456435	-26.7796	5.58192e-158	0.206428	0.0621761	3.32006	0.000899992	0.00880397
Sipa1	-0.36403	0.053128	-6.85194	7.28561e-12	0.244345	0.073611	3.31941	0.000902077	0.00881321
Dnal4	-1.75329	0.0627017	-27.9625	4.65174e-172	0.283552	0.0854431	3.3186	0.000904686	0.00882755
Acsf2	-2.47612	0.0854358	-28.9823	1.10102e-184	0.372259	0.112206	3.31763	0.000907843	0.00884718
Klf9	-1.76207	0.0617707	-28.526	5.57284e-179	0.278128	0.0838522	3.31688	0.000910285	0.0088598
Nin	-1.52391	0.059292	-25.7018	1.1149e-145	0.264092	0.0796931	3.31387	0.000920146	0.00894452
Kdm3b	-2.17575	0.0735212	-29.5935	1.81415e-192	0.323199	0.0975734	3.31237	0.000925098	0.00898136
Tstd3	-0.391221	0.0301238	-12.9871	1.44783e-38	-0.148666	0.0448872	-3.312	0.000926328	0.00898201
Ube2e1	0.989585	0.0244644	40.45	0	-0.113717	0.0343424	-3.31127	0.000928741	0.00899412
Fam103a1	0.351568	0.0226578	15.5164	2.68627e-54	-0.104444	0.0315576	-3.30963	0.0009342	0.00903566
Plod1	-1.52398	0.0530744	-28.7141	2.54329e-181	0.237499	0.0717867	3.30839	0.000938336	0.00906432
Hddc2	-0.128577	0.0264166	-4.8673	1.13134e-06	-0.129458	0.0391568	-3.30616	0.00094585	0.0091255
Gar1	0.99007	0.0150996	65.5693	0	-0.0728628	0.0220438	-3.30536	0.000948542	0.00914007
Cenpb	-0.898512	0.0646027	-13.9083	5.64181e-44	0.294257	0.0891294	3.30146	0.000961827	0.00925653
Luzp1	-1.35205	0.0513005	-26.3555	4.43427e-153	0.246623	0.0747427	3.29963	0.000968131	0.00930562
Sppl3	-1.48787	0.0685654	-21.7	2.0495e-104	0.307896	0.0934324	3.29539	0.000982865	0.0094355
Dgcr8	-2.39889	0.0821996	-29.1837	3.1188e-187	0.356586	0.108314	3.29215	0.000994237	0.00953284
Akirin1	0.352789	0.0207658	16.9889	9.92409e-65	-0.1005	0.0305405	-3.29072	0.00099933	0.0095698
Atrn	-2.34625	0.0800638	-29.3047	9.03673e-189	0.347745	0.105698	3.28998	0.00100195	0.0095743
Clp1	-1.39717	0.0498135	-28.048	4.23116e-173	-0.25135	0.0764008	-3.28989	0.00100228	0.0095743
Sltm	0.353812	0.0244037	14.4982	1.2428e-47	0.113164	0.0344494	3.28492	0.00102013	0.00973277
Ormdl2	0.510877	0.0218144	23.4193	2.71718e-121	0.102998	0.03136	3.28436	0.00102213	0.00973989
Cenph	-1.23279	0.0458831	-26.868	5.19779e-159	-0.229499	0.069934	-3.28165	0.00103201	0.00982185
Ube2z	-0.914383	0.0586628	-15.5871	8.90849e-55	0.264555	0.0806729	3.27936	0.00104043	0.00988985
Cd247	0.168136	0.0227744	7.38267	1.55144e-13	-0.110075	0.033581	-3.27789	0.00104586	0.0099048
Itpripl2	-0.812197	0.0503007	-16.1468	1.19531e-58	0.230949	0.0704641	3.27755	0.00104713	0.0099048
Mecp2	-1.6531	0.0566138	-29.1996	1.96376e-187	0.250289	0.0763531	3.27805	0.00104527	0.0099048
Nccrp1	-1.33882	0.158045	-8.47113	2.43034e-17	0.722015	0.22027	3.27787	0.00104593	0.0099048
Itch	-1.21393	0.064905	-18.7031	4.66671e-78	0.291022	0.0888235	3.2764	0.00105138	0.00993282
Nudt8	-0.444031	0.0384891	-11.5365	8.63382e-31	0.156058	0.0476398	3.2758	0.00105365	0.0099421
Mad2l1bp	-0.575993	0.0497722	-11.5726	5.67429e-31	-0.235381	0.0719093	-3.27331	0.00106297	0.0100178
Asxl1	-1.99343	0.0671155	-29.7014	7.36084e-194	0.293263	0.0896551	3.27101	0.00107165	0.0100543
Clcn5	-2.03952	0.0686803	-29.6958	8.69702e-194	0.299709	0.0916158	3.27137	0.00107028	0.0100543
Hexa	0.0212627	0.0571439	0.37209	0.709826	0.260583	0.0796669	3.2709	0.00107205	0.0100543
Zfp512	-0.956752	0.039968	-23.9379	1.23413e-126	0.179221	0.0547899	3.27105	0.00107148	0.0100543
Ap3s2	-0.493122	0.036337	-13.5708	5.96691e-42	-0.175258	0.0535897	-3.27037	0.00107408	0.0100612
Olfm1	-2.42629	0.0833333	-29.1155	2.28516e-186	0.358795	0.109756	3.26901	0.00107925	0.0100851
Prr14	-1.36504	0.0524291	-26.0359	1.94315e-149	0.235033	0.0718936	3.26918	0.0010786	0.0100851
Amz2	-2.03437	0.085307	-23.8476	1.07172e-125	0.371837	0.11384	3.26631	0.00108958	0.0101449
Gorasp2	0.831068	0.0303585	27.3751	5.43156e-165	0.138434	0.0423767	3.26676	0.00108787	0.0101449
Skiv2l	-1.27142	0.046778	-27.1799	1.12365e-162	0.208077	0.0636972	3.26665	0.00108827	0.0101449
Sbsn	-1.32213	0.140447	-9.41372	4.78862e-21	0.637285	0.1953	3.26311	0.00110196	0.0102478
Nat9	-1.24434	0.09467	-13.1439	1.84384e-39	0.425195	0.1304	3.26071	0.00111135	0.0103227
Ddb1	0.60883	0.0516674	11.7836	4.74094e-32	0.235896	0.0723859	3.25886	0.00111859	0.0103775
Casc3	-1.41975	0.0503792	-28.1813	9.91817e-175	0.222611	0.0683727	3.25584	0.00113057	0.010474
Dguok	-0.45107	0.0557223	-8.09497	5.72801e-16	0.251765	0.077334	3.25556	0.0011317	0.010474
Fchsd2	-2.06823	0.0696734	-29.6846	1.21353e-193	0.302347	0.0928869	3.255	0.00113392	0.010482
Fam120b	-2.20872	0.0747436	-29.5506	6.45655e-192	0.322693	0.0992066	3.25274	0.00114299	0.0105343
Filip1l	-0.716247	0.0440397	-16.2637	1.78741e-59	0.191987	0.0590255	3.25261	0.00114352	0.0105343
Sptan1	-0.92526	0.0567374	-16.3078	8.69274e-60	0.25441	0.0782183	3.25257	0.00114367	0.0105343
Kif1b	-1.98701	0.112925	-17.5959	2.65022e-69	0.49897	0.153458	3.25151	0.00114793	0.0105533
Mrps22	-0.955156	0.0399361	-23.9171	2.03348e-126	-0.196048	0.0602968	-3.25138	0.00114846	0.0105533
Gng2	0.820507	0.0400108	20.5071	1.85889e-93	0.181277	0.0557603	3.25101	0.00114998	0.0105546
Irf2bp1	-2.40567	0.0824788	-29.1671	5.06401e-187	0.353365	0.108756	3.24915	0.00115749	0.010611
Arhgap17	-0.963163	0.0400963	-24.0212	1.66917e-127	0.178584	0.054974	3.24851	0.00116009	0.0106223
Arl4c	-2.01161	0.0677286	-29.701	7.44789e-194	0.293619	0.090467	3.2456	0.00117205	0.0106909
Cfl1	3.49087	0.0365151	95.6008	0	-0.167649	0.0516633	-3.24503	0.00117439	0.0106909
Fnip1	-1.74361	0.0592349	-29.4356	1.92476e-190	0.25879	0.0797355	3.24561	0.001172	0.0106909
Mirt1	-2.44249	0.0916692	-26.6446	2.06946e-156	0.402055	0.1239	3.245	0.0011745	0.0106909
Plpp3	-2.36757	0.211205	-11.2098	3.64935e-29	0.938773	0.2892	3.2461	0.00116997	0.0106909
Tacc1	-0.490354	0.0541871	-9.04928	1.43913e-19	0.244581	0.0754143	3.24316	0.00118211	0.0107474
Actr3	2.10193	0.0305241	68.8613	0	-0.140197	0.0432524	-3.24137	0.00118958	0.0108027
Ptrh2	-0.0638308	0.0273814	-2.33118	0.019744	-0.129748	0.0400388	-3.24056	0.00119297	0.0108207
Per1	-1.19166	0.0553464	-21.5309	8.00327e-103	0.245691	0.0758331	3.23989	0.00119576	0.0108333
Atf6	-1.6499	0.0565233	-29.1897	2.61969e-187	0.247089	0.076286	3.23899	0.00119955	0.0108423
Chst11	-1.82395	0.0616626	-29.5795	2.74245e-192	0.268299	0.0828274	3.23926	0.0011984	0.0108423
Rab18	0.216258	0.043418	4.98083	6.33121e-07	-0.201529	0.0622909	-3.23528	0.00121522	0.010971
Sertad2	-0.356863	0.0364036	-9.80295	1.09339e-22	0.163896	0.0506646	3.23492	0.00121679	0.0109724
Prelid2	-0.869608	0.038264	-22.7265	2.44866e-114	-0.186286	0.0576144	-3.23332	0.00122359	0.0110209
Bcl7c	0.779539	0.0331592	23.509	3.3002e-122	0.148435	0.0459208	3.23243	0.00122744	0.0110427
1500009L16Rik	-1.51163	0.062922	-24.0238	1.567e-127	0.264221	0.0817754	3.23106	0.00123331	0.0110632
Nip7	0.482678	0.0264561	18.2445	2.28869e-74	-0.123664	0.0382685	-3.23148	0.00123153	0.0110632
Sec61a2	-0.458362	0.0577434	-7.93791	2.05616e-15	0.251979	0.0779904	3.2309	0.00123402	0.0110632
Arrdc3	-2.23504	0.0852006	-26.2327	1.12761e-151	0.366532	0.113481	3.22989	0.00123836	0.0110893
Atxn7l1	-1.22024	0.0455961	-26.7618	8.98998e-158	0.200775	0.0621925	3.22829	0.00124534	0.0111226
Leprotl1	1.14005	0.0209701	54.3655	0	0.0951132	0.0294677	3.22771	0.00124784	0.0111226
Magoh	1.27909	0.053259	24.0165	1.87148e-127	-0.244	0.0755726	-3.22869	0.0012436	0.0111226
Ube2h	-0.866363	0.0443189	-19.5484	4.25613e-85	0.202221	0.062648	3.22789	0.00124709	0.0111226
Mapre1	1.14845	0.0152986	75.0687	0	-0.0713966	0.0221287	-3.22642	0.00125349	0.0111601
Arhgef5	-1.50722	0.0526316	-28.6373	2.30934e-180	0.230041	0.0713085	3.226	0.00125535	0.0111638
Rab3gap1	-1.29803	0.0474044	-27.382	4.49128e-165	0.208169	0.0645488	3.22499	0.00125979	0.0111904
Hip1r	-0.754486	0.0480667	-15.6966	1.59444e-55	0.213488	0.0662331	3.22328	0.0012673	0.0112442
Rbbp6	-0.0963054	0.0259938	-3.70494	0.000211441	0.116509	0.0361689	3.22124	0.00127636	0.0113116
mt-Nd2	2.77191	0.0604661	45.8424	0	0.275161	0.0854479	3.22022	0.00128093	0.0113391
Ankfy1	-1.33232	0.0482242	-27.6276	5.19459e-168	0.211266	0.0656184	3.21962	0.00128359	0.0113496
Tnrc6b	-0.935605	0.0438277	-21.3473	4.12804e-101	0.190842	0.0593103	3.21768	0.0012923	0.0114136
Cep350	-2.2442	0.090787	-24.7194	6.62247e-135	0.37936	0.117923	3.21703	0.00129526	0.0114219
Sec24a	-0.871073	0.0382919	-22.7482	1.49411e-114	0.169253	0.0526151	3.21682	0.0012962	0.0114219
Trip11	-1.02203	0.064329	-15.8875	7.73773e-57	0.284751	0.0885392	3.2161	0.00129946	0.0114377
Dhx33	-1.93227	0.0650943	-29.6842	1.22941e-193	0.280394	0.0872023	3.21544	0.00130246	0.011451
Marcksl1	-2.55821	0.198211	-12.9065	4.13471e-38	0.865369	0.269257	3.21391	0.00130941	0.011499
Arhgef7	-1.28242	0.0470359	-27.2647	1.11274e-163	0.205907	0.0640805	3.21326	0.00131237	0.0115119
Opa3	-1.19357	0.0449921	-26.5284	4.56223e-155	0.197097	0.0614209	3.20895	0.00133221	0.0116615
Rbm15b	-1.97115	0.0663723	-29.6984	8.04742e-194	0.285025	0.0888235	3.2089	0.00133245	0.0116615
Birc3	-1.29831	0.0540384	-24.0257	1.49869e-127	0.249448	0.0777453	3.20852	0.00133418	0.0116635
Trpc4ap	-0.709701	0.0528013	-13.441	3.47808e-41	0.233711	0.0728601	3.20766	0.00133818	0.0116853
Taf1	-1.23279	0.0458831	-26.868	5.19833e-159	0.200726	0.0625848	3.20727	0.00134	0.0116879
Mtr	-2.52091	0.0873704	-28.8531	4.63403e-183	0.368253	0.114844	3.20655	0.00134337	0.0117041
Dmkn	-0.812091	0.161227	-5.03693	4.7305e-07	0.724892	0.226136	3.20556	0.00134799	0.011718
Pigm	-1.56716	0.0542326	-28.897	1.30321e-183	0.235263	0.0733904	3.20563	0.00134766	0.011718
Psmd1	0.497472	0.0341185	14.5807	3.72727e-48	-0.156576	0.0488679	-3.20407	0.00135499	0.0117656
Rpap1	-2.20315	0.0745356	-29.5583	5.13378e-192	0.317122	0.0990498	3.20164	0.00136647	0.0118519
Gtf2a2	0.195325	0.0318829	6.12631	8.99402e-10	0.140403	0.0438793	3.19976	0.00137541	0.0119028
Upf1	-0.885844	0.0385758	-22.9637	1.07409e-116	0.169598	0.0530008	3.19992	0.00137468	0.0119028
Morc2a	-2.00703	0.0675738	-29.7013	7.38009e-194	0.289043	0.0903512	3.1991	0.00137856	0.0119167
Hmgn1	-0.569523	0.076093	-7.48456	7.17848e-14	0.337604	0.105631	3.19608	0.00139308	0.0120287
Abcb8	-1.66171	0.0742889	-22.3682	8.03463e-111	0.323982	0.10139	3.19541	0.00139633	0.0120422
Psmb7	1.75109	0.0371347	47.1551	0	-0.168129	0.0526207	-3.19511	0.00139775	0.0120422
4930570N18Rik	-2.19886	0.108932	-20.1856	1.3107e-90	-0.541671	0.169639	-3.19309	0.0014076	0.0121135
Fam65b	-1.59097	0.0548821	-28.9888	9.10137e-185	0.236823	0.0742431	3.18983	0.00142358	0.0122374
Hmgb1	2.71177	0.0446688	60.7084	0	-0.201474	0.0632395	-3.18589	0.0014431	0.0123914
C1qb	-2.70159	0.162862	-16.5882	8.48247e-62	0.698503	0.219399	3.18371	0.00145403	0.0124333
Ice1	-1.85093	0.0624999	-29.6148	9.62558e-193	0.267367	0.0839696	3.1841	0.00145207	0.0124333
Kdsr	-1.42179	0.056772	-25.0438	2.03778e-138	0.245668	0.077161	3.18384	0.00145336	0.0124333
Klrb1c	-0.204114	0.0297039	-6.87163	6.34707e-12	0.129542	0.04069	3.18363	0.00145442	0.0124333
Ppp2r5a	-0.478843	0.0515511	-9.28871	1.56166e-20	0.224604	0.0705594	3.18319	0.0014566	0.0124382
Lmcd1	-2.71833	0.17154	-15.8466	1.48419e-56	0.735093	0.231037	3.18171	0.0014641	0.0124885
Irf9	-1.80139	0.0609709	-29.5451	7.59396e-192	0.260917	0.0820334	3.18062	0.00146962	0.0124942
Itpa	-0.0391845	0.0252619	-1.55113	0.12087	-0.118768	0.0373366	-3.181	0.00146765	0.0124942
Uba2	0.135948	0.032904	4.13166	3.60156e-05	-0.149154	0.0468901	-3.18092	0.00146808	0.0124942
Rnf43	-1.86493	0.0851958	-21.8899	3.2397e-106	0.365946	0.115072	3.18015	0.001472	0.0125006
Krcc1	0.193739	0.0224847	8.61648	6.9044e-18	0.0998129	0.0314133	3.17741	0.00148595	0.0126053
Ppat	-0.359153	0.0302977	-11.8541	2.04849e-32	-0.142915	0.0449891	-3.17667	0.00148978	0.0126089
Sar1b	0.508601	0.0192095	26.4766	1.80384e-154	-0.0894901	0.0281683	-3.17698	0.00148816	0.0126089
Tcf3	-0.710242	0.0353333	-20.1012	7.20085e-90	0.15473	0.0487165	3.17612	0.00149259	0.0126089
Tmem141	-2.54407	0.0883883	-28.7829	3.51121e-182	0.368947	0.116165	3.17606	0.0014929	0.0126089
Brd8	-0.843595	0.0377694	-22.3354	1.67471e-110	0.164942	0.0519499	3.17503	0.00149824	0.0126401
Grina	0.00134257	0.0407577	0.0329403	0.973722	0.17991	0.056681	3.17408	0.00150313	0.0126538
Osbpl8	-1.61536	0.0555554	-29.0765	7.10982e-186	0.238457	0.0751261	3.17409	0.00150305	0.0126538
Mitf	-2.61135	0.152945	-17.0738	2.32725e-65	0.653038	0.205851	3.17238	0.00151196	0.0127142
Bcor	-2.21995	0.0751644	-29.5346	1.03491e-191	0.316761	0.0998933	3.171	0.00151917	0.0127591
Ntmt1	0.0871417	0.0237156	3.67444	0.000238369	-0.110901	0.0349767	-3.17072	0.00152059	0.0127591
Magt1	1.01675	0.0264595	38.4266	0	0.117513	0.037078	3.16935	0.00152779	0.0128056
Mrpl50	-0.283775	0.0285481	-9.94025	2.78119e-23	-0.134276	0.042372	-3.16899	0.0015297	0.0128077
Tmem30a	0.685991	0.0175791	39.0232	0	0.0782262	0.02469	3.16834	0.00153312	0.0128225
Rab14	0.616247	0.0182029	33.8543	3.13427e-251	0.0808431	0.0255497	3.16415	0.00155535	0.0129943
Nsmce2	-0.363478	0.0297088	-12.2347	2.02809e-34	-0.139448	0.044157	-3.158	0.00158858	0.0132576
Crtc3	-1.4814	0.0776921	-19.0676	4.6941e-81	0.334314	0.105874	3.15766	0.0015904	0.0132585
Rapgef1	-0.580154	0.0648689	-8.94349	3.77074e-19	0.283219	0.0897053	3.15722	0.00159282	0.0132643
Mta1	-0.56471	0.0391671	-14.418	3.98821e-47	0.169832	0.0538189	3.15562	0.00160156	0.0133227
Zcchc6	-0.940904	0.0396526	-23.7287	1.82288e-124	0.171764	0.0544526	3.15438	0.00160838	0.0133651
Kit	-1.75305	0.0691215	-25.3618	6.65118e-142	0.296353	0.0939742	3.15356	0.00161294	0.0133886
Rnasel	-0.759431	0.0390003	-19.4724	1.88168e-84	0.181344	0.0575147	3.153	0.00161602	0.0133997
Hjurp	-0.981006	0.0404556	-24.2489	6.7868e-130	0.174982	0.0555135	3.15207	0.00162118	0.0134138
Sh3pxd2a	-2.14908	0.0725475	-29.6231	7.54063e-193	0.304727	0.0966682	3.1523	0.00161989	0.0134138
Macrod1	-2.46163	0.084819	-29.0221	3.4582e-185	0.352461	0.111863	3.15082	0.00162814	0.0134569
Rps26	4.13714	0.0808179	51.1909	0	-0.359812	0.114317	-3.14749	0.00164678	0.0135965
Echdc1	-1.1036	0.0492947	-22.3879	5.16681e-111	-0.233536	0.0742215	-3.14648	0.00165249	0.0136291
Rpf2	0.219366	0.037476	5.8535	4.81337e-09	-0.166451	0.0529188	-3.14541	0.00165856	0.0136645
Adgrb2	-0.958511	0.0631704	-15.1734	5.30363e-52	-0.28376	0.0902333	-3.14474	0.00166237	0.0136813
P2ry14	-1.19823	0.0518999	-23.0873	6.2055e-118	0.223656	0.0711401	3.14389	0.0016672	0.0137065
Ralgapa1	-1.48531	0.0520578	-28.5319	4.71754e-179	0.221916	0.0706619	3.14053	0.00168644	0.01385
Nlrc3	-1.79768	0.0608581	-29.5389	9.12551e-192	0.257206	0.0819498	3.13858	0.00169767	0.0139233
Thrap3	0.276047	0.030173	9.14879	5.75752e-20	0.133543	0.0425519	3.13836	0.00169897	0.0139233
Snx18	-0.487148	0.051556	-9.4489	3.42402e-21	0.223944	0.0713983	3.13655	0.00170951	0.0139948
Ap2a2	-0.209202	0.0275033	-7.60643	2.81776e-14	0.119889	0.038238	3.13534	0.00171652	0.0140313
Chkb	-0.72407	0.0355784	-20.3514	4.51088e-92	0.153826	0.0490649	3.13516	0.0017176	0.0140313
Npepps	-1.21195	0.0454076	-26.6905	6.06019e-157	0.194281	0.0620287	3.13212	0.00173551	0.0141626
Ppcdc	-0.867958	0.0411435	-21.0959	8.68007e-99	0.180153	0.0575375	3.13106	0.00174179	0.0141989
Htatsf1	-0.880783	0.0506677	-17.3835	1.1002e-67	0.224424	0.0716891	3.13052	0.001745	0.0142101
Isg15	-0.681868	0.0882805	-7.72389	1.12835e-14	0.384108	0.122817	3.12748	0.0017631	0.0143424
Clpx	-0.766739	0.0363456	-21.0958	8.69549e-99	-0.170341	0.0544835	-3.12647	0.00176916	0.0143622
Ncbp3	-1.20374	0.0452216	-26.6187	4.12553e-156	0.193185	0.0617904	3.12646	0.00176926	0.0143622
Serping1	-0.961529	0.138809	-6.92702	4.29798e-12	0.605175	0.193772	3.12313	0.00178939	0.0145104
Rwdd1	2.02411	0.0125393	161.422	0	0.0552206	0.0176953	3.12064	0.00180456	0.0146081
Tbx21	-0.761601	0.0447833	-17.0064	7.36564e-65	0.194744	0.0624071	3.12054	0.00180522	0.0146081
Safb	-0.789453	0.0367606	-21.4755	2.63987e-102	0.158014	0.0506451	3.12002	0.00180842	0.0146187
Cdc14a	-1.73816	0.0735775	-23.6235	2.21268e-123	0.312851	0.100297	3.11923	0.00181323	0.014627
Ppp1r15b	-0.926852	0.0393749	-23.5391	1.62161e-122	0.168793	0.0541091	3.11949	0.00181162	0.014627
Aff4	-1.24619	0.0595364	-20.9316	2.75924e-97	0.244143	0.0782878	3.11853	0.00181753	0.0146463
Gsn	0.175641	0.108132	1.62432	0.104307	0.473386	0.151839	3.11768	0.00182278	0.0146734
Brwd1	-1.18953	0.0449013	-26.492	1.19701e-154	0.191307	0.0613794	3.11679	0.00182834	0.0147028
Ifrd1	0.816809	0.0405827	20.127	4.27879e-90	-0.18029	0.0578781	-3.115	0.00183947	0.0147616
Itgb1bp1	0.0915121	0.0296813	3.08316	0.00204817	0.130766	0.0419776	3.11515	0.00183851	0.0147616
Flot1	-0.77603	0.0365148	-21.2524	3.12946e-100	0.156653	0.0503227	3.11298	0.0018521	0.0148475
Ptpn11	-0.718523	0.0507529	-14.1573	1.68367e-45	0.213374	0.0685754	3.11153	0.0018612	0.014905
Serpina3g	-0.242824	0.0690822	-3.515	0.000439756	0.29871	0.0960506	3.10992	0.00187136	0.0149709
Slc38a10	-0.0276239	0.0499207	-0.553357	0.580019	0.216536	0.0696391	3.1094	0.00187469	0.014982
Tmcc3	-2.25444	0.076472	-29.4806	5.10508e-191	0.316001	0.101648	3.10879	0.00187857	0.0149975
Trp53inp2	-2.22624	0.132611	-16.7877	3.00174e-63	0.557806	0.179522	3.10717	0.00188888	0.0150643
Asb1	-1.666	0.0569803	-29.2382	6.33819e-188	0.239287	0.0770385	3.10608	0.00189588	0.015089
Cnst	-1.99794	0.0672673	-29.7015	7.34186e-194	0.279952	0.0901222	3.10636	0.00189408	0.015089
Adam15	-2.64603	0.125009	-21.1667	1.93472e-99	0.51882	0.167116	3.10456	0.00190564	0.015151
Cast	-0.352943	0.0295527	-11.9428	7.0785e-33	-0.136205	0.0438862	-3.10359	0.00191188	0.0151589
Ino80	-1.66276	0.0568879	-29.2287	8.36558e-188	0.23873	0.0769232	3.10349	0.00191252	0.0151589
Selt	0.40896	0.0428756	9.53829	1.45208e-21	0.183607	0.0591561	3.10376	0.00191075	0.0151589
Thoc7	0.784799	0.0194258	40.3999	0	-0.0894722	0.0288349	-3.10292	0.00191624	0.0151728
Smoc2	-2.20455	0.178066	-12.3805	3.33292e-35	0.758838	0.244692	3.10119	0.00192744	0.0152459
Ankrd12	-0.400205	0.0478869	-8.35729	6.41747e-17	0.205571	0.0662988	3.10068	0.00193076	0.0152565
Cisd1	1.1996	0.0224309	53.4798	0	0.0971404	0.0313412	3.09945	0.00193879	0.0152965
Slc39a6	-0.937764	0.0395903	-23.6867	4.94487e-124	0.168625	0.0544073	3.0993	0.00193978	0.0152965
Zfp263	-1.29578	0.0473513	-27.3653	7.09876e-165	0.20015	0.064596	3.09848	0.00194514	0.0153232
Apex1	0.818904	0.0164488	49.785	0	-0.0744174	0.0240234	-3.09771	0.00195023	0.0153477
Nisch	-0.941449	0.0775366	-12.142	6.32682e-34	0.331821	0.107153	3.09669	0.00195692	0.0153846
Atp8b4	0.175214	0.0425614	4.11673	3.84283e-05	0.183225	0.0592128	3.09434	0.00197249	0.0154912
Ptpn23	-2.0829	0.0701862	-29.6767	1.53377e-193	0.290247	0.0938193	3.09368	0.00197692	0.0155103
Gpd2	0.380385	0.0359388	10.5843	3.52568e-26	0.154021	0.0498039	3.09254	0.00198449	0.0155539
Nsmaf	-0.502994	0.0526493	-9.55367	1.25187e-21	0.212506	0.0687309	3.09185	0.00198914	0.0155745
Fosb	-0.517744	0.139786	-3.70383	0.00021237	0.606472	0.196211	3.09092	0.00199538	0.0156076
Enpp4	-1.74574	0.0635518	-27.4696	4.05431e-166	0.264177	0.0855045	3.08963	0.00200405	0.0156596
Dars	0.16137	0.0228516	7.06167	1.64511e-12	-0.103919	0.0336389	-3.08923	0.00200674	0.0156648
Foxred2	-1.83158	0.0618985	-29.5901	2.00507e-192	0.257414	0.0833469	3.08847	0.00201193	0.0156894
Snx4	-0.104447	0.0260998	-4.00181	6.28587e-05	-0.119103	0.0385785	-3.08729	0.0020199	0.0157357
Cct8	1.79623	0.0344645	52.1183	0	-0.150741	0.0488317	-3.08695	0.00202221	0.0157378
Foxk2	-1.27967	0.0582561	-21.9663	6.0475e-107	0.25054	0.0811933	3.08572	0.00203059	0.015782
Golim4	-0.866684	0.038208	-22.6833	6.55007e-114	0.162257	0.0525865	3.08552	0.00203197	0.015782
Ermp1	-1.66219	0.070458	-23.5912	4.74935e-123	0.293798	0.0952387	3.08486	0.0020365	0.0158013
Ecm1	-1.75288	0.13744	-12.7537	2.97209e-37	0.581293	0.188618	3.08185	0.00205717	0.0159401
Elk4	-1.7757	0.0601929	-29.5002	2.86134e-191	0.250175	0.0811821	3.08166	0.00205852	0.0159401
Cic	-1.44807	0.0510977	-28.3392	1.13689e-176	0.213926	0.0694858	3.0787	0.00207908	0.0160832
Ccdc32	-0.832354	0.0568998	-14.6284	1.85049e-48	-0.241915	0.0786029	-3.07768	0.00208616	0.0161219
Cyb5a	0.479131	0.0344528	13.9069	5.7532e-44	0.148088	0.0481463	3.0758	0.00209939	0.0162078
Acer3	-1.67579	0.0572598	-29.2665	2.77186e-188	-0.271656	0.0883377	-3.0752	0.00210363	0.0162082
Adam9	-1.91233	0.0676141	-28.2831	5.58089e-176	0.273044	0.0888006	3.0748	0.00210641	0.0162082
Jtb	0.285007	0.0523615	5.44306	5.23731e-08	0.22341	0.0726629	3.0746	0.00210783	0.0162082
Tspan9	-2.14559	0.121348	-17.6813	5.84817e-70	0.506411	0.164694	3.07485	0.00210607	0.0162082
Sec13	0.950943	0.0284481	33.4274	5.49198e-245	-0.120873	0.0393276	-3.0735	0.00211567	0.0162201
Ssh1	-2.30219	0.0795163	-28.9524	2.6197e-184	0.34066	0.110836	3.07355	0.00211525	0.0162201
Wdr77	0.319122	0.027366	11.6613	2.00984e-31	-0.124671	0.0405618	-3.07359	0.00211497	0.0162201
Myo9b	-1.00158	0.0526411	-19.0265	1.02804e-80	0.222283	0.0723445	3.07257	0.00212226	0.0162545
Atp5g3	2.0444	0.0216706	94.34	0	-0.0944197	0.0307408	-3.07148	0.00213003	0.0162979
Nbl1	-1.22618	0.122696	-9.99364	1.6251e-23	0.523426	0.17044	3.07103	0.00213321	0.0163061
Tmem110	-0.977738	0.0403896	-24.2077	1.84794e-129	0.170268	0.0554842	3.06877	0.00214945	0.016414
Adcy3	-1.5701	0.0543125	-28.9087	9.28235e-184	0.225908	0.0736551	3.06711	0.00216143	0.016481
Ctnnb1	0.0552457	0.0387447	1.42589	0.153899	0.163499	0.0533151	3.06666	0.00216463	0.016481
Krit1	-0.11241	0.0333253	-3.37313	0.0007432	0.141707	0.046208	3.06672	0.00216418	0.016481
B3gat3	-0.0664773	0.0418692	-1.58774	0.112346	0.176561	0.0575827	3.06622	0.00216785	0.0164863
Rock1	0.119351	0.0418645	2.8509	0.00435953	0.179001	0.0583829	3.06598	0.00216958	0.0164863
Susd6	-1.78272	0.0740475	-24.0754	4.52443e-128	0.317496	0.103602	3.06458	0.00217973	0.0165377
Tecpr1	-1.56521	0.0683573	-22.8976	4.91378e-116	0.285379	0.0931253	3.06446	0.00218063	0.0165377
Rcsd1	-0.122316	0.0263341	-4.6448	3.40407e-06	0.112341	0.0366793	3.06278	0.00219289	0.0166144
Parp4	-1.10453	0.0430332	-25.667	2.73146e-145	0.180546	0.0589736	3.06148	0.00220246	0.0166705
Cyba	3.12774	0.0162162	192.878	0	0.0700356	0.0228848	3.06036	0.00221075	0.0167169
Tmem140	-2.34042	0.0862073	-27.1488	2.61798e-162	0.363277	0.11877	3.05865	0.00222336	0.0167958
Smarca4	-0.287064	0.0595265	-4.82245	1.41804e-06	0.252966	0.0828177	3.05449	0.00225441	0.0170138
Adam12	-2.63733	0.169822	-15.5299	2.17559e-54	0.701143	0.229625	3.05343	0.00226244	0.0170577
Gnptab	-0.997508	0.0407909	-24.4542	4.54044e-132	0.171046	0.0560252	3.05301	0.00226556	0.0170645
Sept8	-0.957592	0.0457243	-20.9427	2.18662e-97	0.191919	0.0628804	3.05213	0.00227226	0.0170981
Usp24	-1.32119	0.0635897	-20.7768	7.02125e-96	0.266082	0.0871875	3.05184	0.00227444	0.0170981
Fancl	-1.1308	0.0436021	-25.9346	2.71504e-148	-0.201093	0.0659252	-3.05032	0.00228599	0.0171606
Iars	-0.25599	0.0522428	-4.89999	9.58397e-07	0.221769	0.0727074	3.05016	0.00228719	0.0171606
Txnl1	1.47385	0.0257743	57.1831	0	-0.110925	0.0363714	-3.04979	0.00229005	0.0171653
Csde1	0.794625	0.0331847	23.9456	1.02794e-126	0.1405	0.0460788	3.04912	0.0022951	0.0171866
Prkcb	-2.14154	0.104762	-20.442	7.07789e-93	0.426332	0.13984	3.04872	0.00229816	0.0171928
Stx4a	-0.361749	0.0300742	-12.0285	2.51551e-33	0.127798	0.0419226	3.04842	0.00230052	0.0171938
Ireb2	-1.68568	0.0575435	-29.294	1.23844e-188	0.23722	0.0778363	3.04768	0.00230616	0.0172194
Ap1b1	-1.20993	0.0457207	-26.4634	2.55709e-154	0.190384	0.0625394	3.04422	0.00233282	0.0173969
Ruvbl2	0.268681	0.040781	6.58839	4.44628e-11	-0.178037	0.0584877	-3.04401	0.00233444	0.0173969
Rgs2	1.7564	0.0588658	29.8373	1.28349e-195	0.252641	0.0830107	3.04348	0.00233859	0.017411
Pepd	-0.379493	0.0299476	-12.6719	8.46458e-37	-0.135242	0.0444609	-3.04182	0.0023515	0.0174903
Fem1a	-1.91567	0.0672053	-28.5047	1.0235e-178	0.287354	0.0945023	3.04071	0.00236021	0.0175355
Slc25a36	-1.30089	0.0555662	-23.4114	3.26859e-121	0.230244	0.0757266	3.04047	0.00236212	0.0175355
Tsc22d3	-0.676016	0.0465537	-14.5212	8.89546e-48	0.197037	0.0649593	3.03324	0.00241941	0.0179436
Exoc2	-1.47185	0.0517088	-28.4642	3.25518e-178	0.213012	0.0703316	3.02869	0.0024562	0.0181858
mt-Nd4	3.35226	0.0681623	49.1807	0	0.291849	0.096364	3.02861	0.00245678	0.0181858
Cad	-0.793581	0.0531605	-14.928	2.16615e-50	0.222118	0.0733801	3.02696	0.00247029	0.0182584
Hspb8	-1.61232	0.133271	-12.098	1.08222e-33	0.55721	0.18409	3.02683	0.0024713	0.0182584
Tspan4	-0.104959	0.0488198	-2.14993	0.0315605	0.20536	0.067857	3.02637	0.00247507	0.0182687
March8	-1.47415	0.0609192	-24.1984	2.31504e-129	0.25607	0.0846282	3.02582	0.00247959	0.0182846
Itm2c	0.00488943	0.0326185	0.149897	0.880846	0.124276	0.0410884	3.02459	0.00248968	0.0183218
Prex1	-1.64647	0.126437	-13.0221	9.15997e-39	0.53107	0.175599	3.02434	0.00249175	0.0183218
Use1	1.1077	0.0799466	13.8554	1.17922e-43	0.340911	0.112704	3.02483	0.00248774	0.0183218
Usp34	-0.0380615	0.0313811	-1.21288	0.225176	0.132352	0.0437774	3.0233	0.00250034	0.0183675
Fam173b	-0.894813	0.0387492	-23.0924	5.51777e-118	0.161245	0.053344	3.02273	0.00250506	0.0183847
Trappc8	-1.77755	0.0659138	-26.9678	3.52449e-160	0.27153	0.0898836	3.02091	0.0025202	0.0184782
Anp32b	2.20794	0.0212806	103.754	0	0.0904535	0.0299584	3.01931	0.00253353	0.018534
Mtmr3	-2.10122	0.0993404	-21.1518	2.65747e-99	0.403885	0.133756	3.01956	0.00253145	0.018534
Telo2	-1.45857	0.0513666	-28.3952	2.31597e-177	0.211031	0.069898	3.01913	0.00253499	0.018534
Dhx30	-1.12701	0.0435193	-25.8967	7.2592e-148	0.179992	0.0596475	3.01759	0.0025479	0.0185932
Vwa5a	-1.99343	0.0671157	-29.7013	7.38333e-194	0.271833	0.0900813	3.01764	0.00254748	0.0185932
Erlin2	-1.98893	0.0669651	-29.701	7.45514e-194	0.270943	0.0898971	3.01392	0.00257895	0.018802
Cog4	-1.93227	0.0650947	-29.684	1.23496e-193	0.263415	0.0875329	3.00933	0.00261825	0.0190597
Wt1	-2.48539	0.117911	-21.0786	1.25141e-98	0.478233	0.158923	3.00922	0.00261923	0.0190597
Syap1	-1.20049	0.068015	-17.6503	1.0116e-69	-0.301289	0.100148	-3.00844	0.00262596	0.0190907
Slc25a33	-0.581065	0.0526193	-11.0428	2.37477e-28	0.218962	0.0727903	3.00811	0.00262874	0.019093
Cyr61	-1.68841	0.132155	-12.7761	2.23116e-37	0.542315	0.180384	3.00645	0.0026432	0.019162
Gusb	-0.23293	0.0278315	-8.3693	5.79619e-17	0.116435	0.0387267	3.00657	0.00264209	0.019162
Ninj1	-0.857311	0.0603518	-14.2052	8.50246e-46	0.249146	0.0829572	3.00331	0.00267062	0.0193426
Cables2	-2.12517	0.0818088	-25.9773	8.94615e-149	0.304494	0.101415	3.00244	0.00267821	0.0193794
Mblac2	-2.22648	0.0909133	-24.4902	1.88089e-132	0.371318	0.123704	3.00167	0.00268504	0.0194107
Il4ra	-0.848658	0.0677718	-12.5223	5.63791e-36	0.281707	0.0938839	3.00059	0.00269458	0.0194614
Chchd2	3.11533	0.0110272	282.514	0	0.0464345	0.0154768	3.00027	0.00269739	0.0194635
Araf	-0.288677	0.0286182	-10.0872	6.2938e-24	0.119322	0.0397935	2.99854	0.0027128	0.0195565
Cystm1	-0.47776	0.119006	-4.01459	5.9549e-05	0.499705	0.166749	2.99674	0.0027288	0.0196534
Tmsb10	4.87942	0.121945	40.0134	0	-0.5166	0.172469	-2.99533	0.00274149	0.0197265
Kidins220	-1.47185	0.0517089	-28.4641	3.26041e-178	0.210737	0.0703685	2.99476	0.0027466	0.0197265
Tmub1	-1.49851	0.0556583	-26.9233	1.17199e-159	0.227343	0.0759081	2.99498	0.00274466	0.0197265
Stx11	-0.350698	0.0418151	-8.38688	4.99235e-17	-0.186323	0.062269	-2.99223	0.00276943	0.019872
Gm14295	-2.21995	0.0751646	-29.5346	1.03654e-191	-0.354972	0.118845	-2.98684	0.00281881	0.0202076
Emc9	-2.00703	0.0675739	-29.7013	7.3971e-194	0.270893	0.0907153	2.98619	0.00282475	0.0202314
Rreb1	-1.7487	0.0752415	-23.2412	1.74642e-119	0.306806	0.102783	2.98497	0.00283604	0.0202934
Drosha	-1.69566	0.0578316	-29.3206	5.66444e-189	0.233372	0.0782945	2.98069	0.00287597	0.0205601
Aamdc	-1.51348	0.0556344	-27.204	5.83214e-163	0.233635	0.0783942	2.98026	0.00288004	0.0205702
Atp1b1	0.7543	0.0278175	27.116	6.37727e-162	-0.116085	0.038963	-2.97936	0.00288849	0.0205744
Eif2s2	2.57317	0.053689	47.9274	0	-0.226501	0.0760183	-2.97956	0.00288667	0.0205744
Gtf3c2	-1.13919	0.0474622	-24.0021	2.64222e-127	0.184486	0.0619216	2.97935	0.00288861	0.0205744
0610012G03Rik	0.689928	0.019952	34.5794	5.15507e-262	0.0824307	0.0276903	2.97688	0.00291197	0.0207216
Nrd1	-0.20244	0.034984	-5.78664	7.1809e-09	0.146146	0.0491705	2.97223	0.00295645	0.0210188
Emc2	0.322437	0.0430282	7.49362	6.69995e-14	-0.181934	0.0612365	-2.97101	0.00296823	0.0210832
Smim7	0.170832	0.0255138	6.69569	2.1466e-11	0.106913	0.0359941	2.97029	0.00297517	0.021113
Dtl	-0.916208	0.0477078	-19.2046	3.38824e-82	0.195097	0.0657023	2.96941	0.00298368	0.021154
Pelp1	-1.38484	0.0495074	-27.9723	3.53222e-172	0.200433	0.0675329	2.96794	0.00299806	0.0212365
Nup214	-1.14035	0.0438109	-26.029	2.32702e-149	0.17825	0.0600715	2.96729	0.00300436	0.0212616
Nup35	-0.563111	0.0509149	-11.0599	1.96423e-28	-0.217124	0.0732345	-2.96478	0.00302903	0.0214166
Camsap1	-2.36566	0.0808449	-29.2618	3.18063e-188	0.318373	0.107405	2.96423	0.00303446	0.0214354
Sepn1	-0.464094	0.0506068	-9.17057	4.7052e-20	0.208507	0.0703627	2.96331	0.00304346	0.0214793
Pih1d1	-0.295551	0.0353279	-8.36593	5.96425e-17	0.148117	0.0499933	2.96273	0.0030492	0.0214806
Slc43a3	-0.716504	0.035444	-20.2151	7.21261e-91	0.145118	0.0489809	2.96274	0.0030491	0.0214806
Fbxl17	-2.03013	0.0683586	-29.6982	8.10447e-194	0.271766	0.0917509	2.962	0.00305652	0.0215125
Vipas39	-1.42229	0.0504433	-28.1959	6.56745e-175	0.203553	0.06876	2.96034	0.003073	0.0216089
Morf4l2	1.45871	0.0182547	79.9088	0	-0.0759895	0.0256738	-2.9598	0.00307834	0.0216268
1700020I14Rik	0.671555	0.0386633	17.3693	1.40928e-67	0.159592	0.0539373	2.95885	0.00308791	0.0216598
Lamc1	-1.08092	0.106418	-10.1573	3.0737e-24	0.437149	0.147761	2.95849	0.00309146	0.0216598
Nsfl1c	0.206798	0.0223384	9.25752	2.09243e-20	-0.0971087	0.0328233	-2.95853	0.00309113	0.0216598
Gtf3c1	-1.81637	0.0614294	-29.5685	3.80396e-192	0.245315	0.0829406	2.95772	0.00309926	0.0216949
Ethe1	-1.16957	0.0444553	-26.3088	1.52166e-152	0.180064	0.0609293	2.9553	0.00312367	0.0218459
Rpl13a	5.05172	0.0325538	155.18	0	0.135968	0.0460289	2.95396	0.00313724	0.021921
Usp15	-0.572817	0.0329869	-17.365	1.51983e-67	0.134962	0.0456961	2.95348	0.00314216	0.0219355
Lats1	-2.23705	0.0758097	-29.5087	2.22513e-191	0.29861	0.10115	2.95214	0.00315584	0.0220111
Eomes	0.828865	0.0163671	50.6422	0	0.0680189	0.0230458	2.95147	0.00316268	0.022039
Nifk	0.432334	0.0199561	21.6642	4.46593e-104	-0.0862863	0.0292381	-2.95116	0.00316585	0.0220411
2810474O19Rik	-0.160978	0.0503754	-3.19558	0.0013955	0.206574	0.0700836	2.94754	0.00320311	0.0222605
Itga1	-0.207208	0.0348496	-5.94578	2.7514e-09	0.143067	0.0485341	2.94775	0.00320093	0.0222605
Myo1f	-0.248549	0.0437212	-5.68488	1.30908e-08	0.178902	0.0607173	2.94648	0.00321414	0.022317
Gm10094	-0.646666	0.172575	-3.74717	0.000178844	-0.728388	0.247284	-2.94556	0.00322375	0.0223637
Dgcr6	-0.72112	0.0506521	-14.2367	5.42016e-46	0.207119	0.0703696	2.94331	0.00324728	0.0224997
Trak2	-1.83582	0.0763962	-24.0303	1.34252e-127	0.306537	0.104154	2.94312	0.00324918	0.0224997
H6pd	-2.22562	0.0753776	-29.5263	1.3255e-191	0.29611	0.100629	2.94259	0.00325484	0.0225187
Pgam5	-0.885844	0.0385759	-22.9637	1.07583e-116	-0.17005	0.0578221	-2.94091	0.00327251	0.0226005
Tfg	0.319617	0.0216306	14.7762	2.08738e-49	-0.0925561	0.0314701	-2.94108	0.00327067	0.0226005
Ctnnbl1	-0.49638	0.0317501	-15.634	4.27349e-55	-0.138707	0.0471816	-2.93985	0.00328371	0.0226172
Rhoj	-2.64094	0.193041	-13.6807	1.32407e-42	0.770286	0.262013	2.93988	0.00328343	0.0226172
Xpo1	-0.470096	0.0506522	-9.28086	1.68116e-20	0.207153	0.070451	2.94038	0.00327809	0.0226172
Gtpbp1	-1.11655	0.0562529	-19.8488	1.12948e-87	0.22861	0.0778004	2.93842	0.00329894	0.0226997
Mapk3	-0.988247	0.053763	-18.3816	1.84583e-75	0.219288	0.0746342	2.93817	0.00330156	0.0226997
Ogfod2	-0.742868	0.0654292	-11.3538	7.10406e-30	0.264702	0.0901649	2.93576	0.00332735	0.0228567
Hba-x	-4.56867	0.804599	-5.67819	1.36127e-08	3.15732	1.07571	2.9351	0.00333444	0.0228851
Fam207a	-0.114717	0.0262341	-4.37282	1.22653e-05	0.107346	0.0365845	2.93419	0.00334421	0.0229317
Mef2d	-0.940429	0.0475424	-19.7809	4.35161e-87	0.192487	0.0656101	2.9338	0.00334836	0.0229398
Satb1	-0.757535	0.0361787	-20.9387	2.3774e-97	0.146517	0.0499795	2.93154	0.00337282	0.0230869
4930402H24Rik	-2.27439	0.0815455	-27.891	3.42758e-171	0.324892	0.110867	2.93048	0.00338439	0.023112
Slc35b2	-0.76475	0.0588558	-12.9936	1.33003e-38	0.238612	0.081427	2.93038	0.00338545	0.023112
Tcirg1	-1.31054	0.0503005	-26.0541	1.20749e-149	0.200163	0.0682974	2.93076	0.00338137	0.023112
Tbc1d1	-1.83158	0.0618982	-29.5902	1.9963e-192	0.244875	0.083582	2.92975	0.00339232	0.0231385
Atp11b	-0.337345	0.0293231	-11.5044	1.25371e-30	0.119429	0.0407727	2.92914	0.00339906	0.023164
Coq10b	-0.12579	0.0263798	-4.76841	1.85682e-06	-0.114034	0.0389389	-2.92852	0.00340577	0.0231892
Ext2	-0.560918	0.0327913	-17.1057	1.34566e-65	0.133014	0.0454463	2.92684	0.0034242	0.0232942
Tceal8	-2.19874	0.0953938	-23.0491	1.50051e-117	0.373304	0.127722	2.92278	0.0034692	0.0235796
Mob1a	0.0738066	0.0381767	1.93329	0.0532007	0.156611	0.053614	2.92109	0.00348811	0.0236873
Ifnar2	-1.8377	0.0678772	-27.0739	1.99766e-161	0.266421	0.0912227	2.92056	0.00349406	0.0237068
Unc119b	-1.26054	0.0465241	-27.0943	1.14987e-161	0.185917	0.0636777	2.91965	0.0035042	0.0237548
Pik3ca	-1.00084	0.0408589	-24.4951	1.6674e-132	0.164001	0.0562118	2.91755	0.0035279	0.0238945
2610037D02Rik	-2.30851	0.0785675	-29.3825	9.20308e-190	0.305231	0.104678	2.91589	0.0035467	0.0239798
Nutf2	-1.17205	0.0886009	-13.2284	6.01314e-40	-0.374513	0.128431	-2.91606	0.00354484	0.0239798
Ier2	1.20661	0.0281155	42.9163	0	0.114023	0.0391138	2.91516	0.00355506	0.0240153
Git1	-1.97115	0.0663725	-29.6983	8.07181e-194	0.260333	0.0893128	2.91484	0.00355868	0.0240187
Cux1	-0.832247	0.0375558	-22.1603	8.29746e-109	0.151047	0.0518261	2.91449	0.00356265	0.0240246
Orai2	-1.60309	0.0552156	-29.0332	2.50484e-185	0.218485	0.0750071	2.91286	0.00358138	0.0241298
Kmt2b	-2.07309	0.069843	-29.6822	1.30398e-193	0.272661	0.0937245	2.90917	0.00362386	0.0243948
Metap2	1.6127	0.0375278	42.9735	0	-0.154833	0.0532437	-2.908	0.00363748	0.0244651
Zeb2	-2.35004	0.092973	-25.2766	5.77272e-141	0.362442	0.124686	2.90685	0.00365094	0.0245343
Psmd6	0.833846	0.0423285	19.6994	2.18218e-86	-0.17471	0.0601575	-2.9042	0.00368188	0.0247207
Cst7	2.28132	0.0408783	55.8077	0	0.16744	0.0576872	2.90255	0.00370141	0.0248303
Mrps26	0.73837	0.0334861	22.05	9.5453e-108	0.135376	0.0466464	2.90218	0.00370577	0.024838
Mlx	-0.103085	0.026082	-3.95234	7.73892e-05	-0.111626	0.0384743	-2.90131	0.00371611	0.0248641
Prpf8	-0.470902	0.0335888	-14.0196	1.18251e-44	0.13523	0.0466058	2.90157	0.00371293	0.0248641
Lrch3	-2.00703	0.0675736	-29.7014	7.36703e-194	0.26354	0.0908637	2.90039	0.00372698	0.0249153
Stat5a	-1.24405	0.0712716	-17.4551	3.14957e-68	0.284901	0.0982437	2.89994	0.00373231	0.0249294
Mia3	-0.936913	0.0571069	-16.4063	1.72376e-60	0.228355	0.0787685	2.89906	0.00374281	0.0249779
Tdp2	-1.16331	0.0634299	-18.34	3.96453e-75	-0.269025	0.0929588	-2.89402	0.00380345	0.0253607
Gpx3	1.97927	0.124106	15.9482	2.9317e-57	0.507391	0.175383	2.89305	0.00381524	0.0254174
Secisbp2	-1.20784	0.0453143	-26.6547	1.58009e-156	0.179394	0.0621164	2.88803	0.00387667	0.0258044
AU040320	-1.7757	0.060193	-29.5001	2.86914e-191	0.235227	0.0814571	2.88774	0.00388016	0.0258054
Cryab	-1.13717	0.176997	-6.42478	1.32057e-10	0.71601	0.248104	2.88593	0.00390255	0.0259097
Pgls	1.76844	0.0394357	44.8436	0	0.160283	0.0555379	2.88602	0.0039015	0.0259097
Xist	2.37333	0.032782	72.3973	0	0.133345	0.0462516	2.88303	0.00393864	0.0261269
Eif3a	1.33858	0.0276514	48.409	0	0.111838	0.0388057	2.88199	0.00395171	0.0261904
Hist1h2ae	-1.23328	0.230126	-5.35917	8.36068e-08	-0.957111	0.332131	-2.88173	0.00395499	0.0261904
Trim37	-1.92804	0.0649569	-29.6819	1.31599e-193	0.252314	0.0875651	2.88144	0.00395857	0.0261916
Ccdc43	-0.947213	0.0397778	-23.8126	2.47301e-125	-0.171859	0.0596536	-2.88096	0.00396469	0.0262011
Dnajc4	-0.982644	0.0404888	-24.2695	4.11569e-130	0.160597	0.0557474	2.88079	0.00396678	0.0262011
Dpy19l1	-1.29803	0.0474045	-27.382	4.49782e-165	0.18683	0.0648688	2.88012	0.00397529	0.0262349
Plpp6	-2.13156	0.0946367	-22.5236	2.43729e-112	0.340595	0.118302	2.87902	0.00398913	0.0263038
Crebrf	-2.32093	0.0790571	-29.3576	1.9095e-189	0.303196	0.105377	2.87723	0.00401178	0.0264305
Cd48	1.13227	0.0385549	29.3677	1.42082e-189	-0.157762	0.0548413	-2.87671	0.00401849	0.0264522
Rai1	-0.710228	0.0379129	-18.7332	2.65673e-78	0.147285	0.0512177	2.87567	0.00403174	0.0265168
Tra2a	0.628759	0.0180894	34.7585	1.03058e-264	0.0731406	0.0254386	2.87518	0.00403796	0.0265352
Ckb	-2.35861	0.117132	-20.1363	3.54756e-90	0.446345	0.15534	2.87335	0.00406146	0.0266669
Taf9b	-1.46121	0.0514343	-28.4092	1.55672e-177	-0.224919	0.078293	-2.87278	0.00406874	0.026692
Bcat2	0.446569	0.0198146	22.5373	1.7871e-112	-0.0833186	0.0290078	-2.87229	0.00407514	0.0266938
Ccl4	-2.04049	0.261183	-7.8125	5.60625e-15	1.04422	0.363556	2.87223	0.00407592	0.0266938
Gm26724	-2.25444	0.0764718	-29.4806	5.09774e-191	0.293325	0.102152	2.87145	0.00408597	0.026737
Clip1	-0.837828	0.0425423	-19.694	2.42682e-86	0.168833	0.0588311	2.86978	0.00410753	0.0268326
Rnf20	-1.01603	0.0532196	-19.0913	2.98418e-81	0.209974	0.0731669	2.8698	0.00410729	0.0268326
Sdccag3	-0.660323	0.0344623	-19.1607	7.87629e-82	0.136911	0.0477177	2.86918	0.00411536	0.026861
Nbr1	-1.76666	0.0844419	-20.9216	3.40223e-97	0.329255	0.114787	2.86841	0.0041254	0.0269039
Arl4d	-2.1454	0.181839	-11.7984	3.97978e-32	0.718128	0.250537	2.86636	0.00415223	0.0270332
Rab10	0.739244	0.0171172	43.1873	0	0.0690714	0.0240957	2.86655	0.00414974	0.0270332
Sppl2b	-1.90717	0.0642825	-29.6685	1.95898e-193	0.248531	0.08673	2.86557	0.00416259	0.0270779
Esyt1	0.710307	0.0406173	17.4878	1.77463e-68	0.162884	0.0568552	2.86489	0.0041715	0.0271043
Mgat1	-0.452616	0.0547834	-8.26193	1.43332e-16	0.219152	0.0764999	2.86473	0.00417366	0.0271043
Camk2d	-1.30422	0.0581101	-22.4439	1.46662e-111	0.231347	0.0808047	2.86304	0.00419593	0.027226
Bzw1	1.25229	0.0384518	32.5677	1.17644e-232	-0.156117	0.0545857	-2.86002	0.0042361	0.0274406
Hbb-bh1	-4.17858	0.819727	-5.09752	3.44125e-07	3.15507	1.10309	2.86022	0.00423348	0.0274406
Tmem131	-1.46459	0.0607854	-24.0944	2.86308e-128	0.236288	0.0826633	2.85844	0.00425734	0.027555
B4galt1	-0.695372	0.0350716	-19.8272	1.73348e-87	0.138734	0.0485401	2.85813	0.00426148	0.0275588
St3gal6	-0.27126	0.0312484	-8.68076	3.93122e-18	0.115255	0.0403295	2.85783	0.00426556	0.027562
Qk	-1.15194	0.0440652	-26.1416	1.22734e-150	0.172797	0.0604975	2.85626	0.00428662	0.027652
Usp20	-2.2305	0.0800621	-27.8596	8.24657e-171	0.310807	0.108809	2.85644	0.00428424	0.027652
Nop16	0.40242	0.0202569	19.8659	8.03269e-88	-0.0846222	0.0296655	-2.85254	0.00433712	0.0279543
Rhbdd3	-2.4125	0.0827605	-29.1503	8.27238e-187	0.313911	0.110057	2.85227	0.00434085	0.0279551
Snx14	-1.88671	0.0636283	-29.6521	3.18387e-193	0.244887	0.0859178	2.85025	0.00436846	0.0281095
Tmem214	-0.491143	0.0473458	-10.3735	3.27269e-25	0.182129	0.063964	2.84736	0.00440829	0.0283422
Tsc22d1	-1.74058	0.146274	-11.8995	1.19124e-32	0.575084	0.202145	2.84491	0.0044424	0.028514
Ubr2	-0.502264	0.0502207	-10.0011	1.50654e-23	0.198506	0.0697744	2.84496	0.00444165	0.028514
Mgat5	-0.0532214	0.0388807	-1.36884	0.17105	0.154813	0.0544359	2.84395	0.00445575	0.0285759
Gatsl2	-1.9268	0.0717108	-26.869	5.05523e-159	0.282837	0.0994926	2.8428	0.00447192	0.0286559
Zfp106	-0.351089	0.0375152	-9.35858	8.08118e-21	0.147506	0.051914	2.84136	0.00449216	0.0287617
Fam177a	0.53126	0.0570485	9.31244	1.24932e-20	0.227689	0.0801769	2.83983	0.00451378	0.0288088
Hmgcs1	0.855548	0.0452413	18.9108	9.29871e-80	-0.18294	0.0644177	-2.83991	0.00451264	0.0288088
Lemd2	-1.70913	0.0582223	-29.3552	2.05112e-189	0.224304	0.0789864	2.83978	0.00451442	0.0288088
Sesn1	-1.95842	0.0913406	-21.4408	5.56095e-102	0.348832	0.122828	2.84001	0.00451126	0.0288088
Pcsk5	-2.1539	0.134722	-15.9878	1.55524e-57	0.519795	0.183094	2.83895	0.00452618	0.02886
Atp8a1	-1.33232	0.0482242	-27.6276	5.1929e-168	0.187217	0.0659845	2.83729	0.00454984	0.028987
Macf1	-0.219647	0.0393377	-5.58363	2.35545e-08	0.155214	0.0547269	2.83616	0.00456593	0.0290655
Edem2	0.74081	0.029601	25.0265	3.14666e-138	0.117333	0.0413911	2.83474	0.00458624	0.0291707
Slc35c2	-0.246257	0.0520069	-4.73508	2.18972e-06	0.205196	0.0723997	2.83421	0.00459388	0.0291953
Gpr180	-0.933073	0.0394976	-23.6235	2.2093e-123	0.154136	0.0544659	2.82996	0.00465541	0.029562
Myo1e	-0.190468	0.0272468	-6.99044	2.74017e-12	-0.11373	0.0402154	-2.82802	0.00468362	0.0297167
Gmds	0.516192	0.0252853	20.4147	1.2372e-92	-0.100265	0.0354585	-2.82766	0.00468897	0.0297263
Sgpp1	-1.52963	0.0532247	-28.7392	1.23547e-181	0.205049	0.0725262	2.82723	0.00469522	0.0297415
Ddx41	-0.280521	0.0285017	-9.84223	7.40508e-23	-0.119075	0.0421286	-2.82646	0.00470649	0.0297885
Dab2ip	-2.44368	0.100454	-24.3264	1.03059e-130	0.380839	0.13481	2.82502	0.00472784	0.0298991
Anapc10	-0.427252	0.0306714	-13.93	4.16354e-44	-0.12826	0.0454488	-2.82207	0.00477141	0.0301049
Cdc14b	-2.1921	0.0741249	-29.573	3.32574e-192	0.280209	0.0993042	2.82172	0.00477669	0.0301049
Ikbkb	-0.212533	0.0415362	-5.11681	3.10754e-07	0.165699	0.0587239	2.82165	0.00477765	0.0301049
Mycbp	-0.0482061	0.0346612	-1.39078	0.164292	-0.141912	0.0502966	-2.82151	0.00477985	0.0301049
Ncapd2	-1.75	0.0731596	-23.9202	1.88607e-126	0.28537	0.101114	2.82227	0.00476857	0.0301049
Rnf167	-0.948129	0.0667614	-14.2018	8.93454e-46	0.260347	0.0923012	2.82062	0.00479304	0.0301633
Dcaf7	-0.785407	0.0366864	-21.4086	1.1102e-101	0.142985	0.0507237	2.81891	0.00481873	0.0303004
Kdm5c	-0.845022	0.0377965	-22.3572	1.02853e-110	0.147101	0.0522072	2.81764	0.00483779	0.0303708
Nkiras1	-2.01161	0.0677285	-29.7011	7.43979e-194	0.256985	0.0912057	2.81764	0.00483775	0.0303708
Atp6ap2	-0.49638	0.03175	-15.634	4.27124e-55	-0.132635	0.0471032	-2.81584	0.004865	0.0305168
Dnase1l1	-2.33422	0.0978937	-23.8444	1.15707e-125	0.371591	0.132191	2.81102	0.00493851	0.0309528
Golt1b	0.0369726	0.024318	1.52038	0.128415	0.0955876	0.0340096	2.8106	0.00494489	0.0309677
Nsmce1	-1.15363	0.0791357	-14.5778	3.88587e-48	0.306807	0.109238	2.80861	0.00497556	0.0311341
Sp2	-2.03392	0.0828808	-24.5404	5.47965e-133	-0.357295	0.127226	-2.80836	0.00497951	0.0311341
Fam117b	-1.55256	0.0538382	-28.8375	7.27112e-183	0.205885	0.0733481	2.80696	0.00500109	0.0311932
Stk19	-0.613911	0.0336718	-18.2322	2.86578e-74	0.131059	0.0466885	2.8071	0.00499904	0.0311932
Unc13d	-0.34124	0.0321278	-10.6213	2.3717e-26	0.127733	0.0455006	2.80728	0.00499615	0.0311932
Ccar1	-0.0598171	0.0255238	-2.34358	0.0190997	0.100059	0.0356571	2.80614	0.00501391	0.0311977
Galnt1	-0.046229	0.025351	-1.82356	0.0682191	0.0994058	0.0354213	2.80638	0.00501013	0.0311977
Lin54	-1.05821	0.0649149	-16.3015	9.62441e-60	0.251485	0.0896064	2.80655	0.00500755	0.0311977
Camta1	-0.632552	0.0543797	-11.6321	2.82955e-31	-0.220224	0.0785014	-2.80536	0.00502607	0.0312381
Zbp1	-1.10123	0.0604318	-18.2226	3.41491e-74	0.232421	0.0828537	2.8052	0.0050285	0.0312381
Rab8b	0.144385	0.142235	1.01511	0.310052	-0.566554	0.202113	-2.80315	0.0050606	0.0314123
Kcnk5	-2.22562	0.0753775	-29.5263	1.32317e-191	0.282687	0.100927	2.80091	0.00509592	0.0316061
Trappc9	-2.16499	0.0731271	-29.6059	1.25448e-192	0.274706	0.098087	2.80063	0.00510026	0.0316077
Polr2d	-0.235486	0.0383297	-6.14369	8.06278e-10	-0.155926	0.0556856	-2.80011	0.00510848	0.0316333
Jmjd6	-0.137339	0.0309599	-4.43604	9.16307e-06	-0.121342	0.0433995	-2.79594	0.00517493	0.0320191
Pdhb	0.029786	0.0410787	0.725096	0.468393	-0.163244	0.0584159	-2.79451	0.00519792	0.0321315
Uqcc3	0.830329	0.0289051	28.726	1.80745e-181	0.112998	0.0404388	2.79429	0.00520141	0.0321315
Gbp4	-0.619657	0.0434393	-14.2649	3.62115e-46	0.167464	0.059951	2.79334	0.00521664	0.0321999
Zc3h4	-1.80258	0.0736713	-24.4678	3.25287e-132	0.27663	0.0990455	2.79296	0.00522288	0.0322126
Bod1	-2.15436	0.0727392	-29.6175	8.88924e-193	0.272578	0.0976128	2.79244	0.00523121	0.0322383
Bag1	1.82863	0.0396446	46.1256	0	0.155868	0.0558354	2.79156	0.00524552	0.0323007
Psmg1	-0.632694	0.0579115	-10.9252	8.7365e-28	-0.233604	0.0837045	-2.79082	0.00525744	0.0323483
Mmgt1	-2.10267	0.0750007	-28.0353	6.02779e-173	0.281728	0.100979	2.78996	0.00527147	0.0324089
Rps27a	4.96603	0.00519984	955.036	0	0.0204858	0.00734354	2.78964	0.00527672	0.0324153
Mgat3	-1.12606	0.0511431	-22.0179	1.94152e-107	0.192936	0.0691891	2.78852	0.00529487	0.032501
4933434E20Rik	-0.0802192	0.0257855	-3.11102	0.00186445	0.100423	0.0360195	2.788	0.0053034	0.0325275
Ccnt2	-1.1421	0.0674289	-16.9379	2.36467e-64	0.258248	0.0927053	2.78569	0.00534147	0.0326832
Ctdsp1	-1.27506	0.0658636	-19.359	1.71093e-83	0.252123	0.0905042	2.78576	0.00534031	0.0326832
Gm14305	-1.59203	0.105894	-15.0341	4.39044e-51	-0.432833	0.155367	-2.78587	0.00533839	0.0326832
9430020K01Rik	-2.43502	0.1348	-18.0639	6.12826e-73	0.507594	0.182272	2.78482	0.0053558	0.0327449
AI314180	-0.68924	0.0349642	-19.7127	1.67629e-86	0.134852	0.0484365	2.78411	0.00536753	0.0327648
Igf2bp3	-1.96676	0.0662267	-29.6973	8.3122e-194	0.248769	0.0893482	2.78426	0.005365	0.0327648
Casd1	-2.20315	0.0745356	-29.5583	5.13406e-192	0.278071	0.0999016	2.78345	0.00537837	0.0328051
Plekha5	-1.29131	0.0472455	-27.3319	1.77245e-164	0.180111	0.0647527	2.78152	0.00541056	0.0329754
Aldoc	-1.60921	0.0553848	-29.055	1.3306e-185	-0.235146	0.0845523	-2.78107	0.00541798	0.0329946
Fmnl3	-1.94222	0.074947	-25.9146	4.56442e-148	0.282189	0.101478	2.7808	0.00542255	0.0329965
Mlst8	-2.2603	0.0766965	-29.4708	6.82647e-191	0.285333	0.102633	2.78013	0.00543374	0.0330385
Selk	2.17102	0.0173176	125.365	0	0.066837	0.024044	2.77978	0.00543952	0.0330476
Apaf1	-0.715775	0.0582522	-12.2875	1.057e-34	0.223372	0.0803642	2.77949	0.00544444	0.0330516
Wbscr22	0.169174	0.0318757	5.30731	1.11255e-07	-0.118491	0.0426497	-2.77824	0.00546535	0.0331524
Klhl5	-0.592501	0.0470564	-12.5913	2.35794e-36	0.17667	0.0636194	2.77699	0.00548656	0.033255
Ulk2	-1.78297	0.0604123	-29.5135	1.93488e-191	0.227325	0.0819009	2.77561	0.00550975	0.0333694
Psmd14	1.06915	0.0396902	26.9374	8.02033e-160	-0.156309	0.0563395	-2.77442	0.00553004	0.033466
Galnt11	-2.3147	0.0788111	-29.3702	1.31888e-189	0.292099	0.105305	2.77382	0.00554017	0.0334952
Mbd3	0.319315	0.0581654	5.48977	4.0245e-08	0.226009	0.0814852	2.77363	0.00554352	0.0334952
Smg6	-1.81791	0.0695819	-26.1262	1.83742e-150	0.260642	0.0940604	2.771	0.00558837	0.0337398
Exoc1	-1.83158	0.0618984	-29.5901	2.00256e-192	0.232176	0.0838231	2.76983	0.00560848	0.0338281
Gas7	-1.5443	0.0947001	-16.3072	8.76669e-60	0.360726	0.130243	2.76964	0.00561175	0.0338281
Rps6ka3	-0.713994	0.0353995	-20.1696	1.8115e-90	0.135728	0.0490293	2.7683	0.00563497	0.0339416
Lppos	-1.0348	0.0415585	-24.8998	7.46968e-137	0.158441	0.0572494	2.76756	0.00564779	0.0339923
Slc25a17	-0.45976	0.031174	-14.7482	3.16014e-49	-0.127755	0.0461872	-2.76603	0.00567439	0.0341259
Rab3gap2	-1.42996	0.0506369	-28.2394	1.92049e-175	0.191369	0.0692189	2.7647	0.00569754	0.0342118
Tmem219	-0.0180144	0.034881	-0.516453	0.605538	0.134345	0.0485905	2.76485	0.00569497	0.0342118
Pogz	-2.42629	0.0833334	-29.1154	2.28906e-186	0.306427	0.110999	2.76062	0.00576918	0.0346151
Pacs1	-1.81637	0.0614295	-29.5684	3.81029e-192	0.229665	0.0832356	2.75922	0.00579397	0.0347369
Fbxo34	-0.826857	0.0766805	-10.7831	4.13509e-27	0.294076	0.106704	2.756	0.00585133	0.0350277
Plec	-1.05899	0.0786981	-13.4563	2.82565e-41	0.297816	0.108062	2.75599	0.00585154	0.0350277
Fam129b	-2.72904	0.178349	-15.3016	7.4545e-53	0.665862	0.24166	2.75537	0.00586265	0.035067
Trip4	-1.1855	0.0448112	-26.4555	3.15215e-154	0.169614	0.0615677	2.75492	0.00587067	0.0350878
Ankib1	-1.18149	0.0447213	-26.419	8.28033e-154	0.169165	0.0614507	2.75285	0.00590784	0.0352078
Fut8	-2.27015	0.0861205	-26.3602	3.92615e-153	0.320983	0.11661	2.75262	0.00591197	0.0352078
Gm6563	-0.58905	0.154687	-3.80802	0.000140083	-0.609756	0.221525	-2.75254	0.00591352	0.0352078
Hdac7	-1.66374	0.0811805	-20.4943	2.42061e-93	0.311703	0.113239	2.7526	0.00591236	0.0352078
Larp7	-0.0723986	0.0449975	-1.60895	0.107628	-0.177998	0.0646593	-2.75286	0.0059078	0.0352078
Clock	-2.19773	0.0803935	-27.3371	1.53527e-164	0.299951	0.109048	2.75064	0.00594798	0.0353585
Ptn	-0.0911879	0.184634	-0.493885	0.621387	0.715304	0.260044	2.7507	0.00594683	0.0353585
Cct5	2.03316	0.0207255	98.0994	0	-0.080815	0.0293881	-2.74992	0.005961	0.0354086
Impa2	1.39836	0.0373864	37.403	3.49452e-306	-0.146068	0.0531259	-2.74946	0.0059693	0.0354307
Tesk1	-1.91322	0.0710598	-26.924	1.14944e-159	0.265943	0.0967601	2.74847	0.00598733	0.0355104
Pik3cg	-1.1101	0.0431532	-25.7248	6.17934e-146	0.16309	0.0593809	2.74651	0.00602333	0.0356874
Rhot2	-2.15436	0.0727392	-29.6175	8.88782e-193	0.268332	0.0977052	2.74634	0.0060264	0.0356874
Ogfod1	-2.0928	0.0705347	-29.6705	1.84582e-193	0.260617	0.0949074	2.74601	0.00603241	0.0356956
Tmed3	1.13738	0.0337194	33.7306	2.05584e-249	0.129514	0.0471751	2.7454	0.00604379	0.0357356
Nus1	0.655767	0.0359433	18.2445	2.28867e-74	0.137644	0.0501451	2.74491	0.00605266	0.0357607
Pkig	-0.871192	0.11372	-7.66086	1.84696e-14	0.435272	0.158594	2.74456	0.00605914	0.0357716
Eif5	1.58578	0.0193425	81.9843	0	0.072891	0.0266012	2.74014	0.00614127	0.0362012
Setd2	-1.27361	0.0468293	-27.1969	7.07015e-163	0.176043	0.0642433	2.74026	0.00613911	0.0362012
Ankrd37	-0.892169	0.129307	-6.89964	5.21336e-12	-0.511128	0.186574	-2.73954	0.00615248	0.0362396
Cxcl14	-0.0214773	0.13994	-0.153474	0.878024	0.539411	0.197068	2.73718	0.00619681	0.0364729
Crot	-0.966383	0.0401609	-24.0628	6.13029e-128	0.151651	0.0554131	2.73674	0.00620508	0.0364923
Rab5a	0.107396	0.0268237	4.00377	6.23401e-05	-0.109953	0.0401799	-2.73651	0.00620955	0.0364923
Cipc	-1.81487	0.0684006	-26.5329	4.0459e-155	0.255953	0.0935725	2.73534	0.0062315	0.0365935
Glul	-0.776198	0.128154	-6.05676	1.38889e-09	0.49004	0.17923	2.73413	0.00625445	0.0366166
Itpk1	-0.733043	0.0497019	-14.7488	3.13248e-49	0.185407	0.0678167	2.73395	0.00625798	0.0366166
Med4	-0.977738	0.0403897	-24.2076	1.84926e-129	-0.165336	0.0604617	-2.73456	0.00624638	0.0366166
Prpf38a	-0.136283	0.0265185	-5.13916	2.75962e-07	-0.106827	0.0390675	-2.73442	0.00624906	0.0366166
Smad5	-2.39216	0.0819232	-29.2	1.93891e-187	0.29882	0.109302	2.73389	0.00625912	0.0366166
Capza1	1.05621	0.0249496	42.3338	0	0.0956146	0.0349875	2.73282	0.00627942	0.0366818
Hbb-y	-3.89431	0.91012	-4.2789	1.8782e-05	3.37259	1.23411	2.7328	0.00627976	0.0366818
Hoxa10	-1.95724	0.137757	-14.2079	8.18372e-46	0.517058	0.189268	2.73189	0.00629729	0.0367564
Rpl8	4.47768	0.042089	106.386	0	0.162541	0.0595085	2.7314	0.00630666	0.0367833
Slc9b2	-2.06823	0.0696734	-29.6846	1.21365e-193	0.256007	0.0938455	2.72796	0.00637276	0.0371128
Wwp2	-0.86405	0.0442526	-19.5254	6.67893e-85	0.163835	0.0600569	2.72799	0.00637209	0.0371128
Cdc26	0.637556	0.01801	35.4002	1.6983e-274	0.0691313	0.0253521	2.72685	0.00639423	0.0372098
Epb41l2	-1.99052	0.0724203	-27.4857	2.6027e-166	0.261209	0.0958132	2.72623	0.00640626	0.0372237
Osgin1	-0.929101	0.0776888	-11.9593	5.80716e-33	-0.305156	0.111924	-2.72645	0.00640201	0.0372237
Mgst1	-2.0127	0.197098	-10.2117	1.75776e-24	0.74232	0.272496	2.72415	0.0064468	0.0374312
Rad54l2	-1.1835	0.0447662	-26.4373	5.11035e-154	0.167608	0.0615349	2.72379	0.00645383	0.0374438
Tomm40l	-0.811677	0.0511674	-15.8632	1.14002e-56	0.19013	0.0698176	2.72324	0.0064646	0.0374501
Topors	-0.313554	0.0289763	-10.821	2.73647e-27	0.109981	0.0403827	2.72347	0.00645996	0.0374501
Pdcd10	0.771784	0.0469851	16.4261	1.24319e-60	-0.181179	0.0665462	-2.72261	0.00647681	0.0374928
Ccdc71	-1.67904	0.0645145	-26.0258	2.53029e-149	0.232806	0.0855366	2.72171	0.00649447	0.0375668
Ube3a	0.469959	0.0380682	12.3452	5.17085e-35	0.144237	0.0530028	2.72131	0.00650239	0.0375845
[truncated: 683 more rows]

## Sheet: trNK_FGRvsCTR2
gene	Intercept._Estimate	Intercept._Std..Error	Intercept._z.value	Intercept._Pr...z..	conditionKIRF_C5M_Estimate	conditionKIRF_C5M_Std..Error	conditionKIRF_C5M_z.value	pval	FDR
[truncated: 545 more rows]

[truncated: 54 more sheets: Tro1_FGRvsCTR1, Tro1_CTR2vsCTR1, Tro1_FGRvsCTR2, T,ILC_FGRvsCTR1, T,ILC_FGRvsCTR2, T,ILC_CTR2vsCTR1, Dec_FGRvsCTR1, Dec_CTR2vsCTR1, Dec_FGRvsCTR2, DC_FGRvsCTR1, DC_CTR2vsCTR1, DC_FGRvsCTR2, S6_FGRvsCTR1, S6_CTR2vsCTR1, S6_FGRvsCTR2, Tro2_FGRvsCTR1, Tro2_CTR2vsCTR1, Tro2_FGRvsCTR2, Tro3_FGRvsCTR1, Tro3_CTR2vsCTR1 …]
