# Supplementary material for: Mouse fetal growth restriction through parental and fetal immune gene variation and intercellular communications cascade
Source: Nat Commun. 2022 Jul 29;13:4398. doi: 10.1038/s41467-022-32171-w (PMC9338297; doi:10.1038/s41467-022-32171-w)
Supplement: Supplementary file 18 — Source Data [file 41467_2022_32171_MOESM18_ESM.xlsx]

## Sheet: Figure 1d
HLA-C cell surface expression (MEF)
	WT					HLA-C*05
Spleen - CD4	188.196	259.01	206.971	51.46		521.963	1000.81	769.215	670.135	556.489	396.23	451.227	378.065	395.022	334.179
Spleen - CD8	166.662	188.848	159.619	47.5739		543.47	1185.02	782.747	707.928	689.994	451.227	515.714	508.962	544.736	451.845
Spleen - CD19	31.5435	60.9713	41.6477	23.4853		557.288	1039.26	879.984	745.459	611.709	443.993	490.763	417.624	453.466	383.452
Spleen - CD11c+	110.667	99.6155	165.422	86.1634		704.005	1476.1	946.229	836.577	669.687	386.667	429.48	460.752	488.949	431.517
Spleen - NK	51.4131	61.8	51.7399	48.2878		244.979	448.783	422.02	310.834	350.577	160.516	202.236	189.188	230.344	189.188
Thymus - TCR+	71.44	67.2	56.87			110.34	289.99	300.48	213.6	198.81
TECs	54.52	69.12	46.08	66.27		2281.14	3598.32	4412.64	2191.68	1675.08

## Sheet: Figure 1f
HLA-C cell surface expression (MEF)
	WT								C*05Kb
Unstim	193.378	202.984	180.362	159.51	187.578	205.28	175.169		3687.81	3099	2798.4	2552.16	5511.04	2023.33	2852.62
IFNγ stim	157.547	178.982	201.842	162.937					4431.92	8291.84	3786.38	5186.58
LPS stim	529.929	548.523	502.038	196.32	208.813	275.507	217.249		22622.7	19058.8	17416.4	9766.92	14864.6	7022.73	9737.07

## Sheet: Figure 1i
Percentage of KIR+ NK cells
	WT										HLA-C*05												KIR2DL1									HLA-C*05 / KIR2DL1
NK	0.41	0.16	0.14	0	0.0022	3.57e-05	0.00238	0.00136	0		0.48	0.17	0.35	0.14	0	0.02	0.02	0	0.06	0.03			88.9	77.4	87.3	81.3	92.3	90.3	86.1			88.1	90.9	84.7	96.2	76.6	81.2	78.6	86.8
CD4	0.09	0.17	0.05	0.02								0.06	0.09	0.08	0.05	0.04	0.01	0.02	0.06	0.09	0.09		0.09	0.07	0.05	0.05						0.11	0.1	0.07
CD8	0.78	0.61	0.27	0.12								2.65	5.11	0.38	0.21	0.094	0.09	0.12	0.48	0.6	0.87		2.15	0.32	0.36	0.25						2.75	0.29	0.31
CD19	0.49	0.67	0.54	0.24								0.5	0.57	0.59	0.58	0.19	0.17	0.22	0.18	0.2	0.2		0.7	0.69	0.59	0.73						0.67	0.63	0.7
DC	0.41	1.28	0.48	0.24								0.51	1	0.48	0.43	0.21	0.82	0.71	0.23	0.25	0.25		1.79	0.57	0.47	0.55						1.33	0.46	0.49

## Sheet: Figure 1k
Percentage of NK cell subsets (spleen)
	WT						HLA-C*05											KIR2DL1					HLA-C*05 / KIR2DL1
% CD27-CD11b-	3.63	4.41	4.49	2.78			2.97	2.94	4.77	3.21	2.22	6.25	7.5	9.6	4.12	6.98		3.91	7.9	3.84	5.41		6.84	7.58	6.79	17
% CD27+CD11b-	12.8	8.06	19	7.15			10.5	7.68	5.86	11.1	10.3	8.04	8.34	17	14.7	13		8.49	12	6.94	16.4		10.5	8.4	7.61	14.8
% CD27+CD11b+	30.8	25.7	41.1	29			38.9	21.9	23.5	30.6	36.7	17.7	19.8	24.7	28.2	22.8		23.2	35.7	29.4	51.5		26	17.7	25.9	26.3
% CD27-CD11b+	52.8	61.9	35.4	61.1			47.6	67.5	65.8	55.1	50.7	68	64.4	48.7	53	57.2		64.4	44.4	59.8	26.6		56.6	66.3	59.7	41.9

## Sheet: Figure 2b
Percentage of IFNγ+ NK cells
	α-NKP46 stim										α-NKP46 + α-KIR stim
WT	14.3	7.91	9.13								13.5	6	10.3
HLA-C*05	17.3	22.6	9.38	4.13	3.43	7.76	10.7	4.68	5.07	11	9.6	18.8	9	3.19	3.6	6.84	9.21	4.29	3.64	8.5
KIR2DL1	9.26	6.63	3.77	3.99							1.31	0.97	1.23	0.87
	α-Ly49D stim										α-Ly49D + α-KIR stim
WT	20.6	7.35	4.42	16.7							26	3.96	6.05	19
HLA-C*05	25.3	18.5	11.2	6.29	13.8	16.4	10.6	9.11	13.9		34.8	23.6	13.7	8.52	18.7	16	11.4	8.14	14.4
KIR2DL1	17.6	16.1	9.03	12.5							7.99	4.87	6.33	5.75

## Sheet: Figure 2e
Relative survival of HLA-C*05+ KO cells compared to survival of HLA-C*05-KO cells (normalised to WT mice).
WT	KIR2DL1
0.980817	2.69937
0.929037	2.15224
1	1.64344
1.00474	2.36477
1	1.79261
0.833707	2.85094
1.1057
1
0.90291

## Sheet: Figure 2g
Percentage of KIR+ uNK cells
WT x C*05	KIR x C*05	C*05 / KIR x WT
0.08	90.5	74.3
0	90.1	90.4
0.02	91	91.1
0.05	94.6	90.1
3.16	85.8	98.5
0	96.5	89.1
0.07	98.1	82.6
0.07	92.2	89.8
5.41	85.2
0.13

## Sheet: Figure 2h
HLA-C mRNA expression normalised to HPRT
HLA-C-ve Tro	HLA-C+ve Tro
0.001598	1
0.000236	0.913858
0.000266	0.876735
0.000281	1.32008

## Sheet: Figure 2j
HLA-C expression on trophoblasts
HLA-C-ve Tro	HLA-C-ve Tro Stim	HLA-C+ve Tro	HLA-C+ve Tro Stim
648.035	788.377	1615.84	4738.6
495.285	617.575	1685.32	10768
452.909	290.304	1668.07	4481.57
230.643	608.751	1707.43	8551.25
694.838	873.968	2046.58	8683.92

## Sheet: Figure 3a
Fetal weight (grams)
WT X C*05	KIR X C*05	C*05 / KIR x WT	WT x WT	KIR x WT
1.14	1.179	1.178	1.229	1.47
1.16	1.121	1.225	1.196	1.406
1.04	1.066	1.158	1.344	1.276
1.179	1.182	1.182	1.089	1.222
1.24	1.196	1.201	1.195	1.329
1.128	1.166	1.298	1.164	1.364
1.261	1.185	1.234	1.082	1.243
1.219	1.079	1.173	1.218	1.432
1.269	1.068	1.276	1.266	1.389
1.163	0.951	1.088	1.23	0.962
1.09	1.164	1.066	1.12	1.022
1.076	1.159	1.158	1.173	1.137
1.196	0.926	1.133	1.219	0.948
0.992	1.13	1.122	1.405	0.937
1.092	1.056	0.973	1.123	0.942
1.2	1.027	1.018	1.065	0.984
1.241	1.25	0.971	1.151	1.038
1.19	0.97	1.228	1.265	1.212
1.238	0.848	1.338	1.234	1.306
1.224	1.039	1.113	1.268	1.35
1.237	1.171	1.177	1.11	1.35
1.107	1.174	1.136	1.142	1.31
1.314	0.917	1.156	1.196	1.251
1.269	1.18	1.252	1.125	1.324
1.224	1.13	1.199	1.213	1.266
1.099	1.172	1.087	0.976	1.173
1.14	1.078	0.991	1.124	1.2
1.12	1.033	1.087	1.195	1.109
1.073	1.004	1.058	0.911	1.163
0.962	1.193	1.128	1.215	1.016
1.033	0.983	1.069	1.132	1.155
1.092	1.158	1.095	1.071	1.163
1.165	1.162	1.308	1.197	1.165
1.21	1.086	1.333	1.264	1.018
1.181	1.091	1.2	1.18	1.105
1.242	1.16	1.148	1.103	1.122
1.128	0.799	1.18	1.209	1.224
1.123	1.2	1.17	1.246	1.078
1.236	1.183	1.15	1.169	1.214
1.104	1.168	1.057	1.142	1.175
1.255	1.127	1.156	0.991	1.09
1.324	1.028	1.06	1.158	1.074
1.25	1.127	1.038	1.153	1.172
1.274	1.046	1.05	0.986	1.083
1.136	1.123	1.083	1.071	1.072
1.206	0.944	1.085	1.085	1.212
1.19	1.05	1.118	1.05	1.28
1.327	1.001	1.102	1.048	1.296
1.252	0.941	1.161	0.917	1.284
1.314	1.034	1.134	1.051	1.392
1.259	1.175	1.077	1.026	1.267
1.253	1.135	1.125	1.094	1.153
1.383	1.126	1.019	1.164	1.184
1.44	1.112	1.114	1.237	1.323
1.411	1.071	1.032	1.038	1.066
1.466	1.2	1.182	1.059	1.188
1.33	1.075	1.009	1.137	1.003
1.3	1.055	1.018	1.183	1.098
1.348	1.044	0.958	0.992
1.334	0.929		1.085
1.247	1.016		1.159
1.336	0.937		1.121
1.265	0.994		1.058
1.26	0.958		1.181
1.073	0.97		1.066
1.017	0.981		1.008
1.141	1.029		1.124
1.096	1.04
1.118	1.084
1.26	1.029
1.274	0.898
1.261	1.051
1.251	1.053
1.198	1.035
	1.034
	0.858
	0.913
	1.066
	0.977
	1.15
	0.838
	1.155
	1.08
	1.169
	1.148
	1.253

[truncated: 38 more sheets: Figure 3c, Figure 4d, Figure 4f, Figure 4h, Figure 4i, Figure 5, Figure 6b,c,f, Figure 6d, Figure 6e, Figure 7, Supplementary Figure 1a, Supplementary Figure 1c, Supplementary Figure 1d, Supplementary Figure 1e, Supplementary Figure 1f, Supplementary Figure 1g, Supplementary Figure 1h, Supplementary Figure 1i, Supplementary Figure 1j, Supplementary Figure 1k …]
